# Supplementary material for: Genome-Wide Association Study Dissecting the Genetic Architecture Underlying the Branch Angle Trait in Rapeseed (Brassica napus L.)
Source: Sci Rep. 2016 Sep 20;6:33673. doi: 10.1038/srep33673 (PMC5028734; doi:10.1038/srep33673)
Supplement: Supplementary Dataset S1 [file srep33673-s2.xls]

## Sheet: Sheet1
Supplementary Data S1. Branch angle of all branches for 30 lines
Inbred lines	Line number	top 1 brach angle (°)	top 2 brach angle (°)	top 3 brach angle (°)	top 4 brach angle (°)	top 5 brach angle (°)	top 6 brach angle (°)	top 7 brach angle (°)	top 8 brach angle (°)	top 9 brach angle (°)	top 10 brach angle (°)	top 11 brach angle (°)	top 12 brach angle (°)
Fengyou520	1	51.4345	45.7746	49.0345	40.1811	34.0521	28.0791	27.5542
Fengyou520	2	35.5249	43.9125	42.8803	38.3099	32.0923	24.8929	25.7165	22.246
Fengyou520	3	52.1232	50.6906	42.563	35.6094	31.9409	28.9907	24.9547
Huahang901	1	44.6579	39.7558	37.8534	44.5979	41.7667	39.9943	42.9554	34.2241	31.7059
Huahang901	2	44.9637	39.2225	40.9969	44.7495	42.2338	39.8549	36.64	34.3394
Huahang901	3	49.8628	42.0494	37.1604	41.4612	40.4338	40.0457	34.5031	30.4233
Huashang5	1	52.0835	49.4403	46.8862	43.9481	38.3314	40.5207	36.4474
Huashang5	2	51.9731	55.3489	49.5814	49.3477	40.2364	39.5819
Huashang5	3	51.6938	44.5976	49.305	42.0623	42.8289	41.9146	40.1728	33.609
Huayouza9	1	48.7852	45.6608	33.3409	39.7684	40.492	31.1982	32.2985	26.523
Huayouza9	2	57.5041	40.1631	42.9359	47.2343	45.9536	41.9006	35.202	35.2659	29.8619	25.7151	27.036
Huayouza9	3	45.3345	45.9808	41.8764	40.6534	43.9017	35.5007	38.962	28.7963	28.3471	31.9331
Huayouza10	1	54.8458	56.4182	49.1282	52.3055	48.7275	54.7669	39.7167	42.5665
Huayouza10	2	51.3396	52.8973	45.5531	51.0448	43.4523	46.731	42.859	39.3807
Huayouza10	3	45.5981	50.27	42.9546	46.408	38.3676	35.2085	31.392	28.7372
Zhongnongyou6	1	52.3505	52.4421	53.5292	51.4159	49.7926	42.3187	39.283	37.4544	27.7567	36.3937
Zhongnongyou6	2	57.2242	64.727	65.1306	63.245	64.307	57.2868	53.83	47.8199
Zhongnongyou6	3	53.4734	57.9263	52.7499	45.8236	52.1976	48.1382	45.8237	42.4356	39.2987	32.4192	31.7941
Zhongnongyou9	1	60.5665	50.4403	54.4615	65.2854	53.6005	49.5198	48.7837	45.1855
Zhongnongyou9	2	54.368	54.1726	50.0991	52.3704	42.2592	47.1581	36.6279	39.0342
Zhongnongyou9	3	55.468	55.5179	51.6447	48.5266	54.4124	46.4144	41.264	35.1848	35.5205	31.264
Zhongshuang9	1	43.0194	48.9076	39.7876	42.9043	43.344	34.594	32.0203	31.0968	33.7262	27.4669
Zhongshuang9	2	37.7318	37.2811	42.1131	40.3276	41.1146	44.2675	40.7637	40.1788
Zhongshuang9	3	51.1307	56.0602	49.1307	42.4162	35.9837	45.3101	39.4802	38.4469	36.8383	32.692	34.1482	30.8663
Zhongshuang11	1	38.5101	42.087	50.9974	40.8528	42.0348	37.3866	38.4053	33.2613
Zhongshuang11	2	69.8728	61.112	50.8492	51.5882	46.8372	40.2924	40.7219	46.5269	39.7338
Zhongshuang11	3	59.4195	59.3132	54.4744	54.4219	48.9752	39.7792	42.3445	37.0255
Zhongyouza12	1	50.8338	45.7689	46.6075	44.3407	38.179	34.3976	38.9968	30.5818
Zhongyouza12	2	44.6817	45.215	42.1065	44.1199	38.6354	35.6342
Zhongyouza12	3	41.0441	41.6783	41.8848	42.271	39.5542	35.3818	31.5014	29.0367
