# Supplementary material for: Genome-Wide Association Study Dissecting the Genetic Architecture Underlying the Branch Angle Trait in Rapeseed (Brassica napus L.)
Source: Sci Rep. 2016 Sep 20;6:33673. doi: 10.1038/srep33673 (PMC5028734; doi:10.1038/srep33673)
Supplement: Supplementary Dataset S2 [file srep33673-s3.xls]

## Sheet: Sheet1 
Supplementary Data S2. The phenotypic data for all accessions in four environments and BLUP values and the broad-sense heritability for four environments .
2012-2013 Nanjing	Line	top 1 brach angle (°)	top 2 brach angle (°)	top 3 brach angle (°)	top 4 brach angle (°)	top 5 brach angle (°)		2012-2013 Changsha	Line	top 1 brach angle (°)	top 2 brach angle (°)	top 3 brach angle (°)	top 4 brach angle (°)	top 5 brach angle (°)		2013-2014 Changsha	Line	top 1 brach angle (°)	top 2 brach angle (°)	top 3 brach angle (°)	top 4 brach angle (°)	top 5 brach angle (°)		2013-2014 Wuhan	Line	top 1 brach angle (°)	top 2 brach angle (°)	top 3 brach angle (°)	top 4 brach angle (°)	top 5 brach angle (°)		Line	BLUP		Environment	Broad-sense heritability (%)
	L001	38.1978	40.0205	40.432	35.9636	33.9668			L001	43.3424	35.7607	46.1711	38.2158	34.9688			L001	27.9182	28.5033	25.6969	25.8312	22.0632			L001	35.1037	42.8583	43.049	40.0325	36.1385		L001	-4.76		2012-2013 Changsha	42.3
	L001	38.2313	37.7077	39.5042	40.2206	34.5465			L001	37.6473	40.3243	34.4741	26.122	24.4052			L001	29.3647	30.4231	22.3848	25.9262	22.1983			L001	39.6095	32.8085	33.7978	33.3068	28.6141		L002	-2.29		2012-2013 Nanjing	36.6
	L001	48.2434	47.0881	38.2134	35.5939	26.473			L001	34.2695	36.2242	30.0248	27.5292	29.5029			L001	38.1388	36.9434	28.119	29.0611	27.2145			L001	32.6977	31.7438	29.9119	27.3336	23.3004		L003	-4.33		2013-2014 Changsha	34.4
	L001	56.1433	45.4808	39.0937	43.498	37.9205			L001	38.3696	45.377	37.2225	39.309	27.2298			L001	36.8506	34.8238	28.4303	27.2323	23.9091			L001	42.2777	41.8863	37.467	35.6843	28.4976		L004	1.55		2013-2014 Wuhan	36.9
	L002	39.0941	30.6152	34.1443	27.237	26.7968			L002	45.74	40.8764	44.7323	42.9047	30.7849			L001	38.3922	31.1155	31.286	25.0172	21.7603			L001	44.2557	29.0561	30.6932	36.2912	34.0738		L005	-2.22
	L002	48.4135	40.5909	31.882	33.7098	22.5516			L002	47.8576	41.7848	38.3518	33.3446	24.5546			L001	35.5602	27.6588	26.8381	22.5456	18.2408			L001	38.6283	27.4347	35.7971	30.285	25.3354		L006	-1.6
	L002	49.9321	40.3533	34.7506	31.442	36.5168			L002	45.7408	40.5674	42.7389	32.9227	31.5898			L001	31.7051	32.2899	27.0126	27.1704	23.4646			L001	32.9857	35.0237	31.0672	34.1127	28.7349		L007	1.29
	L002	49.7884	52.1115	45.3949	44.481	42.4947			L002	45.6421	42.6718	36.9692	32.1204	28.0351			L001	31.0957	30.1954	30.7824	22.4191	24.168			L001	37.6493	34.0701	32.9652	28.6396	28.1649		L008	1.03
	L003	36.9605	34.9475	38.4285	37.1845	33.4282			L003	50.2362	45.6733	44.8609	43.6393	48.0235			L001	34.5618	31.4309	30.8306	29.1031	22.6199			L001	39.2092	35.9011	34.788	34.2435	27.3306		L009	0.61
	L003	31.4789	37.7528	38.6213	38.5305	35.8578			L003	39.4731	55.3055	41.0428	37.2473	30.3506			L001	38.6063	36.445	30.0198	29.447	26.1286			L001	31.2822	37.0372	32.4802	34.5927	26.0117		L010	1.56
	L003	33.4213	33.336	30.8052	34.8088	35.0396			L003	33.7527	36.4279	36.295	33.9264	31.1237			L001	31.3605	29.1392	22.3045	23.0386	22.9211			L001	35.3243	31.7511	30.5879	29.4842	24.478		L011	-3.94
	L003	43.6699	37.505	37.2671	30.8979	26.884			L003	48.0093	48.6215	48.7314	50.632	40.4954			L001	47.8375	34.4784	32.2637	30.8962	27.304			L001	43.1843	38.3515	32.3214	34.8157	27.5732		L012	1.65
	L004	43.891	42.5794	41.9794	46.0855	35.9384			L004	48.2945	45.2226	47.9773	47.5144	44.7177			L002	39.6012	40.8689	38.1632	36.1332	33.2904			L002	42.8348	39.5653	40.7588	34.5269	32.7636		L013	-2.53
	L004	40.8431	48.0772	42.2968	39.3268	40.9424			L004	49.4587	48.1418	44.2037	49.9342	42.5375			L002	39.1863	41.8544	34.533	33.0436	33.6984			L002	44.4627	41.9461	44.8618	36.7154	34.1409		L014	3.06
	L004	46.4688	37.1271	45.9217	38.9382	36.316			L004	47.6752	49.6264	48.9079	45.5306	49.4516			L002	44.6744	43.5284	38.3177	33.4472	30.2471			L002	37.3056	37.0904	37.4853	36.7673	26.3519		L015	-0.05
	L004	45.3864	47.0546	39.7489	38.1084	48.8303			L004	51.6042	59.134	50.9933	57.8706	56.5297			L002	47.5335	42.3722	41.1812	31.2573	30.8196			L002	40.4999	39.0693	31.0811	27.9922	35.3591		L016	-0.76
	L005	42.6	41.6141	39.8371	44.0781	38.6601			L005	37.2091	44.0601	43.5663	39.7664	40.5988			L002	38.6914	47.8751	41.6803	30.2061	31.14			L002	42.3322	38.0944	34.8395	32.7196	24.4625		L017	-1.52
	L005	40.0445	45.4049	46.6636	42.8624	39.0687			L005	35.2745	54.8831	49.9522	50.741	48.2911			L002	56.9019	50.5315	45.1215	39.5905	32.3811			L002	44.7611	41.8714	34.6932	29.3484	28.5038		L018	1.67
	L005	36.29	41.7315	35.4744	34.2198	27.4032			L005	46.4844	46.187	46.9633	43.2127	43.1414			L002	43.2935	40.0234	37.8063	33.7171	33.2112			L002	42.6634	41.5906	40.1841	40.6531	40.5715		L019	5.67
	L005	39.3548	40.0029	34.6344	38.2979	30.806			L005	37.8157	51.442	41.8918	43.5966	41.1389			L002	42.6638	38.0491	35.0243	35.4189	31.0073			L002	39.8067	38.8451	40.3073	38.8198	34.1362		L020	2.03
	L006	38.4906	36.7933	36.7933	34.0636	34.0636			L006	39.7398	43.246	38.9495	42.6187	41.9179			L002	44.8969	40.4101	37.0897	34.4175	32.3439			L002	41.4127	37.9677	41.0665	40.9052	30.8257		L021	7.62
	L006	52.0249	41.4294	46.9517	41.2442	38.9179			L006	45	48.9682	39.093	42.236	39.9654			L002	45.3832	38.5903	40.1205	32.0744	34.5076			L002	40.9298	42.6372	40.5197	31.6253	32.2225		L022	-2.2
	L006	30.727	38.0344	41.0113	45.6423	38.9675			L006	51.3402	44.9766	41.2345	36.7299	36.4758			L002	51.5144	47.4243	45.2833	37.8195	37.1562			L003	35.591	37.0993	35.2452	34.1873	34.3763		L023	5.58
	L006	34.8643	40.0697	48.3983	34.9384	45.4282			L006	69.3353	47.3608	43.1502	41.6564	40.4994			L002	44.0687	40.7315	33.9455	33.7504	28.7856			L003	33.2734	33.6445	31.2395	33.6202	30.8745		L024	-3.05
	L007	46.7993	39.7934	40.4089	40.4089	36.9156			L007	42.3777	45.422	45.5845	39.5816	38.077			L002	54.7976	44.4933	35.6864	40.7728	34.5681			L003	40.2495	37.9786	37.8558	33.7681	34.4619		L025	-0.67
	L007	46.3109	39.615	47.7614	42.7127	40.198			L007	55.2487	46.8089	45.1429	43.1323	40.0036			L003	32.7849	35.8573	28.9256	33.4365	31.5196			L003	29.5103	34.9413	37.5007	34.2733	33.1431		L026	-1.95
	L007	51.828	46.7509	45.1283	43.3813	44.9265			L007	47.1438	46.421	43.5251	44.7318	42.3494			L003	27.8671	30.8038	30.388	31.5296	25.3931			L003	28.3707	33.5607	34.1517	28.415	31.0457		L027	0.79
	L007	39.8515	47.9976	56.2787	49.5761	45.8474			L007	56.2407	53.3751	45.9246	49.5845	39.4054			L003	34.4617	30.1973	30.0084	36.1204	28.6989			L003	29.0639	35.6805	30.0504	32.6012	28.6743		L028	-0.37
	L008	33.4028	39.7034	45.7762	32.8112	38.893			L008	44.312	47.9207	47.1476	45.0164	44.0548			L003	38.441	36.8357	31.8032	34.9134	29.6255			L003	32.0459	31.6352	30.1114	32.4814	29.7036		L029	2.91
	L008	43.2225	46.634	38.2912	29.3423	36.4164			L008	54.9032	45.0799	47.7231	45.9333	51.056			L003	33.5863	38.1164	36.2563	30.247	27.2811			L003	32.9353	35.1214	39.348	36.9872	38.0211		L030	-0.75
	L008	35.7839	29.318	39.3184	47.6413	32.919			L008	45.5385	38.3819	49.0205	39.2857	41.5466			L003	32.9188	39.1866	34.1711	25.4085	27.4113			L003	36.6609	31.0796	31.5157	31.9114	30.5863		L031	0.79
	L008	47.5676	51.424	31.4416	40.9481	37.1096			L008	42.1044	53.9118	39.6133	47.4159	43.961			L003	39.1404	41.9725	38.1662	39.1775	33.2696			L003	32.6556	37.1558	41.7598	39.8337	36.6924		L032	0.05
	L009	37.8022	31.8606	32.5783	33.2796	33.0278			L009	41.7451	46.2155	35.7608	45.571	40.3207			L003	37.332	37.6136	34.3127	34.2176	29.6421			L003	32.0583	36.3325	31.746	30.5209	26.5834		L033	-0.61
	L009	37.1889	44.1222	47.356	32.5575	26.1783			L009	47.2575	50.2789	39.5761	37.9814	36.029			L003	34.4293	31.6865	34.32	27.2258	30.6421			L003	31.6421	34.9239	28.584	31.2122	25.0336		L034	1.48
	L009	43.3435	41.7883	33.5116	36.872	34.3428			L009	39.8872	41.8837	37.8217	43.1534	37.4306			L003	36.9085	35.3107	32.0801	26.1713	33.9109			L004	45.9686	42.1898	44.32	40.2472	38.6958		L035	4.02
	L009	42.4483	38.6706	46.5861	32.1167	32.8124			L009	57.358	42.2291	35.6792	41.2718	42.1416			L003	39.6985	35.2742	37.1341	30.8599	28.0511			L004	42.9681	44.0869	46.704	36.5949	39.3691		L036	-1.41
	L009	58.2364	41.6149	50.8554	46.6649	44.3093			L010	49.9834	46.2005	42.4749	45.6506	42.3729			L003	34.9078	39.1249	29.1282	29.659	26.3468			L004	41.0705	39.886	46.0315	46.3443	37.0222		L037	-3.74
	L009	51.6606	44.7704	45.8614	57.7903	56.5178			L010	49.9077	41.1859	38.0459	40.9258	42.8662			L004	45.738	45.2774	44.7662	40.9133	38.7424			L004	44.689	40.6651	46.3981	39.6846	34.6468		L038	5.41
	L010	32.2413	29.4921	39.4102	32.769	33.3396			L010	48.6648	50.6997	49.4718	48.835	43.9451			L004	43.1877	47.0393	42.0886	45.7679	38.4339			L004	40.5756	51.5686	49.2362	56.3741	41.3693		L039	0.44
	L010	31.4033	34.4631	35.7941	43.9545	48.3655			L010	53.67	47.6789	45.6283	41.2977	36.5066			L004	44.3652	44.8119	41.2921	41.323	52.0758			L004	41.0848	48.1405	48.8634	47.5506	33.9944		L040	4.3
	L010	47.5419	38.9155	48.9214	48.9303	35.1684			L011	43.1036	39.0621	32.7988	34.9935	26.8951			L004	34.703	40.2426	41.5401	38.7368	30.9919			L004	45.6168	41.5036	41.2603	45.0045	42.2786		L041	0.95
	L010	41.9382	48.5354	50.8795	48.8245	50.4042			L011	44.6629	39.0621	32.7988	34.9935	26.8951			L004	42.3318	38.0161	38.2747	49.2515	38.1076			L004	48.583	49.2575	43.1545	47.722	46.8376		L042	1.94
	L011	35.1258	32.7636	31.4324	33.805	26.0806			L011	42.5636	45.8003	43.545	43.2431	39.1777			L004	49.8736	39.5055	44.9703	34.5741	41.1747			L004	37.4263	37.507	36.9502	40.8813	40.8904		L043	1.38
	L011	37.4401	31.8778	27.8479	33.7962	30.6641			L011	42.0801	45.024	38.5546	41.4862	28.3176			L004	43.7449	45.3784	44.2604	44.2966	43.7402			L004	46.6958	50.8622	48.68	45.1411	42.9031		L044	-2.7
	L011	29.0635	34.8736	28.4562	42.0227	38.265			L012	41.0429	44.8745	48.5776	37.9999	40.8576			L004	41.4531	41.0149	38.5958	38.7982	38.4604			L004	38.2526	39.8192	44.3986	46.6992	39.1697		L045	1.52
	L011	40.928	36.3674	31.5726	32.8906	33.4768			L012	43.817	40.2345	35.0911	33.7189	26.553			L004	36.8029	40.3143	43.1986	39.9006	37.9577			L004	37.6898	44.2405	44.8389	43.9623	36.647		L046	1.79
	L012	34.3408	40.6847	43.7113	44.0303	37.1119			L012	40.9169	44.2264	45.6209	41.0928	45.4013			L004	48.9111	43.2349	47.049	43.1919	39.2091			L005	37.5423	35.4014	34.9357	33.7354	37.0505		L047	1.88
	L012	51.605	47.0455	37.875	44.3089	36.8659			L012	55.1232	48.7275	41.6809	47.3577	38.3343			L004	43.3186	42.1984	40.3865	40.251	33.7711			L005	35.7658	33.1421	34.6535	35.6929	30.8349		L048	5.62
	L012	52.5863	38.0042	54.3927	46.2828	39.8481			L013	50.2883	39.3215	43.7282	46.0512	47.6441			L004	38.9867	32.0852	35.7573	30.6569	32.8441			L005	32.0739	35.1851	29.246	36.8051	29.3018		L049	1.33
	L012	60.3576	47.6574	44.4951	44.4951	48.1506			L013	54.3622	46.358	46.5397	35.3098	34.9596			L005	46.8768	42.9309	49.7536	43.12	40.6261			L005	47.8803	41.9723	40.2302	37.2766	35.2508		L050	0.92
	L013	34.8172	36.8614	38.2791	28.0577	31.056			L013	46.4773	44.5221	32.4618	38.5996	37.142			L005	45.9087	53.6275	52.9032	50.3543	40.9324			L005	32.5468	34.8891	27.6076	25.7543	31.349		L051	-2.74
	L013	39.3352	47.5869	37.8669	30.3642	34.0182			L013	41.2194	42.895	28.4485	31.9319	26.8494			L005	54.2358	50.941	41.2714	42.8148	34.452			L005	40.3519	29.0232	29.8732	33.096	25.3319		L052	6.58
	L013	42.3913	52.8556	37.2955	38.1028	37.0247			L014	46.705	45.6629	40.6082	37.4591	35.3761			L005	51.7493	50.6091	40.0073	39.464	32.5434			L005	30.6379	32.4079	32.6604	33.7696	29.0788		L053	3.88
	L013	44.4336	47.4301	38.6811	37.3983	43.2077			L014	55.5484	52.0739	49.6432	48.643	28.5074			L005	51.382	48.6733	39.73	32.1269	33.4603			L005	31.0107	32.1689	33.601	36.4271	34.0487		L054	2.41
	L014	38.9317	32.2815	37.4432	46.2021	37.7273			L014	55.5045	47.7942	48.5391	44.1132	43.5628			L005	58.4173	37.7418	38.9104	27.0455	31.8632			L005	29.0239	33.2374	34.9189	28.7898	33.6063		L055	0.63
	L014	33.7997	45.1291	39.4643	33.1717	45.0409			L014	49.1195	46.955	37.5412	41.8206	37.4974			L005	40.5525	40.9702	35.8875	41.4172	33.4852			L005	24.0978	30.3607	30.1244	33.8884	27.7121		L056	1.22
	L014	55.4969	63.941	46.5149	52.8076	43.4323			L015	40.8987	39.9059	45.3862	46.8227	41.631			L005	46.5654	46.067	39.6163	44.588	37.096			L005	25.7046	34.3296	31.8842	27.6234	26.3814		L057	-2.76
	L015	52.3789	38.1934	40.9016	34.0992	38.5188			L015	47.0266	50.7351	42.2877	43.1044	40.0106			L005	45.6653	42.3792	42.7305	47.4683	36.2231			L005	37.476	33.3589	26.1658	30.4592	32.3912		L058	8.71
	L015	36.5127	39.6813	41.9244	47.9703	39.6302			L015	46.4909	49.0965	42.4898	41.0778	42.6736			L005	31.8136	31.8532	39.6173	34.1025	30.9168			L006	37.8193	37.7649	33.9737	33.5617	32.8613		L059	-1.04
	L015	38.2976	26.4445	29.9252	29.8553	35.5903			L015	41.833	36.2016	44.902	48.8846	40.8831			L005	47.3423	46.1911	42.8563	35.4811	45.9199			L006	42.8721	42.8721	36.2041	35.3962	37.0151		L060	-2.43
	L015	29.495	34.5422	44.391	38.0029	27.1696			L016	42.1778	46.2323	41.2048	40.5204	45.144			L005	44.3594	39.0238	42.6102	31.2852	29.7285			L006	51.4307	45.3606	37.4543	40.1852	43.3297		L061	-2.06
	L016	40.8719	36.2019	33.5004	39.2447	39.3352			L016	41.7879	41.7547	40.4621	34.5704	38.5871			L006	41.8303	37.2312	37.9145	38.9024	32.0921			L006	50.4981	55.0623	39.017	48.1562	40.4606		L062	-0.23
	L016	55.0672	45.6651	41.8222	45.3412	45.3779			L016	44.529	36.0482	44.5855	37.8468	39.0437			L006	38.4233	33.1609	40.2886	34.4038	30.3379			L006	45.0691	32.1359	32.3379	31.4961	28.1105		L063	-1.08
	L016	35.1247	34.9745	43.5276	32.4716	35.6994			L016	40.5041	33.1336	42.8278	40.4903	35.677			L006	38.9868	35.3024	30.6024	33.6733	28.326			L006	57.6058	37.0151	43.8745	38.207	40.2786		L064	-1.85
	L016	34.4681	39.2358	53.0638	37.2204	30.3812			L017	38.9892	42.5032	45.2238	39.9811	37.9122			L006	38.7316	34.487	33.4185	29.3284	27.1515			L006	37.8454	41.9924	39.9351	37.5442	38.5571		L065	3.49
	L017	42.4138	35.0709	29.9232	37.0385	35.2211			L017	48.1924	37.7647	41.6126	40.4674	39.1908			L006	38.914	39.7077	41.4594	31.4628	28.8371			L006	40.2508	35.1393	34.5318	33.1324	34.0328		L066	-0.07
	L017	35.1955	39.2611	34.8288	47.4481	39.6664			L017	47.7881	40.9234	42.9635	42.6801	45.1444			L006	39.8401	41.4081	41.0837	29.4682	31.6576			L006	44.9649	33.9374	40.6182	39.5105	33.4042		L067	1.02
	L017	39.6767	37.9372	33.0599	33.9899	35.5029			L017	41.1649	40.7712	49.8892	43.9612	40.3365			L006	41.2454	39.6331	34.0923	34.8979	33.6925			L006	37.1785	41.7815	35.214	22.8816	36.4803		L068	-1.78
	L017	40.0476	36.7054	35.8498	33.1776	39.6899			L018	44.4213	46.3532	48.3751	44.5995	47.989			L006	41.3573	39.888	38.2085	32.8293	34.7416			L006	34.9455	35.7735	41.0861	28.1061	21.3282		L069	2.54
	L018	52.4396	42.9002	41.0146	39.3449	43.4665			L018	46.6577	51.3081	51.5515	44.8187	64.3282			L006	52.8635	45.7565	39.5266	45.4125	40.0699			L007	41.5859	43.5177	42.8322	42.2337	38.6983		L070	1.32
	L018	51.483	45.6756	49.0181	48.1162	44.1115			L018	51.0131	48.7639	52.9002	48.1798	49.9336			L006	35.0635	30.2754	35.9671	32.4613	25.7624			L007	43.9244	39.8017	46.0846	40.1328	45.6554		L071	0.16
	L018	40.5221	41.6178	43.3853	50.6209	43.4865			L018	54.4623	46.8829	48.7943	45.9301	48.0356			L006	36.6474	32.8145	25.5678	24.6444	25.3053			L007	57.5319	44.9161	44.3131	44.9879	48.1337		L072	2.41
	L018	48.9585	47.5209	47.7945	49.9358	39.9589			L019	46.9092	47.6125	46.4085	48.6717	45.2774			L006	36.458	49.5537	37.1802	30.7161	26.2593			L007	54.4222	44.8443	55.7833	40.8306	44.1127		L073	2.77
	L019	57.0344	40.6883	38.5139	43.7686	36.3612			L019	41.2697	45.2944	40.3195	37.875	47.291			L007	43.4846	41.4648	37.4489	32.1237	36.9768			L007	47.9105	45.4135	35.9593	45.5701	34.8521		L074	0.86
	L019	54.0726	42.6528	48.2777	53.9233	61.1669			L019	51.0129	50.8988	57.92	49.8996	50.7566			L007	49.2608	43.6179	46.3633	36.0161	35.8481			L007	49.2841	44.9208	51.8407	37.4183	31.9785		L075	0.72
	L019	48.8883	42.5814	49.6925	54.2558	46.0556			L019	42.2105	52.6057	47.9607	47.2838	40.9853			L007	50.7135	35.6888	43.0013	38.5993	36.4047			L007	38.7989	38.6533	40.0184	33.3118	37.6724		L076	-1.84
	L019	40.3766	50.9366	50.1111	50.8767	53.067			L020	36.9609	42.1565	44.5134	43.7913	44.1705			L007	33.4822	44.9605	32.7635	33.8703	28.8267			L007	43.0081	35.4958	35.6215	39.4207	40.746		L077	-0.38
	L020	37.0214	40.2919	43.5149	39.4632	44.1237			L020	40.4814	52.5115	42.5121	47.2831	45.1801			L007	49.5998	42.4531	38.5714	34.5494	29.0836			L007	44.4339	38.517	36.8871	36.5286	35.0292		L078	-6.51
	L020	59.4439	48.6498	58.3996	61.6886	47.2031			L020	46.2997	50.0896	43.9573	41.8414	44.2353			L007	51.5938	35.3864	35.2221	32.2972	30.8254			L007	55.3347	46.3331	51.3122	39.8894	43.8247		L079	-2.54
	L020	30.5675	36.4692	46.0085	48.0471	46.9252			L020	46.6178	49.3745	43.8991	41.1433	39.8626			L007	46.3026	45.9605	44.1868	41.6382	35.3019			L007	48.0548	36.9747	42.6232	42.5753	32.3211		L080	-2.01
	L020	50.1824	48.8241	47.9203	59.3928	54.2208			L021	50.2575	51.9251	46.7905	47.786	52.7746			L007	45.2641	33.4442	30.9089	37.7589	35.3504			L007	50.4364	44.4013	40.879	33.3856	32.6525		L081	3.14
	L021	50.615	51.8491	53.8418	56.2728	48.8206			L021	50.8661	48.671	52.5874	57.7349	49.7125			L007	54.1893	38.3652	44.408	36.0841	36.5684			L008	41.6244	46.7146	45.3724	42.5567	43.0397		L082	2.31
	L021	48.9204	55.794	55.794	59.3078	60.6938			L021	41.939	51.756	46.5953	42.0265	49.3633			L007	56.682	55.2753	34.8362	43.268	42.4762			L008	41.8825	42.0527	42.1676	44.1043	37.73		L083	1.38
	L021	48.9747	43.2039	41.261	45.9918	42.4684			L021	51.9997	52.7353	54.2283	49.7231	45.8762			L007	53.6143	50.7086	40.5437	36.1487	30.8494			L008	48.6617	48.6955	46.0826	49.5875	41.064		L084	-0.7
	L021	61.1614	50.5855	60.4931	62.4546	65.3477			L021	32.693	36.8237	32.3256	39.3437	33.246			L007	59.5573	40.712	37.5647	36.0571	38.1263			L008	50.4777	43.8776	39.8971	42.8297	46.637		L085	4.88
	L022	54.1194	52.0821	48.7959	44.6556	44.6556			L022	28.8297	32.859	35.2037	32.3714	31.825			L008	45.0976	52.4466	47.5297	48.0415	44.5351			L008	44.257	52.0602	45.1806	42.6118	39.9244		L086	1.81
	L022	47.6005	54.2986	53.7826	50.9671	61.4513			L022	35.8585	30.7136	40.4273	28.0432	37.4487			L008	36.8323	41.0707	44.8443	38.5099	36.3065			L008	40.7499	44.9142	53.1047	47.9636	41.5417		L087	2.65
	L022	32.5613	41.5998	36.8342	34.6133	39.1442			L022	39.1568	36.8583	44.3298	41.293	32.9209			L008	47.1522	39.9042	35.9899	43.9888	37.3335			L008	48.8213	47.2045	47.3649	46.6155	44.4999		L088	-1.34
	L022	30.045	33.2668	44.8708	42.0482	44.0906			L022	43.137	43.5495	45.8907	33.3668	38.4594			L008	33.4383	47.5931	41.259	38.6919	39.6989			L008	48.2511	48.2511	44.0877	46.0779	45.3097		L089	-0.35
	L023	50.9548	53.3953	46.2117	44.6609	39.7825			L023	53.9521	55.3804	57.66	52.5303	47.602			L008	45.9002	34.1889	44.9613	47.1209	51.4263			L008	39.5994	43.8513	43.456	45.1915	43.5755		L090	-0.11
	L023	57.8545	55.6785	54.9865	44.7007	44.6964			L023	46.9263	56.8543	54.9854	49.8043	49.4548			L008	57.0079	38.7675	46.3562	40.412	41.8878			L008	46.8265	39.4464	42.8952	45.5973	40.6288		L091	-1.8
	L023	45.0833	49.1521	47.6204	52.1782	45.9633			L023	53.1621	63.9609	61.3487	54.9668	49.9806			L008	42.7236	40.5526	44.0863	41.3595	45.3696			L008	49.6182	43.9494	43.3889	42.3389	39.8838		L092	-2.16
	L023	55.1732	58.8269	52.86	52.6228	43.9851			L024	36.8885	37.4972	37.5089	36.3875	34.4759			L008	40.7069	43.49	39.0886	42.7661	38.7704			L008	45.4926	50.0662	45.2067	45.6339	39.3767		L093	-0.81
	L024	43.8191	40.5485	38.7237	51.9054	40.7189			L024	34.2915	35.0591	31.9778	35.4058	33.4669			L008	41.4552	44.6207	44.8672	39.6314	36.616			L009	40.3388	41.2371	37.9625	36.0491	35.6758		L094	-1.18
	L024	51.9339	42.4984	48.0448	61.9282	52.7318			L024	32.356	36.4141	33.6268	35.8569	32.7901			L008	33.5312	41.7386	38.4207	40.8592	42.7812			L009	48.6073	43.2689	40.5417	46.5543	42.7523		L095	2
	L024	26.1213	33.9638	36.4963	41.5799	43.8428			L024	35.7147	35.3975	38.7104	38.762	34.4225			L008	49.5921	46.5173	44.0795	42.7162	37.3756			L009	43.3511	41.1733	43.7827	42.8679	36.0447		L096	-1.36
	L024	29.4509	40.4336	40.9953	43.0285	42.5155			L024	32.5416	33.8819	38.2147	40.1846	31.175			L008	50.0313	44.8682	36.4712	52.8337	45.6661			L009	41.0698	43.703	36.0036	37.3377	42.8862		L097	-0.69
	L025	41.6833	40.5013	38.2127	41.0808	37.3409			L024	39.9833	42.5586	45.051	41.8312	43.0623			L009	42.8869	42.9372	43.9125	41.983	40.3492			L009	34.863	42.8613	36.9424	36.495	41.0183		L098	1.98
	L025	37.3235	39.0772	42.8941	37.5404	42.5497			L024	57.1753	29.6666	39.8703	40.0917	42.0277			L009	43.5351	43.9302	45.8023	46.086	41.083			L009	47.1949	43.2658	42.7692	45.2511	34.9038		L099	-0.33
	L025	35.077	37.9305	35.4482	45.3683	41.9955			L025	43.2411	43.5179	43.6778	45.746	44.6489			L009	44.4583	46.1775	38.9377	43.687	41.3059			L009	42.8714	45.4853	46.6449	39.6484	42.69		L100	5.49
	L025	45.0774	46.6459	56.0119	49.6549	46.0634			L025	41.5345	39.1851	37.0018	33.1348	31.6574			L009	36.749	43.7472	41.3726	43.3265	41.0502			L009	47.1817	44.4176	42.5032	34.7437	40.5116		L101	3.97
	L026	35.2969	41.0652	34.5832	37.9825	38.2801			L025	40.0895	37.4858	42.7503	36.1733	39.3013			L009	52.9934	49.028	44.1225	45.9427	42.5873			L009	53.3647	46.8135	47.3852	38.951	41.3779		L102	0.6
	L026	59.6395	38.01	37.2009	39.5476	37.2858			L025	42.0535	42.8855	49.5632	45.2652	42.4374			L009	38.512	32.7165	40.8918	43.0028	37.9833			L009	46.6927	39.6497	41.2908	37.6383	29.3074		L103	0.1
	L026	40.152	34.5179	34.645	40.8369	35.6968			L026	45.0239	44.4064	47.0793	44.2381	42.7381			L009	53.7753	53.1269	50.1578	44.0274	43.9275			L009	45.5468	49.059	45.0253	36.4999	30.2429		L104	-0.12
	L026	35.0069	43.6005	49.5557	42.3345	37.4505			L026	38.43	43.6698	34.0624	40.9128	35.5946			L009	41.4427	42.876	40.1058	41.6375	32.6581			L010	53.2754	52.2175	48.8538	51.0133	48.7475		L105	0.44
	L027	40.608	40.4262	40.7672	39.7851	38.9123			L026	41.4681	41.2727	46.1204	43.1559	38.2973			L009	37.7027	44.8206	47.1043	45.2344	37.9217			L010	46.0619	39.7275	45.12	49.1188	41.8847		L106	0.74
	L027	44.2955	36.0988	37.6782	40.2184	42.9422			L026	48.1919	55.789	44.5539	54.1161	42.9916			L009	31.6305	41.8732	36.9599	39.6773	35.0367			L010	53.3838	46.3373	47.2864	50	41.3839		L107	2.15
	L027	37.7696	36.0925	33.2209	35.7699	33.8075			L027	48.4863	46.3308	42.0781	44.5655	42.1338			L009	55.8334	36.4457	35.0628	37.7513	32.1915			L010	57.3766	49.916	53.2701	48.806	44.3593		L108	-0.63
	L027	38.997	34.0874	38.1548	39.3982	40.6698			L027	49.518	46.9034	40.8552	42.0509	42.8571			L009	64.8186	37.7362	38.4652	37.4803	43.1061			L010	48.0209	36.9301	48.2462	49.0499	40.9394		L109	1.19
	L028	38.5291	49.5181	46.5619	42.5241	45.7842			L027	47.2459	46.3135	45.6041	48.1458	49.7165			L010	42.2799	37.0745	38.2677	42.413	39.5333			L010	34.432	41.8542	51.4555	46.9549	46.9549		L110	2.63
	L028	39.3709	49.9687	48.1559	49.613	39.5541			L027	48.6235	51.4343	45.2939	42.7491	42.7002			L010	52.8888	52.8258	49.9693	46.9462	46.7786			L010	45.8882	40.8024	44.1041	43.4519	45.9576		L111	0.73
	L028	37.9588	35.9293	37.9512	41.2901	38.644			L028	45.4157	46.2153	44.1162	40.2646	38.4836			L010	41.1972	40.3329	35.7854	41.6922	37.1458			L010	44.3785	47.2291	43.576	40.2505	42.1448		L112	-0.51
	L028	36.8732	38.9076	37.3204	53.4101	46.4377			L028	46.3757	51.898	48.6989	41.2231	41.9702			L010	53.0095	44.8926	46.5288	44.6703	36.0433			L010	39.3856	44.2294	44.1835	40.1365	34.6133		L113	1.16
	L029	46.4772	52.9184	44.3685	35.1838	39.3894			L028	39.5011	43.2166	38.1185	41.2099	40.0498			L010	35.2812	35.6274	38.6697	35.6508	25.9621			L010	49.0692	48.5571	46.9474	45.2133	37.0932		L114	5.07
	L029	48.7809	49.4393	49.6818	43.5556	51.2955			L028	49.0366	46.8099	43.4852	39.3181	31.0432			L010	48.473	41.7143	36.1976	37.3387	32.0414			L010	45.1885	43.7496	44.5742	39.9208	28.8132		L115	-2.1
	L029	51.0171	48.2199	42.3143	45.4607	45.2334			L029	50.4326	53.4087	48.5741	44.5464	44.792			L010	42.8236	44.6362	42.4775	44.6632	40.8429			L011	37.9128	41.4989	32.5798	36.9624	34.0065		L116	-4.09
	L029	44.6489	53.3934	61.9207	60.9194	61.1097			L029	46.0816	55.5418	52.318	52.0957	39.4611			L010	43.1616	43.681	52.3805	47.9395	46.0485			L011	47.7115	32.5683	41.2499	36.6081	36.6821		L117	-0.77
	L030	38.3224	38.7892	35.7572	34.997	33.7285			L029	31.8644	31.6541	32.8891	35.6265	29.3894			L010	48.8031	45.7777	42.7759	46.044	38.1558			L011	41.3628	39.0096	46.9614	35.5889	31.6209		L118	2.61
	L030	43.2341	47.5024	47.1831	37.9159	31.2632			L029	29.0454	38.8339	32.6609	35.19	26.9057			L010	47.2681	52.1299	53.9516	42.3939	40.4039			L011	40.0737	42.9441	32.5825	31.9906	28.4427		L119	-0.03
	L031	48.7155	49.7269	41.5864	37.9943	34.0721			L030	48.9348	50.2984	46.1927	48.5763	39.9766			L010	48.621	46.5383	41.7666	35.3698	37.4963			L011	35.9612	40.5149	34.9028	29.2377	25.7509		L120	5.34
	L031	45.5976	54.9553	52.9948	43.2348	30.9511			L030	43.1631	51.9457	49.7105	39.5502	40.2842			L010	44.2866	55.1199	52.5204	46.214	34.5702			L011	36.337	43.1211	41.2481	31.5203	27.4453		L121	-2.28
	L031	35.7726	33.1249	35.654	34.154	34.1561			L030	43.0856	43.4753	41.1228	41.6084	36.5738			L011	40.2071	36.8819	36.717	32.8757	32.2523			L011	42.5225	39.5959	36.5563	35.3944	35.8137		L122	1.49
	L031	54.424	54.2341	49.9033	38.4869	48.6836			L030	51.1113	55.0233	55.0918	48.5187	41.2333			L011	40.8383	40.8992	38.3911	34.0807	30.7856			L011	42.0414	40.3101	38.8616	33.2591	35.0677		L123	2.62
	L032	42.4715	36.3752	45.0391	39.9634	26.6574			L031	55.8401	48.4884	50.6177	39.1594	45.8074			L011	40.2329	32.7835	35.9944	28.7582	27.5618			L011	42.5379	32.3973	32.1043	32.1043	29.6653		L124	-3.2
	L032	48.1363	49.9403	45.9502	43.2832	33.267			L031	45.6494	38.9808	39.7706	35.5661	28.4662			L011	38.6374	34.0902	34.8003	25.767	25.685			L011	37.4859	43.0855	34.8451	31.3667	28.2541		L125	3.62
	L032	36.4325	36.4325	39.3921	36.0224	28.3243			L031	46.4747	46.0284	40.6204	43.7962	37.1964			L011	49.2134	41.204	33.661	37.3372	30.9381			L011	46.8813	36.1812	29.6133	30.0307	34.2108		L126	1.55
	L032	44.9949	49.2116	51.1943	54.6506	45.7866			L031	56.4854	52.7164	43.2411	37.158	39.6907			L011	38.1439	42.1988	29.0148	28.0399	27.1924			L011	47.3016	42.3198	36.1698	27.4606	28.1399		L127	1.92
	L033	35.9801	39.9956	35.4633	33.5185	34.0574			L032	45.9646	37.7793	41.3058	33.7142	48.5926			L011	42.4135	39.9248	34.5933	39.1798	36.0915			L012	43.6383	42.2913	43.7795	46.5276	40.2649		L128	2.09
	L033	52.7851	45.8639	43.608	43.3371	34.8632			L032	45.146	53.5213	39.4768	35.576	38.8522			L011	45.8941	46.1718	42.2121	43.345	34.3851			L012	42.3237	43.1452	41.0513	37.3844	36.9886		L129	-1.82
	L033	40.6744	38.462	31.0732	37.4167	32.28			L032	49.1925	45.8399	39.8935	42.0807	44.1995			L011	42.826	46.1956	39.274	33.8275	36.9065			L012	47.8136	47.1304	47.24	50.0397	40.1132		L130	-3.45
	L033	52.7733	39.3657	38.5253	32.9965	32.8666			L032	50.461	55.2658	47.7643	37.9108	44.2764			L011	36.7356	35.7159	29.3585	32.1833	25.0887			L012	49.4266	39.9271	45.8028	47.2692	40.5768		L131	0.69
	L034	33.7906	47.8941	45.2693	41.5593	43.4738			L032	51.4848	45.2273	31.7749	29.4573	33.6423			L011	53.6387	38.7708	45.2449	35.1901	41.1607			L012	49.8424	38.2251	46.6611	45.5522	44.544		L132	1.35
	L034	47.5414	48.4684	48.7651	44.6246	36.0999			L033	39.7651	42.0589	40.1691	36.4775	36.7623			L011	35.6267	44.2937	36.0837	33.5862	24.054			L012	54.2655	43.8834	43.0285	40.1412	44.8019		L133	3.08
	L034	40.0305	45.5746	38.099	36.8222	36.8254			L033	47.0218	37.5788	42.7059	28.3194	38.8937			L012	31.6305	36.3417	35.2006	34.2455	33.0573			L012	46.5209	47.6835	46.658	47.0079	45.32		L134	1.79
	L034	45.9217	50.0904	48.4676	42.0565	36.3877			L033	44.1115	43.6199	39.2756	35.6709	30.6687			L012	52.6774	44.1694	48.7082	44.6622	42.8253			L012	47.5969	47.5213	41.685	44.1098	42.3195		L135	2.15
	L035	53.5613	46.5392	43.1543	47.381	44.0258			L033	39.3092	37.1263	32.713	29.4685	57.1762			L012	31.2888	36.5327	30.441	32.1694	27.2087			L012	44.5885	44.6143	39.9946	47.0656	40.6984		L136	-1.11
	L035	53.4308	48.8302	51.4572	44.8516	42.5347			L034	44.1512	50.2454	47.9665	44.0217	47.9638			L012	55.9491	48.4182	48.9467	41.6256	46.1382			L012	51.5936	45.1981	41.5018	46.1205	41.0342		L137	-0.97
	L035	43.0772	43.9443	53.702	49.0534	49.8752			L034	47.057	40.2775	47.3232	46.6743	45.9634			L012	45.2685	42.4674	35.4969	34.268	33.435			L012	47.796	47.079	42.549	39.737	37.0995		L138	2.25
	L035	46.8408	51.7841	58.3148	56.5206	52.8752			L034	53.9251	50.9134	48.9526	49.5922	42.906			L012	50.2957	48.4957	46.8233	36.2776	35.3117			L012	53.4798	43.0249	47.1125	44.4566	39.7445		L139	1.24
	L036	26.9863	41.6898	51.8541	39.6063	34.2457			L034	49.6626	43.8961	42.8838	45.856	34.2914			L012	47.0729	49.0764	41.1715	44.5142	38.1056			L012	61.5033	44.5821	43.5179	42.8044	41.5732		L140	0.99
	L036	36.3552	39.0849	46.8098	45.3888	36.2966			L035	45.2711	48.9825	52.8085	51.0026	53.6109			L012	48.8788	49.7743	43.5166	45.8972	37.0023			L013	46.4672	43.1957	40.3009	36.8828	37.4956		L141	-1.19
	L036	44.9006	39.6092	37.0918	43.0599	35.0835			L035	49.3087	50.8967	57.6801	46.3035	45.1972			L012	47.8657	42.6284	44.2523	37.0807	35.625			L013	38.1334	30.8776	37.1827	29.3901	30.7022		L142	2.42
	L036	35.8846	40.3902	44.4841	47.089	43.9071			L035	44.5528	50.3552	43.5289	48.9662	52.1813			L012	62.2505	46.2442	43.9787	37.9932	36.5308			L013	45.5305	42.7479	36.0763	36.6485	32.4353		L143	-2.24
	L037	33.7525	41.1603	32.7995	34.2037	29.4432			L035	43.202	43.5811	46.1299	52.7083	46.5004			L012	46.2874	37.5516	53.8974	30.9706	34.6479			L013	48.5238	49.8048	35.416	44.0743	35.1187		L144	-3.82
	L037	48.9617	37.4715	33.098	28.1407	28.4348			L035	45.068	41.0439	39.0533	35.7733	40.3869			L012	58.0406	48.4222	36.3805	37.4639	33.2088			L013	46.5819	40.5082	43.9793	33.2788	29.2162		L145	-0.01
	L037	41.9467	33.1671	29.768	33.2501	27.5561			L036	38.2083	33.4662	38.2629	33.0715	35.4258			L013	32.0498	35.4087	32.4629	34.2996	26.6367			L013	59.2245	51.6445	39.9248	40.0903	36.9061		L146	-2.92
	L037	37.4722	33.3109	40.3907	36.4826	29.8852			L036	34.6278	37.2515	40.2028	39.9816	27.0078			L013	32.9304	32.5808	26.9522	26.9096	24.6644			L013	35.5642	39.1347	39.2361	36.2117	32.1908		L147	1.16
	L038	58.1833	57.4133	53.0406	53.0406	42.7887			L036	37.7295	41.5649	39.6612	32.9237	37.567			L013	44.3136	36.7877	29.8905	37.0441	37.6218			L013	33.0154	32.4473	36.7415	30.4631	27.3185		L148	0.1
	L038	67.4025	58.4052	67.3383	48.2697	56.5688			L036	37.0664	38.4169	39.1702	30.5224	35.2977			L013	30.9771	31.7477	23.9367	22.907	23.4931			L013	42.1057	34.7174	35.5074	36.5156	30.7033		L149	5.3
	L038	38.5619	48.189	50.1881	47.2882	41.9201			L037	30.7241	39.0688	34.1008	37.7057	32.8838			L013	35.117	39.4546	27.0363	37.0654	27.2713			L013	41.5702	41.35	42.8154	37.7122	30.8521		L150	2.63
	L038	50.1275	59.7396	50.1856	55.7421	37.8291			L037	47.6224	43.1839	40.8465	34.6183	28.9661			L013	34.8611	32.6434	32.4526	22.7551	21.8756			L013	49.4407	49.0247	45.8739	49.2433	35.8602		L151	-0.2
	L039	42.1033	39.047	35.8729	42.5996	47.9408			L037	56.1665	40.2844	39.5028	31.202	29.6989			L013	35.3218	34.751	31.4273	30.6448	29.0719			L013	36.3757	40.5522	37.143	29.0425	30.2885		L152	0.65
	L039	47.1337	44.7557	49.339	44.959	40.4269			L037	46.0324	15.9665	63.4723	35.6711	33.7897			L013	31.4379	34.7131	32.6191	30.5081	25.4399			L014	51.7082	55.0588	55.0588	49.6135	52.1102		L153	-0.27
	L039	25.5287	24.5368	31.8621	29.7006	40.2246			L038	60.0392	53.8509	56.7586	57.621	56.7454			L013	31.2088	36.3205	35.1828	37.1114	27.2081			L014	50.633	55.0262	56.8259	56.0294	52.1018		L154	-1.16
	L039	33.0667	24.8828	27.836	32.6671	37.3663			L038	47.3661	46.4746	34.8262	52.2944	50.2986			L013	46.1795	43.2338	40.9551	35.7593	30.1279			L014	54.5716	55.6451	54.4326	51.8995	43.9782		L155	8.48
	L040	39.1196	41.263	42.0286	45.3568	47.4712			L038	48.5299	44.4844	44.6336	41.2289	40.6942			L013	38.4099	30.8696	30.4476	24.9054	28.2618			L014	47.8395	57.8516	50.2644	43.7747	44.7865		L156	-5.8
	L040	60.0961	46.6803	51.2035	53.5825	47.9981			L038	42.4845	46.9281	33.801	34.1095	37.5709			L013	50.9383	42.934	41.3982	34.234	34.2118			L014	51.4847	55.9121	66.7944	51.8885	46.0958		L157	2.54
	L040	45.4858	55.1698	43.5501	40.708	39.2604			L039	50.4235	40.8018	45.2692	44.4982	41.7232			L013	44.8724	34.2456	31.3728	25.0746	25.5004			L014	51.0721	45.4357	46.8855	35.9389	33.5167		L158	6.56
	L040	44.2864	46.0282	49.4279	50.0588	47.4412			L039	39.668	43.6424	50.8774	50.3172	47.4123			L014	55.5899	52.6184	47.5002	44.5064	42.2165			L014	48.4671	53.6339	49.9232	44.1776	44.7316		L159	4.62
	L041	43.3722	52.0374	66.6384	52.8213	51.5726			L039	42.1719	44.663	39.4803	44.188	47.2732			L014	41.2412	45.2358	40.9725	36.9804	32.4844			L014	52.6052	49.9346	45.9639	51.3802	42.0389		L160	-3.22
	L041	53.9599	49.7622	56.91	53.277	75.7229			L039	41.2272	50.1758	46.7717	49.1083	49.1083			L014	44.3608	49.3101	50.5873	37.1172	37.2694			L014	53.2837	51.7469	46.1591	40.4253	45.0715		L161	-3.94
	L041	38.3145	30.7724	34.7115	32.7123	27.5672			L040	55.3932	57.5874	54.5223	55.6475	54.3285			L014	55.8776	46.6263	46.5622	40.7124	38.6101			L014	47.3344	58.679	48.9125	48.7906	39.139		L162	-2.29
	L041	31.36	32.8925	51.3523	44.7053	26.2391			L040	54.069	55.2025	57.2415	53.1539	57.2382			L014	53.3215	42.1768	45.0678	35.7614	32.03			L014	53.331	52.637	47.6074	38.1847	34.6442		L163	3.63
	L042	39.1239	45.4441	40.8216	37.0938	30.8209			L040	54.6899	52.7026	49.5529	53.0713	49.2467			L014	43.1535	40.2142	42.8135	39.5831	36.7302			L015	41.0717	46.3107	40.8907	40.9055	41.3588		L164	3.15
	L042	50.3352	47.5663	38.9579	38.3868	30.8741			L040	37.3368	42.3271	52.0526	50.5419	48.1164			L014	41.7823	42.1439	35.4443	39.7401	37.3716			L015	32.6766	34.8853	38.806	33.9073	33.5075		L165	0.58
	L042	41.8037	35.6688	39.0904	43.6571	36.8355			L041	45.8209	42.9947	41.3058	44.1146	39.9863			L014	52.6994	51.2756	48.7142	51.3695	42.4873			L015	35.9685	42.831	42.831	42.831	41.1562		L166	0.47
	L042	56.8266	39.4433	44.928	35.8359	33.8316			L041	50.6329	39.7977	42.9652	39.559	35.2764			L014	44.4743	41.6993	42.108	43.0995	34.0568			L015	34.562	35.4763	36.6466	43.6376	41.5417		L167	3.43
	L043	31.9616	31.2134	41.8234	37.9232	41.3933			L041	45.3462	46.3438	50.7094	46.3692	39.2513			L014	53.8299	53.4555	51.4889	39.9277	40.3874			L015	37.9153	47.2072	51.392	46.2176	39.9721		L168	0.67
	L043	31.9673	41.156	44.2264	40.9838	36.6803			L041	58.7332	43.5209	40.4911	39.767	41.3998			L014	48.77	43.5963	36.8641	36.7553	29.1345			L015	61.5998	43.2678	41.8452	47.7861	43.8584		L169	-3.34
	L043	39.3794	36.2892	42.0023	36.1606	34.6411			L042	43.6292	46.6286	43.7765	44.162	34.2265			L015	41.1823	37.3359	34.6696	37.1482	32			L015	39.2339	41.9032	38.3133	37.6184	41.8581		L170	2.92
	L043	40.6446	50.0215	41.7795	46.8028	34.4707			L042	51.3493	50.9093	47.3998	50.8273	35.2038			L015	48.4739	37.1645	41.6796	44.0933	41.6776			L015	38.9624	44.3878	41.0859	44.2295	44.367		L171	-0.03
	L044	35.2153	33.4901	35.7018	40.1249	37.4341			L042	37.2705	36.1246	35.7839	31.9217	34.6427			L015	51.9069	47.8444	43.3743	39.919	39.0073			L015	43.8879	42.6698	40.0604	46.1882	39.0879		L172	0.44
	L044	42.7856	37.4734	34.0061	34.2072	39.3728			L042	58.7286	51.6421	53.2193	47.6158	40.6468			L015	41.3784	36.5756	37.7914	45.2135	31.0362			L015	43.5939	46.29	39.0068	40.1034	41.403		L173	7.43
	L044	28.21	43.2102	43.5798	35.7533	36.1666			L043	48.4291	40.9717	47.4872	49.7389	39.7969			L015	54.3413	45.7776	40.86	35.199	38.7213			L015	43.1289	35.661	36.9788	35.2958	39.7154		L174	2.96
	L044	41.389	42.2431	37.6057	45.5347	26.7292			L043	32.7588	47.6195	39.7266	32.7945	33.9263			L015	55.0939	39.5697	40.8536	33.3768	33.5846			L015	56.1287	44.7166	40.0274	39.1777	38.4071		L175	5.76
	L045	45.0921	46.9009	52.2485	44.0863	47.2489			L043	45.8464	46.5919	48.229	41.8688	45.5616			L015	58.483	47.218	42.4568	41.1434	31.489			L016	42.188	38.7225	43.2442	42.9078	37.6175		L176	-1.07
	L045	51.8399	61.03	55.9436	42.5856	49.1661			L043	42.7825	46.336	49.145	50.2062	39.5305			L015	51.9877	46.4846	46.4629	48.5064	46.8022			L016	42.734	38.8484	39.5073	36.6537	34.9323		L177	3.29
	L045	43.1948	43.2145	44.0228	31.6267	37.8208			L044	31.316	46.8723	37.1118	31.3889	33.1897			L015	51.7848	55.836	57.5709	57.3509	50.6043			L016	40.779	39.3596	42.7297	43.0969	34.9627		L178	2.96
	L045	37.8676	38.6146	49.9729	36.1593	46.7376			L044	49.1409	45.5377	47.1334	34.7135	28.7309			L015	44.2612	49.262	43.4172	42.9924	41.4041			L016	35.8689	41.7503	44.0049	39.5023	36.5563		L179	3.03
	L046	29.3754	42.902	41.8588	43.3949	33.2976			L044	42.8121	43.2883	39.3178	41.9492	39.6199			L015	52.07	55.2219	53.0622	45.6582	49.5714			L016	43.9116	40.0362	41.368	36.7849	31.0721		L180	0.41
	L046	44.9311	39.4018	43.7322	48.4743	40.2221			L044	40.8963	32.962	32.9258	32.8727	28.8038			L015	46.8198	52.5574	53.4074	48.7279	45.0081			L016	27.4788	40.4439	41.4882	38.7102	30.8744		L181	3.29
	L046	39.5433	48.6018	35.3494	57.4429	42.1852			L045	44.7952	47.5556	52.8533	47.512	46.7247			L015	44.1597	49.0381	53.6474	38.5242	38.6289			L016	36.8724	42.7485	42.1629	42.4292	44.1592		L182	-2.96
	L046	50.1061	50.1061	47.8833	54.1639	56.9453			L045	43.6067	47.4293	50.7726	49.5517	51.7555			L016	37.9608	39.043	34.9006	42.6636	37.5369			L016	37.739	41.5661	36.13	38.7427	33.7848		L183	-2.48
	L047	46.3877	62.5153	40.5349	35.4611	35.1737			L045	46.8752	53.8584	47.0831	43.8786	48.9198			L016	38.9791	41.6116	35.8786	41.1488	34.5429			L016	40.9275	47.9184	44.962	43.0681	39.2295		L184	-1.29
	L047	53.0737	50.0749	39.7642	44.9721	38.5715			L045	48.7318	40.2793	42.8047	37.5867	35.4116			L016	50.9112	49.3951	50.2363	40.0248	37.9176			L016	41.1603	45.9437	45.8504	38.8772	38.9301		L185	-0.98
	L047	31.1906	48.3979	31.3324	37.651	39.2203			L046	35.5672	32.343	39.5089	36.3896	38.7343			L016	41.5073	44.0018	37.1581	35.4175	29.8503			L016	33.1388	33.1388	41.3316	39.663	38.1497		L186	2.91
	L047	57.0101	39.2582	49.7289	38.7323	38.6777			L046	54.7218	49.0194	41.2466	39.8735	34.4493			L016	50.7209	48.7442	45.1989	36.0664	30.0903			L016	35.7304	45.3461	43.1118	40.9789	34.214		L187	3.48
	L048	53.2626	42.3123	52.5518	49.844	40.9077			L046	51.3983	42.4631	45.6629	46.8052	51.0148			L016	57.3949	47.0164	38.7174	37.648	31.7069			L017	40.2649	38.5159	39.4001	39.1808	35.8468		L188	4.99
	L048	59.3859	51.9905	63.0612	44.0119	38.7618			L046	52.923	51.7534	42.9445	41.6597	44.5653			L016	39.5163	39.093	38.2323	39.3188	33.7097			L017	43.4725	37.0639	41.8556	39.084	38.2588		L189	1.91
	L048	46.2061	53.5819	56.6244	39.8193	34.3266			L047	45.5198	44.1014	46.3059	46.1232	50.9061			L016	40.5689	43.7278	41.1399	41.9635	33.9758			L017	39.681	40.4414	38.5876	39.5886	32.6821		L190	3.7
	L048	51.5296	53.9649	54.922	46.3515	41.9331			L047	46.8499	49.8555	43.1602	45.7947	44.0072			L016	47.6745	41.0574	45.7525	40.851	37.2179			L017	33.1203	45.1964	33.5304	38.8594	38.8594		L191	2.06
	L049	43.3738	40.1837	45.9466	45.3017	40.5834			L047	46.8144	43.7254	48.4936	48.5114	51.6558			L016	50.3062	50.4279	40.1203	43.0711	41.1346			L017	43.4023	46.2896	34.0206	34.8397	43.6265		L192	4.57
	L049	43.9153	48.0667	50.981	52.2009	46.0763			L047	49.9036	48.328	49.0228	44.3658	41.7042			L016	59.5511	57.1354	54.3514	47.6047	43.053			L017	33.3914	40.6206	41.9453	45.7767	55.9605		L193	1.38
	L049	36.0593	38.3509	42.8869	41.5176	36.064			L048	52.1935	51.2992	53.5581	42.5598	54.8814			L016	27.2126	52.4477	38.7992	45.4577	29.4584			L017	39.5664	36.7178	40.9654	37.908	37.0045		L194	3.36
	L049	42.2699	43.5568	43.3508	48.4583	54.9858			L048	47.6321	43.3061	45.6462	65.436	52.8038			L017	37.8286	35.9731	39.6561	37.2183	36.644			L017	45.1209	42.1755	50.7154	47.373	46.3896		L195	-0.75
	L050	43.7971	37.7668	33.3008	34.1883	31.7452			L048	47.8223	47.9666	54.1592	50.3282	58.9406			L017	34.8496	39.3973	37.5228	35.9131	32.8597			L017	39.0161	39.1541	42.0891	41.2397	47.1875		L196	0.98
	L050	45.3459	41.4154	45.1061	50.0305	44.4949			L048	57.6842	54.3274	44.4229	46.6524	51.553			L017	43.15	37.5834	43.3472	37.3151	41.4406			L017	44.2865	38.5478	41.8066	47.4314	33.4196		L197	3.14
	L050	42.891	44.6351	39.9082	46.152	42.4545			L049	42.9016	44.5361	46.0138	41.824	38.7756			L017	47.9129	45.9648	42.1601	43.0269	38.0504			L017	40.8455	39.2556	46.8999	52.9362	39.2753		L198	-0.67
	L050	60.0902	55.4297	64.4129	53.5043	53.6568			L049	44.4939	43.5628	36.5677	38.0242	37.9978			L017	38.8742	44.6013	38.9541	38.2415	29.8507			L017	39.2314	43.7762	51.6338	41.1473	36.422		L199	-4.7
	L051	37.4137	41.0395	33.5517	35.6604	31.7167			L049	44.1372	42.0037	50.2006	40.3342	42.7031			L017	33.6726	36.7858	33.3723	32.8425	33.3324			L018	46.6912	46.4525	42.7994	44.109	44.4206		L200	-4.63
	L051	43.8762	38.3898	39.6564	33.4008	39.6744			L049	44.3426	42.2546	38.1439	35.7473	38.3175			L017	29.5439	30.127	30.2525	28.1429	27.1252			L018	34.8156	40.0213	39.8384	38.4885	43.3757		L201	2.29
	L051	41.2621	43.3934	39.9123	38.0761	30.5252			L050	39.0038	37.0372	42.3007	37.6501	35.6203			L017	35.0095	36.7458	42.2247	40.9712	39.227			L018	44.7299	48.1903	43.9973	45.743	38.117		L202	1.36
	L051	45.0549	42.2941	43.77	46.0581	42.1524			L050	42.2281	46.999	43.8912	43.5281	38.5455			L017	34.3145	31.5431	35.6815	32.9576	28.6359			L018	51.505	41.6261	46.6839	47.7837	41.2335		L203	7.3
	L052	42.2733	43.1159	46.5572	35.221	38.5757			L050	39.5934	38.9983	34.2107	34.5123	30.6885			L017	35.6808	36.1681	27.5588	32.7488	29.8409			L018	44.4769	42.4632	34.4522	38.9167	36.7662		L204	2.03
	L052	38.0653	39.0376	41.1513	49.1402	40.5434			L050	52.5553	42.1683	38.2628	41.5314	36.5538			L017	47.7877	41.2914	35.1791	40.5965	36.2377			L018	41.1516	41.0622	37.5273	43.1474	30.8709		L205	-0.97
	L052	59.9354	58.6319	61.1956	59.8827	58.3763			L051	40.0955	41.3777	40.746	39.4286	36.7854			L018	37.5245	37.4006	42.3037	35.6492	33.6163			L018	36.0145	39.9559	39.4481	40.8074	35.6415		L206	-0.1
	L052	63.1919	64.3953	57.8248	64.3003	67.5078			L051	33.7249	28.6676	43.8327	31.3867	34.1535			L018	39.7314	45.144	38.534	36.7187	34.9391			L018	41.3073	38.3955	45.2141	38.8466	41.5047		L207	0.54
	L053	55.7852	48.023	46.3808	53.1226	51.6365			L051	43.3372	41.1939	34.8907	39.0835	36.8689			L018	49.3021	38.2055	43.0318	36.4895	33.9581			L018	41.1874	37.0271	44.8079	43.9607	37.3216		L208	-0.51
	L053	41.3115	51.0825	51.6791	49.849	61.2655			L051	38.4529	35.4041	43.4344	39.7998	32.4551			L018	47.7517	39.1701	43.9846	33.378	34.5013			L018	38.1863	35.0814	42.9747	42.6351	36.3725		L209	-1.47
	L053	40.1813	42.0352	51.9756	48.9968	43.2414			L052	56.7647	59.4572	58.6085	58.3159	49.7971			L018	46.0377	45.6138	38.1371	40.4435	29.3441			L018	43.7756	46.4248	48.4748	37.5609	41.1115		L210	1.57
	L053	43.453	63.2392	53.096	46.1535	53.8011			L052	49.4214	49.6192	54.6208	48.966	40.5221			L018	43.4546	37.3992	40.286	31.5648	26.6241			L019	57.517	57.8347	58.226	56.7312	52.2534		L211	11.31
	L054	35.6903	45.2256	43.6765	38.8745	45.8937			L052	51.8209	53.6539	59.1409	52.0894	48.7102			L018	49.7497	46.8938	44.9656	41.6867	44.1403			L019	53.0319	48.1876	53.7469	53.1419	45.8549		L212	3.77
	L054	47.9964	40.9533	45.3238	37.7193	41.9692			L052	50.4269	48.8328	47.6776	54.4177	57.0486			L018	40.3005	48.8247	47.9702	42.7053	40.4656			L019	49.0476	57.8471	48.7851	56.5031	54.0587		L213	3.94
	L054	48.0835	53.8867	46.5936	44.5041	45.2858			L053	38.7639	37.4041	47.3939	40.6242	39.0622			L018	43.7317	46.789	42.0145	44.4704	33.7439			L019	45.4105	53.4781	55.6988	52.0713	48.3337		L214	-0.19
	L055	45.5192	47.4104	53.7093	52.8627	46.9695			L053	50.6731	32.0601	44.0053	49.4195	50.03			L018	39.9985	40.2743	41.352	32.4523	32.1584			L019	45.1936	54.8263	55.5435	55.8547	50.1873		L215	-1.71
	L055	52.3056	49.1627	50.8339	53.514	53.5029			L053	50.3258	53.1856	51.1293	50.8262	45.1114			L018	42.6018	38.2675	33.6812	30.5848	28.3318			L019	47.0393	49.5166	49.1573	57.1096	56.339		L216	3.86
	L055	42.038	33.6104	34.8959	44.4342	32.9601			L053	46.4945	53.0641	51.3895	54.8701	48.3731			L018	41.5958	52.8449	56.015	57.2719	36.3524			L019	50.2267	47.4706	47.8214	47.8429	48.4643		L217	6.04
	L055	30.022	44.9726	39.39	40.2919	43.5297			L054	41.5042	48.6322	48.6043	47.9302	42.0452			L019	41.5532	44.8812	48.6403	50.627	41.17			L019	48.1125	50.4129	52.0559	51.2506	52.4275		L218	0.88
	L056	45.914	52.1767	46.9894	42.3081	40.2879			L054	50.7189	55.0666	52.943	42.6959	48.7735			L019	57.9502	60.25	53.379	51.7794	46.2973			L019	55.0802	61.6474	59.3729	64.346	60.503		L219	3.59
	L056	47.5181	55.4835	56.4247	31.3734	40.2648			L054	49.7349	44.1553	46.8522	46.4463	46.3186			L019	53.7208	54.9115	43.236	49.5494	42.2413			L019	45.7681	46.5715	51.3839	51.5011	54.9861		L220	6.55
	L056	42.7076	35.1144	33.2908	32.3871	34.7227			L054	44.789	53.7789	44.4024	45.8632	44.0909			L019	42.6806	47.2475	43.6523	43.7972	30.0765			L019	62.0325	50.5943	52.9927	53.525	56.0062		L221	3.82
	L056	47.5713	44.9789	33.255	38.9422	37.097			L055	37.8943	43.1235	42.1512	43.1673	45.5423			L019	62.6356	49.0451	46.1949	43.6655	40.1915			L019	46.3919	47.7391	48.6253	55.4372	53.9986		L222	1.84
	L057	32.1805	25.0026	40.3486	34.5655	27.2646			L055	38.4834	50.205	42.0571	38.1084	43.0938			L019	58.8462	45.2919	46.8308	42.0253	34.6315			L020	55.2084	48.3321	43.4618	48.5214	46.3958		L223	1.75
	L057	51.3504	38.1412	32.798	36.4716	31.7907			L055	47.5557	41.687	41.4456	44.0222	33.8469			L019	54.6121	44.0147	41	47.559	47.2543			L020	39.6636	33.8041	43.4065	40.8045	41.1666		L224	-0.38
	L057	46.6285	52.0972	47.3773	51.2841	69.8765			L055	45.2354	38.7804	36.7147	31.6629	31.7389			L019	58.1484	54.4508	50.6798	46.2233	43.9102			L020	44.9985	38.0071	45.8038	45.8109	37.2596		L225	0.02
	L058	47.3852	59.0633	57.1579	52.2575	48.6583			L056	42.2088	43.5487	44.8072	43.1411	43.3501			L019	50.2007	45.9143	37.366	40.4089	36.5724			L020	43.7049	47.897	39.9101	36.3675	34.0689		L226	-3.71
	L058	47.673	55.2597	55.2583	55.2899	52.8888			L056	52.323	38.3232	50.8509	46.2401	47.7806			L019	39.5817	57.8312	47.9039	43.7931	46.3193			L020	65.0968	53.3885	47.0955	50.3283	47.6525		L227	2.19
	L058	58.2308	49.4617	55.4976	51.2831	54.6114			L056	50.4989	50.7961	45.2117	59.1189	50.5394			L019	56.0542	48.7978	48.8145	38.6749	40.0407			L020	36.2466	32.3188	34.2618	34.9317	19.3409		L228	0.78
	L058	63.0888	60.2977	50.8321	55.289	50.9752			L056	40.1447	53.1756	53.4774	57.1976	46.8556			L019	61.8216	49.2898	44.0246	45.664	39.0231			L020	45.7317	46.2465	45.6084	50.9743	45.896		L229	0.32
	L059	42.4508	37.0238	37.4462	28.1676	23.6225			L057	34.5335	40.1402	35.5752	40.618	37.3252			L020	48.5894	41.2362	45.058	41.5427	38.4377			L020	38.5667	45.3886	45.5888	44.4063	44.9238		L230	2.18
	L059	37.4696	40.2126	36.8506	31.0347	33.1785			L057	34.9158	30.475	34.1949	42.1067	29.4398			L020	42.0948	41.4691	37.0296	46.1668	36.0887			L020	49.6217	42.0142	37.1023	41.5635	44.9531		L231	-0.04
	L059	43.8063	44.9472	41.6404	38.971	38.7482			L057	31.4741	39.375	35.4291	36.3023	35.071			L020	45.5171	44.544	44.4726	37.1853	34.7651			L020	37.2386	49.0559	40.4939	45.3484	38.0171		L232	-2.64
	L059	37.0123	48.4962	49.7201	42.7412	54.7155			L057	33.7693	38.7898	37.7145	38.1619	28.6884			L020	49.6519	48.4968	46.9935	42.7846	36.298			L020	47.557	40.9698	42.412	38.913	32.9672		L233	0.51
	L060	42.404	35.6808	38.526	29.7547	33.6295			L058	48.4269	49.9798	54.4419	55.0109	48.5463			L020	43.7781	41.7992	35.9247	42.7411	30.4591			L020	44.5763	26.8499	35.2341	39.0301	40.4012		L234	-0.63
	L060	42.1071	36.0615	37.4425	35.1914	38.5322			L058	55.876	59.4248	53.6277	53.9904	47.4818			L020	46.2299	41.8491	35.3444	35.0547	29.2328			L021	60.7906	58.5183	62.2614	60.2808	53.4531		L236	-2.06
	L060	38.1514	35.8251	35.402	32.3546	28.7682			L058	53.1796	49.6657	51.1898	52.0764	46.6048			L020	43.7622	42.5649	42.6812	41.187	39.1728			L021	57.6001	62.5124	59.1064	51.5791	53.4191		L237	-0.55
	L060	24.7525	36.1376	43.4018	35.5394	41.3429			L058	50.3626	43.7007	48.3834	45.3496	52.7454			L020	47.7009	42.4844	45.9499	43.866	45.4263			L021	62.6662	65.0878	60.1206	55.7856	53.2631		L238	-2.6
	L061	33.5802	31.2713	33.0875	36.5843	23.5716			L059	40.9101	45.2668	31.5656	33.9613	37.2695			L020	50.632	48.2006	45.0025	43.4755	48.8901			L021	54.4355	65.7743	57.6092	53.615	60.7039		L239	-5.05
	L061	32.1557	37.4666	40.6956	36.4416	34.5271			L059	34.4741	30.7655	41.8584	38.3709	21.0695			L020	43.1065	40.3246	44.0487	42.778	37.0441			L021	63.7882	66.8662	62.254	45.9663	59.3771		L240	-3.08
	L061	33.1575	37.7208	45.7079	34.0298	36.9469			L059	39.2488	43.9696	34.8335	39.7145	33.111			L020	48.2561	48.8345	43.329	47.4938	41.2789			L021	62.2929	60.0954	46.2681	46.4064	57.6117		L241	-6.5
	L061	45.0796	37.1321	39.0003	44.0624	29.9032			L059	38.8189	38.2036	33.8389	34.3318	24.1652			L020	40.1709	46.9152	40.5623	37.5601	41.0391			L021	51.3287	47.4615	44.3918	48.4522	52.5258		L242	-2.91
	L062	48.4789	48.4789	48.0951	40.5158	40.7272			L060	42.1289	48.2156	41.7551	39.3901	41.3598			L021	51.3482	62.3019	57.0651	49.3758	52.4049			L021	48.2308	50.9942	47.8496	42.137	48.3417		L243	-1.31
	L062	51.1219	51.7969	46.1568	41.3006	52.8691			L060	30.3864	34.4837	42.7322	37.19	28.0199			L021	42.7709	45.5845	48.3334	40.9129	37.0805			L021	49.6349	48.6595	50.5366	48.3228	41.9897		L244	-0.98
	L062	49.5119	42.1973	46.0153	40.2517	31.8437			L060	37.0145	32.7745	44.0984	39.6114	39.3898			L021	60.4002	62.3192	53.5751	49.218	44.9054			L021	52.6382	52.9048	54.9657	57.0499	45.7757		L245	-2.73
	L062	52.2762	58.4745	54.8281	51.5133	38.8917			L060	36.7656	34.8998	43.8427	40.1316	51.1849			L021	60.026	44.7716	46.3682	44.3913	44.3734			L021	53.2635	52.5534	49.485	45.6504	41.7256		L246	-0.97
	L063	38.7911	42.7409	38.2067	41.0348	38.2369			L061	36.3557	41.1364	40.4224	44.9399	29.1202			L021	54.07	54.9946	42.6662	44.8591	38.4815			L021	54.324	55.5073	48.8287	52.5593	42.0637		L247	-2.51
	L063	43.9394	47.0831	47.0504	45.4516	46.5486			L061	33.9419	39.6469	29.5479	18.5178	28.4942			L021	65.6864	52.3437	59.2886	43.0223	42.7191			L022	37.0456	35.8852	33.0638	32.6792	37.8654		L248	0.72
	L063	39.1146	56.9987	39.1056	34.8894	38.0234			L061	37.2191	37.7758	39.622	36.3838	29.9851			L021	57.5534	54.3378	52.5284	52.7462	44.6509			L022	42.0607	40.8028	38.7842	38.9086	34.2354		L249	0.86
	L063	49.3087	38.7999	45.8961	45.3102	42.9492			L061	34.4005	41.1886	42.4669	46.8431	39.7548			L021	44.6812	46.4859	60.0128	46.6309	46.0486			L022	31.3325	36.8439	36.289	38.6764	32.2824		L250	-0.08
	L064	39.2284	35.8909	38.6362	39.6587	42.3464			L062	40.6866	36.9349	40.3673	38.1967	35.1856			L021	60.6964	57.9457	50.1692	46.7957	43.8843			L022	40.6805	37.4633	31.5233	37.7431	34.4944		L251	3.37
	L064	42.7365	43.1048	36.2513	39.68	34.4317			L062	38.826	48.1225	38.3456	36.4915	49.2413			L021	51.9085	67.0274	64.6879	54.2835	48.7393			L022	35.3362	39.3715	38.4442	31.3402	31.0909		L252	0.28
	L064	35.7001	40.6218	36.0622	31.1777	32.8334			L062	47.1968	41.5302	42.5032	44.1076	38.5656			L021	69.6147	67.4636	61.2984	59.0551	47.4069			L022	37.1507	29.4562	41.7261	36.5945	35.6822		L253	-1.62
	L064	49.6163	41.211	44.7654	54.3987	45.4265			L062	37.5355	46.7028	31.4047	36.3351	34.0343			L021	43.5076	71.5915	51.79	50.7317	50.3117			L022	32.7685	36.6182	34.034	31.8227	31.8646		L254	0.63
	L065	33.4011	44.9846	44.8549	43.8732	39.065			L063	35.9816	41.5224	43.5231	34.7939	40.4165			L022	24.7484	27.8435	27.8488	26.5894	26.0811			L022	37.1705	40.9142	36.4113	35.4952	35.0845		L255	-3.13
	L065	38.671	43.2834	43.8413	42.9239	52.6743			L063	47.5717	43.1652	33.2334	45.405	38.2127			L022	24.869	25.1559	25.0473	21.0697	25.1501			L022	39.5664	40.1426	34.0601	36.8444	37.483		L256	-2.08
	L065	41.3579	43.4646	36.026	39.2852	31.2917			L063	43.7305	38.1661	42.1119	43.4843	37.3731			L022	27.7605	29.8168	28.2729	23.9678	28.6932			L022	37.6096	35.3775	41.9965	43.3957	39.4538		L257	-0.24
	L065	48.9042	48.1718	53.1645	43.8491	45.2449			L063	45.8837	41.7042	39.2293	48.7103	41.9979			L022	28.8315	30.716	30.5027	33.7333	27.0064			L022	37.1003	38.3117	37.4506	29.3816	36.7345		L258	0.54
	L065	47.7157	58.5775	48.5961	53.5985	62.5431			L064	45.4936	59.7338	44.769	51.5507	58.9619			L022	28.5644	28.5679	28.6142	35.1888	25.8067			L022	30.8343	37.9532	38.376	33.3758	39.3275		L259	-0.7
	L066	36.8819	33.1895	35.9116	40.7172	34.7306			L064	37.0078	40.5335	46.8551	40.9075	29.3968			L022	33.625	32.094	36.0554	29.1407	26.4691			L022	33.0388	25.2223	28.3008	33.4191	30.9513		L260	-2.28
	L066	35.7498	40.2858	45.1676	38.4276	46.1808			L064	37.4285	38.0788	31.4732	40.6261	31.612			L022	45.0763	41.2936	39.4628	41.5871	43.673			L023	51.1267	47.1968	50.3997	49.9911	53.4267		L261	2.66
	L066	43.1288	46.8944	42.9882	46.391	34.3773			L064	28.0048	38.309	26.3035	31.8783	35.568			L022	50.5608	46.7581	44.8715	48.0735	43.9366			L023	44.4838	49.6184	48.6763	46.5222	43.8062		L262	-1.18
	L066	36.9588	52.5784	47.2259	43.7041	55.5036			L065	42.6067	41.3202	52.4147	41.0462	38.8658			L022	40.6736	42.0717	42.7534	46.963	40.1663			L023	52.7595	52.0227	47.844	45.9897	48.5888		L263	-6.95
	L067	46.2034	48.1511	46.2583	38.3435	26.7			L065	54.0015	56.8707	46.1277	43.1725	60.5354			L022	38.221	41.6132	38.1432	38.6601	32.2628			L023	50.1811	44.4302	50.237	55.5333	47.84		L264	-2.73
	L067	41.5591	45.7791	42.041	44.8088	42.8539			L065	48.5512	42.794	54.0955	49.2821	49.2535			L022	37.0431	41.3155	30.7097	31.3024	35.8223			L023	44.6817	55.9338	42.5593	44.0635	43.6135		L265	-0.65
	L067	25.9874	48.9017	36.0642	50.5516	38.3958			L065	50.3908	48.7146	47.082	40.3642	53.2662			L022	35.9535	46.9468	46.9707	49.4435	38.3188			L023	46.7561	51.6765	52.3273	36.982	34.6659		L266	-1.54
	L067	39.9855	52.4247	56.7079	42.4638	52.7483			L066	47.4625	51.2613	40.3073	41.4139	34.4081			L023	49.5544	46.3774	47.1932	43.8887	45.684			L023	48.589	44.5562	46.5522	47.0105	43.9898		L267	-0.67
	L068	35.0668	36.839	30.4623	33.9292	33.9292			L066	60.853	31.4194	50.6029	44.2876	38.1992			L023	51.016	45.901	44.9693	44.1548	41.829			L023	50.3044	49.8281	50.0278	55.4609	47.5584		L268	-0.32
	L068	34.237	42.8043	41.7245	39.2248	33.7937			L066	37.2856	46.3927	38.0034	47.1651	28.3114			L023	54.7214	48.0819	49.4772	48.9914	41.659			L023	57.3796	54.9802	47.2073	54.0077	48.1451		L269	2.18
	L068	36.3674	28.5285	32.9748	32.4335	36.1285			L066	38.9273	45.6659	30.2962	29.3821	29.1101			L023	56.1152	56.3885	48.1507	45.71	39.0741			L023	52.9348	57.3302	48.9895	50.3657	43.1657		L270	-3.81
	L068	38.8457	38.8457	42.3443	40.3011	26.0291			L067	41.347	53.3941	47.9303	53.924	42.9676			L023	53.8848	44.9534	43.7065	46.4828	30.1707			L023	52.6933	56.541	51.0722	46.8883	37.6209		L271	-2.68
	L069	42.1117	55.8877	57.0097	48.8399	56.9259			L067	55.3663	46.6672	46.2012	48.4839	66.9932			L023	58.5449	63.6804	64.1756	39.8318	40.6736			L023	51.6885	52.7131	44.2513	31.1052	40.4323		L272	-0.9
	L069	47.3277	56.9315	66.9371	66.9371	52.3348			L067	40.2854	43.5625	44.0768	41.1041	40.5648			L023	46.0696	40.2638	44.5905	43.0501	41.2291			L024	32.9942	35.7996	35.1967	37.9051	32.5403		L273	0.85
	L069	40.5923	44.219	45.6085	30.4269	34.6114			L067	41.2975	41.8918	39.8139	34.145	31.7366			L023	43.2329	47.7941	49.1979	47.2787	42.6303			L024	37.3573	43.7696	36.5467	41.0764	42.5527		L274	1.36
	L069	36.9818	53.9511	58.7732	53.1526	51.7138			L068	59.8867	53.586	45.9055	51.1839	52.3436			L023	49.123	47.9156	46.4279	45.7635	39.9167			L024	34.7653	34.7653	39.7066	34.8711	42.9667		L275	0.13
	L070	38.6119	36.1584	42.4649	40.0291	39.5033			L068	37.5358	43.5698	39.8783	35.2886	61.27			L023	49.967	48.7462	45.8406	42.685	41.7121			L024	34.6043	31.5225	32.8516	31.8158	40.0275		L276	-2.53
	L070	43.4623	44.4719	49.6072	44.9873	47.7587			L068	44.202	40.5168	43.3482	44.2559	45.4196			L023	46.5455	39.6257	41.5719	40.7731	32.9497			L024	31.542	33.9992	36.74	34.1152	41.9159		L277	-0.95
	L070	42.4691	41.2579	38.6279	41.6447	38.5689			L068	41.8836	42.5122	49.7448	40.2454	33.8649			L023	58.4759	47.2485	53.4066	41.3622	28.4768			L024	34.6798	42.1743	49.0684	42.8345	38.9618		L278	-5.75
	L070	32.4457	39.4587	41.8351	50.9982	43.7723			L069	40.9278	46.6965	44.3437	43.5067	44.5232			L024	35.5941	34.5091	32.8973	30.5176	38.6439			L024	33.3609	33.5568	32.4523	32.4523	35.0735		L279	-1.81
	L071	36.3118	36.0523	34.5542	37.4963	33.9478			L069	49.1608	38.8962	48.9941	63.8513	42.6037			L024	39.7633	37.0011	32.3882	30.8794	33.8666			L024	33.9926	36.7891	36.4511	36.9737	33.0843		L280	2.25
	L071	42.1969	43.7593	45.7895	48.9894	45.6866			L069	41.8868	47.4345	53.4779	46.2713	49.0003			L024	40.5782	34.5854	32.3987	30.6769	31.6875			L024	32.4921	34.8107	34.8107	32.7695	30.215		L281	-2.53
	L071	37.9355	40.1877	31.5037	44.4931	26.6617			L069	33.8224	38.5495	42.1754	39.5486	35.1561			L024	37.387	34.8387	37.684	34.4094	25.8742			L024	32.687	30.2972	30.4546	36.8748	31.3853		L282	5.48
	L071	54.4973	38.2059	53.2285	49.658	48.2664			L070	43.2593	46.3342	44.8333	38.0937	41.9793			L024	41.0727	28.3499	35.4744	31.5074	30.4827			L024	32.8023	28.6112	36.529	36.54	33.7057		L283	-2.08
	L072	40.9958	37.556	35.6559	36.6377	36.7569			L070	59.2198	59.0814	60.308	50.2851	47.0197			L024	39.4814	37.0387	34.0349	29.3349	26.753			L024	32.6	27.3201	25.0745	30.863	30.7615		L284	0.71
	L072	40.0129	44.254	39.1724	56.7237	41.213			L070	44.3906	39.1115	43.8289	37.0021	43.3839			L024	35.6057	35.7227	33.8979	29.3337	32.5417			L024	29.4479	31.6607	38.3101	31.4916	29.2873		L285	-6.23
	L072	38.0983	31.3997	44.7259	47.0577	37.9639			L070	39.8398	37.5708	42.8695	34.9558	42.7468			L024	37.5881	33.7934	34.9166	37.5746	30.2922			L025	46.6451	46.4676	46.2007	45.3896	40.4309		L286	-7.81
	L072	22.0646	48.1108	44.721	44.8746	41.8755			L071	53.6531	52.3031	47.9808	52.4523	47.8414			L024	34.5738	31.73	34.7651	27.3608	28.1924			L025	41.5462	38.7206	35.1887	40.387	38.1383		L287	-8.78
	L073	38.9811	39.8155	46.0915	36.9821	37.2085			L071	69.7186	59.4434	60.7919	60.059	61.4654			L024	43.0286	35.4695	35.5003	32.5711	31.6735			L025	41.6095	37.436	41.1023	37.9461	32.0952		L288	-4.03
	L073	39.7016	42.0678	40.8631	43.7646	44.3033			L071	43.6346	50.4076	49.4463	52.1489	50.552			L024	27.5635	36.4609	32.944	31.9221	24.4323			L025	47.4941	42.3332	38.8912	36.7594	34.471		L289	-8.84
	L073	40.0548	41.5744	40.5046	36.8665	38.4943			L071	39.9173	42.6297	52.206	45.3832	44.4563			L024	39.99	35.1162	31.7118	27.6009	28.4537			L025	46.0161	39.9289	38.4594	38.1974	31.5114		L290	2.79
	L073	30.8588	45.1377	43.8682	42.0926	36.5526			L072	52.3569	47.1594	48.4884	56.7179	40.2562			L025	34.7493	33.9374	36.6948	34.4229	32.2777			L025	61.6072	45.0374	42.4371	39.6959	38.5058		L291	-2.98
	L074	40.4797	38.685	43.1793	41.6538	36.242			L072	57.8824	83.0989	57.2099	46.4956	43.0022			L025	40.4206	39.4768	36.1428	35.4955	34.5061			L025	41.8584	34.1591	35.7445	36.4748	35.7126		L292	-5.06
	L074	37.9734	42.0073	46.1197	40.4397	38.8177			L072	49.0873	50.5158	51.0634	46.6888	47.914			L025	37.831	41.2921	39.8636	39.4805	34.2338			L025	47.2158	51.3046	48.29	41.705	42.2466		L293	0.9
	L074	45.5529	41.2281	44.5948	45.7484	41.6545			L072	61.9323	42.4181	49.8831	48.0987	38.2625			L025	41.5136	37.3516	37.6057	32.4291	35.1148			L025	40.9851	39.6075	36.7623	34.2984	31.2328		L294	-5.56
	L074	47.826	46.7277	54.8681	47.9844	49.7235			L073	61.9955	48.8035	53.8768	64.5006	48.1419			L025	43.2632	37.9158	38.3152	34.6565	29.4646			L025	44.1883	49.5812	41.0454	40.061	36.9839		L295	-7.86
	L075	43.5199	44.2939	41.1738	40.115	45.7848			L073	47.1245	56.0035	60.5714	65.8783	46.0457			L025	54.9723	43.7075	39.1853	38.0336	41.2189			L025	44.2242	43.9119	37.0425	32.9285	35.0379		L296	-4.69
	L075	45.459	38.9322	44.915	40.6412	37.5616			L073	45.2683	47.0437	42.8973	45.4862	40.4265			L025	38.4307	37.8587	40.9058	37.4414	34.989			L025	41.068	47.2121	42.2125	35.1081	29.3121		L297	-3.11
	L075	44.2596	45.8858	36.9587	48.7498	39.8849			L073	40.4183	46.5897	39.0474	39.6799	43.7996			L025	39.3307	36.6778	40.5187	33.3216	34.0691			L026	44.0102	44.9481	34.6316	39.2393	37.2279		L298	-5.62
	L076	32.5047	38.4964	31.6113	29.6646	27.9551			L074	39.301	46.6808	46.8619	43.9046	45.0668			L025	43.1908	43.049	40.2509	37.5803	33.8053			L026	33.5401	43.8166	36.0428	35.3758	30.5374		L299	-4.35
	L076	40.9235	36.0144	33.699	35.4781	28.3884			L074	45.3418	44.4578	52.5231	39.9682	47.6717			L025	43.6239	42.0432	41.133	32.3779	30.0858			L026	43.7001	41.9677	47.1654	34.5796	32.1889		L300	-4.66
	L076	35.6038	38.312	29.5329	26.8394	26.0065			L074	42.7086	33.0076	44.9967	42.1822	38.984			L025	44.6846	40.3969	42.5655	33.4326	29.5071			L026	31.2248	48.5084	38.2477	38.3644	34.7164		L301	-2.46
	L076	31.0838	44.8978	45.2103	38.7031	32.7871			L074	43.2005	34.0414	37.4518	45.0497	28.9763			L025	40.983	38.1296	37.6788	33.1137	25.3931			L026	39.8923	40.3323	44.0385	36.6431	24.0468		L302	-6.48
	L077	36.0351	36.1269	35.9331	34.4929	27.6836			L075	43.7259	36.7564	44.0574	41.9572	37.7506			L026	32.8333	31.2252	32.0772	30.3486	24.3771			L026	37.4104	34.9478	33.784	36.212	32.3604		L303	-2.22
	L077	32.9568	32.2628	41.7776	41.0346	38.1218			L075	47.3698	47.514	43.204	40.8694	31.6864			L026	31.4559	30.8047	28.0492	23.5547	23.9206			L026	43.1865	39.7033	34.0867	36.6503	34.7494		L304	-2.42
	L077	39.1214	35.9485	47.5883	39.9551	30.5437			L075	42.9496	40.4799	34.7826	39.3218	37.5469			L026	46.1354	31.6977	35.8194	38.0687	33.1467			L026	39.2376	44.7889	35.9326	36.9539	35.0954		L305	-2.59
	L077	39.0191	40.9621	40.2788	43.287	40.7253			L075	44.1109	35.0422	39.2371	37.1658	36.6563			L026	40.3022	38.0198	32.1239	31.0739	24.39			L026	42.1146	40.6774	35.2268	36.5643	30.6434		L306	-1.96
	L077	38.0132	35.3873	53.491	41.0008	38.387			L076	44.3329	49.1756	45.6342	52.4454	38.9774			L026	35.5735	35.0061	33.4244	31.0297	19.0806			L026	40.4269	35.6305	35.7078	33.736	28.51		L307	-2.4
	L078	25.1758	30.7941	31.6148	30.2445	16.7637			L076	57.6542	44.5393	42.5457	37.058	33.5287			L026	33.7487	39.9055	29.6911	28.1668	19.71			L026	39.2424	40.6431	37.8802	35.1532	28.9047		L308	-2.55
	L078	29.7799	29.9292	33.4915	37.0649	33.319			L076	37.6534	38.9998	41.4879	43.8787	38.4758			L026	44.7652	43.2106	41.162	39.5388	36.2599			L027	43.0861	42.0823	40.426	46.6055	42.4647		L309	-2.56
	L078	29.3496	33.6389	28.2035	28.1496	28.607			L076	48.0882	45.5248	41.3811	43.6551	37.4577			L026	47.8717	46.238	45.6921	40.6542	39.1206			L027	49.297	55.3543	49.7628	57.7151	53.1606		L310	-3.72
	L078	32.8942	32.8942	29.9984	33.7181	28.6445			L077	47.2914	50.8041	43.5233	41.8362	29.2495			L026	45.0285	38.4383	38.0977	34.7876	36.8935			L027	34.4407	36.8469	39.8084	35.2466	32.1297		L311	-2.99
	L079	38.4803	37.6631	30.4689	33.8054	27.8518			L077	47.2414	46.8696	39.7137	31.1821	25.8616			L026	46.8971	45.0247	39.255	37.0397	35.7793			L027	50.2244	45.5075	52.5251	48.6224	39.7212		L312	-1.79
	L079	38.5625	40.9773	36.0007	36.4789	36.9176			L077	41.8854	37.236	46.5565	36.7439	34.2647			L026	44.5351	44.8977	32.682	34.8176	36.6689			L027	27.9096	36.8711	30.572	31.7088	28.5029		L313	2.36
	L079	59.0784	52.1124	48.9881	49.4743	51.0064			L077	41.8854	37.236	46.5565	36.7439	34.2647			L026	42.6763	37.8543	33.5329	24.757	28.8067			L027	28.5316	24.9899	33.6395	31.4865	36.6833		L314	0.82
	L079	57.7998	56.2488	48.7111	51.411	58.102			L078	37.1864	37.4916	40.3425	38.5432	34.9567			L027	40.9962	46.6528	44.5127	41.6418	37.6545			L027	50.9203	46.7227	46.8382	47.8656	45.7469		L315	-5.48
	L080	41.9304	39.0082	40.9882	30.5085	36.4917			L078	36.8748	31.2172	36.1747	36.4286	40.3345			L027	40.7347	47.7662	41.6605	38.0863	41.2761			L027	47.5786	49.3133	53.3308	48.8437	48.6253		L316	1.66
	L080	55.5062	46.4386	48.6845	40.2041	41.0445			L078	33.8338	33.1618	40.3957	34.5643	36.215			L027	40.1735	49.338	46.3254	45.3547	40.9697			L027	54.8635	49.7747	55.1558	52.7889	47.5273		L317	-3.51
	L080	36.0951	39.8517	39.4868	38.1245	43.1479			L078	48.4596	49.6751	42.4703	40.9055	38.7142			L027	54.2259	47.0078	48.4177	46.8821	41.5757			L027	48.2737	51.8886	54.922	57.2648	47.9228		L318	-4.63
	L080	40.3531	46.3079	42.8048	42.8542	42.9812			L079	23.9298	26.5457	28.6438	24.5378	32.2397			L027	47.345	41.3588	41.4427	43.1806	34.3188			L027	56.5668	52.0783	50.9709	44.7205	47.9655		L319	0.53
	L081	39.5251	40.1236	41.1382	43.5438	37.7636			L079	33.1014	40.775	34.8322	25.2555	26.169			L027	40.6009	48.827	45.394	41.5144	34.8004			L027	46.7285	50.06	51.031	53.2639	41.5716		L320	-7.43
	L081	40.3581	45.4703	49.4903	42.7273	42.8726			L079	39.5264	42.2413	38.8767	42.2327	32.9407			L027	48.0994	51.7175	48.1156	46.6806	44.3659			L027	32.7786	43.8003	42.079	41.9048	36.6139		L321	-0.98
	L081	45.4941	45.7566	54.0025	43.0275	49.3734			L079	29.6414	31.1024	39.1107	35.709	34.816			L027	44.4499	41.5922	41.8703	41.7211	36.4689			L028	36.8172	40.8081	38.2931	40.7179	40.5449		L322	1.78
	L081	35.7428	47.1589	69.9637	62.247	41.2177			L080	41.4826	38.7559	36.1267	32.493	34.4079			L027	31.8316	35.9097	36.043	30.6944	32.4668			L028	40.4014	42.0394	42.9631	43.0195	37.2718		L323	-2.99
	L082	46.7088	44.6101	54.0729	47.9642	56.7572			L080	33.8247	45.2123	38.8626	38.3232	34.9318			L027	43.4435	44.491	41.0324	38.2741	36.8834			L028	48.0889	40.9122	46.5881	41.3098	39.883		L324	-3.86
	L082	52.6136	50.4943	48.0818	57.7528	43.8334			L080	46.9051	41.0875	33.9797	41.8202	40.7627			L027	43.643	43.2744	42.1074	34.1906	37.7357			L028	42.9766	35.7218	36.3486	36.1557	34.9286		L325	-0.94
	L082	40.7748	41.6741	43.0143	38.5128	47.1531			L080	42.8801	42.5368	40.428	51.0727	33.1933			L027	30.6607	39.1632	33.317	41.848	33.6608			L028	44.6844	37.546	42.2493	46.527	38.2209		L326	-0.38
	L082	36.6229	42.4479	48.9983	44.3345	44.6647			L081	50.8827	51.8531	46.9363	44.702	47.2009			L028	41.8087	45.4033	44.5902	40.7986	41.625			L028	43.0969	45.1212	37.9493	41.587	32.87		L327	3.72
	L083	39.8885	33.957	35.0924	37.4275	31.0308			L081	51.318	52.9916	49.377	47.3713	44.5724			L028	37.0668	33.422	35.3009	35.0384	32.5313			L028	42.9328	39.2061	37.0942	36.118	36.8534		L328	2.31
	L083	39.4985	45.7321	52.6345	37.9873	39.9616			L081	49.3431	49.2272	44.3272	38.75	38.5827			L028	35.5545	34.7897	35.2666	31.9913	31.3087			L028	45.7246	43.5879	40.7373	38.0888	40.22		L329	-7.77
	L083	49.4281	50.8391	53.6411	45.3372	45.6402			L081	52.168	48.0502	36.4752	39.3296	47.7368			L028	38.3365	40.5269	29.7383	35.8394	29.7718			L028	39.1641	44.7862	38.9032	33.7234	37.197		L330	1.16
	L083	46.3638	55.0679	46.2502	49.5711	56.8454			L082	33.2992	34.6952	35.9169	33.6352	33.3553			L028	38.6158	37.1213	36.8337	41.504	27.6228			L028	38.3021	41.1276	40.6094	31.2364	42.0159		L331	1.16
	L084	32.9035	45.1763	32.5791	42.1331	33.4929			L082	42.8688	38.2117	43.6535	44.8498	37.8437			L028	42.7402	37.3007	31.8859	30.9993	25.4294			L028	48.1424	35.3614	39.9415	39.5656	37.8258		L332	7.16
	L084	38.8439	45.1032	36.5533	38.5659	29.7746			L082	47.0645	50.8535	47.5843	42.7374	45.4081			L028	37.9503	36.6796	35.0381	31.5485	32.2029			L028	50.0873	48.0849	38.8278	38.5282	36.7871		L333	1.39
	L084	41.412	44.5635	41.5482	50.0406	40.7035			L082	40.5899	50.3342	45.2713	46.1242	43.8185			L028	39.4241	39.8167	41.4176	36.403	31.7192			L028	52.744	39.9168	39.2548	41.6223	35.4556		L334	-1.14
	L084	42.8972	57.8901	53.8622	57.6287	46.5508			L083	49.7952	48.1847	41.8846	50.0918	43.7957			L028	51.4453	50.9794	45.8824	41.3053	40.1914			L028	49.3715	44.6626	41.4997	31.8419	34.4365		L335	-3.5
	L085	44.686	47.8469	48.2363	42.0924	36.8584			L083	32.4786	46.6616	37.1373	39.1509	34.5923			L028	42.5166	43.5938	35.5834	30.7695	38.888			L029	46.2353	48.6441	51.1162	49.8637	49.7231		L336	-3.11
	L085	48.176	48.5919	46.1787	43.8027	42.191			L083	41.0462	43.6701	39.2072	40.6795	32.6389			L028	44.8925	34.5161	33.8148	32.3365	30.7468			L029	47.8714	51.5893	49.0191	45.8959	45.4363		L337	0.54
	L085	47.6543	51.8965	54.0443	54.7794	61.2778			L083	42.0736	41.8669	56.5791	47.5176	37.3675			L028	45.4318	49.3628	38.1917	35.4222	30.7758			L029	52.8266	49.3942	53.2744	48.5122	46.9508		L338	2.7
	L085	51.9634	60.0026	65.487	56.8701	65.15			L084	41.7577	41.8155	42.4721	33.8484	39.3372			L029	47.2587	42.6259	48.7925	45.2817	39.4128			L029	47.9506	50.7488	46.7639	45.1082	42.8274		L339	-2.35
	L086	43.3895	52.5615	50.4428	53.0358	47.3846			L084	39.9481	34.7801	36.1331	29.7931	26.8233			L029	43.9257	54.4584	44.1911	46.4503	45.89			L029	52.7201	49.7745	44.273	48.8034	44.5367		L340	1.14
	L086	51.3556	44.3206	49.2457	51.1731	50.9929			L084	36.583	42.4517	41.4955	42.5659	37.3551			L029	45.3126	48.7314	39.9754	46.2652	38.6483			L029	34.544	27.29	33.2249	35.283	32.3239		L341	-0.81
	L086	54.2215	43.2118	33.0228	41.0215	35.401			L084	46.3481	48.1154	41.2332	37.2985	30.2921			L029	46.5604	45.0039	36.3085	38.9434	41.4147			L029	45.1447	45.813	42.9547	45.3245	38.9063		L342	-1.45
	L086	52.8875	47.2283	46.7218	47.2951	68.2969			L085	41.0063	43.0007	47.3132	48.8141	44.6174			L029	51.5035	46.618	50.6949	47.4416	38.2312			L029	52.6702	49.0298	50.6038	51.3142	41.8191		L343	3.02
	L087	36.7233	37.7934	38.894	40.9181	41.1416			L085	78.5163	40.4468	62.7046	51.4717	49.0013			L029	51.1371	44.1267	44.9274	36.3037	39.6643			L029	46.5952	42.9734	48.4293	51.7359	41.2953		L344	1.56
	L087	36.0603	39.4934	51.3987	42.4125	45.0824			L085	55.5442	51.6608	55.1232	54.0255	44.9502			L029	46.0006	45.3656	44.808	39.491	38.4454			L029	53.2385	48.6782	44.7616	48.8191	41.5295		L345	-1.49
	L087	36.6007	51.5583	38.6669	45.0627	42.7973			L085	46.7664	49.8259	59.785	46.5012	49.6629			L029	43.493	46.8469	35.3154	39.1793	40.8963			L029	45.9012	43.3449	49.8656	37.3471	45.7614		L346	1.8
	L087	44.0836	40.5024	40.7041	44.2692	48.4511			L086	51.9561	56.4404	47.7727	54.7501	39.6485			L029	52.8029	42.7665	46.5926	49.1506	40.0691			L029	41.2115	56.163	55.5712	42.1663	47.525		L347	-0.86
	L088	34.8335	36.7354	33.8964	34.2954	33.4537			L086	43.5279	33.7759	61.0116	55.6631	49.4109			L029	48.3754	36.2759	48.1296	45.3733	41.1378			L030	44.3003	43.9571	44.5096	41.5968	35.9641		L348	0.88
	L088	34.9481	39.4148	36.5504	34.5524	38.5132			L086	44.8428	51.2702	45.0187	52.1364	52.1364			L029	43.9668	41.3822	49.6362	39.4554	35.2908			L030	44.4206	43.2251	41.396	41.0077	34.714		L349	-2.31
	L088	34.2902	37.6672	33.89	31.879	36.1252			L086	40.3844	45.0357	38.6394	38.0741	31.0006			L029	42.8762	44.7058	34.416	28.313	28.4855			L030	39.3965	39.8996	38.4064	34.2114	30.8788		L350	0.1
	L088	35.8484	38.5167	41.7359	47.7124	38.3964			L087	42.2882	43.438	44.4698	46.985	49.3296			L030	35.6138	38.1103	33.3675	30.626	31.4987			L030	38.4672	44.103	40.9667	35.9695	33.4734		L351	0.66
	L089	33.7834	36.4602	27.7869	39.2307	42.8456			L087	47.7894	50.9961	43.8626	57.9911	48.3551			L030	35.8101	36.1122	30.9226	29.0141	30.8435			L030	42.4084	44.8126	40.2749	38.7182	32.9461		L352	-1.09
	L089	39.3412	42.5592	42.1068	40.9342	39.6232			L087	37.5195	37.2475	44.2223	34.8905	32.5924			L030	40.0396	39.3799	35.8033	31.7407	30.748			L030	40.5299	44.97	47.0214	35.7183	31.2705		L353	0.9
	L089	33.1171	40.8373	41.1582	40.1239	43.8276			L087	33.8899	43.9568	48.9831	47.6934	50.7204			L030	37.449	44.9614	33.1421	34.5385	33.6713			L030	45.8651	41.4542	40.1857	39.7328	38.7805		L354	2.75
	L089	38.1429	49.2059	44.6333	45.9473	39.859			L088	36.4488	40.3433	40.0224	42.0558	38.4187			L030	45.5277	39.9418	37.1615	38.9913	28.9365			L030	42.8835	34.1788	40.4209	42.5537	31.7309		L355	4.05
	L090	34.3111	38.6978	38.0713	39.9439	36.9111			L088	46.6955	51.0791	47.91	43.0086	45.9214			L030	27.806	43.3008	33.459	31.7425	27.685			L030	46.0359	53.28	45.675	38.4132	37.0993		L356	3.66
	L090	33.5138	40.5799	38.9173	41.7283	39.141			L088	47.6946	43.699	39.9639	43.1473	41.9452			L030	39.9323	42.3866	34.4098	37.4753	34.0163			L030	45.2689	49.989	38.0217	38.6951	33.2005		L357	1.47
	L090	31.4754	35.0004	38.1243	49.3565	43.808			L088	44.0164	31.502	42.2373	38.6234	38.3553			L030	40.691	38.8352	35.3417	35.7706	31.2534			L030	48.0132	57.4032	44.2301	53.4459	37.5344		L358	-1.59
	L090	36.402	46.1316	36.8646	45.0975	41.9636			L089	45.3526	43.5572	45.736	40.6795	43.0832			L030	43.3673	39.7708	40.985	35.4348	34.1101			L030	48.8456	36.7113	42.2615	37.3547	31.7275		L359	-0.81
	L091	30.6601	32.0582	35.376	27.8068	28.3295			L089	39.028	39.0694	42.1076	45.2008	41.114			L030	40.3608	39.0585	35.9606	32.7282	31.8753			L031	48.144	50.4339	48.4502	46.0743	42.7475		L360	-0.25
	L091	43.1198	34.0305	35.7931	34.3044	33.2547			L089	43.0596	34.611	39.8815	42.2894	39.2359			L030	41.625	34.4094	35.6265	33.2632	26.5951			L031	44.0684	46.3982	46.0039	36.6999	38.3392		L361	1.73
	L091	30.6641	37.5394	42.3077	41.4656	23.3879			L089	39.6212	48.1504	40.4538	36.5306	40.7808			L030	50.3387	45.6609	40.5557	29.4588	29.2596			L031	52.4737	49.9978	53.655	44.1372	41.5991		L362	2
	L091	30.8906	40.1575	39.8402	46.3535	40.9763			L090	31.9697	33.659	34.3537	33.58	31.17			L031	34.5689	33.885	34.2633	29.2669	32.6568			L031	56.2157	47.5643	49.6064	43.2303	42.2486		L363	1.53
	L092	35.694	41.2894	39.5473	50.1145	39.981			L090	50.2748	42.7593	43.9255	48.0075	51.096			L031	36.3848	45.7189	37.6804	34.0841	33.2766			L031	46.2226	43.3446	43.9727	31.1112	40.179		L364	2.09
	L092	42.7631	39.7025	40.0352	39.5636	45.1734			L090	47.1997	44.0261	53.5851	48.5035	37.6889			L031	38.3524	38.9238	30.227	31.4772	26.6476			L031	27.3423	45.9501	46.1472	45.333	48.5884		L365	1.18
	L092	38.2518	40.02	31.8566	35.5048	33.3157			L090	34.244	50.014	50.8023	44.558	45.433			L031	43.3907	46.9764	40.9944	31.6077	33.6555			L031	40.6894	42.5242	35.7877	36.7433	40.1514		L366	5.39
	L092	39.7631	40.6456	40.3219	31.8726	28.3221			L091	47.2639	47.1413	40.6802	49.4595	42.6313			L031	43.5512	45.3899	32.7565	30.8962	33.1199			L031	50.1895	48.1348	48.5274	50.3644	39.4774		L367	-3.95
	L093	41.9412	39.3815	37.3202	34.8089	25.2162			L091	40.4434	47.3417	41.7527	46.0713	31.173			L031	44.4786	40.5447	38.9061	30.2733	28.9093			L031	50.981	41.5451	43.0761	32.6753	38.0828		L368	1.69
	L093	39.8926	46.7278	43.6723	40.623	37.1863			L091	36.2321	36.2773	34.4286	31.1624	33.2302			L031	43.3671	38.2573	37.2097	36.2306	32.2474			L031	56.5676	52.1338	49.1289	44.6256	35.2345		L369	1.64
	L093	35.2062	44.433	36.9136	43.7216	36.6178			L091	41.6411	33.1404	17.6882	34.4455	34.3673			L031	41.605	40.6377	38.4425	31.9502	33.4316			L031	58.5008	54.2737	45.2325	42.661	38.442		L370	0.54
	L093	39.2513	49.903	50.5567	41.7194	39.6969			L092	35.0703	31.1436	32.1537	34.814	34.7869			L031	43.0182	43.3948	36.9253	41.0393	32.3776			L031	55.995	51.6308	41.7778	42.6222	32.0026		L371	2.62
	L094	30.0241	35.3509	35.5211	39.8199	39.7569			L092	38.653	38.3838	41.46	41.0032	33.2118			L031	42.7524	43.4127	39.8382	32.2554	35.6661			L032	37.4051	40.309	43.1567	40.9736	42.0694		L372	-1.52
	L094	34.0078	41.8572	41.6677	45.2741	33.8027			L092	43.2725	31.2952	38.173	35.3331	37.2437			L031	50.1676	45.1823	40.1312	39.1052	34.2847			L032	39.4815	45.334	41.6681	43.8931	38.9883		L373	-1.62
	L094	41.1542	38.6927	42.1119	40.8177	41.8443			L092	31.4157	14.0362	51.7098	74.6579	64.7708			L031	46.7944	38.8896	32.5655	23.8343	25.8141			L032	42.1684	43.3046	44.4994	44.2998	37.6527		L374	1.46
	L094	39.8123	47.4043	34.5254	36.8522	36.7308			L093	43.0585	42.041	43.366	39.6364	41.0441			L032	41.9753	35.1996	38.9393	32.3016	32.4787			L032	35.9252	40.0846	40.5287	46.243	39.72		L375	0.13
	L094	41.6784	47.5299	45.3959	45.4365	39.2736			L093	63.9321	47.9936	36.7807	42.9307	30.4164			L032	44.685	46.3194	44.3719	35.568	36.7449			L032	52.436	41.3852	46.4176	44.6479	43.3582		L376	1.43
	L095	37.6577	44.1441	37.933	28.6436	30.5138			L093	32.9836	38.9382	30.2855	37.8969	27.0935			L032	46.3148	39.3269	40.7695	48.0876	35.3842			L032	45.0569	51.2186	42.9637	40.4653	41.4196		L377	-1.34
	L095	45.3312	45.8131	52.1093	39.8278	42.8072			L093	35.5686	31.6362	24.2367	18.1703	16.9983			L032	38.6792	41.0247	35.9767	31.4238	27.775			L032	42.3632	43.8825	34.712	38.6321	39.3868		L378	-3.3
	L095	58.2415	45.1735	51.8709	52.7823	54.5173			L094	36.4376	38.0609	34.8864	38.1352	41.3693			L032	59.7335	45.3122	41.942	35.293	40.382			L032	45.1695	54.4128	51.3579	45.4513	41.2279		L379	-0.29
	L095	42.6118	54.1741	64.7154	55.7335	56.5927			L094	38.4477	37.5616	40.9151	34.8374	31.8036			L032	43.9307	51.4147	42.9048	29.026	35.5648			L032	49.1477	39.9081	47.2295	38.0782	37.1154		L380	-0.67
	L096	36.9854	29.7543	29.7543	35.0033	34.5035			L094	41.9	47.4638	44.7834	44.7834	39.509			L032	46.4141	36.9815	35.1062	42.524	39.754			L032	37.2864	45.9276	39.7163	38.6076	29.7655		L381	-1.46
	L096	46.7708	35.4274	39.6567	32.8408	43.0285			L094	34.1948	38.2305	38.6172	35.0027	42.0598			L032	40.106	43.4148	44.5147	40.3273	32.0196			L032	39.9975	38.8411	31.2036	29.9984	29.2884		L382	-3.8
	L096	39.2724	30.8905	37.5564	26.0245	38.8331			L095	53.7934	58.2589	52.6889	54.3566	44.6509			L032	50.5646	48.4151	43.1257	39.8138	34.7993			L032	43.1144	45.5535	38.4928	36.7402	29.7952		L383	1.02
	L096	41.5895	41.2881	36.6678	38.3834	42.3894			L095	34.6945	47.6169	46.8974	46.9076	42.9833			L032	48.5697	42.6567	39.3331	35.2583	33.7763			L033	45.5371	42.1114	45.1976	43.0322	40.1814		L384	-3.49
	L097	31.9742	34.1908	32.1789	37.4299	44.6869			L095	51.4089	49.926	44.8959	48.598	46.4772			L032	47.02	41.8959	35.2428	36.1658	31.1982			L033	38.5938	44.9151	37.3798	37.1458	38.096		L385	0.66
	L097	46.6979	40.5276	49.8213	37.5665	35.5826			L095	47.3599	41.0753	44.4621	49.3703	41.8983			L032	50.9093	43.2984	34.5076	37.2678	35.0752			L033	36.864	36.3987	41.2832	44.8249	33.3952		L386	-1.72
	L097	48.8445	45.6771	39.5944	41.9195	41.0539			L096	40.7564	49.0783	43.6316	43.5504	36.449			L033	39.9157	28.9875	34.5717	35.5383	31.5505			L033	41.7621	44.9995	45.5507	37.5039	28.5244		L387	1.85
	L097	47.4267	44.2173	40.7063	39.8958	45.7668			L096	39.3576	38.5038	38.9983	29.2026	36.0207			L033	42.8389	38.6502	36.8665	31.4343	32.0549			L033	53.6294	43.7377	43.3625	32.1472	38.2244		L388	-1.13
	L098	42.3942	38.3807	39.512	37.9986	33.7089			L096	37.3688	42.6444	40.3901	39.1818	35.2454			L033	39.6745	51.2466	41.1938	42.7345	33.934			L033	46.0012	45.2996	40.5648	40.6545	24.5794		L389	-0.39
	L098	61.3057	44.5154	45.5565	38.3642	36.8716			L096	37.6237	38.3755	34.7113	30.1062	34.1862			L033	47.3972	47.6961	39.4402	38.391	31.7678			L033	47.8974	54.4931	49.8668	44.4649	41.7734		L390	-1.38
	L098	46.067	37.7154	41.6998	27.7432	36.0553			L097	38.8771	42.8339	37.6094	31.2455	31.3174			L033	38.747	38.9369	40.2148	32.8429	26.2309			L033	47.7631	49.3015	47.7589	41.3855	38.5661		L391	-2.4
	L098	36.9941	36.8799	40.166	43.9961	37.0363			L097	64.3894	40.3937	46.8867	42.5528	35.751			L033	60.2568	55.5657	39.7953	52.3075	38.4128			L033	42.997	44.7129	41.6178	38.4676	30.8607		L392	-1.55
	L099	46.6779	38.9546	38.9546	32.7693	39.0648			L097	44.562	45.3862	47.8157	47.2035	42.0882			L033	38.4009	45.9389	42.4465	39.7623	40.6177			L033	49.3519	42.1238	41.6067	44.2109	32.6595		L393	0.79
	L099	42.1159	43.2866	43.2866	40.5953	33.4561			L097	37.6825	42.6958	40.6317	37.9913	36.4769			L033	38.1616	42.8478	37.2634	36.7505	34.0783			L033	64.4355	53.845	48.5392	51.2447	43.8049		L394	-0.98
	L099	38.6487	46.3782	47.3393	39.5421	44.8427			L098	47.2634	46.6291	50.3079	45.5581	42.3836			L033	47.9136	49.0054	47.2211	33.4438	31.991			L033	62.5228	45.6388	44.1533	41.7582	38.5465		L395	-0.74
	L099	47.4684	49.157	47.3203	39.7956	39.7918			L098	48.5252	42.4205	42.2557	39.65	33.5333			L033	48.4275	43.5431	36.9824	38.7835	27.3797			L034	42.484	42.6888	39.5759	42.9599	44.4142		L396	0.3
	L100	47.2315	40.9942	44.3418	43.0144	49.2697			L098	46.9614	45.7566	43.1224	44.3872	39.3685			L033	45.8324	48.3921	40.779	31.6745	28.8028			L034	37.7337	40.1503	36.622	41.4751	34.4238		L397	0.06
	L100	49.1355	56.4039	47.5316	49.4	45.65			L098	49.2647	54.8737	45.7341	41.8365	39.5579			L033	48.8032	54.2675	41.2972	36.0882	29.0456			L034	39.5733	42.9156	41.0166	39.5382	32.3869		L398	-1.22
	L100	47.0257	51.5881	45.3445	46.2427	37.6221			L099	39.0939	43.9182	44.0933	36.9591	39.6664			L034	47.7303	46.2136	43.0928	45.2294	43.0927			L034	45.34	43.3179	44.9178	36.6463	32.3316		L399	1.3
	L100	54.0521	42.7832	54.6111	54.3095	54.503			L099	38.497	41.4974	37.2664	36.9696	32.4058			L034	51.4564	59.7161	51.8706	51.26	50.1314			L034	41.7024	43.3411	38.944	49.2119	31.7568		L400	-0.33
	L101	47.7415	53.663	63.0546	50.6157	47.2441			L099	50.4884	44.1468	43.9157	43.4861	41.7042			L034	48.6723	44.7711	50.7415	40.8616	43.2946			L034	53.3471	48.8029	53.663	45.1478	32.8228		L401	0.45
	L101	53.6382	53.2941	51.0582	62.1067	56.4126			L099	38.2842	52.9812	32.3878	39.7505	38.3574			L034	58.466	56.7193	45.7967	50.02	44.8066			L034	41.5994	44.0216	41.2067	38.6478	40.3677		L402	1.69
	L101	45.2338	57.2946	50.2766	46.4001	43.5913			L100	57.4619	49.1383	49.4027	51.2808	47.3973			L034	48.5474	52.3448	53.3931	45.7695	35.976			L034	41.7059	46.1439	40.8364	47.0061	42.8635		L403	-2.9
	L101	45.497	64.2197	55.6435	48.9441	34.5776			L100	46.9486	59.9247	48.0446	47.2968	40.1695			L034	48.9696	48.5509	32.9338	36.6052	33.473			L034	51.1546	43.5744	46.1915	44.9006	48.4277		L404	-1.98
	L102	45.8387	43.0336	42.479	42.71	47.3993			L100	55.0706	53.1632	45.436	55.2026	47.1607			L034	42.0804	46.1419	45.6861	47.693	42.9986			L034	39.1865	44.869	48.6988	44.3052	42.8524		L405	1.96
	L102	46.5457	39.8848	48.1874	43.7688	46.8925			L100	46.8201	52.1543	43.8218	46.5622	39.4307			L034	41.6036	39.7627	40.6191	36.4718	35.8045			L034	40.4712	49.0666	46.3997	44.3017	41.3818		L406	3.89
	L102	36.5152	35.614	34.9583	38.5516	35.4537			L101	49.1511	47.0481	48.6939	51.9866	50.1944			L034	48.813	43.7667	40.74	48.4462	42.8627			L034	37.1957	46.7285	45.3258	45.4567	44.968		L407	0.32
	L103	37.1715	40.8906	39.2201	40.1745	27.8909			L101	41.2642	49.6714	46.903	42.9626	35.5777			L034	44.0646	36.6207	43.12	36.2943	38.4655			L035	42.4913	46.1151	45.8516	41.9995	43.5557		L408	2.37
	L103	64.4284	54.4703	59.6494	50.6854	48.6998			L101	36.2514	38.8647	38.0129	39.3064	34.944			L034	34.3084	39.7687	30.5092	31.5068	27.8804			L035	46.2888	42.3784	46.4095	45.3811	49.455		L409	0.86
	L103	38.2818	45.901	38.9072	43.6937	42.6548			L101	40.7739	38.9537	35.0684	36.2294	33.3194			L034	41.5822	32.1522	32.6194	39.4912	25.6081			L035	45.3858	51.0668	43.676	46.1604	46.864		L410	-1.5
	L103	48.9747	43.2039	41.261	45.9918	42.4684			L102	45.1079	44.0764	40.9804	52.1802	45.988			L035	41.5855	39.2479	42.7035	40.0669	40.5947			L035	46.6714	48.1964	54.3927	51.6682	53.5395		L411	-1.02
	L104	39.5412	43.8454	34.7486	35.6949	33.6262			L102	51.1221	48.7367	42.9086	39.2463	46.4953			L035	49.1182	43.7704	51.7927	48.3299	49.711			L035	43.0673	48.2818	52.2092	45.6288	44.7296		L412	3.84
	L104	36.4419	38.7021	38.4547	45.1559	48.007			L102	46.4614	42.3443	45.572	46.7162	42.2781			L035	44.0267	39.3559	45.5637	42.0561	37.6933			L035	51.8613	45.5706	38.8583	52.0149	47.2472		L413	2.06
	L104	33.6753	37.3689	35.0516	42.5407	29.1937			L102	46.1646	42.0309	49.733	41.0868	37.68			L035	40.1127	44.8082	44.5232	37.3397	47.2849			L035	42.5737	44.0041	45.0035	43.6592	44.5068		L414	3.64
	L104	41.0581	38.8741	40.1027	45.9591	46.6445			L103	44.4313	47.7989	55.3346	41.2025	44.7605			L035	42.6232	51.4053	46.9667	41.9035	40.6573			L035	48.1318	49.0958	47.8982	46.1448	49.314		L415	0.3
	L105	37.841	41.3134	30.2151	33.3667	36.1703			L103	49.4625	40.1261	36.5589	34.8974	34.3478			L035	35.3586	50.217	39.0178	37.4664	38.909			L035	48.7859	53.8808	46.9446	50.2767	48.3015		L416	1.5
	L105	43.2061	36.5444	38.6584	36.5291	40.894			L103	50.5519	47.8129	42.7446	47.6065	48.1645			L035	38.8054	42.6852	42.6415	39.3611	39.8867			L035	48.2331	54.0216	55.8729	61.0975	55.0676		L417	2.71
	L105	41.2354	38.2437	43.5701	37.3842	32.5305			L103	42.6007	41.7408	38.3371	33.4752	28.8482			L035	49.9351	42.8938	45.8627	42.7542	42.8472			L035	45.4384	45.9335	44.7091	51.8662	39.1702		L418	5.19
	L105	41.3349	39.1545	46.3661	39.7945	46.8989			L104	45.4206	42.4925	44.3262	42.2537	45.3047			L035	35.3859	42.819	42.3882	41.1354	43.0187			L035	43.8003	43.7163	39.9346	53.7486	49.2305		L419	4.46
	L106	32.0754	37.1948	26.8932	29.8972	28.7969			L104	28.5111	37.2804	38.564	29.4411	28.7798			L035	42.7331	44.3954	40.6019	40.5143	35.724			L036	42.0115	41.905	44.7944	39.0146	39.7388		L420	-1.66
	L106	35.6994	34.8848	25.7999	28.3209	35.6655			L104	36.2808	43.0435	35.5202	37.605	37.4191			L035	42.2809	48.8639	41.0005	48.6402	37.4659			L036	39.5832	39.9632	36.9486	39.5464	34.4207		L421	0.12
	L106	43.8553	52.6558	48.7788	43.5298	43.0758			L104	36.8379	39.6171	38.6956	46.2761	39.0417			L035	45.0193	52.2664	54.0993	49.0767	37.8228			L036	37.7331	42.6281	36.6274	37.1037	37.6092		L422	0.19
	L106	55.419	49.3865	41.3232	46.4896	42.3285			L105	44.0162	45.5043	46.2173	48.2301	42.1904			L036	45.8061	46.4974	45.0166	44.3123	43.5938			L036	41.2063	45.1229	36.8659	42.25	42.7384		L423	-2.23
	L107	36.1866	38.9615	36.0044	36.7859	42.4296			L105	40.4253	42.9507	45.8982	40.646	38.2652			L036	45.8355	42.0789	44.2058	44.7626	46.8333			L036	46.2354	46.113	40.8988	44.3203	36.7622		L424	2.59
	L107	40.6025	34.8503	49.2675	43.6248	52.9005			L105	46.0063	46.321	44.546	47.3307	44.7521			L036	41.1107	43.8715	39.1368	37.5381	37.3985			L036	37.0134	45.7585	48.1332	36.3441	34.508		L425	1.44
	L107	44.462	45.7148	51.1017	52.2575	51.1785			L105	41.6316	50.7043	53.344	45.0814	44.2793			L036	43.4271	39.6628	44.7372	38.3043	39.1268			L036	41.3599	44.06	38.5023	39.0612	42.0638		L426	1.5
	L108	38.8782	41.4893	36.8762	39.9874	40.9996			L106	46.7364	44.9473	43.6468	44.2946	41.3572			L036	33.0346	37.8245	39.3542	34.4423	38.9673			L036	32.9845	42.4821	41.6488	38.2207	41.9391		L427	-0.63
	L108	42.3623	40.6224	36.3781	44.7204	41.9401			L106	35.4592	29.0301	30.7856	46.0226	43.5259			L036	55.1694	53.669	40.6725	41.6107	51.7742			L036	29.6394	42.5314	38.9324	40.9058	38.9765		L428	-1.62
	L108	43.5005	35.9737	35.4208	49.3273	40.8766			L106	46.2659	53.6767	50.4264	50.3189	42.1009			L036	42.426	39.9128	44.7259	39.8248	39.0633			L036	34.9451	31.8183	40.7368	38.0138	27.4025		L429	-2.1
	L108	40.8744	38.5271	56.1937	56.8922	49.9697			L106	39.5483	48.3213	48.6074	44.1472	36.3029			L036	49.5456	41.4412	45.2932	43.1236	40.6154			L036	27.607	37.9599	41.1198	41.8875	38.6433		L430	-1.32
	L109	43.7915	42.4058	33.6616	34.2186	26.7695			L107	48.6992	43.6314	44.7331	45.4407	42.7448			L036	27.6063	36.6132	34.2432	36.0923	35.6722			L036	25.9588	40.6896	38.2329	31.6137	32.3173		L431	-1.47
	L109	38.3756	39.9425	39.9093	39.6697	38.5684			L107	39.2261	48.5597	46.036	39.1254	48.5674			L036	43.9894	37.3987	31.9504	38.0149	36.1177			L037	44.8657	34.3227	39.0065	37.9914	35.25		L432	-0.06
	L109	33.5341	38.0096	41.5007	43.3715	32.145			L107	49.3133	47.0819	49.8551	52.7384	45.8954			L036	23.1458	42.7524	40.4971	39.1575	41.1695			L037	34.6522	29.58	32.2608	28.0162	25.7129		L433	-0.73
	L109	50.3645	39.4714	54.6757	51.936	42.3217			L107	44.5929	46.0359	48.4778	44.7072	51.3113			L037	26.9753	25.6202	26.5933	21.9933	20.7361			L037	43.6769	46.4034	44.7851	40.7092	32.6627		L434	2.19
	L110	37.7281	40.9781	53.2268	41.9783	47.717			L108	36.3953	31.0056	39.183	28.7235	30.8824			L037	34.5748	38.3486	39.9132	36.6783	28.9537			L037	47.8158	39.5162	40.5212	39.3818	28.7248		L435	-2.15
	L110	52.7997	43.9248	44.9798	46.4353	50.6679			L108	43.2107	36.4736	35.7539	47.5485	33.6639			L037	38.3466	38.0882	33.1399	30.7619	25.7722			L037	41.6321	41.6711	30.8544	35.8949	26.1403		L436	-0.03
	L110	38.4858	41.2321	37.8412	35.9383	36.3793			L108	43.027	39.0814	38.5565	42.327	37.5883			L037	34.9489	31.8374	27.7555	27.0129	22.3169			L037	41.8027	35.0751	29.1574	26.1287	25.2626		L437	3.15
	L110	36.2279	58.3946	57.6262	75.8359	42.4896			L108	46.9199	52.245	42.1103	43.1435	33.4624			L037	32.7046	32.8673	35.3078	27.9908	21.7491			L037	42.7691	37.35	33.8368	32.6332	31.3409		L438	2.54
	L111	47.5504	24.6921	33.7969	31.389	30.0856			L109	44.1836	49.4696	43.9025	46.7553	40.8893			L037	34.3514	36.8962	31.3518	22.4879	20.6983			L037	41.1319	44.2394	36.8978	35.0545	30.6431		L439	-6.33
	L111	47.1848	39.5935	26.4974	25.1778	41.4592			L109	41.0118	48.3163	39.325	42.0797	47.9125			L037	37.6713	38.2764	41.2607	39.9291	36.9347			L037	37.4023	40.858	37.4584	30.8918	28.1796		L440	-1.29
	L111	30.9328	29.8242	25.6984	22.6081	25.8432			L109	44.7008	42.0188	48.3243	47.2094	43.4907			L037	41.4444	41.9713	44.0139	39.2774	36.826			L037	42.4479	42.9395	39.0083	29.4949	31.5724		L441	1.39
	L111	23.7171	28.5529	32.1177	27.4574	30.7865			L109	43.5756	40.3433	52.0994	45.4359	39.8357			L037	42.1458	38.5277	39.2549	36.5743	34.0307			L037	47.6138	44.3503	41.045	31.8299	27.5665		L442	-0.18
	L112	36.2974	33.1083	29.0617	28.7302	34.3209			L110	35.9755	40.7922	38.5862	33.9952	33.7728			L037	42.9152	39.7456	45.8361	40.6887	50.106			L038	50.1797	50.5761	51.1687	51.3292	52.724		L443	3.77
	L112	51.2256	44.4504	25.2624	33.8754	41.2459			L110	50.8294	44.7714	36.3279	34.8245	35.9801			L037	41.9064	42.5919	53.0694	49.2418	47.3553			L038	52.8153	50.5178	50.7106	53.0128	50.5306		L444	3.19
	L112	43.9004	30.5847	44.7827	36.1139	45.5276			L110	48.089	51.3556	48.6634	48.6634	54.6546			L037	56.9527	43.3404	45.9592	46.6534	41.9019			L038	49.3827	43.5477	47.6576	47.7994	48.3388		L445	0.33
	L112	45.2238	58.9155	42.6861	43.779	39.4282			L110	46.4656	53.1555	52.6398	49.3267	42.5025			L038	50.6407	45.3571	45.9867	42.165	44.2968			L038	50.2846	47.3521	48.6024	49.4884	43.7108		L446	1.56
	L113	30.6135	37.4122	38.9629	38.4044	38.9509			L111	51.5916	41.038	46.6177	38.6447	47.6215			L038	54.5147	49.4304	44.0687	47.1983	42.9146			L038	45.3615	49.3557	46.0681	50.6534	53.1587		L447	-0.01
	L113	38.8046	39.7308	38.3854	41.8209	40.3119			L111	53.4903	49.3432	44.8298	45.0498	34.7745			L038	50.3328	53.5073	48.4454	41.4961	52.9529			L038	40.8448	48.8967	51.3785	56.0228	47.2451		L448	0.03
	L113	45.4448	46.5339	41.7749	49.428	47.3765			L111	51.0578	50.1239	48.9737	48.1543	48.0456			L038	51.9706	47.0427	43.3518	43.3994	37.2467			L038	46.7282	49.9067	46.2214	49.2605	45.9752		L449	2.24
	L113	54.4985	47.6538	41.8266	52.9631	45.4797			L111	53.215	53.6975	50.5899	50.5864	40.0661			L038	53.6483	55.6384	51.3232	39.8927	39.5839			L038	47.001	51.3329	50.5727	46.1864	46.1307		L450	0.82
	L114	47.78	53.6342	54.5594	43.1785	46.2386			L112	44.9399	43.0008	45.7899	43.047	49.2522			L038	31.8165	42.4045	40.6797	39.2852	27.8424			L038	48.4938	46.5617	43.4719	50.2188	42.9		L451	1.08
	L114	59.557	55.6707	55.7221	54.6245	56.171			L112	57.4176	50.6119	50.792	49.8974	59.9483			L038	48.8891	49.685	42.9718	48.5831	47.0349			L038	56.001	51.3743	47.2895	47.1695	46.9349		L452	-3.52
	L114	33.6745	30.4935	27.7996	42.7468	36.7386			L112	51.3293	49.5583	46.7867	41.5686	36.8003			L038	52.682	53.7644	50.8371	49.5732	44.6175			L038	46.7052	49.9327	43.7884	54.8607	44.4895		L453	-8.9
	L114	37.0315	43.3802	43.4783	51.3387	41.8894			L112	57.0003	51.2861	41.378	47.2888	41.4662			L038	48.2898	48.9155	44.8812	48.9916	39.963			L038	48.6686	48.7926	45.0656	47.5265	38.3247		L454	2.1
	L115	26.2921	27.7274	29.7656	29.7656	26.2227			L113	45.4833	45.5388	50.89	51.3277	45.3498			L038	56.4143	47.9913	55.2537	48.5577	43.6068			L039	50.8825	49.0952	45.6443	48.1179	43.8554		L455	2.08
	L115	33.5654	30.0748	31.5121	28.868	30.7689			L113	37.6837	39.8985	41.1513	44.1596	48.4861			L038	57.0814	50.9573	55.3765	44.4277	41.8932			L039	37.304	42.489	37.2844	37.9729	43.6445		L456	-3.69
	L115	25.8739	21.9637	24.9507	38.8929	29.5176			L113	43.2871	42.9935	41.0654	45.4062	43.1021			L038	59.371	47.755	45.7638	44.3826	37.3973			L039	42.3955	34.9186	39.1969	36.9508	41.1724		L457	-6.96
	L115	34.2689	33.2715	32.6493	29.5898	28.0562			L113	47.0767	48.9656	49.4766	45.9331	53.4177			L039	48.2071	52.2094	47.3102	50.9797	50.8203			L039	46.209	41.4063	39.1715	46.2877	37.0291		L458	-6.6
	L116	23.2515	29.2205	31.2197	26.4727	26.4543			L114	40.7514	42.9722	46.7847	48.8883	43.8592			L039	46.6632	42.8764	44.0123	40.0556	40.0142			L039	48.0515	38.02	32.4039	39.4917	36.6996		L459	-1.47
	L116	37.3614	25.5704	24.8354	23.4453	26.775			L114	51.1403	44.7997	44.3259	48.9928	39.9909			L039	39.0422	46.4581	37.727	42.5083	37.7937			L039	43.8	52.8213	37.2801	43.043	37.3633		L460	-4.13
	L116	24.068	31.8873	27.3819	32.903	37.6628			L114	48.9019	47.712	49.0949	53.6775	54.1329			L039	52.4811	52.5841	53.0036	44.0365	41.9294			L039	35.9872	41.5578	41.9853	36.7192	40.2209		L461	0.21
	L116	42.2788	36.4283	34.4224	38.6735	32.8363			L114	47.7356	38.7238	58.2196	44.4961	42.6537			L039	60.3442	43.8133	50.9776	49.0623	54.5929			L039	43.9217	37.0233	44.1925	35.39	41.7191		L462	-6.48
	L117	36.13	46.6636	34.481	34.855	33.6154			L115	48.7542	50.0591	48.9067	46.0747	38.298			L039	55.8758	49.7288	36.5384	43.1379	41.0012			L039	47.6809	38.4728	44.2768	34.7992	39.2481		L463	-3.59
	L117	35.7517	43.3202	56.9909	48.2965	42.5272			L115	57.2031	44.7078	50.1904	40.0392	47.3348			L039	48.9132	47.6389	44.846	46.566	40.2003			L039	43.678	37.2298	39.1603	43.6991	51.4967		L464	-3.08
	L117	30.973	29.6715	33.8634	39.5691	35.3618			L115	41.6195	38.5807	43.4485	38.3517	40.3218			L039	49.0345	45.9551	44.0226	42.3552	38.0949			L039	36.7848	45.8356	45.766	44.1311	53.8029		L465	-2.73
	L117	43.8959	46.309	46.1682	41.3527	32.4642			L115	51.6044	42.9958	49.062	42.9747	35.56			L039	51.7385	50.5091	49.8319	42.0937	43.0686			L039	48.2146	38.252	43.3938	34.5926	35.4818		L466	-4.74
	L118	35.7297	33.357	26.6873	26.436	40.0836			L116	41.4376	40.7825	38.8745	39.1523	38.196			L039	55.1941	49.2088	52.3165	54.2214	42.9566			L040	51.0416	51.4101	51.0072	54.8035	52.5308		L467	-4.81
	L118	45.358	40.2845	46.1402	47.2992	46.5668			L116	39.3958	40.4647	33.7063	37.116	31.28			L040	39.6811	36.787	37.8977	31.6172	32.6122			L040	49.5321	48.6164	47.5399	49.3527	53.8596		L468	-4.35
	L118	37.1688	39.0774	35.6461	40.0094	36.3743			L116	36.1267	36.4807	33.5873	28.4971	31.7511			L040	36.1773	37.5917	30.7832	30.3327	29.9295			L040	51.6057	47.9518	50.3657	50.7869	42.5581		L469	-3.36
	L118	52.7371	45.4489	58.0897	64.3362	28.4549			L116	38.6421	31.6311	41.4866	32.1394	36.5224			L040	33.8426	43.5459	33.0716	30.7341	31.1205			L040	45.66	45.5328	51.8626	53.9261	50.715		L470	-5.42
	L119	46.0938	39.711	45.9779	46.8776	41.1873			L117	42.8847	42.6413	41.3505	44.0616	34.9224			L040	36.9198	35.6282	32.2595	23.3774	24.8625			L040	45.9738	50.7641	41.6689	43.2203	44.5682		L471	-5.37
	L119	46.5276	46.6141	46.8383	41.368	41.2389			L117	49.0648	49.049	59.3492	66.017	51.5182			L040	46.0641	34.1106	32.7478	27.9397	23.8416			L040	50.5289	50.6372	53.6435	61.142	55.3013		L472	-6.95
	L119	38.104	45.6469	41.6018	45.3955	37.9385			L117	39.0211	41.0055	41.0195	40.4468	33.3067			L040	60.7639	57.7751	40.257	36.1716	28.1468			L040	47.2639	45.1788	44.2512	44.6565	46.8558		L473	-3.23
	L119	47.0793	43.3959	69.4788	48.4272	51.5887			L117	34.4989	35.4366	42.0791	40.3415	37.3966			L040	46.1507	50.0602	48.1748	48.8147	48.1392			L040	46.7659	50.971	49.9115	48.8088	49.1947		L474	1.1
	L120	44.8817	38.3146	41.2733	48.278	38.4796			L118	37.7368	48.1588	43.7112	40.0196	40.183			L040	54.8536	52.6873	59.7849	51.9404	50.1687			L040	47.4086	51.466	48.3703	48.4674	46.7012		L475	-0.1
	L120	50.2137	58.7803	59.7635	46.1402	45.8528			L118	49.2209	58.9101	51.4273	45.2946	41.8458			L040	45.0417	45.9292	54.3532	51.4255	47.3478			L040	46.6403	47.2998	45.0466	50.5469	42.8294		L476	0.41
	L120	33.8041	32.5096	56.2172	54.256	48.6849			L118	46.1447	48.8141	45.8765	47.9574	45.9311			L040	44.42	53.2094	48.5538	53.2668	46.4276			L040	55.3151	53.2461	59.4765	55.6575	50.2254		L477	1.11
	L120	57.774	60.2703	48.8225	49.509	45.3794			L118	45.3282	43.2919	47.3587	39.634	44.205			L040	48.0923	43.3462	37.6104	42.0767	36.5024			L040	49.0028	47.8362	48.5331	51.8225	43.4273		L478	-7.06
	L121	34.5553	30.1709	39.6225	37.878	35.2936			L119	43.8758	46.0911	48.1201	48.0967	54.9306			L040	43.4253	44.0049	53.9502	39.6516	36.9532			L040	43.0553	52.3852	48.2052	46.6621	50.2669		L479	-0.31
	L121	40.6743	39.2667	34.6072	38.2656	26.2257			L119	39.588	54.4769	41.6634	48.5373	37.9629			L041	50.1283	47.8168	45.6124	42.4303	38.4823			L040	49.0666	47.6015	42.4344	41.2693	46.774		L480	4.96
	L121	37.2874	47.5498	40.3004	37.8571	41.8407			L119	43.2909	43.034	39.5198	41.6717	38.0302			L041	50.6726	52.4744	45.5692	35.135	40.5306			L040	44.485	54.1854	48.3735	42.7924	50.0842		L481	2.82
	L121	50.498	40.5458	39.7173	46.4091	40.5019			L119	44.0533	36.4393	38.0158	50.2686	41.8247			L041	51.0546	49.278	44.8405	35.6506	36.885			L041	36.5719	35.9754	35.1506	31.0021	32.5075		L482	-3.79
	L122	43.46	36.5948	46.3623	40.6654	43.4225			L120	40.8487	38.514	43.698	36.0918	41.1487			L041	50.2587	45.3399	34.872	34.1106	32.8735			L041	40.6402	40.0972	36.3459	36.8685	31.8013		L483	-7.13
	L122	53.4955	48.8671	49.4378	56.6443	47.4969			L120	57.7186	65.1174	54.8085	54.7176	52.8048			L041	54.9942	39.4078	38.3067	37.9542	30.5436			L041	40.8886	35.017	37.4583	34.9418	31.4605		L484	0.66
	L122	52.087	51.7753	42.4219	38.7626	53.4241			L120	49.6475	47.0814	56.2086	52.3137	52.4719			L041	39.5091	38.7713	35.8662	29.9701	33.3405			L041	48.7352	45.3229	41.3137	36.6188	36.8475		L485	-4.3
	L122	46.4914	53.1601	40.9215	58.8718	48.146			L120	49.5172	58.4502	55.5473	50.0539	47.7977			L041	45.13	34.0989	38.3604	41.9211	33.2194			L041	46.6979	49.084	40.8568	39.8198	34.0534		L486	1.07
	L123	50.7859	47.4533	43.2909	39.0335	37.3768			L121	39.5256	46.5037	39.4477	45.6556	46.22			L041	48.0705	42.7462	36.5131	38.2274	32.94			L041	45.0658	45.2642	44.7755	37.9083	29.7464		L487	1.02
	L123	46.2967	51.6976	40.1813	42.3245	41.194			L121	29.4382	31.832	42.7474	37.1075	37.1075			L041	42.7526	41.4504	41.0191	37.4148	28.791			L041	39.3494	41.6581	46.6427	45.1574	43.766		L488	-5.22
	L123	25.7614	35.9232	28.2849	31.4071	29.3788			L121	34.7582	37.0199	34.9694	41.467	37.0463			L041	50.2602	38.4465	41.2731	36.5915	33.0443			L041	44.5909	43.8268	43.5847	40.5245	37.7326		L489	-3.91
	L123	52.9721	33.844	37.469	29.5685	29.2524			L121	33.1718	44.8802	33.6915	46.4963	44.8045			L041	42.1301	45.0914	31.6131	33.7002	30.6111			L041	43.9851	42.154	44.4958	46.4075	37.427		L490	0.57
	L124	29.8892	34.4228	34.4228	35.8534	34.2638			L122	42.6074	42.509	41.1194	40.2914	38.4021			L042	49.5933	47.9249	42.5485	35.0588	39.9208			L041	41.6516	49.8629	52.7802	47.6887	47.8773		L491	-1.12
	L124	28.9419	38.2458	37.5621	34.9795	37.5483			L122	41.6309	44.918	41.6282	40.551	44.6337			L042	50.4696	49.0735	44.6891	38.5655	36.421			L041	41.8201	42.7763	45.9092	43.7958	35.8396		L492	-1.2
	L124	29.0507	26.5765	31.1632	34.8566	29.5224			L122	35.4672	34.3988	31.2679	28.5277	27.8663			L042	45.2527	48.0803	37.1327	36.6338	31.2546			L041	49.0061	46.2225	49.9844	49.4694	39.4349		L493	-1.42
	L124	37.0223	34.3251	32.5527	29.1303	29.6074			L122	39.0894	33.473	32.169	26.093	33.2585			L042	47.403	34.7795	34.1599	32.816	31.0889			L042	46.8738	50.107	51.2908	45.9849	44.272		L494	1.69
	L125	31.8754	27.8593	34.0809	36.6536	35.3543			L123	50.7989	39.0012	38.1023	42.741	40.977			L042	57.1468	50.2779	40.4485	35.4825	34.0766			L042	50.9762	52.6142	51.8237	57.8875	46.2219		L495	-1.23
	L125	40.3295	44.4592	44.0895	41.7223	42.1358			L123	31.0959	40.1893	42.7604	45.8195	46.809			L042	58.1517	48.5247	38.395	32.4383	32.2524			L042	57.7565	50.1677	53.9114	55.5067	45.7859		L496	9.2
	L125	41.1471	44.6659	46.9498	39.9205	40.1939			L123	47.2858	52.346	51.3662	51.1591	53.8998			L042	50.8189	50.2008	44.0845	37.9089	39.3708			L042	49.8634	50.5362	42.9311	37.215	36.4084		L497	-4.71
	L125	50.7728	42.5863	47.1993	40.9688	48.231			L123	52.4589	51.0669	45.2187	50.7925	49.516			L042	46.4454	44.1379	43.6017	36.274	32.0276			L042	43.3546	49.3004	49.2967	52.6447	33.4946		L498	3.84
	L126	42.7915	45.1898	48.462	39.2097	37.3039			L124	58.4014	44.0696	47.2105	48.6908	43.9268			L042	57.6875	54.2245	43.1037	44.1743	39.3662			L042	59.1519	56.6517	61.7787	41.8004	36.4617		L499	-3.01
	L126	40.7314	40.4034	43.0382	43.2221	45.5957			L124	51.8424	52.5475	37.0395	45.7981	36.5132			L042	44.6579	52.3358	39.5255	36.1002	35.9314			L042	52.1697	51.5368	48.1727	48.074	44.8241		L500	-1.36
	L126	43.5056	21.2055	45.5005	28.0289	36.8935			L124	33.7189	37.9093	37.6684	34.6782	38.1499			L042	51.3945	50.4595	41.4334	33.535	38.6349			L042	49.7731	48.4365	47.9599	54.2897	42.3035		L501	2.55
	L126	47.2358	41.5771	38.7876	41.7831	43.3638			L124	43.3604	37.523	36.2073	40.6117	34.8981			L042	32.7718	34.3878	26.4414	24.004	21.8782			L042	47.8482	52.3171	49.4811	41.7049	43.3067		L502	0.84
	L127	41.8569	39.5024	47.817	39.4221	32.4374			L125	58.1432	56.7305	54.4938	52.1908	49.658			L043	48.4483	50.0324	49.5671	46.9231	47.4972			L042	50.3896	49.2503	49.2456	46.7183	38.9688		L503	7.66
	L127	42.0085	34.9306	34.9706	44.3926	48.5891			L125	51.8854	52.3977	48.7314	46.4004	42.294			L043	41.5056	40.0759	48.0253	42.9956	40.765			L042	52.061	53.948	45.4571	49.0722	39.5408		L504	3.75
	L127	28.5283	27.9091	22.838	41.0869	36.324			L125	40.6884	47.8809	44.1537	44.9108	37.9101			L043	42.2252	35.7354	45.6659	40.768	42.0291			L042	48.2986	55.7939	49.9511	44.8466	39.5709		L505	-0.76
	L127	37.074	44.2287	32.1279	44.3649	36.1096			L125	46.3376	52.0822	53.5082	49.4185	40.8636			L043	28.6956	32.7717	36.3507	37.2667	40.0152			L043	52.1196	51.7678	50.3162	50.2461	53.8308		L506	2.98
	L128	45.5806	37.615	34.6668	41.5266	36.6606			L126	46.898	47.1294	47.2242	47.3949	40.9892			L043	44.496	50.8456	41.5012	39.29	36.8577			L043	50.1005	47.4816	54.9335	46.3124	46.4395		L507	0.52
	L128	39.0179	43.5942	40.6579	44.5185	44.9972			L126	49.0234	47.9873	48.9006	47.2146	38.4992			L043	44.4219	45.6216	46.591	32.5868	35.5275			L043	50.1362	45.1303	42.0054	40.6541	42.7817		L508	0.86
	L128	41.8922	46.4218	54.5778	49.4408	42.7494			L126	45.575	55.0859	52.0657	49.6298	44.1812			L043	40.9808	45.6047	39.6898	46.1814	42.3674			L043	54.1793	50.1403	49.5029	46.7289	40.5214		L509	0.61
	L128	41.2051	49.4246	55.661	46.3891	53.1			L126	41.1167	58.9182	49.3002	41.3091	41.1486			L043	40.3078	39.7058	38.7784	34.5939	33.033			L043	32.676	45.7054	42.6299	42.6738	39.0091		L510	-1.24
	L129	46.4782	41.1237	34.7004	38.1569	28.5841			L127	54.5036	49.6017	43.6724	49.365	50.7004			L043	43.4099	40.3901	34.7029	35.4664	35.4413			L043	59.2293	54.5398	55.6599	43.196	45.8204		L511	4.04
	L129	35.2072	37.8146	41.7894	38.0453	37.7137			L127	53.0741	54.4331	42.4498	47.1649	48.0778			L043	36.1978	41.7009	41.8787	47.5576	36.4228			L043	44.2618	41.6017	44.3426	44.2989	40.5345		L512	6.33
	L129	35.3714	59.0222	43.28	34.5729	34.7711			L127	39.6832	45.5568	43.6884	52.0476	49.1672			L043	60.3339	47.1945	46.7228	48.2433	44.6075			L043	46.9116	51.7517	47.0803	47.7751	45.1055		L513	-3.3
	L129	53.2674	53.7493	62.9725	52.983	46.6896			L127	47.4996	38.3925	53.2999	55.1182	51.9229			L043	46.5563	47.1263	48.8499	41.3019	35.3029			L043	45.2986	44.8113	39.1408	42.6293	38.4758		L514	-4.15
	L130	36.5143	36.4164	34.6065	34.8499	33.9912			L128	39.6789	39.2494	38.4549	46.1034	34.0887			L044	35.6328	37.362	33.8192	33.4333	30.7913			L043	48.9177	48.9177	58.1467	50.6636	46.5538		L515	1.14
	L130	37.891	41.4429	41.4429	30.5291	29.1888			L128	55.5006	51.2113	63.0124	47.9428	49.8041			L044	43.5438	34.0768	36.956	32.6983	33.5624			L043	53.4253	50.8977	50.2397	46.7155	41.0986		L516	2.11
	L130	34.9337	22.3884	30.8428	37.6276	31.7602			L128	43.6774	44.3482	39.6432	40.7396	43.9678			L044	38.6465	32.2809	29.9871	29.0597	28.9629			L043	52.9149	55.5654	56.9848	45.1282	46.0388		L517	1.66
	L130	35.1244	35.9635	38.9365	39.514	35.5331			L128	40.9834	42.7858	43.2706	41.35	32.7075			L044	47.2726	50.7904	45.6772	43.4999	35.4445			L043	55.5833	51.254	48.0511	42.3433	44.2058		L518	0.09
	L131	35.692	32.2162	34.3382	38.1373	33.6976			L129	41.9009	37.9619	40.6035	34.6587	41.1538			L044	32.3827	32.8841	43.4647	33.6047	27.4982			L044	40.7065	38.8029	38.5703	40.103	35.4928		L519	-1.79
	L131	42.4853	41.9402	31.1946	39.1793	37.4612			L129	40.881	35.425	30.3565	28.0591	35.3722			L044	36.7869	31.2518	33.2085	30.9521	18.5677			L044	37.6503	49.0271	51.4528	43.0783	44.64		L520	0.63
	L131	64.5261	41.1446	45.5641	40.661	44.9177			L129	35.2431	30.3875	35.0626	31.0484	34.2643			L044	36.8584	24.5119	25.9419	20.008	20.1357			L044	49.002	45.3794	40.0498	38.2951	33.4248		L521	1.3
	L131	54.5847	48.9541	54.6961	44.6898	42.9534			L130	47.335	51.3798	41.5894	39.3352	42.7571			L045	35.1576	35.9854	33.4795	38.3023	35.3632			L044	32.2673	37.273	42.5381	48.66	40.0695		L522	5.07
	L132	39.7263	51.7739	37.9774	38.326	39.1396			L130	46.8542	42.2838	39.4514	41.8846	33.4496			L045	36.7718	36.3004	33.9124	38.5413	34.8017			L044	45.7018	43.7431	34.4134	34.3265	30.7588		L523	-0.85
	L132	40.6252	47.7146	39.5226	48.3592	42.8767			L130	45.7208	43.8529	41.4925	45.0269	37.9984			L045	41.8286	46.9613	47.9627	36.3884	39.989			L044	46.3553	29.9084	39.1832	38.0777	31.6046		L524	2.95
	L132	20.5579	21.1319	35.6299	38.0494	49.0295			L130	30.2424	46.653	43.9393	38.4117	29.8724			L045	42.2082	47.6365	49.0117	37.5101	39.8804			L044	41.0019	42.9651	39.2971	38.4971	33.3546		L525	0.75
	L132	61.2467	48.055	56.7425	41.3166	52.8614			L131	44.9906	44.6808	45.0487	40.9417	43.2704			L045	60.5221	53.2239	58.1689	46.7608	46.773			L044	39.0601	41.1061	31.5765	31.4897	31.7045		L526	2.23
	L133	37.6246	44.4372	41.0077	47.5746	33.592			L131	40.9476	35.4991	37.7455	32.3095	33.9142			L045	52.821	47.213	47.4303	39.3796	36.4536			L044	39.7941	38.7611	43.8791	31.9536	29.3569		L527	2.99
	L133	55.9505	51.0602	50.4526	47.7075	50.7285			L131	42.4016	42.8049	45.4925	42.4306	43.9643			L045	41.4313	38.9099	40.1987	36.5331	37.5995			L044	45.2141	37.4061	34.4534	29.9718	27.5514		L528	3.12
	L133	25.0628	38.4432	28.9585	30.7224	33.6787			L131	38.5886	39.8729	44.3448	48.7593	45.0869			L045	45.2262	39.0335	41.1057	38.6129	38.5652			L044	36.8371	48.581	44.7709	32.2389	29.5566		L529	0.82
	L133	56.3556	47.0707	58.1247	53.3828	38.9953			L132	52.9162	45.3537	44.5258	37.4629	37.3626			L045	41.3733	46.4388	41.2086	40.9521	38.0633			L044	38.4955	54.083	44.9654	37.9552	29.2242		L530	1.54
	L134	38.033	38.033	52.7394	39.4539	34.8876			L132	64.9912	54.421	42.545	43.9188	43.4041			L045	48.8916	40.6427	40.7258	39.8399	34.2027			L045	44.3931	45.3384	45.0829	38.0478	38.9433
	L134	44.5583	47.2494	45.027	36.4955	33.1425			L132	48.5617	54.6598	47.0344	42.8782	42.585			L045	47.4923	41.6778	46.6261	34.624	34.4007			L045	48.1018	41.444	39.8215	44.7172	37.7875
	L134	35.8651	32.0143	36.3654	29.9243	28.1431			L132	39.0939	44.4755	46.2121	40.7681	32.6497			L045	49.3313	42.9267	42.284	35.1498	31.4117			L045	40.5084	45.9867	48.7784	37.1912	37.9351
	L135	39.7131	36.9091	32.8486	31.2107	34.1498			L133	52.1515	58.7406	52.9048	49.5077	48.539			L046	37.6898	39.6465	41.1194	42.1549	36.078			L045	41.9147	51.3287	44.2774	38.8325	35.0674
	L135	47.8569	41.7362	40.8035	44.0586	34.9642			L133	45.833	47.8342	39.0145	46.8042	41.1965			L046	46.8065	36.4878	38.4133	36.2929	37.6656			L045	53.3219	40.7848	41.051	36.0717	39.7368
	L135	39.6585	39.6585	38.509	36.866	36.3551			L133	41.7837	38.886	35.5608	40.4896	37.1111			L046	28.3501	41.8344	37.061	36.51	39.4285			L045	41.8979	42.2421	41.4797	33.4035	27.9934
	L136	37.0599	40.713	44.9978	40.9015	45.9971			L133	42.6188	39.8562	45.1504	51.5371	44.2829			L046	43.9613	42.1274	38.1763	30.0932	32.1154			L045	45.2708	45.7253	46.4339	44.0365	45.2074
	L136	42.8986	40.4073	43.2377	41.4542	37.0541			L134	62.0668	47.3264	49.2362	48.7722	44.4204			L046	37.5629	39.7612	25.9422	26.0426	35.3171			L045	43.2807	48.592	44.2792	44.4525	39.6348
	L136	44.1795	38.9397	46.6993	39.7299	38.2346			L134	47.4799	67.9399	44.3766	51.9197	50.4847			L046	49.16	51.3213	36.0047	35.4326	33.1967			L045	46.8967	45.4993	37.0352	38.6887	37.5157
	L137	43.0589	40.4971	47.415	44.8598	44.6961			L134	41.972	43.6188	34.5747	42.4289	40.1166			L046	37.4894	33.8585	35.5056	38.8537	38.2476			L045	47.974	41.5432	35.08	38.1001	40.1536
	L137	51.8229	44.8409	40.9971	41.4317	43.3834			L134	39.34	50.5232	49.5276	39.8154	41.588			L046	43.1002	40.5467	40.9644	36.3584	40.5682			L045	48.349	41.642	39.3514	39.7408	33.8165
	L137	41.643	38.8907	39.5294	37.696	45.1365			L135	35.0113	35.8418	32.9034	30.5731	33.2555			L046	47.9453	48.3739	42.2876	40.9098	43.4738			L045	52.5322	39.673	38.7988	32.9549	36.2456
	L137	46.0746	39.873	37.7354	48.3527	46.4461			L135	55.2542	48.8721	54.7898	55.9091	36.7071			L046	43.911	40.1669	34.2964	37.5858	38.2676			L046	40.6228	42.235	44.0158	43.3316	43.8868
	L138	41.6007	40.9288	38.4015	40.8173	29.4136			L135	63.5129	41.7612	40.275	39.4779	34.1391			L046	41.6633	40.1141	37.4599	33.8467	31.5792			L046	50.1945	47.4068	42.7213	42.7213	43.3704
	L138	45.0013	44.1334	40.0317	31.7057	46.2861			L136	34.3905	33.4902	31.8522	36.2542	29.9146			L046	44.9565	41.3005	31.9698	34.939	37.1546			L046	51.7801	46.0853	43.7952	47.536	41.9835
	L138	47.9943	44.3943	32.9639	37.0212	38.1333			L136	42.0056	45.9167	41.6928	34.3107	40.6842			L047	41.6354	47.5714	49.8639	47.5886	49.4975			L046	39.8045	47.2735	50.9865	42.8907	42.6199
	L138	45.5537	42.1716	44.341	49.8463	37.7011			L136	43.1855	44.4154	49.9887	41.1778	35.657			L047	48.9254	42.4377	43.8185	50.246	48.2544			L046	59.2984	48.2811	49.7129	42.0737	41.7251
	L139	43.5071	43.5071	33.4537	33.4537	37.0949			L136	44.0871	40.1006	34.0365	34.7186	29.1904			L047	45.8668	44.0469	51.7648	43.9816	41.6206			L046	51.9238	42.2279	33.9664	49.1551	40.2697
	L139	47.4913	35.4816	52.222	49.3328	49.4045			L137	38.714	38.2773	41.6852	42.3339	39.029			L047	47.0614	42.0971	36.3713	41.4376	40.4861			L046	48.953	52.1706	49.6421	48.6983	47.6944
	L139	46.8217	51.0171	59.2885	50.5799	48.2076			L137	48.1697	42.517	40.8559	40.6497	42.9693			L047	52.8271	53.1005	45.6427	42.2246	44.2481			L046	49.6171	45.2116	55.6024	50.8207	51.0505
	L139	46.2536	47.0931	54.2348	60.1985	51.2556			L137	35.5717	46.3646	36.3088	38.7406	36.0238			L047	47.0141	59.0561	48.1464	43.3718	44.2268			L046	43.3177	42.9899	47.5605	50.1889	42.6913
	L140	47.5237	47.264	34.0037	41.2196	39.0528			L137	39.9011	44.0766	40.9444	29.9075	38.6767			L047	59.5165	53.9369	44.76	43.2467	42.5354			L046	50.5334	50.6899	53.3969	44.5261	44.0597
	L140	44.7208	42.4181	39.7079	41.2642	45.1437			L138	56.3207	46.2324	44.8477	48.1246	41.6407			L047	55.6374	52.181	51.1169	40.0356	38.5237			L046	59.4384	49.9685	48.6185	48.0559	48.683
	L140	38.0404	45.819	44.9332	43.6216	33.5217			L138	55.0768	60.8426	57.132	53.6966	40.0365			L047	45.7559	43.5725	45.348	41.6572	39.8716			L046	48.7821	45.1118	47.8731	37.3608	38.9074
	L140	47.2751	37.7589	42.2484	47.0478	43.4799			L138	36.4568	43.1352	47.0773	40.1177	46.0384			L047	42.2568	48.8152	46.4489	40.9334	35.8736			L047	43.6445	37.4515	41.8425	39.9782	38.2997
	L141	34.1187	34.631	35.1878	35.5903	35.4102			L138	59.881	49.2155	57.3755	41.5221	50.2516			L047	47.3337	52.5846	41.9495	42.6333	38.5182			L047	50.012	45.2294	49.8558	42.6355	50.8044
	L141	38.0677	42.2785	40.8005	38.9514	44.6029			L139	46.04	44.6394	43.344	41.3957	41.3819			L047	50.2226	54.6764	49.0438	40.7572	40.6138			L047	44.1696	47.7144	39.7716	39.8022	40.1881
	L141	41.6393	40.6813	41.4851	41.835	44.4565			L139	37.2498	42.3272	41.425	43.7994	43.0214			L047	52.9021	50.2625	39.2427	42.5463	39.0113			L047	45.7943	49.2909	46.0161	40.7543	39.2386
	L141	45.8132	39.1233	41.9386	44.8094	46.3956			L139	39.5217	46.7445	44.2029	39.5978	46.3188			L047	52.8593	45.649	38.7069	33.7336	36.8961			L047	47.3604	40.9033	43.807	48.8368	37.551
	L142	54.4765	45.7458	45.8459	39.4594	34.9416			L139	37.9919	39.2974	45.7819	42.2163	36.8106			L048	43.2908	49.9415	49.0876	44.2732	47.2742			L047	43.4548	41.3327	49.8256	34.248	33.0178
	L142	48.5291	51.5442	50.8604	46.8389	40.9216			L140	41.1604	50.3879	43.2954	43.9552	44.3329			L048	41.9657	49.2234	46.3555	43.4956	40.4818			L047	42.4912	42.1349	39.908	37.8138	40.1075
	L142	39.1002	40.6216	45.7003	47.2691	42.1353			L140	51.7769	47.6498	53.3102	39.3663	42.0663			L048	56.1223	54.6371	50.8237	49.8315	41.8286			L047	44.2074	41.4151	43.7844	43.0676	39.2657
	L142	44.8821	44.8821	45.9848	46.2991	40.3128			L140	45.2181	55.4724	49.1893	58.2759	44.0923			L048	53.2665	52.2203	39.4368	50.9406	46.7877			L047	42.7792	37.573	43.2545	40.5711	41.3127
	L143	27.2851	41.5165	39.4567	32.7926	34.9091			L140	64.0355	51.7299	52.9865	43.1288	44.0873			L048	58.2143	47.7156	50.3829	44.2084	39.8027			L047	40.8236	46.0274	39.0261	38.5454	41.1862
	L143	48.6434	41.3056	43.3905	40.7755	37.4331			L141	38.1096	37.6764	40.7475	33.7368	31.7484			L048	58.6022	54.0302	42.2693	41.9534	41.007			L047	44.8405	45.5552	44.8306	48.8737	39.0833
	L143	44.1363	44.1363	29.9444	31.3022	34.5606			L141	44.7104	48.5242	38.45	30.8529	41.8875			L048	56.2411	46.6834	49.956	38.2188	34.2083			L047	44.8102	44.6799	42.0747	40.8118	36.6227
	L143	45.6591	37.637	39.3171	39.6223	27.679			L141	43.2355	41.852	44.4644	44.1446	44.7231			L048	50.0612	60.4495	55.4821	51.2885	48.9422			L048	46.1437	49.744	49.2471	47.3593	45.7954
	L144	27.7699	33.103	29.6171	26.523	31.2225			L141	38.3015	45.8322	40.6652	39.0257	31.5317			L048	49.444	48.8992	51.0169	46.0742	40.2356			L048	47.6793	50.4072	49.7287	48.8637	45.3158
	L144	39.1999	40.62	38.5235	32.3494	33.7728			L142	46.9177	39.7372	47.1793	42.9199	36.077			L048	54.0742	54.5682	54.3805	45.855	44.4842			L048	48.5433	49.9413	44.3157	42.0164	42.5011
	L144	32.1855	41.5474	40.4421	41.3008	42.6986			L142	38.9528	38.5336	44.736	54.152	43.5287			L048	54.6855	46.9801	47.7708	47.4605	39.1185			L048	38.5596	41.3014	47.3832	46.9538	47.8079
	L144	52.8259	44.3082	44.2567	39.1099	35.6246			L142	40.6236	45.4429	47.6076	48.968	35.8284			L048	60.9484	59.1434	47.7949	46.8492	55.0478			L048	56.1834	53.6385	57.0991	53.4563	41.7959
	L145	30.3861	38.1002	35.6072	35.1726	31.7024			L142	45.7227	38.9921	48.1752	43.0756	55.2555			L049	40.8541	37.995	37.0718	40.5779	38.2309			L048	69.4331	51.8132	43.1641	49.0187	41.2414
	L145	43.0409	44.3203	40.2965	31.6875	40.5982			L143	43.303	44.4794	42.4037	37.5265	42.3113			L049	45.8434	43.132	45.5208	41.6694	39.0062			L048	47.396	59.2377	53.4935	44.8779	49.8551
	L145	41.0973	48.2703	43.6654	34.6611	36.1617			L143	30.9048	33.9836	35.5579	36.5501	35.3276			L049	43.4501	36.5218	41.9921	43.9774	40.3832			L048	52.7724	41.7578	50.0908	55.2403	45.4732
	L145	40.9264	34.4874	40.9031	57.5664	36.4883			L143	44.666	39.9995	39.7579	38.5206	37.8091			L049	54.0603	44.326	46.4802	50.465	49.1985			L048	56.8261	60.0058	49.7039	46.7835	46.302
	L146	31.1241	39.7419	33.5629	29.9303	32.6571			L143	36.2306	43.1368	40.1983	38.4837	37.3209			L049	42.2796	45.3884	47.8827	44.7113	38.3765			L048	62.383	53.988	53.2606	53.0958	41.6303
	L146	43.772	39.7045	41.8979	35.9284	25.6227			L143	47.7895	35.8528	41.6004	44.3023	36.7278			L049	39.5186	44.7096	49.374	42.955	41.8932			L048	47.9355	56.4594	42.4051	57.3465	43.0885
	L146	39.243	35.3565	34.2788	31.9419	29.6333			L143	48.9726	48.5151	43.7017	35.5744	42.9711			L049	48.2915	43.3659	42.4903	41.3205	35.3066			L048	49.9352	35.3952	58.1703	40.1181	33.603
	L146	35.2316	46.9067	50.6513	41.5374	31.1086			L144	41.4712	38.0256	35.8319	32.0132	33.0478			L049	45.7764	54.5399	47.8487	40.0186	39.4696			L049	44.1782	41.2729	43.212	44.0775	43.2164
	L147	44.5933	38.4261	44.0907	41.302	31.8358			L144	26.7354	27.2392	37.466	36.536	35.4888			L049	39.7601	41.2742	40.0818	38.2993	40.6731			L049	41.852	39.7462	42.6467	44.3217	43.3015
	L147	43.6463	36.8975	35.6083	43.5083	43.7547			L144	36.5319	39.6177	36.5745	34.4262	36.6704			L049	40.4257	40.5984	42.8971	37.3644	39.7679			L049	48.7136	44.9975	46.1581	52.4806	45.1412
	L147	46.1025	43.6554	48.1436	39.6781	48.1123			L144	28.8274	34.0068	33.6409	31.2382	28.4268			L049	47.2621	41.9119	44.6097	42.653	37.3063			L049	40.1482	40.0966	42.9478	44.3308	47.8538
	L147	57.5812	48.3936	46.6649	43.8461	44.4223			L145	49.3654	40.5475	43.1976	38.8435	37.3858			L049	46.758	41.5979	41.0456	36.3431	39.8557			L049	49.9429	47.3416	39.8429	40.5204	42.0219
	L148	36.3428	36.1742	41.6534	36.1386	37.906			L145	36.5217	47.193	47.0716	47.8902	40.1343			L049	53.4755	48.266	41.4363	44.2976	45.8859			L049	48.3644	54.064	44.8325	40.7916	36.8101
	L148	43.0743	44.655	41.977	41.7967	41.489			L145	42.1299	40.4242	44.7043	44.7736	35.9129			L049	48.5791	36.3453	41.4138	42.6163	35.6336			L049	46.0466	42.477	41.8957	40.9395	44.2429
	L148	42.3687	43.9589	41.575	33.1862	34.2451			L145	40.027	47.9389	35.5109	33.9898	32.9883			L050	51.5122	43.5027	48.4922	41.0371	41.7285			L049	40.8759	41.8585	43.7551	44.4885	38.7183
	L149	49.3121	42.4658	49.5009	42.6075	38.1214			L146	41.2706	41.7142	38.9627	38.5349	27.0532			L050	47.8596	40.58	34.8779	42.4519	37.2333			L049	37.1937	44.7583	42.4589	41.5645	45.1571
	L149	53.9202	43.583	53.6181	52.0592	44.4901			L146	45.337	36.7127	29.8735	32.8466	32.1922			L050	46.425	45.935	46.396	34.249	34.7752			L049	46.3141	40.4179	36.4677	44.1184	40.0471
	L149	36.9206	48.898	42.9089	47.2038	32.8459			L146	32.8625	34.5347	36.0031	33.296	34.7821			L050	49.5396	41.6032	38.9606	37.4074	26.5349			L049	52.5536	41.3235	38.3827	44.1638	43.6091
	L149	52.9655	56.2301	42.008	42.2942	29.7869			L146	40.3438	34.2773	38.8366	32.9258	32.7341			L050	59.4243	53.611	42.6368	40.2287	34.2569			L049	53.044	40.3197	37.2983	40.0633	36.4146
	L150	55.2192	48.0402	50.8516	53.3269	45.3081			L147	34.0062	35.0587	40.3493	43.947	33.569			L050	42.6156	43.2287	38.0852	39.7693	34.5449			L050	36.9953	35.1908	34.5124	35.6658	29.2018
	L150	59.1329	57.6006	48.6779	51.3086	52.7335			L147	47.0126	62.6522	46.5679	36.2314	38.8728			L050	53.6009	44.4678	48.2543	51.6441	43.36			L050	39.803	35.3382	40.5765	32.697	32.1119
	L150	48.7461	38.4235	44.9449	41.2242	43.6135			L147	35.876	33.959	33.959	41.2488	41.1245			L050	47.5146	43.9741	41.2385	38.4969	37.6912			L050	38.9289	32.4003	40.1428	37.9938	30.8252
	L150	80.452	55.6991	64.8644	42.8463	44.1775			L147	47.5969	37.8734	30.2116	34.5649	39.4801			L050	38.5744	40.092	41.9762	36.3347	32.2178			L050	41.0818	42.9533	41.6094	39.1245	31.5059
	L151	32.2819	37.6828	38.2663	36.3411	34.8779			L148	37.0337	45.8338	37.0882	34.01	34.1831			L050	58.0576	47.1761	45.146	37.2264	40.1234			L050	41.9729	39.779	43.4048	43.9074	31.7677
	L151	44.4011	41.199	38.6899	41.9288	36.1221			L148	42.8534	40.8124	39.9008	33.7361	30.5382			L050	54.7489	45.3352	49.1317	39.7356	33.7318			L050	38.0327	48.091	41.4	32.974	38.8218
	L151	38.9357	37.8721	37.4435	33.5478	28.075			L148	45.614	46.9622	44.6643	39.2707	39.2217			L051	34.2039	35.7759	33.4734	38.2953	34.1831			L050	46.8001	47.7496	46.1416	50.5185	44.0183
	L151	46.2597	39.5893	40.4988	41.7512	50.1054			L148	51.2106	46.2774	51.1814	43.3628	38.2062			L051	35.699	33.6362	36.8145	32.282	29.7082			L050	43.7237	43.2778	45.3119	40.5284	37.5711
	L152	44.7993	46.9184	34.6054	38.0322	36.6253			L149	51.545	47.7416	50.3826	50.7993	55.0202			L051	29.9621	29.7048	32.8271	36.4378	29.4722			L050	45.6264	46.9879	40.9343	50.1143	39.644
	L152	44.8616	43.2821	44.8324	43.8655	44.5607			L149	51.8755	48.8923	56.1249	46.6048	27.0877			L051	40.7216	37.2778	36.8366	35.8691	28.2871			L050	47.7671	50.6799	42.6191	44.075	36.6403
	L152	39.9876	34.0844	37.7226	42.4706	36.5905			L149	53.4719	53.5095	55.91	51.6908	48.5178			L051	36.5337	41.5006	43.1365	37.48	29.4026			L050	42.9669	48.9711	48.4808	39.1787	35.7961
	L152	58.4441	42.2024	42.8197	39.6331	35.771			L149	59.9651	57.8988	52.1421	55.1107	49.6446			L051	37.406	41.7943	38.0029	36.5827	37.018			L050	62.6891	46.6873	49.7099	46.0072	41.2228
	L153	37.3122	38.2713	29.9762	34.1688	33.1408			L150	44.2356	47.8889	43.0154	42.9817	50.7004			L051	34.622	30.4444	31.7422	31.625	35.5537			L051	35.4279	39.6154	38.9078	41.2385	34.2585
	L153	44.3164	45.4974	40.6007	34.4402	32.9914			L150	63.6661	48.4841	73.6195	55.4032	67.8146			L051	31.7612	37.5128	31.103	27.0732	32.0284			L051	42.1835	32.3565	35.376	41.9539	33.4884
	L153	33.3905	37.0347	39.3851	34.398	38.6735			L150	40.0523	46.9001	36.9961	42.1975	42.3885			L051	38.6516	36.8445	30.6268	28.9676	27.7002			L051	36.4704	35.8577	47.7261	37.4565	42.723
	L153	43.7937	37.3707	41.9738	43.7794	37.2604			L150	35.1947	35.4855	41.892	50.7612	53.0968			L051	41.1792	39.1184	33.7957	31.2461	27.1757			L051	44.6218	38.867	33.7549	39.0229	32.5457
	L154	46.1196	38.4319	32.5337	34.5223	35.0797			L151	42.633	39.9838	38.7849	45.1812	44.7433			L051	41.5853	32.9831	41.9317	30.3399	25.6829			L051	33.79	37.1432	48.035	39.8538	30.3437
	L154	45.0883	48.2225	47.1793	47.1176	43.0967			L151	47.6294	46.1162	42.1196	40.9747	37.7977			L052	46.5625	42.9821	45.4147	46.6666	42.0298			L051	35.2118	32.5346	31.5604	55.7476	37.4046
	L154	41.1698	47.2961	40.3391	40.18	40.8392			L151	40.4971	50.39	44.8552	45.104	43.1349			L052	46.0541	41.2297	40.7173	41.92	37.2856			L051	37.8209	38.8535	37.9179	37.1447	37.4905
	L154	39.5739	41.8865	49.4126	49.7786	39.8262			L151	50.67	48.3611	40.7461	42.963	42.1112			L052	57.3383	48.1957	46.6304	51.8469	47.8208			L051	40.621	42.5434	45.6132	39.2614	42.0599
	L155	65.6915	48.6215	54.6734	67.7924	53.8762			L152	41.5609	42.7411	40.2185	40.023	37.2837			L052	47.2458	41.4507	45.0112	39.3641	38.5169			L051	37.3434	38.0274	38.7307	33.4854	32.8406
	L155	59.4796	58.7329	62.0595	54.0125	60.5104			L152	38.9663	37.6122	44.1151	33.3386	28.9831			L052	56.284	52.1245	46.4928	43.2594	38.2046			L051	42.8022	34.4984	39.5889	37.3203	34.8665
	L155	34.9519	46.7964	57.8292	53.5127	57.2893			L152	39.8649	39.668	39.4168	40.1826	39.6046			L052	50.6806	48.4414	47.5475	53.7646	48.5917			L051	35.8863	36.0926	38.7742	33.4797	30.0783
	L155	62.0039	62.9779	66.8507	61.5214	59.3962			L152	43.4351	41.6095	42.918	41.5786	37.4606			L052	49.1175	55.1592	56.1831	47.2483	44.2455			L051	33.3926	38.1545	36.67	37.2329	30.0986
	L156	29.1431	27.5494	30.3341	30.9082	38.3232			L153	43.8597	43.1895	39.1491	41.8809	42.551			L052	47.257	44.8423	57.4826	48.176	44.5916			L052	46.7825	47.6797	46.8497	48.4546	45.698
	L156	46.6727	52.7038	42.2586	43.1457	38.3576			L153	35.8711	39.7985	40.2014	38.3852	37.0002			L052	52.8209	49.2793	51.0903	44.0122	40.3964			L052	46.3976	48.2933	49.672	48.1061	44.851
	L156	36.2178	20.5379	29.095	31.6816	31.6407			L153	46.196	43.2556	46.8173	41.7229	44.9779			L052	59.5121	45.3173	49.3099	48.4186	48.0141			L052	52.078	48.1538	47.8228	48.5863	47.1209
	L156	28.283	29.9153	31.1008	28.7032	31.5263			L153	45.6395	41.3341	42.1314	29.3288	31.4108			L052	56.3213	46.7828	45.5237	40.4197	37.3788			L052	49.4316	55.2167	51.3816	48.5854	44.7608
	L157	50.6961	32.5975	40.9933	42.3726	30.6007			L154	38.5995	39.4036	38.9608	37.5533	37.9961			L053	29.1273	34.1863	33.0038	33.5097	32.6995			L052	48.7048	51.9359	47.1543	43.7279	39.0082
	L157	49.2015	32.5655	43.6499	40.657	51.4915			L154	40.1416	41.7364	37.531	42.5941	42.5749			L053	40.2104	39.7223	37.1739	30.8685	38.3099			L052	58.1594	45.3172	52.6496	43.8389	49.4874
	L157	46.296	44.835	33.6398	35.8663	35.9252			L154	35.3472	42.3578	42.1415	41.4383	39.5938			L053	42.3177	43.7301	43.9317	39.356	33.7695			L052	49.2208	52.9045	53.3723	49.4606	51.0984
	L157	45.6575	58.5265	44.1531	44.5103	48.6879			L154	41.9409	40.9089	43.8717	35.2203	37.3737			L053	42.6068	41.475	36.3105	35.2027	31.684			L052	56.8852	58.8901	59.6933	59.3127	51.702
	L158	51.0399	52.1596	52.3527	48.0261	50.1078			L155	46.6313	53.2695	51.4238	51.9402	51.9685			L053	49.8573	44.9031	49.9175	37.0344	34.5572			L052	56.1342	49.6809	53.7907	51.5367	46.4845
	L158	53.862	49.7612	54.1012	51.8006	54.2361			L155	44.7602	54.3678	41.5358	42.3777	42.0095			L053	46.4388	31.4966	37.4529	31.2215	27.844			L052	62.8181	53.6458	51.4234	55.0353	52.4757
	L158	46.9399	53.3448	40.6906	45.9518	46.4419			L155	53.0903	53.7672	54.1609	57.9071	55.2068			L053	45.2259	47.615	44.5101	44.7762	48.0654			L052	51.7724	52.7918	52.9489	49.7447	42.7973
	L158	39.1214	50.3316	48.2256	59.9951	55.1401			L155	45.7112	52.0405	50.0379	44.2347	48.2335			L053	46.1576	45.3613	48.3927	42.2713	39.7038			L052	57.1591	58.8597	63.6413	49.8766	48.9155
	L159	43.0089	43.5174	37.7713	36.9187	35.9986			L156	31.5272	33.0552	28.4509	28.0419	25.8278			L053	48.8966	47.7511	44.2523	43.0701	39.9335			L053	41.1938	42.9398	46.4355	46.3838	41.9183
	L159	48.7432	47.0472	47.5187	50.6662	42.2979			L156	32.9197	35.1951	34.6029	24.3405	28.7621			L053	42.5599	41.839	36.073	35.1153	38.9707			L053	54.4304	48.6447	58.3767	52.0197	48.7982
	L159	39.3348	54.8038	67.8927	45.4554	44.1596			L156	32.5806	28.5178	24.2051	27.2986	21.5456			L053	36.846	40.2643	41.3925	32.7245	35.6266			L053	56.057	52.4664	57.0384	61.5756	49.8186
	L159	64.8403	63.8179	62.8293	90.7526	63.3032			L156	33.744	40.3785	24.984	30.1942	29.6853			L053	40.8602	48.9814	52.2461	49.5741	44.0815			L053	52.8701	50.4951	55.3425	52.3829	43.3282
	L160	26.9548	38.0028	37.1494	34.7693	35.1207			L157	45.6274	42.472	43.7019	41.9728	40.3879			L054	39.16	35.3388	39.3228	40.9627	41.7799			L053	47.553	58.8223	53.2837	49.2074	48.1436
	L160	41.2118	38.5619	44.3589	51.0337	29.2543			L157	44.0107	46.7757	44.7742	49.3622	39.4204			L054	37.4054	34.447	32.4848	33.5795	29.9177			L053	36.8549	37.0773	52.6456	46.7687	47.1193
	L160	36.0412	31.4083	39.8098	35.2867	30.511			L157	66.5869	59.793	62.2218	64.9695	56.1919			L054	37.1131	35.5589	33.1634	38.9484	28.9844			L053	46.2903	45.5208	44.6941	44.1619	46.0092
	L160	47.1606	51.0847	51.9055	49.6022	48.0369			L157	44.5281	48.295	35.5312	42.7597	37.4952			L054	45.0077	46.0178	41.761	43.0473	32.8911			L053	47.3276	47.2349	49.3237	47.6596	43.6144
	L161	34.7414	39.3847	43.2656	34.8143	29.2616			L158	45.9309	47.9158	49.0716	52.1726	49.8838			L054	37.8557	28.526	36.5943	40.3312	39.2174			L053	39.5942	40.0097	44.5145	49.1638	44.3375
	L161	36.3711	43.7415	35.2701	35.8063	34.5987			L158	49.3987	54.3529	51.6547	45.7392	43.613			L054	36.1259	36.8155	35.6533	38.9129	33.3522			L053	51.6648	57.2197	55.8204	47.971	45.7513
	L161	35.4002	28.7457	37.585	30.5784	24.1182			L158	56.9438	57.0292	55.7594	57.5919	53.1812			L054	49.4448	44.6095	42.4176	43.8872	41.041			L053	50.8185	54.0887	49.983	47.8621	40.8125
	L161	33.6714	43.0117	33.6643	33.4922	33.3356			L158	55.0023	58.8167	53.7116	59.0691	53.2991			L054	36.3455	38.9428	33.9754	38.4089	30.7744			L053	39.9551	44.75	49.8216	34.7818	41.6809
	L162	32.1632	36.1919	33.8954	33.7723	37.8551			L159	50.0566	52.2752	47.6736	41.7676	40.6032			L054	33.0674	32.9552	32.0958	27.7627	27.1394			L054	45.9939	51.0147	51.3486	54.4911	49.926
	L162	33.9113	39.2834	35.0828	41.3114	35.4097			L159	53.9913	53.0936	45.5818	45.7354	37.6104			L054	46.2336	49.2545	41.3434	37.7829	40.6619			L054	45.267	54.1402	50.191	44.0355	48.9664
	L162	31.0458	31.1618	35.193	39.4242	33.8634			L159	57.6054	50.2738	45.1613	47.6533	49.2486			L054	34.3072	39.4146	35.0323	34.0384	28.7206			L054	42.2789	53.1517	50.8783	47.1301	50.244
	L162	31.1936	30.6495	31.9348	41.3361	41.424			L159	63.4	57.6564	53.3447	45.9886	42.1996			L054	44.32	33.7364	33.2193	38.3477	29.5077			L054	62.9936	46.6222	54.2804	54.9193	47.3035
	L163	45.2913	45.8199	46.6763	37.7969	41.5601			L160	33.6859	40.954	32.2387	35.0084	34.9429			L055	34.8964	34.3618	35.6056	37.4017	38.1676			L054	43.4802	58.3967	56.3871	45.1931	43.4398
	L163	48.6673	49.2959	44.0577	49.6633	41.6511			L160	39.7698	41.7261	42.1769	36.416	30.1202			L055	41.8275	39.3501	39.5402	36.3195	32.598			L054	39.6899	51.7669	56.1764	61.1272	55.2822
	L163	34.741	47.8594	44.6172	34.2626	39.3298			L160	41.6208	44.8252	40.6735	37.1239	35.3306			L055	39.1044	38.1063	40.4516	32.3353	33.1096			L054	41.6118	48.6409	45.9804	49.136	46.7951
	L163	41.1298	50.9312	49.0396	51.6292	42.8195			L160	38.8033	30.5977	38.7741	37.266	37.8462			L055	40.0565	41.5886	42.4365	32.3712	36.2252			L054	44.2102	46.1386	52.7444	46.3746	47.2618
	L164	55.5833	46.556	50.5675	50.3161	48.2252			L161	40.9143	45.152	49.0528	42.6476	48.802			L055	28.3732	36.7254	35.186	39.425	33.6106			L054	48.6483	55.7204	51.8107	49.4557	44.0272
	L164	51.8673	54.3157	49.8793	52.3563	47.6219			L161	33.1453	37.3288	35.4767	25.8674	32.3694			L055	34.0045	45.1885	42.1422	40.3629	31.0329			L054	43.6345	49.7878	41.6424	40.177	38.985
	L165	40.2813	44.2369	49.4181	45.7776	44.1502			L161	43.2738	32.4942	38.8225	38.5467	37.2574			L055	39.6133	45.5665	47.822	43.1791	36.7167			L054	38.1556	40.3075	49.327	41.7103	45.8417
	L165	36.0703	47.6043	51.5306	65.9265	45.4664			L161	33.0188	43.9486	36.5302	35.9198	43.6752			L055	38.5649	49.9225	43.9296	41.8622	35.8347			L054	52.2271	51.8755	55.0324	41.592	40.9947
	L165	34.9494	43.0405	47.1357	41.041	45.9175			L162	46.9129	42.127	43.2924	42.2343	46.1212			L055	42.8032	40.942	45.0135	36.0694	32.035			L055	44.7176	48.1849	51.1682	46.0276	39.1918
	L165	48.023	44.4105	40.8801	41.4759	40.5405			L162	45.177	50.5167	40.7571	49.4528	46.5574			L055	41.9235	48.9442	39.2205	32.7544	39.4386			L055	45.9908	37.9984	48.8692	42.8827	38.2737
	L166	40.9039	39.4392	35.8372	36.1789	39.8163			L162	51.7383	43.886	45.837	40.1927	45.5078			L055	38.2122	40.5205	40.9452	32.2123	28.7112			L055	38.9557	54.4169	43.4118	40.9404	45.7871
	L166	31.666	38.007	45.0749	45.0749	43.8953			L162	46.1126	43.2961	38.5114	46.5413	49.449			L055	62.2805	53.1252	53.2121	43.2147	36.8208			L055	48.2787	49.5917	46.1006	37.1766	37.1766
	L166	42.307	35.4613	28.389	42.8433	35.9715			L163	47.7799	46.4636	40.2078	41.9406	48.0751			L056	41.124	43.2094	47.0386	46.296	46.382			L055	42.1468	44.0608	43.8303	42.0191	36.0965
	L166	40.1469	37.8691	39.69	40.4178	35.1808			L163	43.3649	68.7483	48.4463	39.5543	39.5543			L056	27.8616	33.5664	37.2842	38.2626	32.4372			L055	42.5921	41.9017	44.6312	47.9049	37.6214
	L167	36.37	42.8668	44.1955	38.4283	40.1798			L163	41.4157	38.857	36.5145	39.225	35.42			L056	31.4007	37.4577	41.0874	45.0587	34.1804			L055	40.2111	39.2316	42.5158	41.9209	33.7586
	L167	44.5214	43.8899	45.6707	45.7547	46.0951			L163	47.4804	48.4907	48.9296	42.4018	39.8073			L056	31.5197	44.2287	45.2245	47.7629	41.0622			L055	45.1196	43.1533	41.7737	45.222	35.5721
	L167	54.8522	61.4838	47.1015	51.4908	44.5475			L164	42.8601	45.7361	50.1298	37.5212	43.2494			L056	33.2938	34.4486	42.1864	31.1423	25.3886			L055	41.7767	44.484	35.0828	38.3981	32.8886
	L167	52.4764	52.789	56.6418	53.6941	50.1777			L164	68.9862	43.6953	42.3398	39.8051	45.2761			L056	42.8766	40.9459	45.2475	42.4675	44.9842			L055	50.6676	52.1898	36.2804	41.7726	40.1359
	L168	44.1466	50.463	46.6022	38.4151	38.0801			L164	43.9118	39.5372	38.739	39.5586	42.5926			L056	46.4761	43.8896	44.6847	40.7711	39.9731			L056	41.9157	45.3966	40.2664	50.2873	44.1027
	L168	39.7231	47.754	47.778	44.6598	46.124			L164	42.8354	46.7585	45.4248	40.1824	40.7262			L056	45.0533	41.0941	40.0319	44.4825	38.7403			L056	52.2609	51.4715	48.5509	42.6268	43.9621
	L168	37.3277	32.2411	31.9648	29.8936	30.6674			L165	41.839	41.5394	36.6725	39.6921	38.6267			L056	47.4626	43.008	39.3811	40.4492	42.0217			L056	42.7142	46.7728	36.542	45.4099	39.2635
	L168	28.3099	34.6022	35.2241	40.6089	44.248			L165	55.1236	56.6515	51.8787	49.8411	48.9759			L056	49.3959	38.9859	42.6094	36.9187	36.8454			L056	47.5581	44.619	44.56	39.6731	36.0464
	L169	39.0277	36.0782	39.6905	32.6401	29.568			L165	43.2879	46.4717	44.5717	41.2757	40.5845			L056	38.4702	24.9714	39.9633	42.1529	38.1367			L056	35.0246	46.4838	46.6727	39.7632	42.1126
	L169	39.6901	34.7856	42.0872	38.4311	32.463			L165	44.0173	46.771	47.1412	42.9822	38.8231			L057	29.6386	35.1324	35.1324	35.0034	35.1534			L056	38.4642	50.715	39.5962	46.576	38.6425
	L169	40.1364	36.9106	35.9751	27.3788	27.0559			L166	42.7106	38.6723	37.6423	36.5952	37.7509			L057	42.6189	48.7737	45.2757	41.9132	36.3225			L056	45.5474	43.2955	47.4933	45.4942	42.9977
	L169	33.213	32.2521	34.0727	29.28	46.3666			L166	52.8769	42.8684	43.8536	47.5429	42.5533			L057	42.6225	45.2384	48.3877	45.7973	34.3889			L056	40.9913	44.8917	41.5675	41.8354	38.7091
	L169	45.2029	53.9987	41.5604	51.5365	39.3526			L166	46.9067	44.839	43.9949	43.3005	41.104			L057	37.8052	51.2664	49.1889	44.0074	37.8558			L056	45.2146	45.3671	42.3753	44.4579	39.902
	L170	47.863	38.4909	41.1912	41.344	40.1414			L166	42.8292	47.1511	38.2196	33.6035	45.099			L057	42.0645	51.4878	54.1732	58.7591	41.217			L056	40.4769	43.1733	45.8348	40.729	40.3506
	L170	39.4644	43.3374	43.7272	43.751	50.6276			L167	45.2078	47.2623	49.3017	45.452	46.0161			L057	27.6105	27.2242	27.3209	28.5827	25.4928			L056	47.8568	50.9445	45.6094	42.6544	43.9044
	L170	39.4578	38.2083	57.1336	58.8092	45.2366			L167	42.0336	47.7829	45.2073	39.3926	35.4644			L057	30.3938	26.8971	27.2681	28.5014	28.7588			L056	39.8383	45.7724	48.8577	45.271	37.9717
	L170	43.1168	53.5379	65.1066	62.2674	55.5551			L167	47.6173	39.6265	41.1381	39.7276	45.6174			L057	30.5307	28.8567	24.8686	26.9042	22.5971			L056	41.9574	47.7291	38.4347	36.2578	38.9683
	L171	33.6379	31.5656	30.3477	35.9993	30.7936			L167	48.8316	41.6023	44.629	39.0266	39.6704			L057	35.5165	35.0593	26.3121	29.2711	31.3293			L057	42.421	43.7291	42.1649	40.0375	35.5316
	L171	33.7672	36.751	39.82	31.603	33.3227			L168	42.2006	40.5617	37.1659	41.3725	35.145			L057	20.2996	26.1216	26.8495	29.1047	27.0254			L057	39.8522	47.4485	43.9076	39.3461	39.6224
	L171	59.3092	58.4128	38.3565	41.7362	41.6233			L168	54.011	45.1207	52.5488	44.7751	40.9373			L057	34.2867	31.0602	34.5788	26.2487	22.7003			L057	45.9495	37.8263	37.9264	36.6772	36.9719
	L171	49.9382	49.6549	58.7258	40.896	49.4997			L168	52.7761	53.8493	53.9425	48.6573	44.8515			L058	54.4248	50.8515	54.34	53.8042	51.471			L057	34.5606	42.2313	35.9175	38.9528	32.6425
	L172	38.6744	43.4188	35.3589	35.9291	33.2312			L168	44.3577	33.7512	47.2515	31.4054	31.1266			L058	67.34	61.7731	63.6508	62.2076	67.0011			L057	43.7169	46.8378	47.4326	41.7959	34.4849
	L172	38.9075	43.1964	42.4927	37.6961	36.6448			L169	46.0485	43.504	50.9911	41.295	45.2554			L058	55.201	57.7963	53.0084	50.0777	46.9886			L057	41.1676	40.225	43.0525	40.177	28.7069
	L172	44.904	40.8542	53.078	44.7345	36.4695			L169	40.7824	40.1355	43.7984	50.1232	43.4888			L058	51.7092	49.5208	50.3713	57.061	45.4639			L057	30.6895	30.1401	35.0184	30.9006	28.6943
	L172	49.2616	47.3856	41.6179	48.2555	40.9539			L169	42.6792	38.0988	42.7296	39.8421	39.9935			L058	56.471	48.1387	61.9004	59.8481	57.1368			L057	37.5283	35.1853	32.3093	33.4287	30.1009
	L173	39.8682	50.1094	45.3186	59.0694	51.9155			L169	36.5406	34.7452	38.2724	41.2732	35.8179			L058	28.6821	36.577	35.1821	42.335	39.2957			L057	33.1442	28.8687	35.8767	37.4685	36.3593
	L173	52.3718	46.4305	44.6987	55.019	54.0306			L170	49.7328	39.5535	47.9769	59.8839	46.7581			L058	43.2377	43.6883	49.0079	43.7855	46.64			L057	35.0566	32.5243	39.4853	41.8106	30.4084
	L173	50.5698	61.37	44.1384	44.9608	50.2354			L170	44.9551	24.7199	43.7592	44.3345	39.0557			L058	59.1069	54.6702	59.5293	53.3094	53.392			L057	25.5866	39.2715	36.9705	36.4026	30.6075
	L173	43.4429	58.1349	69.7801	53.5126	49.6781			L170	57.6182	57.0461	53.5069	46.8772	48.8799			L058	44.5452	48.6478	47.0038	46.2595	40.0613			L058	60.3604	53.2922	51.1021	57.8988	55.7188
	L174	45.3656	47.9054	37.5042	45.2519	41.9552			L170	49.2602	52.8822	51.6389	60.5646	47.0132			L058	53.1714	58.2917	57.2073	57.0817	44.6416			L058	50.6731	49.7999	57.5547	59.3522	55.9208
	L174	48.672	45.9607	41.8565	46.3104	37.6614			L171	44.0468	42.9432	39.4819	37.6812	40.501			L058	53.4529	54.8429	53.9446	47.1146	41.5417			L058	57.921	52.9555	56.8795	53.8083	45.5898
	L174	42.0534	48.9264	43.2914	34.8689	31.7178			L171	52.5906	41.489	38.6847	36.6956	40.0179			L058	37.6804	58.0115	62.2754	57.1007	55.6451			L058	54.5937	58.4584	63.2684	51.6938	48.561
	L174	56.297	50.1073	33.4588	31.3859	53.1405			L171	39.5217	47.3954	45.4908	47.2429	42.4226			L059	35.8459	36.9444	41.2042	41.27	34.5835			L058	56.8456	59.3631	56.6144	46.2366	49.0052
	L175	43.3077	47.5349	50.5025	49.1566	51.7598			L171	43.6818	51.6209	42.6356	40.3438	36.994			L059	32.5855	33.0925	37.701	37.6916	39.6678			L058	53.2977	60.4536	56.3994	47.1443	46.2441
	L175	60.5328	56.4466	48.1411	55.0885	51.7697			L172	53.6646	50.0791	48.3404	50.3235	44.7727			L059	36.875	40.028	33.5671	39.6819	31.1681			L058	56.3035	51.6353	53.6837	54.3675	51.9667
	L175	46.2931	51.4781	47.5257	34.3681	51.1516			L172	45.8636	46.0726	41.4404	36.0866	37.8114			L059	42.6758	37.2321	38.0333	34.0855	31.7043			L058	61.6333	57.4069	63.7781	59.6203	61.2148
	L175	57.783	43.3442	50.9097	59.8827	60.4696			L172	42.6446	42.6059	48.4492	44.2518	40.9342			L059	45.9841	42.2333	34.3118	34.2582	33.9967			L058	57.1537	50.9329	57.6741	57.8642	56.3652
	L176	42.2338	33.4612	39.248	37.9077	35.801			L172	50.5244	51.3235	43.9746	41.0108	47.5433			L059	47.9773	43.7996	40.9161	29.9082	27.5886			L058	50.2881	51.6355	56.4299	58.3773	56.6265
	L176	45.5303	44.5167	46.7397	47.8258	37.9842			L173	52.8301	48.6743	52.8552	49.8439	44.6335			L059	51.0145	47.6724	46.0796	45.3958	52.2328			L058	56.7703	55.4056	62.831	57.6499	51.5916
	L176	32.2999	32.9606	34.0642	32.2301	36.5163			L173	57.1182	55.8709	45.8848	49.1886	41.5097			L059	45.5707	50.9869	41.2805	42.6782	40.9032			L058	50.9542	55.1072	63.4196	59.0696	54.3333
	L176	35.9864	43.4182	37.384	41.3822	37.4357			L173	54.0869	49.5555	51.4072	51.4251	49.3509			L059	46.8413	48.9766	42.8856	37.5296	40.9117			L059	37.8706	45.3281	47.7059	40.8716	40.5742
	L177	44.1522	41.6267	38.8565	36.128	39.6431			L173	45.2774	47.6991	49.8889	52.7613	47.9638			L059	42.1777	54.4867	54.2607	48.2747	42.9452			L059	41.1887	45.4071	40.9007	43.0542	34.2514
	L177	38.1726	46.9053	46.3923	43.4968	42.2852			L174	46.6388	57.3168	49.4334	50.6442	48.495			L059	58.7067	53.9255	54.3527	43.108	45.8855			L059	50.4693	37.9315	42.2445	37.7875	38.277
	L177	48.5789	51.9062	47.9017	37.8581	41.5687			L174	55.2509	52.5946	41.971	54.5192	47.8602			L059	38.7059	45.6397	39.6254	35.1987	31.2605			L059	41.5182	43.0487	42.9921	34.0817	32.3483
	L177	51.2639	50.7017	53.7814	43.2544	48.461			L174	47.2833	45.8057	50.943	57.469	51.2845			L060	37.1671	40.3161	36.8712	33.6528	35.8762			L059	40.4952	46.9176	41.9393	37.5625	27.8914
	L178	48.1085	37.3649	36.3132	33.9313	39.3551			L174	51.5602	44.0961	58.4841	55.2061	46.0527			L060	39.9408	39.6016	35.9891	45.0298	39.197			L059	46.8007	55.8485	53.1076	43.324	32.7522
	L178	42.4841	38.5312	42.8099	39.0831	37.778			L175	54.6863	58.991	53.4221	47.7046	47.9572			L060	32.6742	38.0269	34.0923	37.2183	30.1677			L059	36.5608	45.9678	42.2793	34.376	35.4071
	L178	45.3423	36.5485	40.6395	35.5939	44.1804			L175	38.302	37.0137	34.5756	28.1502	34.5756			L060	45.2598	46.8782	48.7077	38.3758	40.382			L060	45.1133	50.7442	48.6798	44.1503	42.981
	L178	41.2881	43.4074	44.5985	42.8611	41.3828			L175	64.506	57.3418	52.6037	55.9314	61.5488			L060	32.881	36.0096	29.1419	37.1656	39.289			L060	34.5075	39.0666	39.3306	38.5096	33.281
	L179	37.6996	32.7161	39.9875	32.7324	32.3603			L175	63.3749	50.6052	47.6328	44.8101	43.7822			L060	41.4651	43.4616	34.7521	36.6027	32.063			L060	33.9891	36.008	38.4377	38.2323	31.2968
	L179	29.9492	41.4151	43.3851	36.656	38.4482			L176	51.8599	46.0655	47.9229	42.8753	47.453			L060	43.8381	41.0142	45.2669	42.4267	39.9026			L060	39.9235	42.0673	43.9468	35.4963	35.4396
	L179	39.1143	51.7552	51.7355	41.1478	53.3077			L176	35.9513	41.3336	45.4718	38.7625	31.6407			L060	32.1747	36.4993	39.3135	38.3078	35.8516			L060	33.8053	36.3535	42.1376	39.5141	32.4915
	L179	43.3185	58.2422	53.0334	63.2901	53.4069			L176	40.1765	47.6241	36.9995	36.1267	35.7512			L060	39.2327	32.5858	37.1754	36.4458	33.2455			L060	38.2526	38.8569	40.3235	38.025	40.2193
	L180	38.305	41.9333	32.9208	40.7486	33.8099			L176	57.0666	45.6132	47.6051	47.7554	39.2874			L060	40.5238	36.6664	38.3007	34.738	29.1439			L060	43.0997	41.9958	39.9851	41.5466	43.7163
	L180	35.3285	31.779	41.6006	41.5714	39.95			L177	45.1745	54.7058	46.0057	54.1854	54.0549			L060	34.8094	25.4373	33.5643	31.0434	35.0919			L060	37.8076	41.9314	36.7156	36.9428	36.9594
	L180	22.0297	38.0457	42.1787	35.9181	37.3171			L177	46.9787	39.5093	40.3472	38.9922	34.992			L060	34.7158	31.3184	31.0439	38.0641	42.4368			L060	36.4993	40.6214	43.6321	40.5254	39.828
	L180	38.9353	38.8472	35.2054	40.6409	44.0046			L177	52.0464	54.1913	54.1286	46.779	51.4723			L061	24.7332	22.1993	21.6355	24.8961	21.8348			L060	36.2369	40.569	38.6101	38.3134	34.0076
	L181	42.9431	43.6558	38.7623	46.4515	48.6582			L177	58.0219	47.465	45.8253	51.9536	48.1666			L061	44.5996	36.16	35.0679	41.2988	36.4543			L060	46.9835	34.3631	44.5664	40.8462	39.8619
	L181	45.578	49.1849	45.82	47.7943	54.4997			L178	53.196	49.5531	49.3527	49.7582	43.6744			L061	41.2087	43.9258	35.2508	43.0576	34.7555			L061	47.4856	47.4497	48.2915	43.5324	47.4497
	L181	36.1694	52.0148	43.364	41.2916	47.1894			L178	51.5253	52.3424	60.4081	52.2472	51.3078			L061	31.9838	42.1681	44.6851	44.6307	40.3454			L061	38.9263	40.6973	33.1221	38.6159	34.4735
	L181	46.7651	44.0548	46.0235	45.2249	47.268			L178	42.7621	45.2305	48.6715	52.0422	47.5572			L061	37.9936	44.2934	40.6876	31.8489	28.7664			L061	35.0492	32.5942	39.4573	35.5233	43.6691
	L182	32.0377	41.6104	32.9089	40.0263	41.1742			L178	49.8588	48.4089	50.9533	54.8328	38.8893			L061	34.9937	37.0612	36.1752	39.7258	37.8793			L061	46.2545	41.4764	58.2914	46.6211	44.7413
	L182	43.596	43.1174	33.7149	43.2578	44.3718			L179	44.6003	51.3198	43.816	46.9324	45.8596			L061	43.5994	39.3173	41.4137	39.1041	43.6815			L061	38.0994	59.9801	58.4999	48.059	52.8576
	L182	37.0675	40.6911	35.5459	33.1907	37.7162			L179	51.958	59.9726	40.3348	50.4865	42.0321			L061	36.8015	43.9184	44.0195	37.8567	39.1077			L061	27.7247	48.4923	47.6856	43.3091	35.8918
	L182	58.6573	39.0045	31.8133	31.1762	35.4248			L179	49.0065	44.7994	54.6926	50.6296	47.4869			L061	40.9531	34.8528	33.862	34.9699	27.1963			L061	40.4066	42.0407	39.0881	40.5052	38.08
	L183	40.1134	39.3731	37.9355	38.1049	34.0205			L179	50.1811	59.2403	59.0277	57.0581	47.0123			L061	28.9214	42.418	30.954	37.6968	34.1613			L061	38.4314	40.0366	42.4467	39.0689	39.9707
	L183	40.7606	41.5331	37.2124	40.9286	46.3794			L180	41.7863	49.8216	45.5195	45.6981	40.7081			L061	59.0657	41.2528	40.457	41.8473	35.8947			L061	37.5244	41.6779	44.3369	40.0601	36.3676
	L183	38.7685	36.5192	37.7432	30.6747	27.5574			L180	43.2145	39.7706	41.1791	39.9209	28.6521			L062	40.2918	34.9412	36.7258	38.0203	34.009			L061	34.6583	44.3379	39.658	44.5453	36.3841
	L183	49.3633	33.8969	39.0417	40.2958	33.6429			L180	49.0753	48.253	40.3067	45.3396	53.6145			L062	48.9081	43.3302	41.3721	39.2138	44.179			L061	33.4845	46.1896	42.5206	37.5865	42.8638
	L184	47.1263	36.8745	33.629	42.9215	35.0748			L180	66.275	54.8759	45.8595	51.26	46.8998			L062	51.8305	48.9534	43.189	44.1548	42.4684			L061	40.5057	50.3101	38.947	51.5427	38.5388
	L184	44.2308	56.1865	52.2931	51.0966	43.2958			L181	49.3712	47.9272	46.1091	50.5095	45.2449			L062	45.2296	45.8442	48.5699	35.7587	31.753			L062	50.7324	45.3524	44.5061	38.283	39.9798
	L184	25.6694	52.9029	47.4913	42.7833	36.4044			L181	42.2706	47.8738	50.3211	48.341	40.1033			L062	42.5328	31.6336	28.9747	27.5551	27.2215			L062	41.0183	49.0333	44.4251	49.4044	34.3885
	L184	39.0853	38.8206	58.2139	41.3174	31.8268			L181	44.3104	44.3638	44.7859	43.162	42.5839			L062	49.98	40.3248	40.6318	32.7134	29.2363			L062	37.5092	36.8325	36.8571	28.2719	27.3665
	L185	36.7647	32.0562	28.7731	32.6832	22.1323			L181	43.3662	51.0914	44.9702	43.498	42.8726			L062	54.9059	43.3068	45.1541	51.1865	42.2759			L062	60.1217	40.8038	38.8875	32.8579	33.4188
	L185	31.3019	36.9105	34.0924	41.9452	38.9956			L182	40.4966	39.0889	42.6672	39.031	33.4955			L062	54.0128	42.8977	40.4284	38.829	34.8607			L062	37.6777	36.1538	36.896	31.7188	33.2462
	L185	39.3492	40.7397	28.9656	39.7534	37.7133			L182	45.222	39.0669	38.1006	44.6123	36.0654			L062	52.016	43.5954	46.7488	34.8269	32.5228			L062	31.6641	25.3472	22.4756	21.9964	18.8785
	L185	31.4021	39.7431	40.4779	37.5522	38.6172			L182	42.9229	40.8004	39.2064	49.5924	39.6082			L062	52.1656	49.1366	48.0744	32.2251	34.9677			L062	44.0199	30.7801	27.0171	34.5758	21.7868
	L186	46.2405	42.4761	43.6266	45.7641	42.2863			L182	28.8853	37.4926	37.487	38.4618	35.3856			L062	50.2356	42.1774	37.0768	27.8579	24.8347			L063	43.725	41.1537	43.7334	41.6697	42.3495
	L186	46.8775	43.7687	42.1235	47.447	52.1529			L183	34.1362	34.8984	45.8045	39.6895	40.3766			L063	33.9881	38.2633	38.259	41.0752	35.2957			L063	35.8736	40.1719	39.8876	37.3103	38.5541
	L186	48.4609	50.3139	48.117	53.4864	44.4284			L183	44.801	31.6822	38.1871	40.8175	34.3769			L063	35.8514	33.7354	32.575	30.1935	27.4896			L063	38.3609	41.8246	43.3099	39.7781	41.7701
	L186	48.1021	61.5368	44.8606	49.0258	46.2669			L183	36.2854	41.0939	44.1272	41.5673	37.202			L063	44.0415	42.7772	39.7818	33.3075	34.4436			L063	40.5181	37.5809	36.8247	38.3509	34.9338
	L187	35.3981	48.1762	41.8206	44.6715	37.1861			L183	34.3507	38.2806	34.4491	27.4654	29.7045			L063	37.9426	48.9469	41.6828	35.5863	33.6221			L063	38.0292	37.1431	33.863	35.412	33.5276
	L187	50.6301	42.6354	47.4124	40.0486	42.236			L184	44.9699	42.9104	37.7839	42.1099	42.5198			L063	46.3115	53.3347	49.0308	35.5795	41.2175			L063	47.3214	45.018	39.9691	44.8683	34.5711
	L187	31.3929	44.6534	38.4579	42.5398	41.835			L184	45.3	50.0533	51.6523	45.3517	34.714			L063	36.1969	54.7223	43.7785	37.4598	36.0588			L063	35.551	36.5398	36.5611	35.7587	33.1549
	L187	30.1653	29.4685	49.5296	51.6054	46.4297			L184	41.1551	44.144	43.3408	46.9812	37.1245			L063	44.1972	46.4694	38.8792	36.8009	33.6792			L063	34.5962	37.59	35.457	40.6771	38.3242
	L188	49.7125	58.8526	46.1035	56.6116	54.8764			L184	51.5665	47.0622	44.2989	40.5315	42.0195			L063	35.138	30.0105	34.466	24.8785	32.6907			L063	32.2095	28.9739	26.8199	28.6735	30.0132
	L188	58.452	59.8514	53.8846	54.7825	54.9531			L185	35.1685	35.0771	31.4265	32.8082	36.5411			L063	45.706	42.7089	39.383	34.3658	32.3695			L063	30.5514	35.1092	33.5259	36.9102	33.6124
	L188	40.2401	53.9489	44.3324	44.7385	52.2797			L185	30.6199	27.6928	32.5794	38.2199	28.3134			L063	49.045	42.2323	45.2845	33.9604	35.8556			L063	28.438	35.2077	36.5347	33.1965	31.7483
	L188	44.1225	52.7611	38.4858	57.5904	46.7388			L185	36.856	40.774	47.7012	46.0115	43.2641			L063	53.5105	46.1319	39.1443	39.2891	35.5025			L063	40.478	39.6893	37.6775	29.9837	34.7501
	L189	38.9371	38.796	39.0946	44.1527	35.3628			L185	47.9466	42.3124	35.9665	39.8942	28.0571			L063	50.8473	47.405	33.3578	35.0255	34.3593			L064	37.6514	32.7458	33.5459	34.482	36.5441
	L189	51.073	39.3551	39.5266	39.7816	44.2389			L186	40.6232	41.9338	41.2586	40.109	42.8621			L064	42.8625	38.126	38.1226	33.4014	32.9601			L064	43.212	41.6706	43.2186	38.3689	37.2281
	L189	52.2195	45.917	40.2947	62.2615	42.6402			L186	45.4854	42.0322	49.7807	40.7537	43.7982			L064	47.5277	37.4896	35.4858	37.0126	35.4255			L064	33.4641	34.6598	32.7336	36.8719	39.9017
	L189	55.4227	48.2171	50.7124	47.1783	51.8626			L186	42.7775	42.3123	44.7226	34.5977	41.6913			L064	47.9602	36.4461	35.8353	37.1766	35.4693			L064	43.0656	38.1542	48.5442	40.4351	41.9787
	L190	44.8614	36.0869	50.74	42.6007	40.2735			L186	54.3074	40.1391	40.8554	38.4278	37.7632			L064	37.7903	38.6997	30.5776	31.8008	28.2149			L064	36.1886	31.7603	40.9817	38.9454	42.5997
	L190	49.1424	49.6019	41.0801	48.1436	42.7535			L187	41.4324	42.9337	47.7113	42.71	47.1037			L064	46.0602	42.9823	31.7485	38.9271	37.7321			L064	29.1155	39.6009	36.1131	30.9052	32.5927
	L190	51.9235	52.1551	41.9394	64.5052	53.4866			L187	48.9727	46.436	51.5522	54.3827	33.9675			L064	58.1323	42.7939	42.5683	37.2415	34.4538			L064	41.7633	40.6745	37.6643	37.2756	40.8341
	L190	57.7998	56.2488	48.7111	51.411	58.102			L187	47.5344	48.0267	55.0775	49.1279	45.4606			L064	39.6966	35.9622	38.9872	37.1777	35.2376			L064	37.5171	34.8796	38.0822	40.2013	39.2563
	L191	48.0863	51.5984	44.1511	44.6013	35.9872			L187	46.4133	39.2102	44.8912	36.3123	36.9546			L064	37.3264	42.1935	39.7468	36.4536	35.8621			L064	34.0753	36.6894	40.1204	40.5257	35.6805
	L191	38.4394	47.7306	47.7306	50.259	46.406			L188	41.0681	39.6421	46.0447	44.9942	44.8433			L064	35.4021	39.9665	36.4148	35.4723	32.775			L064	44.38	38.9094	38.0099	37.6659	36.053
	L191	43.6135	52.4961	48.4932	38.9828	39.9674			L188	44.7497	43.1039	47.6932	53.9392	44.1199			L064	31.6133	36.7707	37.792	36.2731	32.6068			L064	36.9576	44.2109	44.0364	42.3258	35.9184
	L191	33.9472	40.0454	46.0772	49.359	54.6804			L188	60.2316	56.0977	58.9402	57.0165	52.9998			L064	33.2758	31.6232	27.1118	34.7381	29.0539			L064	30.3355	37.3757	36.3234	31.6563	40.1552
	L192	48.3387	49.5011	48.5726	54.621	55.6798			L188	42.5994	50.0355	50.265	47.8073	49.1736			L064	42.1318	43.304	43.4507	39.1267	30.1046			L065	63.6215	61.9992	55.2452	54.4104	58.6957
	L192	60.2869	58.0882	54.7623	60.5238	60.6019			L189	42.5817	48.3471	45.4055	51.9732	46.6238			L065	39.5328	41.0217	42.315	42.6811	42.9097			L065	66.115	70.4672	57.8699	63.7673	58.6086
	L192	47.2102	43.8181	43.9726	47.307	45.6195			L189	44.5197	37.8466	52.102	47.6407	44.7313			L065	49.7837	46.4197	43.1901	43.7126	48.1456			L065	49.8629	62.9614	59.8128	60.4106	56.2046
	L192	48.4049	45.1097	61.2582	58.0913	58.1519			L189	39.0226	45.7178	46.1026	45.6392	42.0513			L065	36.1493	32.492	41.2694	39.6806	47.8317			L065	48.6043	50.7384	49.6673	61.6384	49.974
	L193	39.1408	43.0878	45.0319	42.7216	46.2189			L189	36.9849	45.0376	57.6751	50.5353	47.357			L065	38.1367	33.7339	40.5816	42.2473	50.0926			L065	50.227	55.5384	47.6654	50.7582	38.9977
	L193	41.5271	46.6009	51.5986	44.6206	43.7988			L190	51.6004	45.1822	48.7608	45.8323	47.7874			L065	41.693	35.4676	35.1904	31.3261	25.9134			L065	64.0412	47.0768	48.6415	39.6779	57.5452
	L193	34.4083	40.7802	47.3566	39.9601	37.7845			L190	44.5074	45.9241	42.3163	42.9024	39.6526			L065	30.3237	28.4191	29.3614	28.4868	27.8368			L065	44.9722	44.7522	43.1453	44.9688	43.7451
	L193	44.2276	35.8299	50.0143	33.6203	43.1874			L190	43.5007	41.7256	42.743	48.0957	37.1067			L065	36.9532	42.2193	39.7457	39.4823	36.3421			L065	47.4437	48.5694	48.4915	44.4656	42.3333
	L194	32.8342	43.2808	44.6572	44.5102	35.9836			L190	34.8987	33.1126	41.1954	40.8793	37.716			L065	46.5286	54.0757	51.532	51.4181	44.6876			L065	45.7312	46.6557	39.7404	44.5486	41.6528
	L194	41.7241	44.4901	50.6754	46.8645	46.0043			L191	34.192	35.9301	41.4838	38.5937	35.6973			L065	35.1648	32.6504	33.1606	42.0472	33.9349			L065	46.5482	50.4323	46.9615	44.2249	39.2817
	L194	46.5701	56.2885	36.6556	47.1115	38.0152			L191	50.7569	53.2489	49.7675	49.2319	40.9206			L065	45.8602	31.5738	38.5282	37.1737	31.1145			L065	54.2491	52.7211	47.2766	41.7207	43.2434
	L194	39.6264	45.5948	54.2429	43.7309	60.5655			L191	49.2826	48.0176	48.4639	50.2478	44.4067			L065	53.1786	38.5087	36.0917	38.6097	35.2486			L065	48.7013	48.5151	45.74	43.0882	36.0793
	L195	33.4614	39.9638	36.4566	31.9987	32.3348			L191	49.3757	48.1649	45.4532	44.8415	44.0683			L066	61.8753	57.0474	58.5131	58.4898	58.2818			L066	32.8822	33.5795	33.9654	31.2771	32.4463
	L195	38.8416	41.9241	41.6867	51.333	44.1091			L192	50.4716	46.753	45.7903	46.9417	46.4611			L066	68.6674	64.878	60.8549	54.2262	62.2578			L066	40.7998	35.402	36.0819	33.6749	35.5109
	L195	32.7267	35.9447	40.0156	31.5356	35.8897			L192	43.1392	43.3468	48.5563	47.6261	47.6261			L066	44.2967	42.2232	35.2784	40.4369	35.4289			L066	42.5458	36.0028	41.6229	39.9266	35.899
	L195	42.0882	30.204	40.0658	35.0381	30.8604			L192	38.8336	36.1547	35.5395	41.7079	32.0474			L066	58.8169	61.3635	42.8373	60.1962	53.5734			L066	43.5051	38.8926	37.2658	35.5663	35.3531
	L196	41.3201	42.9415	36.1406	37.4109	37.7005			L192	60.3021	41.9769	42.2758	35.7423	40.0306			L066	59.6049	70.4715	65.2778	51.423	50.4749			L066	36.224	36.3683	44.9429	40.8722	44.4451
	L196	41.5973	44.8379	44.4753	34.0226	34.1313			L193	46.703	50.2692	43.4941	50.5844	43.4042			L066	64.6911	55.1809	46.4254	47.1355	43.0548			L066	38.9765	51.1135	39.4591	40.5413	37.3641
	L196	38.2587	46.7428	38.9164	38.0401	31.816			L193	47.4146	42.5828	45.4173	38.1741	43.0945			L066	38.022	37.8124	36.0596	36.7017	37.5999			L066	33.1484	34.7879	34.0768	33.5497	38.2389
	L196	47.6114	47.6114	36.8621	37.6371	30.9746			L193	47.1249	40.0726	37.1323	46.0953	46.0953			L066	33.2416	37.2171	34.3283	31.657	34.2271			L066	38.7182	40.0014	43.5242	36.1676	37.7706
	L197	34.6516	33.0467	39.3566	35.5229	30.4496			L193	49.5387	43.6205	57.3199	49.2841	40.6349			L066	44.0415	39.353	38.0357	35.9998	38.9061			L066	40.2825	42.6058	37.1049	36.4113	35.4709
	L197	47.7074	36.2798	39.3498	41.4368	40.2721			L194	55.8267	56.0348	52.9192	53.3165	47.2361			L066	40.1687	46.467	43.7863	39.5174	38.7322			L066	36.8208	39.8787	39.711	42.6444	45.775
	L197	43.0153	43.6632	41.2785	45.8465	37.5322			L194	56.6765	57.0775	56.3044	59.5749	41.1497			L066	45.3771	42.7725	43.3166	41.0521	35.7818			L066	33.1476	34.0868	42.2958	36.0986	37.2028
	L197	60.949	55.6791	40.9775	52.0156	44.1884			L194	51.8608	45.7781	49.0349	50.5316	46.8366			L066	40.016	34.87	39.6537	27.0935	34.0042			L066	38.0284	42.7404	35.1101	37.9877	31.3078
	L198	29.3616	41.4072	33.9484	34.3922	31.7951			L194	45.5728	60.2883	52.9869	46.5168	51.0991			L067	41.7449	35.757	38.5436	35.4383	35.1822			L067	44.3102	41.7767	46.1873	47.3908	42.6136
	L198	31.3964	40.5298	35.7621	36.9543	30.0507			L195	45.0632	39.4528	45.6977	47.4767	42.5598			L067	40.3883	35.7327	38.6156	34.6453	33.6145			L067	35.4628	42.202	41.9395	45.1999	40.279
	L198	38.2064	37.6886	36.8857	26.5713	28.08			L195	44.3605	34.8291	43.2675	47.1211	39.7048			L067	35.05	41.6897	38.9523	32.3539	36.7824			L067	43.9816	47.1005	50.0015	39.0312	42.7145
	L198	31.1166	38.6652	33.8938	41.7541	48.7621			L195	38.2798	38.267	43.717	43.864	33.8356			L067	40.2272	43.2621	34.343	34.4646	33.5428			L067	35.5255	46.2643	43.2699	40.2077	40.3545
	L199	27.1085	31.4113	31.0397	29.3048	33.0567			L195	29.4175	38.2409	48.1448	39.2216	42.8455			L067	42.1215	30.863	35.6186	31.7291	38.4073			L067	42.7264	33.5757	39.7408	37.0083	34.3241
	L199	22.7287	33.049	35.826	30.7865	29.8799			L196	44.9268	42.3252	45.9394	42.2601	35.4365			L067	44.7431	36.2832	41.7396	25.0878	33.9763			L067	40.3316	35.9938	40.6714	45.7711	35.8882
	L199	30.9525	26.2552	35.4446	37.2971	38.6723			L196	42.9755	36.6952	32.7291	49.7298	41.0976			L067	45.7746	43.9223	46.8569	43.8879	44.5312			L067	44.0805	41.4215	39.82	39.8179	39.393
	L199	32.5052	36.3515	34.1988	43.6897	31.7342			L196	51.0233	51.6851	49.9682	56.7573	44.6051			L067	43.0953	43.4325	46.8579	44.9289	38.9759			L067	50.8092	44.7713	45.0386	49.4716	47.9362
	L200	31.4039	27.2959	31.4426	31.4132	26.5437			L196	49.8989	46.6808	39.706	41.4556	35.1848			L067	55.1902	47.3143	50.2241	49.4128	43.7931			L067	39.9107	42.8909	38.1752	37.2024	36.7167
	L200	28.5192	37.9217	28.6388	26.8216	26.8475			L197	50.2315	53.0344	49.9654	48.3326	43.946			L067	59.6314	50.434	49.4892	50.3595	48.8086			L067	36.7133	43.8658	43.1819	43.7514	39.9218
	L200	28.0263	39.0806	28.982	29.887	34.3956			L197	48.9935	48.0006	56.595	48.7665	45.5045			L067	41.1561	40.5196	43.0886	45.7834	35.9446			L067	38.7285	43.3713	46.8824	38.6026	38.8542
	L200	43.774	37.4371	25.247	34.9654	29.1693			L197	46.3204	46.0472	43.1432	40.7947	42.3603			L067	59.0901	57.4577	57.3768	52.8571	43.8248			L067	42.398	50.4607	38.9254	47.027	40.3591
	L201	46.3907	42.158	40.1153	51.8994	34.9336			L197	47.9588	39.9752	44.6696	53.3563	50.0942			L067	46.7302	32.2351	30.5631	34.3334	30.033			L068	38.954	46.8158	42.5413	46.4271	41.5285
	L201	54.6146	56.1466	47.7845	49.4478	38.6192			L198	40.817	38.4083	35.0671	38.2071	36.2109			L068	39.8423	40.1078	41.4395	38.5058	33.3135			L068	39.9002	46.2803	42.8012	47.887	37.9908
	L201	38.59	40.9615	38.9816	38.121	48.5714			L198	32.9815	48.9337	41.6944	42.6409	55.4279			L068	51.4025	59.0866	52.5285	45.5784	53.7086			L068	34.1416	30.1955	41.3323	39.8498	35.0993
	L201	49.8983	44.9654	44.383	44.4527	42.9659			L198	40.9695	42.0421	39.641	42.2088	37.911			L068	37.9451	49.5763	45.1607	46.0439	46.8509			L068	31.654	41.6634	38.0541	30.0231	38.3103
	L202	45.5552	44.782	41.2153	43.9815	33.6268			L198	39.9561	54.0303	50.2986	39.0445	39.879			L068	45.5731	39.7496	42.9787	38.7473	33.1392			L068	37.8032	35.2397	37.0896	38.2105	34.7678
	L202	49.3316	54.6097	45.3027	46.1377	48.5142			L199	32.3022	36.7339	38.062	38.8278	34.7065			L068	56.5432	63.9398	55.2743	50.1755	44.8224			L068	34.0233	38.1554	41.1597	39.4181	30.5197
	L202	46.6775	46.6775	45.882	38.6037	39.6839			L199	25.1616	32.9118	38.4068	40.238	38.7167			L068	37.2642	50.3809	52.1015	45.753	39.2981			L068	38.948	44.9239	34.3417	31.6089	33.9749
	L202	55.0368	47.5963	52.075	42.5457	43.7207			L199	42.321	40.7263	44.1213	40.2636	35.8615			L068	34.0107	41.3199	35.4151	37.3364	35.2359			L068	31.4466	46.0022	36.8244	32.6226	26.7716
	L203	44.032	39.5067	52.0646	41.6025	42.1856			L199	30.1704	30.9638	34.7737	34.6344	38.1268			L068	37.3197	35.4325	33.7079	32.2545	28.6602			L069	43.4767	44.1945	43.9189	39.0178	40.8691
	L203	54.1045	46.9045	53.5115	51.5605	53.8212			L200	38.7343	35.905	32.7611	35.1477	33.0113			L068	38.0767	40.2973	37.1239	32.3374	29.3849			L069	45.8306	49.2975	49.9813	45.5457	40.5868
	L203	52.937	51.6588	39.5969	41.8514	29.3457			L200	34.7886	26.4499	29.9083	37.2121	28.7689			L068	28.4921	33.4845	28.165	31.5554	22.8611			L069	43.827	45.1958	39.1299	41.7904	35.0505
	L203	54.3032	57.7096	51.3071	46.4555	49.3868			L200	36.8534	33.7525	29.3858	32.754	28.7213			L068	31.1461	30.8588	30.051	25.6767	21.8843			L069	41.5398	41.9705	42.4127	51.8479	37.7648
	L204	51.0729	52.2689	38.7682	34.9405	31.7621			L200	34.4123	39.6989	36.7056	24.5859	34.1647			L068	33.135	34.4255	47.0888	38.0043	32.3741			L069	42.4227	50.4114	46.8487	44.7992	35.7249
	L204	57.6422	42.5002	54.7347	55.5054	48.4642			L201	54.6331	44.0526	45.5396	47.0372	47.707			L069	39.1054	43.2221	38.6997	33.8877	39.568			L069	45.4571	48.0575	48.1597	35.4149	35.1138
	L204	37.1242	46.4387	41.4644	35.6455	46.5145			L201	49.8359	40.2022	34.3389	44.319	41.3416			L069	44.6994	45.8789	37.3601	45.521	34.4259			L069	42.4633	50.0661	43.7943	40.593	46.02
	L204	40.9273	41.8918	49.1313	39.0905	41.3171			L201	42.3205	52.7951	50.5442	43.8602	46.4762			L069	41.2951	39.0564	46.2683	53.3705	39.3196			L069	45.315	42.9641	39.7285	37.5179	37.3042
	L205	26.7335	24.5371	33.0079	41.0137	28.4203			L201	49.2181	44.6462	48.5968	39.7636	37.8908			L069	39.8026	40.0912	34.4963	32.7539	27.9845			L069	39.7921	43.2951	49.2903	48.7363	42.3729
	L205	39.7836	32.6437	37.5321	36.4429	30.2486			L202	42.9008	44.7075	42.5862	45.4061	38.0301			L069	37.5063	35.644	31.7892	41.1144	23.2365			L069	51.2298	50.0633	52.8703	42.8355	39.3516
	L205	30.7899	39.7512	36.8359	35.635	35.0944			L202	44.0104	45.2496	54.9593	49.1305	46.1208			L069	29.9204	31.1813	24.7477	27.4982	30.3358			L069	54.7133	54.5907	46.015	48.7185	39.0806
	L206	40.8043	39.6677	35.2702	35.1675	36.9416			L202	45.9536	49.0911	55.1677	47.3571	41.6358			L069	44.0738	38.9371	35.6819	37.2394	32.9037			L069	55.7946	46.2581	44.8632	48.743	36.0732
	L206	44.1943	42.1574	38.4962	38.6868	39.8961			L202	37.7204	40.2873	49.1448	48.1387	37.581			L069	40.195	46.4143	37.0619	38.1345	46.8011			L070	50.7207	56.0466	54.7626	57.384	56.0104
	L206	28.0099	34.8441	29.2377	36.8914	27.7336			L203	54.6205	48.7862	63.9624	63.1795	58.572			L069	41.7479	48.5696	39.6167	36.5274	35.6989			L070	39.5346	46.9036	44.4582	41.308	43.3737
	L206	34.2917	36.0573	34.2415	31.676	30.0134			L203	68.8526	72.3118	60.9974	51.346	53.135			L069	33.6958	42.6482	38.135	33.0884	24.5999			L070	41.4328	47.652	46.2802	40.514	43.3569
	L207	26.5613	32.2642	38.9705	38.145	37.7586			L203	45.786	46.2094	49.7855	46.0673	46.0673			L069	72.6784	51.999	53.3662	38.8619	40.029			L070	37.1584	44.6662	43.727	43.6379	44.0066
	L207	40.936	42.3819	40.5314	36.5348	36.1067			L203	52.748	50.6786	43.3647	54.3869	52.9696			L070	43.5321	40.7053	45.1845	49.8514	43.1697			L070	37.5082	30.8019	33.809	36.9918	34.9586
	L207	40.5441	33.7677	40.4708	35.2585	38.9809			L204	31.7385	43.8049	42.2906	44.4377	39.7867			L070	46.3634	54.1876	43.0841	48.5357	51.6649			L070	36.9666	37.5288	43.0092	45.4215	38.9364
	L207	43.0096	37.1371	51.4528	41.571	45.1207			L204	41.9546	41.5847	39.3485	51.8945	28.4559			L070	42.614	52.5826	43.1741	50.4332	44.5738			L070	42.6124	46.2059	44.1981	43.682	47.0746
	L208	48.9987	50.9823	40.6315	34.6138	47.4747			L204	37.1342	39.3799	36.0381	31.9259	38.3139			L070	47.6818	40.7326	37.42	36.6938	47.2659			L070	41.8267	43.3044	49.3615	46.0488	44.0442
	L208	53.1624	43.9858	50.7724	42.3862	37.367			L204	48.0811	35.3696	39.627	35.0363	36.4769			L070	46.5363	41.4721	40.8816	34.1805	29.3072			L070	42.3592	42.1581	43.2521	36.4655	39.0786
	L208	22.6442	36.6243	25.8809	36.6488	32.8986			L205	34.0801	32.8414	33.9913	39.3891	35.3224			L070	57.7125	61.1485	51.1458	39.5296	44.4676			L070	41.7254	44.3842	40.6266	42.6173	36.7168
	L208	52.4686	39.3601	34.6652	25.851	37.5113			L205	39.1226	36.4652	40.2588	36.1159	28.9779			L070	40.4956	46.31	43.2395	45.099	44.7022			L070	38.6986	46.6908	41.1051	38.5454	37.3471
	L209	33.5271	37.2127	33.834	32.3387	23.1281			L205	51.1522	56.2705	45.3439	52.9482	47.1518			L070	43.442	45.3886	49.1774	49.2693	48.3565			L070	40.9539	42.7589	50.4371	39.8355	42.7951
	L209	43.1791	38.7648	36.4799	36.7629	37.2607			L205	39.7543	45.9131	37.0371	36.5397	29.4338			L070	38.2152	35.8724	37.0084	32.8115	29.9237			L071	38.0613	35.8011	38.1214	38.8622	37.3894
	L209	34.3384	36.8637	39.2736	39.5743	53.7554			L206	54.5208	41.6637	48.7023	52.5178	48.3335			L070	51.7465	42.0088	55.1132	52.2545	51.3972			L071	42.3207	42.2555	42.0747	40.3818	38.7196
	L209	35.5916	37.1806	36.198	57.1386	38.1427			L206	61.5131	59.4908	54.564	49.5198	43.1471			L070	47.7752	41.1603	40.4679	33.3843	36.2045			L071	33.8486	36.1023	34.8004	32.4313	34.0951
	L210	38.7337	39.827	50.0078	36.0469	38.4284			L206	56.7104	59.7587	52.7899	52.5164	55.9607			L070	50.3554	44.344	36.4585	35.5273	37.3364			L071	40.3311	45.855	41.4554	44.0226	42.693
	L210	42.3345	43.748	44.1687	37.9325	35.2107			L206	57.0083	53.0231	52.5753	51.83	43.6402			L071	44.6875	44.7156	46.1145	44.1227	39.7608			L071	30.6659	32.1672	43.1769	41.2129	42.2017
	L210	38.696	42.0919	36.7999	33.6129	40.0352			L207	49.8365	53.5452	53.3602	46.6382	46.5523			L071	40.8399	41.7885	45.7134	46.7594	42.9623			L071	40.0187	38.3611	41.9979	41.5649	41.1011
	L210	45.4638	41.9988	43.3548	42.2747	44.9742			L207	60.8399	61.6752	56.8476	54.3172	49.9872			L071	38.3701	43.509	41.1484	35.6067	33.7742			L071	42.0118	37.8325	39.8611	38.0992	37.9931
	L211	48.8282	48.2248	49.176	46.5411	55.4605			L207	46.6321	48.2121	45.8066	45.1962	46.9848			L071	45.8631	50.302	41.6903	38.5224	30.4705			L071	34.2326	32.0714	37.6801	31.6546	35.03
	L211	52.7528	51.3824	54.7442	50.048	50.5475			L207	41.248	58.1337	45.5442	48.405	46.5365			L071	36.7515	47.8164	33.3954	27.2216	34.5613			L071	45.3277	38.2644	37.9734	36.0268	38.5847
	L211	76.0261	65.5268	67.0801	61.205	56.6504			L208	44.1749	45.5206	41.9839	44.9057	42.1127			L071	38.7866	39.7517	39.8545	42.6791	41.3792			L071	33.9536	34.0585	31.0577	31.3118	27.0377
	L211	58.8488	64.0965	70.0359	70.0359	71.9391			L208	47.6748	50.1759	45.426	39.4325	39.4843			L071	43.3776	43.0536	41.5384	42.2117	39.351			L071	32.8162	28.9222	38.8527	32.4979	31.568
	L212	42.3719	40.1133	42.3492	41.1078	41.0788			L208	53.3487	48.9241	47.2833	45.1204	45.9223			L071	40.2411	35.9354	34.2583	41.6489	39.7076			L072	48.0142	44.2644	46.7225	44.1688	44.319
	L212	48.3874	51.2263	40.9131	52.5407	44.901			L208	50.6258	46.9743	46.9743	47.4579	35.1681			L071	47.3357	39.4801	46.3465	39.3579	43.3323			L072	42.5376	39.527	38.7345	38.6272	38.5258
	L212	51.5075	40.4536	42.753	46.8137	44.0538			L209	47.4503	37.8968	40.9245	41.2783	36.7558			L071	46.3275	37.3454	37.844	41.5081	39.4872			L072	38.0155	37.5249	34.7373	40.9385	38.5533
	L212	52.3024	53.2493	53.6085	56.4966	49.4582			L209	53.0495	43.3986	46.093	45.2819	36.9382			L071	28.2491	39.5481	38.1111	44.6013	32.5585			L072	52.5077	44.4672	42.1645	42.7618	44.3803
	L213	46.7441	49.5401	36.6939	35.2366	32.957			L209	45.6628	40.2194	39.7094	39.8685	40.3432			L072	39.9407	43.9185	43.4572	43.5586	41.8989			L072	38.5537	46.1867	43.3203	40.9026	49.5993
	L213	46.0403	43.1002	40.8789	47.2793	40.5061			L209	41.9487	44.8607	36.8441	40.5061	33.8922			L072	45.9318	38.849	41.9646	40.8737	43.0477			L072	36.6534	42.0634	52.1565	52.5786	46.4143
	L213	52.0373	48.2567	58.2138	63.8177	45.697			L210	56.6484	48.923	53.0434	45.6723	46.143			L072	40.9464	40.4114	45.1316	47.8306	44.8401			L072	46.8667	47.9626	52.8179	48.961	47.4816
	L214	29.9351	31.0873	30.5947	33.283	36.9567			L210	65.7795	61.9427	55.5998	61.4849	51.1031			L072	44.2392	49.27	47.008	47.2887	55.1325			L072	42.4901	40.637	38.5595	41.8635	37.0425
	L214	43.8934	50.619	34.2128	37.9245	37.3978			L210	45.564	50.4666	39.3693	37.5347	43.5078			L072	35.7911	34.0635	43.6639	40.4936	41.5268			L072	55.6233	51.9043	52.4941	57.7714	47.7733
	L214	41.6618	44.1836	54.1226	49.0026	53.1547			L210	50.8812	53.6715	52.8649	43.6042	39.9269			L072	37.7799	35.1994	46.4716	47.4255	56.732			L072	55.6525	48.6627	48.868	45.9911	49.1322
	L214	35.8478	42.5583	30.1613	27.0616	37.8613			L211	78.4948	73.5014	70.8474	70.7835	63.3474			L072	47.9309	46.1006	51.8137	53.0105	49.0676			L072	46.4746	50.1811	45.0634	41.8783	50.706
	L214	36.4697	38.8223	37.1803	40.138	35.2501			L211	90.1749	80.4456	73.1369	72.5108	73.9208			L072	49.0048	50.5358	50.4231	49.9955	43.9312			L072	45.0533	48.6278	51.7327	44.7886	40.5114
	L215	40.2567	29.4048	37.5344	39.1379	38.9575			L211	68.6191	67.4051	66.3865	67.7337	61.8579			L072	42.1892	46.8755	50.8588	47.1175	52.0753			L072	47.9735	48.9578	37.7095	42.962	43.4005
	L215	43.4485	41.7858	40.9047	41.0528	34.1771			L211	71.6165	73.0288	78.1753	63.8226	67.2298			L072	53.1877	38.5489	37.9238	38.7065	35.3603			L073	52.6501	49.0065	50.9346	52.1855	50.0222
	L215	34.5449	30.9249	37.3943	30.0342	34.997			L212	54.5872	52.145	49.3281	55.6103	50.7845			L073	43.5094	46.561	46.7803	46.8019	39.013			L073	55.2085	45.4286	45.3616	46.6407	48.4582
	L215	40.528	46.777	34.2176	45.425	30.5345			L212	57.5928	64.0735	48.2202	49.2167	62.6867			L073	36.6787	33.4467	40.9277	39.0351	39.9795			L073	51.4436	59.8303	48.8259	58.2713	50.0379
	L216	51.1052	35.7301	40.6771	49.2801	39.6634			L212	48.9936	48.5177	47.7403	51.8152	55.6019			L073	54.2605	48.1481	49.1166	58.6499	50.9314			L073	46.1496	46.0071	46.9744	37.5396	39.4321
	L216	48.4988	50.3924	41.9186	37.927	43.7598			L212	52.224	54.7167	46.4979	51.2617	46.6526			L073	42.3849	41.2832	42.4544	47.5969	53.3107			L073	38.578	48.8887	52.2158	57.8329	56.147
	L216	41.0077	45.5825	36.947	38.2852	37.9592			L213	55.6051	56.0059	55.7488	49.5855	43.3997			L073	40.7488	50.2708	43.1251	41.9634	36.2207			L073	51.3091	55.8841	52.9595	54.4779	45.4989
	L216	41.8529	43.9655	38.0788	46.3422	38.4628			L213	53.9375	51.4572	45.8956	44.1678	41.0653			L073	37.9877	41.5015	34.6594	31.8815	29.9014			L073	48.6891	54.979	61.0378	50.6891	56.2022
	L217	46.253	41.2763	41.2763	44.605	42.4839			L213	50.3359	51.396	47.4459	43.1393	42.3448			L073	44.1246	45.1548	46.1948	46.006	46.2114			L073	45.3595	48.0733	44.1419	51.9735	39.5579
	L217	45.9566	59.1801	51.7866	49.6436	48.8892			L213	53.9298	52.6289	42	48.9256	44.192			L073	49.5788	46.9825	49.375	42.0474	44.8824			L073	47.0846	53.599	58.84	60.6384	60.2062
	L217	33.2063	34.4325	42.7476	41.1926	43.4913			L214	42.9704	39.3541	41.8106	35.107	37.2831			L073	47.7171	43.5811	38.7823	42.8284	44.3702			L073	35.2351	49.2242	45.237	44.6263	43.781
	L217	55.9285	52.4534	48.6885	50.3538	49.3959			L214	42.2834	36.4205	41.597	53.3746	40.9554			L073	40.854	40.9555	41.5232	48.188	41.156			L073	28.9084	28.4814	40.4147	43.7576	49.4703
	L218	34.5213	32.854	32.854	35.5518	32.7632			L214	39.6264	50.8649	40.7278	42.9589	51.1155			L073	36.2531	34.8005	33.8072	38.316	41.0902			L074	44.9657	49.0329	51.7794	47.066	45.6756
	L218	38.1858	36.2926	43.1079	37.491	35.6189			L214	57.9323	43.5107	49.5976	47.6354	40.1652			L074	37.2597	38.8783	36.9104	37.6084	33.281			L074	44.4711	47.4443	48.2217	48.2426	41.8966
	L218	46.4974	37.2315	41.9539	35.5489	39.7749			L215	42.2684	48.5058	43.821	44.9356	42.4489			L074	39.5564	35.1455	34.7219	39.9473	40.5272			L074	42.4985	43.1712	49.6766	48.8474	44.0194
	L218	46.4347	48.6265	29.7574	46.3418	51.1354			L215	42.7002	34.4654	42.1182	44.092	39.3968			L074	33.2224	30.9999	26.4473	31.1382	26.7783			L074	42.6812	46.8127	52.2509	44.7068	41.3878
	L219	43.1408	44.6514	40.2948	42.0497	41.771			L215	43.6121	43.5249	44.9133	45.3199	37.6871			L074	42.6664	42.5664	52.252	44.6934	39.1389			L074	41.9448	43.0445	45.932	45.6444	35.4561
	L219	45.8723	44.8319	39.0956	44.4704	43.5067			L215	52.4928	53.4721	58.9031	68.2688	50.6688			L074	30.8012	34.6342	40.4108	46.7098	35.2123			L074	40.3766	42.9848	49.0157	46.455	37.9409
	L219	41.9846	27.6553	31.3887	42.0562	33.6028			L216	43.5138	51.1455	43.8011	48.8078	42.8842			L074	37.0836	42.161	44.3614	29.107	31.1912			L074	39.6645	41.9297	51.0514	51.0963	43.7234
	L219	53.515	39.376	37.9024	46.7338	40.0656			L216	47.4418	45.4602	45.5157	52.4327	60.0733			L074	36.3196	37.0777	39.3359	35.1747	34.9861			L074	42.7396	44.6346	48.1102	46.6657	47.5492
	L220	53.8496	41.9399	35.7022	31.8831	30.1417			L216	52.6993	54.3272	57.718	60.9169	54.294			L074	35.6461	40.081	40.0338	36.2642	34.5363			L074	43.6404	47.5648	45.5215	47.9965	49.6258
	L220	58.3491	49.2639	47.2482	40.882	28.7337			L216	62.5781	53.6166	54.1614	63.6837	54.5243			L074	34.1097	37.634	40.4269	38.0213	30.9989			L074	42.9279	36.6732	39.4378	42.7196	41.9864
	L221	63.1365	49.4886	57.0244	37.3229	44.1788			L217	52.3108	51.2044	48.7967	50.8611	46.8713			L074	37.031	40.689	32.3919	41.7302	34.2979			L074	44.7337	41.1646	48.6403	48.0446	42.3907
	L221	53.1481	70.541	50.2185	46.9359	49.6126			L217	46.1868	55.5143	51.8086	60.4656	56.678			L074	38.0417	42.3293	42.2063	31.1202	31.5024			L074	38.9972	44.8487	53.1034	45.6021	50.8274
	L221	43.4762	43.6777	41.2137	52.916	46.3256			L217	60.579	62.0413	68.4527	60.6459	62.6417			L074	38.8321	32.6936	36.5077	29.4776	24.7227			L074	38.7213	44.4838	51.9355	52.4327	53.7302
	L221	49.1757	69.3259	63.6069	48.4801	46.6955			L217	51.9301	58.0301	48.5092	58.5157	54.6882			L075	32.8302	27.1634	26.7705	30.6565	27.0101			L075	44.6166	43.4013	46.5191	45.6485	40.8874
	L222	47.0609	49.262	40.5385	36.9602	43.2101			L218	44.7261	48.1557	54.387	57.5679	49.0921			L075	43.8638	39.2917	40.9473	39.284	31.4137			L075	44.0211	42.5	48.7985	47.4091	53.0612
	L222	52.571	44.7035	44.6324	51.8845	40.7278			L218	42.2036	54.5576	45.1997	37.9128	39.5579			L075	41.4333	37.7616	48.1497	52.1881	39.0482			L075	39.3738	42.936	38.6732	49.8126	40.4345
	L222	36.9937	53.9512	35.9674	39.3085	31.3288			L218	48.8101	43.2264	45.9835	51.1571	40.6286			L075	39.6969	44.1148	36.3299	42.8381	29.5896			L075	41.0994	38.2386	44.1923	33.7733	34.3849
	L223	38.682	41.1886	32.7585	43.4959	35.865			L218	67.7842	53.8056	53.3219	57.1823	55.9193			L075	42.7877	34.6115	42.156	29.2336	30.8328			L075	43.9481	41.8704	38.4263	38.4187	31.6761
	L223	46.0735	39.0168	38.1749	41.9458	42.6627			L219	58.2465	65.4674	54.7129	56.6228	49.1849			L075	39.6307	44.2933	47.7599	35.2379	29.0111			L075	43.352	53.2995	48.8171	40.1653	35.3681
	L223	45.0177	46.8411	25.3328	46.8685	37.7921			L219	49.0246	36.1049	39.9326	36.0678	47.9962			L075	44.6315	48.4838	43.2036	47.6728	45.7875			L075	40.7004	43.6869	47.7205	42.4998	42.162
	L223	41.615	38.4491	50.3417	59.2848	23.1594			L219	60.007	56.9862	52.2863	53.3257	44.8767			L075	52.753	53.4754	52.8814	47.4797	48.3598			L075	41.8555	44.4342	42.9403	39.6465	35.8852
	L224	34.0739	39.5771	35.9411	41.0476	32.0225			L219	44.5588	50.7467	54.8881	47.4151	40.8647			L075	50.3086	57.9712	51.126	56.3908	50.1404			L075	39.9518	44.6744	50.0635	46.9988	45.2214
	L224	39.6125	35.5427	40.5586	38.5007	32.8652			L220	66.7223	57.184	59.5713	58.0216	53.6959			L075	55.2827	50.7221	54.5717	48.7644	46.8705			L075	44.822	44.4943	40.6632	40.0873	36.107
	L224	38.869	38.522	43.0118	44.8725	38.77			L220	69.5625	58.0736	50.7101	54.7892	45.3186			L075	53.4344	49.7785	50.8227	38.8037	40.4625			L075	40.5095	33.9002	35.8106	33.0921	44.221
	L224	49.5883	32.9053	51.5308	33.2929	38.4703			L220	60.8421	56.2896	54.4795	48.7452	60.1075			L075	67.9365	55.6855	54.7083	51.1523	43.7497			L075	49.9542	50.4005	47.8799	42.7991	36.7816
	L225	33.3236	34.4745	38.486	31.1733	28.0803			L220	62.1064	75.2923	66.6324	58.9719	49.2897			L075	47.9802	60.2438	39.7327	31.0656	40.3778			L076	45.2361	45.1607	44.9593	48.478	47.6609
	L225	38.8011	40.4756	37.275	34.6952	37.2943			L221	65.7166	58.782	60.3942	56.9709	54.5395			L076	38.5055	37.2874	39.5095	34.8349	40.4101			L076	40.1341	43.8931	43.5489	45.8996	45.8996
	L225	20.1392	39.3006	32.1282	25.0895	20.9505			L221	44.9519	45.4423	44.6197	42.2398	35.0747			L076	45.1641	39.0514	39.897	46.3556	36.8042			L076	41.9107	47.5567	49.4062	45.9231	43.8832
	L225	57.8783	56.586	61.1006	63.1686	63.1686			L221	53.0686	43.7551	45.8991	48.8016	37.9053			L076	48.4446	45.2134	46.3798	40.1791	35.4279			L076	43.116	50.9566	43.67	48.4145	42.2848
	L226	33.3948	31.1796	28.7498	32.2332	30.3548			L221	42.8077	57.1086	48.4499	39.8783	38.6496			L076	35.4225	35.4616	31.973	31.7067	30.0273			L076	27.8823	27.4339	24.9358	22.5298	25.8464
	L226	28.8656	28.8791	34.8216	36.2385	28.0806			L222	39.7304	47.114	40.7642	38.1166	36.6172			L076	38.9606	39.0262	40.6715	33.8782	31.6916			L076	48.8353	39.4138	36.5504	28.3595	24.6714
	L226	34.0908	45.0637	47.4462	42.7162	32.4931			L222	49.0724	51.0242	41.6788	59.2736	53.6325			L076	43.2346	35.2367	33.9342	33.1731	34.9558			L076	46.4677	43.6312	47.6453	43.2072	44.5175
	L227	38.9955	44.6552	42.0844	34.8596	34.8101			L222	51.2451	49.8183	52.5747	44.4868	45.7426			L076	37.455	36.0384	31.3443	30.1417	28.8265			L076	39.6943	38.7534	40.76	40.8884	35.1988
	L227	42.3619	35.1709	38.1111	48.1931	44.709			L222	48.3952	54.2879	54.2879	36.0354	47.742			L076	48.9415	39.1106	34.3097	27.6631	32.3452			L076	52.1678	45.0479	47.519	48.2809	42.6802
	L227	37.9999	37.4903	35.013	37.4088	27.5188			L223	53.8074	54.5094	56.8136	54.5187	53.6315			L077	34.2679	32.211	34.2146	30.0045	27.4463			L076	46.6952	41.0437	44.6357	43.0146	37.768
	L227	49.3563	52.2757	58.1441	58.5255	76.9673			L223	40.4095	45.5646	45.3129	50.0541	47.8379			L077	34.6458	39.716	38.3729	33.7366	31.5735			L076	49.8262	42.5967	40.1372	40.2966	43.8518
	L228	33.7563	39.3896	42.3494	45.6507	40.6009			L223	56.061	52.5284	50.8493	56.3888	51.6476			L077	39.1599	35.0788	33.496	31.2546	30.4591			L076	42.888	37.3827	42.0817	37.9716	34.0749
	L228	44.4546	44.5047	48.4829	39.3345	41.5848			L223	40.5728	46.1842	42.3895	44.3776	42.6743			L077	38.7901	35.0604	41.0928	31.0201	31.8093			L076	50.8904	45.2271	43.2652	40.6337	37.2907
	L228	36.5814	41.3187	41.1758	52.0121	46.4906			L224	49.0147	41.525	39.2382	41.4577	41.3545			L077	48.4108	43.0893	43.2032	33.5583	31.5703			L076	40.9975	32.6277	38.0473	36.4745	28.3198
	L228	40.9365	40.9365	54.0534	56.104	58.0184			L224	49.6097	44.66	35.9232	42.3407	40.9167			L077	41.5045	43.4935	38.3588	29	27.2831			L077	54.1499	48.4673	55.5933	46.6768	46.2873
	L229	32.5954	39.1556	42.1134	37.988	30.2113			L224	59.6559	58.9091	51.7496	57.8133	50.4002			L077	47.3805	33.5063	29.0311	28.7129	25.2022			L077	44.6099	43.1837	43.7349	44.8931	56.9933
	L229	43.9243	49.87	55.242	46.9656	37.5407			L224	42.3287	51.9419	46.0609	44.7133	42.9353			L078	30.5312	33.7836	33.1435	31.2374	33.7723			L077	30.961	32.1246	37.8438	42.1102	37.9625
	L230	35.9235	45.4535	40.6726	41.1018	39.0037			L225	40.5476	42.1056	42.1056	31.3354	31.2957			L078	30.9938	29.9105	33.2177	32.0168	33.4206			L077	43.3128	50.1326	57.5499	44.3309	40.9967
	L230	53.7673	60.8421	51.5182	48.3716	49.8856			L225	47.9541	50.1905	25.6072	38.1995	48.8905			L078	38.5058	34.3028	33.9443	33.6045	36.785			L077	37.251	38.4456	51.7877	43.4927	35.8484
	L230	47.796	50.1827	58.3834	40.3979	59.5342			L225	50.7159	49.2017	49.0087	40.3839	43.5732			L078	30.1937	36.8229	31.1323	31.4423	33.4371			L077	38.9223	59.569	42.868	51.7992	46.7754
	L230	59.7288	53.7191	45.8656	58.6032	43.9148			L225	48.8186	51.1306	40.5469	35.1525	27.541			L078	25.3958	29.9461	23.803	26.5082	25.0765			L077	46.8451	46.5976	45.6518	47.8589	47.9761
	L231	37.0093	32.7925	34.5543	38.5513	49.4844			L226	35.056	37.6017	41.9137	31.9746	33.604			L078	41.2817	35.7476	28.9982	31.922	29.5615			L077	43.7834	46.4968	50.2627	45.3921	47.2933
	L231	40.203	49.7573	42.0247	39.0603	31.4809			L226	45.5129	49.586	27.6147	36.0067	47.2593			L078	30.3752	29.4686	30.7146	32.4854	31.1996			L077	53.4	50.2278	56.8103	57.679	52.5449
	L231	40.9401	40.342	32.2669	32.7997	28.764			L226	35.1845	43.2415	31.9015	39.2482	32.7914			L078	31.515	25.8943	27.648	29.614	27.4707			L077	53.5583	46.8216	53.6074	49.4732	49.3077
	L231	44.8189	54.7459	53.3975	47.1752	43.1998			L226	24.4677	25.294	25.6066	24.1093	32.6629			L078	37.0286	29.8634	29.8027	29.2445	30.0814			L077	49.4796	48.6094	58.4105	45.517	47.8531
	L232	31.274	31.6671	30.9947	37.1071	35.1677			L227	40.8087	48.1169	34.4929	43.5516	37.2504			L078	33.1201	32.7926	30.4591	25.3648	33.6923			L077	50.207	39.5722	41.744	37.9871	30.744
	L232	43.0922	44.9649	31.4905	31.6411	31.1553			L227	43.2971	52.0552	52.4219	42.3774	35.155			L078	26.351	25.131	33.6949	30.3518	27.5164			L078	34.1764	30.8807	36.2094	34.9574	32.2069
	L232	52.6337	33.269	48.71	35.2678	35.0219			L227	37.5647	52.0588	46.7897	43.8256	38.8417			L078	39.7346	29.3674	29.828	30.4021	26.7949			L078	34.5416	31.6827	38.0816	34.6783	33.0146
	L232	36.6885	22.9752	31.1978	31.2351	30.7387			L227	41.6171	50.185	54.4578	39.2547	44.7228			L079	42.4383	42.1444	39.349	38.192	33.2727			L078	35.6524	39.3915	32.5704	31.0807	35.5306
	L233	27.3123	40.8941	39.7934	32.9063	36.3512			L228	53.1353	52.2225	52.8552	49.6828	53.6033			L079	42.4882	43.2986	46.8544	39.1079	36.0838			L078	37.4833	32.7315	31.9568	32.1901	38.8842
	L233	46.3876	44.0926	46.1302	47.3358	38.4344			L228	60.9716	37.6734	45.0884	41.5241	41.5065			L079	35.1773	34.8304	35.4365	27.5041	31.3638			L078	31.0813	32.6658	32.991	27.7364	26.4322
	L233	46.1605	44.2952	45.466	40.9785	36.3445			L228	40.1518	45.9579	43.9764	50.3695	38.8882			L079	34.836	31.9844	26.857	32.3452	23.0778			L078	27.6152	22.8722	25.0158	34.1155	32.7345
	L233	43.3418	44.6012	42.2927	47.1934	52.0664			L228	46.8974	39.4065	38.5618	51.3507	38.3663			L079	29.8045	30.7054	27.5244	22.7621	17.536			L078	31.389	29.1038	30.5339	29.3277	30.8168
	L234	58.1902	54.839	49.3598	45.7767	63.0699			L230	35.2051	36.7889	26.8086	35.3237	26.5148			L079	35.463	35.359	34.6172	27.0855	18.5162			L078	29.9657	32.6829	31.3097	31.911	29.383
	L236	41.4155	40.2681	39.9896	35.0233	27.0799			L230	57.0874	52.7602	57.6316	47.4568	33.3057			L079	46.1436	46.7885	45.8715	49.8649	45.5854			L078	27.2968	31.2737	27.5016	25.5252	31.5236
	L236	35.0176	39.302	39.8851	37.5805	34.3924			L236	40.6217	40.7328	31.778	45.4818	37.1934			L079	31.0806	35.9096	27.3759	31.6536	31.1077			L078	30.2108	37.1215	34.3877	39.1588	34.979
	L236	46.4686	40.2299	39.1183	44.8576	35.1041			L236	47.8459	49.4554	35.9049	34.2308	30.4229			L079	32.9712	40.4508	35.6482	32.7833	29.1898			L078	33.9055	34.7585	32.0615	29.162	27.0504
	L236	47.3005	49.8669	42.4484	47.8213	36.9956			L236	44.0789	40.9462	44.4531	33.2991	35.2169			L079	46.9935	48.7924	40.6303	48.0819	34.3032			L078	27.9501	24.1922	24.5215	34.8392	31.3884
	L237	37.3172	38.241	50.3585	33.3571	39.1563			L236	50.4775	46.0426	45.6856	45.7301	32.5061			L079	49.5207	39.4759	43.1135	38.5072	32.9616			L079	35.3101	41.6882	39.7845	35.7553	32.0915
	L237	43.9355	47.4116	50.1807	45.4124	47.0558			L237	36.9883	43.5739	47.0708	43.4502	39.565			L079	57.7031	46.9979	38.7693	37.5055	29.9532			L079	41.2977	40.0249	41.0334	36.9235	31.6485
	L237	46.3404	47.7326	49.8249	38.2699	41.1278			L237	43.1106	51.3615	50.5475	44.7062	41.2955			L080	36.263	39.8956	36.2184	35.6426	36.6589			L079	38.7888	36.4032	28.9075	35.2874	30.0933
	L237	53.6781	48.9631	48.9263	51.1652	42.7287			L237	37.0646	39.6806	41.3381	35.3065	31.6084			L080	40.2081	35.6062	36.7266	33.8947	30.1422			L079	40.4936	35.1104	38.8343	36.4736	25.2099
	L238	57.0915	43.5294	32.4111	31.1128	30.3868			L237	42.7095	45.7048	45.5809	35.006	28.1719			L080	41.7439	51.4078	46.0746	38.5283	42.679			L079	31.4829	36.2159	27.2742	33.1124	22.3715
	L238	47.7858	51.4695	51.7828	31.3268	28.8385			L238	37.4469	32.3561	38.5115	40.8449	36.7562			L080	39.5294	30.9955	31.2469	30.2928	33.2391			L079	23.1756	35.8533	32.9184	27.537	18.3316
	L238	39.9092	38.3979	30.4654	29.2165	39.4147			L238	39.6213	44.9274	43.0051	37.0873	35.2944			L080	37.7516	35.8538	32.7961	35.1499	26.8879			L079	34.3887	31.1014	32.3562	32.0543	34.4543
	L238	43.2434	37.736	43.9209	39.9984	42.6137			L238	49.6178	51.4988	53.8666	43.8544	51.5921			L080	40.9195	42.9917	30.5406	39.8975	29.8769			L079	37.4056	39.8527	40.6542	40.7339	43.4834
	L239	24.6051	20.7623	31.1801	22.9988	25.1649			L238	54.2707	48.1511	37.8134	40.3001	35.6666			L080	43.0707	47.3091	41.4029	43.1493	34.8004			L079	36.8114	34.3731	39.6944	31.446	35.0008
	L239	31.849	37.1714	37.4206	23.3337	25.8074			L239	50.1817	52.0331	45.3892	47.1114	54.3111			L080	45.9192	51.1018	46.6655	40.3956	36.1122			L079	38.8581	45.79	40.0435	44.4822	36.3398
	L239	35.7341	31.5704	35.6419	26.584	26.7643			L239	36.8303	35.9446	34.8649	30.0855	29.4972			L080	35.8071	36.5318	29.8273	29.2218	24.3383			L079	31.4522	38.2483	34.0369	31.0397	30.5557
	L239	36.5551	44.8879	41.9498	33.7263	40.5026			L239	52.3713	49.9092	48.9945	48.4757	46.2557			L080	39.9259	46.56	41.7613	33.6053	30.4034			L079	40.7023	37.3557	35.7521	42.4558	27.8468
	L240	42.8082	36.4201	16.0625	34.2123	27.3819			L239	42.6754	40.9461	30.9122	36.9164	30.0015			L080	52.0559	37.0094	36.9087	50.0671	34.0728			L080	34.7251	34.209	37.9619	31.42	35.1111
	L240	41.7159	38.4261	44.0907	41.302	31.8358			L240	54.0805	49.8463	48.4783	45.9659	51.6644			L080	54.6248	39.9211	41.0776	39.757	29.8351			L080	29.6909	28.168	33.2665	32.1538	26.2818
	L240	48.9572	41.0415	32.4913	42.7959	34.7436			L240	54.6309	45.9091	48.7725	48.5136	45.9688			L081	36.5372	34.6441	35.4168	32.3183	34.5183			L080	33.16	28.5256	37.0032	33.3768	38.5547
	L240	42.373	40.3053	40.6658	40.5987	50.8275			L240	38.2725	40.7504	41.7957	39.5896	40.6986			L081	37.9346	41.2501	37.7361	38.6134	34.2234			L080	36.1263	45.8188	44.6198	43.3135	35.1202
	L241	29.2619	31.2348	28.6543	38.3477	29.4412			L240	41.6507	54.1488	36.5141	43.1421	42.9147			L081	41.133	36.357	39.9263	43.7551	39.174			L080	35.5713	34.5979	39.7096	44.9912	45.9125
	L241	29.1748	34.5434	33.611	36.3237	36.141			L241	33.8557	35.4574	38.9064	34.0188	33.8758			L081	39.929	38.0262	45.9953	40.2217	40.9564			L080	34.3743	50.4489	30.3596	29.3878	31.2907
	L241	23.8614	36.0511	36.9959	30.3329	33.9714			L241	37.2291	39.4007	40.3536	33.0696	38.6475			L081	42.6191	51.3304	51.5002	48.1455	40.7123			L080	38.013	34.5254	37.2165	38.726	38.0176
	L241	32.3857	36.9036	34.0854	30.0279	35.5573			L241	38.283	32.3246	32.8375	28.4746	28.9608			L081	30.2645	36.2448	36.7963	41.3778	36.5971			L080	33.6674	32.244	36.4412	33.0585	32.6049
	L242	35.5051	36.401	36.5435	20.9915	26.5301			L241	35.6049	34.6624	28.8324	27.0046	25.8145			L081	37.8114	34.6342	42.4433	47.8064	37.5182			L080	32.1872	36.1228	35.3352	38.5497	36.575
	L242	50.4439	36.4829	36.4829	28.9562	30.5314			L242	45.9706	42.1716	40.1225	35.9349	32.0223			L081	32.0301	33.0935	36.6897	44.679	29.0354			L080	31.1395	33.5295	36.3934	39.541	30.2991
	L242	40.0457	49.4319	41.9841	38.4791	36.6457			L242	55.8461	57.836	41.325	38.4781	32.0117			L081	36.3317	36.5808	36.5325	35.7505	31.7805			L080	40.4962	45.4087	36.0729	35.6835	35.2164
	L242	53.0791	39.9789	48.672	35.7905	42.9094			L242	43.2605	40.5345	38.2232	28.3963	27.7575			L081	36.5136	38.0251	39.966	37.2585	32.1969			L080	39.5969	36.4605	31.2235	32.1329	27.9811
	L243	34.1111	37.4475	39.6677	30.7652	28.8861			L242	43.6767	54.0857	47.7651	28.1414	34.9194			L081	37.2591	38.3857	44.1184	41.2623	33.8221			L081	52.7199	52.5218	50.0595	52.3049	44.2559
	L243	40.2781	51.9928	40.0658	50.0994	47.0123			L243	38.9166	40.2525	35.1178	45.973	40.217			L081	36.4545	35.5311	38.7208	42.7289	31.4127			L081	48.2415	53.6065	44.0558	51.1572	46.286
	L243	34.4337	43.4461	37.8916	29.8644	21.5318			L243	39.1035	46.0417	46.7442	48.1176	37.0246			L081	43.1447	35.3525	31.4892	32.152	33.1794			L081	51.924	53.0688	67.6068	61.3124	54.3797
	L243	45.9593	39.8771	38.1697	42.0569	34.1144			L243	37.7732	41.5591	44.9371	46.14	43.5207			L081	43.0225	35.6175	33.4745	32.8832	27.3417			L081	48.8597	39.7166	39.6412	46.1228	36.0097
	L244	42.8507	41.913	43.3404	31.8197	33.2696			L243	41.2793	37.5149	48.0825	43.2309	36.6011			L082	41.3746	43.0421	41.6298	43.7609	39.8527			L081	39.8166	51.1708	47.2036	38.006	37.4625
	L244	43.8144	41.0426	36.0521	40.0032	35.2616			L244	40.5006	41.6326	41.4892	40.2055	39.484			L082	37.3841	37.2819	39.2887	43.0325	36.7113			L081	62.1235	54.0376	48.6382	45.3139	41.1753
	L244	56.9944	49.4403	34.4388	37.7285	42.7636			L244	47.2062	53.5128	44.3122	36.2946	30.2695			L082	41.326	46.0631	39.5114	38.331	41.1212			L081	45.539	47.93	50.3664	48.8819	50.278
	L244	38.423	59.8615	42.5827	46.1177	40.0668			L244	41.9773	42.0203	38.5807	33.5847	27.2399			L082	42.3135	48.7549	38.269	42.9022	46.8682			L081	57.7801	55.1468	56.1359	55.3146	50.2164
	L245	33.7283	41.312	30.5875	37.4359	29.1476			L244	43.2632	49.6628	48.3955	31.0325	27.2203			L082	37.0229	43.0025	33.9788	45.6783	34.2816			L081	52.4937	49.3337	51.5511	44.1353	55.303
	L245	39.7575	40.6095	37.0121	42.067	49.5851			L245	31.8916	33.4337	34.0458	38.6245	27.8711			L082	55.5972	46.9036	41.8116	44.8318	38.6209			L081	52.0648	61.3641	58.5236	50.3901	49.2272
	L245	35.865	47.9295	38.9789	44.4594	33.7209			L245	42.1228	51.587	32.5201	35.7916	40.3291			L082	40.1397	49.849	57.6087	43.1371	45.8702			L081	42.9951	51.2573	51.0669	46.4589	56.5256
	L245	39.9261	50.5075	41.0364	43.2075	39.0132			L245	34.1181	29.637	28.2308	27.4441	35.6287			L082	36.3414	38.4357	38.5809	38.966	41.3531			L081	53.8106	57.0716	59.7762	40.331	46.4812
	L246	29.5852	36.807	25.0386	33.3921	23.9472			L245	40.1769	23.1597	35.1298	50.7972	30.0192			L082	38.1257	38.3788	35.2964	37.4579	33.3378			L082	48.9713	47.5552	48.8197	45.9539	43.3357
	L246	57.1298	48.6908	48.6908	43.2007	34.6702			L246	38.4008	44.1513	40.2481	40.2446	41.8098			L082	34.4915	32.9617	33.5025	30.9217	29.8109			L082	40.1471	38.6304	39.9366	43.0734	36.943
	L246	44.8524	51.876	44.344	39.6802	40.9235			L246	49.7298	44.3711	46.5323	46.7992	37.3805			L082	41.5126	45.5353	39.9478	40.3723	37.6992			L082	55.9937	50.7299	55.6703	48.7341	47.01
	L246	70.9536	70.9536	50.165	40.3901	31.8911			L246	48.6651	41.0569	64.0755	52.4898	43.8122			L082	41.7398	36.7217	43.5288	37.5583	39.0437			L082	50.5762	54.8145	49.5177	44.8824	45.2755
	L247	40.3686	32.6092	42.3951	35.7821	28.8658			L246	49.8355	64.6273	47.9414	35.4947	32.6385			L082	41.6964	47.3817	34.4032	43.8558	31.3821			L082	40.299	42.1174	47.6652	44.8364	37.8809
	L247	43.4475	28.3468	44.6014	32.8802	33.9226			L247	40.0848	42.399	35.8249	38.1588	34.9797			L083	34.1859	36.4081	38.551	32.3321	37.9132			L082	45.0273	45.1158	53.6012	50.9613	43.2582
	L247	39.1223	47.2209	39.0795	46.4411	39.6042			L247	46.8857	47.3331	38.8591	34.178	41.8743			L083	55.8755	53.8234	53.3796	48.4069	44.7823			L082	42.6351	42.01	46.0029	47.9865	43.3696
	L247	41.6704	46.8771	48.0671	42.4293	36.0283			L247	39.1986	46.121	44.5314	39.4223	37.2968			L083	47.7047	51.5355	54.5191	40.5533	45.4218			L082	48.4982	53.9992	52.872	51.8792	45.3846
	L248	44.386	51.2895	39.1321	43.7271	30.3698			L247	34.3661	43.7041	43.233	35.2861	35.5052			L083	53.3765	48.0443	47.4079	42.265	29.629			L082	49.9567	44.4166	52.9185	45.9599	42.5174
	L248	49.1245	49.6539	40.5493	43.8021	40.4818			L248	45.3275	43.9042	35.0825	38.334	33.1886			L083	48.2816	43.3575	44.2717	40.09	22.5028			L082	40.7569	49.6785	49.9194	47.0932	35.5321
	L248	47.7135	47.7135	29.3784	29.6337	28.0206			L248	52.1924	61.357	45.6488	33.0017	29.2603			L083	51.958	52.6075	44.9961	48.9273	50.7879			L082	51.7497	55.3154	57.694	42.3693	40.093
	L248	53.0417	45.1354	36.678	40.2406	39.5212			L248	43.7431	50.3499	47.5314	45.929	40.1911			L083	39.982	47.4937	40.8734	38.9767	46.0667			L083	43.9921	47.7107	47.1024	45.2642	45.1318
	L249	44.0069	34.3843	34.4157	39.6633	49.4383			L248	52.4853	43.8798	60.0064	40.7139	40.8834			L083	27.8154	31.2777	33.0414	35.8884	30.2924			L083	44.5563	47.0214	46.8605	44.6413	52.4601
	L249	38.9981	38.5846	42.641	36.9914	52.9652			L249	60.8811	57.9391	43.6459	35.5967	41.8777			L083	32.4263	27.0472	29.3678	25.5072	27.0189			L083	38.1181	46.1538	48.6455	41.9827	44.0792
	L249	41.0143	44.1067	45.307	47.4988	37.5783			L249	38.1633	45.6574	65.1526	68.9563	65.0642			L083	46.7165	50.2552	44.4921	41.6093	38.8448			L083	38.5605	47.4158	42.5537	50.5265	43.9906
	L250	41.2443	52.3982	38.8564	34.8692	42.279			L249	28.1552	31.3481	34.2175	39.3323	30.6492			L084	46.8456	48.5407	49.7864	46.6764	39.6296			L083	40.7959	37.4267	43.8466	49.1499	48.8758
	L250	56.8024	46.3568	45.6607	38.2346	44.858			L249	58.2696	49.3223	43.4359	42.1331	46.5016			L084	35.9638	33.533	27.7371	32.9791	29.5628			L083	52.2	35.7802	46.2441	41.7261	54.1686
	L250	40.392	47.9754	38.0225	41.3928	43.1792			L250	28.4446	39.8335	33.9284	33.22	32.0857			L084	55.2451	57.3568	47.4288	48.1475	44.9894			L083	41.638	43.2153	42.2352	44.1527	42.1482
	L250	71.6786	52.0981	47.1133	50.5959	49.159			L250	42.0533	53.7074	59.165	55.187	36.6792			L084	43.9711	38.7322	43.236	45.8339	34.6089			L083	38.6287	39.7125	37.5407	40.8973	40.7672
	L251	47.2142	40.095	37.3869	37.7053	34.5988			L250	32.9694	36.5109	34.3764	26.5912	29.4959			L084	35.3071	34.8667	36.5325	24.56	22.0923			L083	41.5703	43.9606	41.5025	42.0991	44.9528
	L251	44.5072	48.405	35.4858	40.7205	36.9995			L250	47.5845	50.6505	42.4909	38.2682	32.0755			L084	45.3738	38.6811	35.94	20.3979	21.9087			L083	43.2604	43.9971	46.8291	45.0529	40.5445
	L251	52.1998	46.6492	44.3277	47.9737	36.9437			L251	51.6843	46.2988	42.8317	45.1664	43.6429			L084	44.0695	47.4567	46.1451	41.5014	35.7406			L083	40.1866	40.1917	40.7821	51.013	39.9751
	L251	56.1786	54.441	46.6431	50.8589	37.1756			L251	41.1458	43.7676	44.4527	41.7493	53.2759			L084	44.8776	56.4467	44.6778	44.0661	46.2891			L083	33.1392	41.2248	38.9823	49.6302	39.0238
	L251	42.7271	49.4018	35.8216	42.4615	44.7908			L251	55.5061	47.6922	48.2344	47.0413	52.6873			L084	38.4994	49.1263	48.472	47.1378	39.378			L084	41.4717	36.87	44.6966	36.0863	36.999
	L251	44.8397	54.7089	55.4074	48.661	38.3735			L251	51.5945	46.5149	36.5681	38.8603	35.3376			L084	45.4911	51.792	42.4618	35.3424	29.359			L084	42.1855	43.4129	43.5067	35.8062	35.2132
	L252	34.5022	36.6286	33.5208	31.9146	27.9966			L252	49.7913	44.303	41.5368	48.9193	33.2924			L085	44.5955	44.6881	42.4514	40.1728	40.569			L084	48.8157	45.2044	43.6056	36.0274	42.6901
	L252	41.3471	31.6253	41.8651	33.2194	30.1624			L252	56.3665	58.1479	67.4122	39.9167	41.141			L085	52.652	46.6717	46.4536	45.2363	42.1776			L084	36.457	40.4735	33.8102	31.7964	29.8877
	L252	41.1128	27.9219	29.3745	43.6735	30.1624			L252	39.6567	44.4423	43.852	49.2482	37.7672			L085	39.6529	44.325	45.5428	43.8946	36.2956			L084	45.1211	51.7555	39.1859	39.2377	41.9619
	L252	42.4113	57.5149	36.4566	36.2289	26.2434			L252	43.7704	44.4634	41.5278	36.1156	26.9075			L085	54.6012	64.552	57.8943	51.0183	50.9559			L084	44.0853	43.2414	42.8375	38.9748	32.2787
	L253	35.1378	36.1708	41.6356	41.6247	40.1129			L253	51.9639	48.2769	39.5155	39.3774	38.0504			L085	45.5535	48.6271	45.2857	37.8952	39.369			L084	44.6091	40.6597	35.2238	38.8579	35.5258
	L253	32.7248	43.1073	45.3395	44.7686	40.6222			L253	38.5873	49.4724	35.5787	36.171	30.868			L085	61.0147	54.886	50.9993	48.9156	41.4531			L084	41.4791	37.7589	38.4322	31.556	31.4682
	L253	48.9275	51.7853	39.0627	32.627	42.1614			L253	50.0618	43.5203	42.6228	39.4803	33.1244			L085	45.2029	39.9952	42.1439	38.0073	40.5506			L084	39.6967	44.0336	40.7837	32.385	33.2814
	L253	56.2749	35.5364	38.3958	46.64	40.1807			L253	47.5859	45.9694	51.5981	38.717	33.9084			L085	38.0952	41.3839	36.6049	42.6196	37.3721			L084	41.239	46.4667	40.2111	39.1737	29.3108
	L254	41.405	37.7859	28.5437	34.4093	27.9423			L254	52.1628	44.4986	49.7719	44.7258	33.0779			L085	46.9804	43.4058	39.033	38.6084	33.9955			L084	42.9867	42.9867	31.6892	34.9574	30.0633
	L254	36.3753	34.502	41.4665	51.3519	44.6028			L254	58.9147	66.1813	67.6398	52.5188	43.0005			L085	27.1043	28.1293	29.1971	21.2606	24.0548			L084	45.3105	47.3711	36.2264	35.1522	31.5942
	L254	34.6293	47.9309	47.3654	59.8457	40.9244			L254	61.4724	61.8248	56.0631	45.1404	46.6932			L085	34.2459	34.2343	32.1672	41.565	27.3773			L085	49.8615	52.3816	45.6952	46.5647	48.8173
	L254	51.6027	58.4735	62.11	58.3162	51.0729			L254	50.9561	44.4502	48.8355	39.9048	30.5785			L085	53.9904	46.4296	51.3518	32.6976	33.8588			L085	39.2297	44.8153	39.1738	44.9794	43.9042
	L255	34.9544	35.8397	33.6317	32.4853	29.1816			L255	42.9966	41.7771	38.4194	42.8844	35.3361			L086	46.943	43.0409	46.3956	42.8531	46.2845			L085	49.8053	45.2505	54.3496	48.1959	43.8494
	L255	40.2748	35.5129	35.6072	27.2385	29.2735			L255	45.4363	37.8724	32.6568	37.4094	31.8049			L086	41.8844	40.0833	41.3907	33.9099	40.1994			L085	45.2172	50.9031	39.7839	42.9262	45.5978
	L255	36.2785	35.5203	37.1788	31.7425	30.1528			L255	37.6575	36.6679	30.2177	37.9766	35.9986			L086	43.6445	54.6573	54.1342	53.3578	54.4197			L085	56.8427	51.0961	55.1141	52.0281	42.6081
	L255	39.7288	35.8984	29.4145	39.542	28.8283			L255	42.6816	44.9684	34.5516	34.6621	36.1843			L086	48.3175	41.9275	41.4776	32.764	36.5495			L085	65.2021	69.3299	54.7192	49.8755	49.4734
	L255	41.9135	38.2448	34.5154	34.5604	26.5884			L256	49.1076	44.1369	39.9749	45.6967	41.2417			L086	47.7204	38.2651	41.9061	30.4207	30.8751			L085	43.344	42.8083	46.5208	43.9405	43.9985
	L256	51.9474	37.148	34.8039	33.3557	37.831			L256	34.6092	43.0785	34.1105	33.671	35.1849			L086	48.981	46.0083	44.0742	42.1457	46.8288			L085	50.7547	53.322	53.149	51.6143	45.5762
	L256	37.7415	50.1761	37.5088	37.4761	38.5755			L256	35.8567	34.7108	36.865	28.9413	31.0894			L086	38.6625	45.5169	39.7097	35.934	39.7594			L085	38.9823	41.101	45.0107	46.014	41.523
	L256	38.3004	49.3699	43.3955	44.0902	35.0433			L256	56.137	46.1399	48.4148	46.3146	41.2138			L086	34.9207	37.3847	34.3625	36.0444	29.2149			L085	40.2987	48.6607	47.884	47.8293	50.8546
	L257	37.4598	37.2226	33.4899	31.2438	26.3831			L257	44.6706	38.1467	40.1999	35.1868	36.5343			L086	52.7868	41.6497	45.2885	41.8528	42.2094			L085	52.8804	42.635	45.7486	45.7338	42.5577
	L257	45.5861	42.5446	43.9332	33.9952	33.2121			L257	47.4259	37.0905	43.4714	39.6207	40.4992			L086	43.3991	36.0538	38.4904	40.667	32.7799			L085	55.1219	60.598	51.0428	52.1554	44.8481
	L257	39.6653	40.7384	42.2524	41.4943	49.4049			L257	52.2841	42.2272	41.5872	54.0933	36.8743			L086	39.8028	33.9264	30.3015	29.2765	29.0805			L086	50.6116	45.6721	41.8931	46.2607	42.3772
	L257	45.4738	49.377	43.9712	51.1612	34.3521			L257	49.6725	35.8578	34.6598	39.1719	34.6772			L087	39.8055	52.9416	50.231	47.4071	49.027			L086	47.8178	49.1855	47.1514	43.9255	35.9789
	L258	41.364	44.8893	45.0061	46.9172	53.6726			L258	48.3747	42.2174	50.0243	48.9557	41.9886			L087	52.9659	40.8748	40.0223	47.0048	44.7984			L086	37.4677	52.7952	48.7738	43.4025	47.3921
	L258	50.6629	44.5446	45.2652	50.2924	45.1632			L258	53.0063	50.0564	48.1569	55.0817	42.4271			L087	52.8983	44.3846	50.4122	42.3923	38.2767			L086	54.8328	40.5737	41.0352	44.359	42.12
	L258	50.3451	42.0847	42.0128	44.8451	43.0495			L258	41.3557	49.0943	42.1266	41.4466	45.5434			L087	47.5082	44.8235	33.8902	45.7107	38.2736			L086	36.0552	39.6034	49.7784	36.2812	39.1496
	L258	53.5835	51.1401	42.8838	48.1915	45.6783			L258	53.8626	41.9616	38.9195	39.8143	39.6122			L087	38.8367	34.4718	38.1509	27.7269	30.0114			L086	35.8437	51.2674	50.0457	49.1932	35.9579
	L259	34.0708	40.7175	41.6668	45.1679	45.1679			L259	47.4233	48.4998	48.5758	45.3986	45.521			L087	40.1947	41.6483	31.5075	30.0055	31.8515			L086	36.5163	36.8352	40.7857	38.5799	39.4762
	L259	40.0749	47.4733	41.804	42.1831	47.1286			L259	58.9695	57.105	55.6773	51.0637	51.0249			L087	41.5967	42.9357	40.7144	41.6068	38.0306			L086	38.5015	35.7897	38.4608	33.014	34.1643
	L259	44.0927	41.5092	34.0955	37.5816	44.0151			L259	41.2696	47.0402	50.6051	44.6288	45.4664			L087	44.8779	45.1653	39.8739	39.7694	40.2351			L086	36.1237	36.0725	31.2589	30.411	31.9624
	L259	35.6037	48.4092	36.3643	50.7534	45.5859			L259	43.5029	41.2094	41.3644	40.3653	34.9457			L087	38.8602	42.6518	43.9613	47.3903	42.6835			L086	36.076	39.8069	42.6709	40.5215	34.8578
	L260	35.5225	38.9306	37.1529	32.3478	39.3835			L260	35.7868	40.1119	41.2891	46.2704	42.3556			L087	43.5922	46.5786	48.9215	50.5914	53.157			L086	45.0857	36.9122	39.3888	35.7703	31.6514
	L260	52.7037	41.3888	42.9588	35.9219	32.5089			L260	48.1171	36.093	54.1946	44.5747	43.5411			L087	38.3926	48.0935	44.3432	44.2884	46.5299			L086	40.0134	49.0553	37.3861	35.0533	32.924
	L261	38.9769	55.7896	52.7652	61.1074	53.1994			L260	46.1891	41.4166	55.4278	52.5073	50.1817			L087	59.3565	41.3948	42.0234	43.1859	41.2297			L087	43.6712	46.5795	50.007	49.9897	46.5393
	L261	55.5007	55.0273	60.0326	52.0548	57.759			L260	32.0737	38.3278	36.3682	43.415	47.7597			L088	50.6866	48.9263	53.7536	47.9056	49.9772			L087	46.2518	49.5121	45.7311	52.761	49.0481
	L261	37.2424	39.1244	38.8325	30.0583	35.1894			L261	48.4045	52.1374	51.5869	48.1753	50.8508			L088	46.4673	52.0177	51.7703	54.593	52.5637			L087	52.1382	46.7721	44.7593	47.2678	54.4154
	L261	47.2361	58.5202	52.5949	54.1581	64.6967			L261	44.5431	38.3836	44.6673	41.4508	40.6522			L088	45.2029	46.2343	53.729	50.4652	49.5127			L087	53.3641	51.4908	60.743	62.7663	58.1767
	L262	36.5704	26.4186	33.6823	31.4538	33.696			L261	41.2384	40.2606	36.3034	39.3046	38.0243			L088	48.0096	47.4394	41.7395	43.539	49.6538			L087	48.3778	48.4434	55.4301	54.8684	43.5219
	L262	39.8513	38.2757	34.463	28.6039	33.7436			L261	58.3615	45.1884	44.3467	45.6044	43.94			L088	50.9886	54.7016	45.3229	47.4103	50.4668			L087	49.4579	66.4417	53.6389	53.0445	60.3383
	L262	43.5137	37.6505	30.2525	34.5113	39.2495			L262	43.4466	44.5712	40.1623	37.7902	38.0533			L088	56.6621	62.7267	58.6785	70.004	63.2183			L087	50.0887	48.4556	50.7228	47.2976	51.276
	L262	54.9351	44.2622	45.3583	34.617	44.2325			L262	41.8967	43.8073	35.1689	42.4509	38.7877			L088	34.9524	36.569	35.8544	35.9458	35.7515			L087	49.7735	45.3353	39.3817	43.3666	43.6941
	L263	35.672	33.3741	26.3666	30.4052	30.8591			L262	49.0362	46.4696	50.3354	44.5651	35.7527			L088	36.7996	36.9031	35.6293	37.6685	32.9474			L087	42.4243	51.8666	47.519	54.969	47.9793
	L263	34.1631	34.2723	38.4236	26.4473	30.4503			L262	42.5973	46.4805	56.2816	60.8638	51.2237			L088	38.1746	35.9921	41.8709	40.0243	37.9879			L087	37.9816	46.5546	43.9383	49.6047	51.2646
	L263	22.4811	26.9148	22.9981	27.8889	25.8073			L263	31.3006	40.5702	34.507	32.6414	32.3028			L088	34.6789	34.5288	28.6064	34.3235	38.8771			L087	42.7636	39.5272	45.2499	49.6639	52.9132
	L263	30.4146	29.0805	28.4364	25.9734	25.776			L263	25.0155	47.6219	32.57	30.1472	34.0447			L088	42.8378	42.3733	37.124	36.2367	32.1817			L087	36.2938	45.305	46.2659	53.2668	47.0414
	L264	31.9172	39.6071	35.2847	34.9411	32.7954			L263	35.4832	34.9221	29.0632	30.3086	29.1733			L088	42.0576	39.5523	31.3821	37.4571	32.0609			L088	39.8616	40.5669	39.9082	39.6141	40.9612
	L264	34.1204	39.936	33.185	39.4042	41.5465			L263	45.4419	33.5784	33.8694	35.2101	30.1357			L089	41.5046	41.7413	34.1611	35.2017	36.1206			L088	34.7498	36.222	31.5237	29.2303	29.389
	L264	37.6608	40.2234	36.1273	32.4234	36.9772			L264	43.5198	45	52.2302	45.7325	45.7325			L089	40.3084	40.4276	35.7345	33.7903	33.0276			L088	36.5369	42.4925	41.6075	46.983	36.2302
	L264	45.5853	43.0745	44.4785	43.449	33.983			L264	36.8125	48.9603	44.2156	34.2227	41.4632			L089	36.5136	39.7907	33.5201	31.7173	30.671			L088	33.5758	34.1849	34.2137	32.243	34.5898
	L265	34.7909	38.6814	35.4311	35.9925	31.6905			L264	42.5062	40.9293	43.7996	42.7875	39.7367			L089	46.9766	47.0622	38.0894	35.2732	41.3121			L088	37.451	32.7328	36.0316	38.5961	32.1499
	L265	39.1474	43.8504	42.947	40.235	43.9696			L264	31.5418	32.595	37.8135	30.5257	31.8443			L089	41.1109	37.9439	33.5145	35.1874	29.289			L088	48.9571	46.0938	42.3575	40.7165	40.0553
	L265	39.9766	44.2311	38.4924	48.8452	52.6446			L265	50.9755	43.5926	45.0759	54.073	42.1979			L089	22.8686	38.1384	31.8856	38.8688	43.1022			L088	36.5357	30.6698	29.1403	32.6599	39.5173
	L265	56.4108	46.5672	47.0488	48.0871	50.9309			L265	45.3588	38.3519	36.7352	33.4534	37.3521			L089	42.9742	41.4877	43.1308	40.5719	40.3696			L088	36.6409	42.9796	45.1661	32.1724	42.7702
	L266	38.1534	35.8337	41.056	41.4952	36.6707			L265	40.0077	45.2295	48.7867	40.3043	44.6856			L089	41.4217	39.616	38.9991	37.9091	38.8298			L088	25.5488	27.1398	33.9484	29.729	23.6825
	L266	37.8456	37.8581	43.2717	47.0893	35.7856			L265	36.2381	45.7461	46.6437	39.5912	35.7692			L089	42.8827	45.2807	42.9221	39.2964	38.8828			L089	46.0845	47.0124	45.6519	55.1142	49.7441
	L266	38.4253	37.4227	39.2722	40.7568	35.9083			L266	48.7468	48.4251	53.649	42.3455	47.3883			L089	42.8178	51.4741	49.1717	48.0273	39.5298			L089	34.4644	36.1533	36.1533	41.5332	34.296
	L266	39.5856	41.1847	38.9403	40.1546	35.701			L266	44.8481	37.5623	43.4751	35.2306	33.7937			L089	47.4192	37.496	51.6152	41.1786	45.1397			L089	38.9622	47.3738	47.2965	41.6879	48.0026
	L267	33.4037	41.1049	33.5098	39.0424	35.8796			L266	49.0061	44.0646	46.1004	30.7255	36.2524			L089	40.6809	40.8879	37.6329	35.0603	29.3225			L089	45.0979	50.8731	45.5035	40.2931	40.5504
	L267	38.5043	37.3219	41.88	39.0782	34.3463			L266	56.4437	41.3958	38.098	36.6249	36.7928			L089	33.4565	44.7447	40.076	44.0122	48.3955			L089	28.4835	32.2346	35.1095	27.5886	27.0165
	L267	35.174	33.9221	32.8182	37.279	25.5878			L267	48.6839	51.7155	48.2588	45.8146	46.4468			L089	48.9114	38.9733	44.7634	33.5175	33.6512			L089	42.0769	46.1288	40.8621	53.9968	39.1455
	L267	44.5321	41.916	47.9749	36.2315	40.6709			L267	36.2636	41.0461	36.4362	43.2442	44.4779			L090	45.6644	46.5882	42.9678	46.3764	43.2916			L089	39.9942	42.4869	45.1301	40.6343	40.4838
	L268	41.5969	35.0611	32.4103	34.0956	31.2333			L267	34.1371	36.7029	40.9372	43.9454	35.8359			L090	41.9652	43.7872	40.8207	44.1418	37.9955			L089	39.7623	39.7664	44.3897	44.2756	46.0223
	L268	50.0162	45.9517	48.4935	41.8403	39.741			L267	48.0181	47.0764	37.89	39.7503	37.5803			L090	41.958	41.2338	41.2632	46.6001	39.876			L089	42.9636	40.8358	45.9383	40.9492	37.0674
	L268	39.6287	48.9961	35.2927	46.934	28.6174			L268	44.4516	39.4547	42.704	42.3183	44.6908			L090	52.0677	45.7464	46.5189	42.0697	51.4771			L089	40.9271	44.1252	43.9831	42.9615	50.2586
	L268	38.8701	54.1185	39.8579	44.6881	28.8375			L268	39.8109	42.844	42.6385	46.0453	43.2561			L090	48.654	39.101	43.7674	37.5848	38.2576			L089	36.606	37.4245	42.9676	43.5608	42.4163
	L269	39.6553	44.0288	42.4808	39.6329	38.4227			L268	52.9871	45.7198	52.0499	51.399	46.1368			L090	36.9061	49.489	49.8184	44.5172	46.6503			L089	43.0639	36.185	45.1002	43.3763	35.4311
	L269	53.0143	24.6952	45.0095	47.7349	48.3936			L268	43.9204	38.6095	42.2052	37.3395	30.2703			L090	49.4893	45.2329	48.2973	45.1334	31.3174			L089	49.3486	33.3863	44.0544	48.2386	51.0847
	L269	52.8457	34.8546	35.4268	41.7471	34.2703			L269	52.8645	45.988	51.0736	50.0319	51.6702			L090	49.2535	44.5279	44.1291	37.8299	34.9805			L090	41.7632	44.2596	41.0697	34.2722	40.3569
	L269	44.4473	42.9043	37.0818	41.4246	34.838			L269	40.2548	39.42	46.954	48.2857	45.1866			L090	24.8275	33.9211	36.6931	36.5438	34.451			L090	44.7498	46.0383	51.2426	49.2343	40.0162
	L270	35.2683	31.667	29.7811	33.5786	28.9936			L269	48.4782	46.8953	48.5555	47.826	47.7797			L090	37.9371	44.4121	37.5567	30.606	28.6674			L090	43.3275	43.7297	41.5246	34.9851	35.0226
	L270	35.5263	36.613	33.9987	32.3776	31.6527			L269	55.0072	49.6561	54.2998	48.2061	46.8775			L090	27.7789	38.0989	40.7831	45.4529	29.1436			L090	42.5642	39.8083	33.7554	35.0546	32.1193
	L270	31.2641	32.2033	23.6997	30.5474	33.3695			L270	42.6191	48.1271	43.9239	41.4446	41.0999			L090	24.1454	37.1997	45.4495	45.6527	30.6615			L090	42.46	46.1619	36.6428	41.6399	31.5411
	L270	37.0743	39.3667	26.2402	35.5452	39.3059			L270	43.1182	47.4444	47.4444	45.3954	39.9265			L091	46.7745	42.4885	51.3523	41.0249	41.2937			L090	39.0069	50.226	57.0846	39.3389	38.9194
	L271	28.2902	30.5075	29.8204	26.259	27.0534			L270	37.6686	45.8198	42.294	48.1438	46.2071			L091	36.5244	41.1519	35.7001	36.7538	30.5967			L090	45.2805	49.619	54.1058	45.6219	48.0423
	L271	30.1317	37.7266	40.9196	33.3198	33.643			L270	40.8631	47.7605	43.2632	42.5879	35.4625			L091	31.4073	39.7318	41.6369	32.9562	34.5002			L090	42.2417	38.7495	46.3582	47.4653	37.1527
	L271	41.3456	43.4362	41.7606	33.9445	37.251			L271	40.8699	38.1514	39.7004	41.8448	35.6334			L091	38.2617	41.571	36.0384	30.1995	29.3874			L090	46.071	40.7212	49.1075	41.9291	34.9489
	L271	42.5136	41.575	44.6467	53.1901	43.855			L271	34.9329	46.1152	43.8656	42.2737	40.8238			L091	63.2132	47.7537	53.452	43.9236	38.554			L090	42.1523	49.0425	50.0457	43.1674	35.3488
	L272	35.7824	41.9131	38.3188	42.7581	35.7498			L271	37.4393	42.1041	37.9671	36.597	33.7597			L091	35.2037	40.6147	43.8661	42.5823	38.7468			L090	32.5736	50.618	40.4469	36.3861	34.5744
	L272	40.994	44.6519	38.7373	44.1988	39.7886			L271	34.7634	39.1595	35.8593	39.826	31.9006			L091	31.0139	36.5647	29.4249	26.5423	25.4299			L090	28.2762	44.947	47.1207	47.351	38.2616
	L272	45.5956	36.9828	42.2593	33.5142	31.8369			L272	46.597	47.9953	44.2004	44.7582	37.7962			L091	36.963	36.6795	40.429	29.8035	26.5053			L091	47.5553	47.5671	53.6076	52.1203	47.1838
	L272	39.133	42.3814	36.4763	53.4685	37.3049			L272	37.4564	47.4238	40.3831	39.4281	41.9131			L091	41.1737	45.2041	45.7056	33.1873	31.0539			L091	46.4955	50.3309	53.7833	46.37	47.0564
	L273	46.1557	39.8004	41.248	46.0775	50.132			L272	38.3202	31.869	39.184	36.6407	32.6812			L091	44.9821	45.294	39.5833	30.9123	29.7751			L091	49.544	53.0903	52.2364	48.6131	44.2331
	L273	37.8552	43.9631	57.5562	49.4442	43.9816			L272	35.4828	42.5938	35.0641	30.0715	40.9024			L091	39.7148	42.8186	24.7816	26.7205	21.8954			L091	45.387	47.7682	51.6394	47.5531	39.5862
	L273	46.4891	44.4905	36.7618	41.5979	42.7084			L273	47.776	46.101	48.5089	44.2671	38.2598			L092	36.0382	40.1901	37.6455	36.8141	40.3878			L091	41.6091	48.4914	52.7999	55.1648	56.4137
	L274	34.9926	32.8258	39.3551	36.3572	49.1259			L273	46.657	35.8729	41.9872	34.4547	51.9389			L092	41.987	49.41	41.0216	47.1456	46.1905			L091	58.9014	42.9572	54.1401	44.8177	49.578
	L274	46.8222	56.0259	56.4282	51.6215	52.7998			L273	42.5788	42.0316	41.9013	39.3982	42.6568			L092	47.0259	49.8445	53.8767	46.4195	43.2679			L091	37.0628	35.1578	38.8405	35.8237	34.539
	L274	33.8548	41.2139	40.1538	36.752	41.1171			L273	41.0341	47.127	40.9999	35.3469	40.2698			L092	41.2829	41.8333	38.1662	32.5767	21.3078			L091	35.6018	40.2666	31.984	36.2741	31.8974
	L274	43.1808	43.1808	40.2348	36.3656	32.7149			L274	46.3795	42.5173	42.0684	46.084	41.5577			L092	57.3623	56.7752	44.9711	40.8369	29.6939			L091	31.0514	37.049	44.8189	41.7274	38.412
	L275	35.9395	42.1363	37.8011	44.8306	43.525			L274	43.1079	48.9208	48.9208	40.9161	39.532			L092	50.6969	56.6189	50.6311	37.1559	26.5002			L091	41.1376	44.8728	43.6346	34.6084	29.1645
	L275	36.7693	40.6663	40.5652	42.7974	50.4558			L274	53.4445	46.3358	49.785	51.2455	42.2299			L092	34.6352	32.6284	32.7396	29.9076	28.9974			L091	41.2215	38.6192	34.0477	36.6583	23.1265
	L276	29.1684	47.5499	29.4025	24.703	45.5435			L274	47.8242	48.4536	38.7425	43.0917	42.0827			L092	40.1184	35.3164	38.1346	33.5219	34.869			L091	39.3263	31.5263	43.3028	29.0257	21.8081
	L276	33.5315	35.8634	31.7242	38.8986	45.1332			L275	30.6071	42.9218	40.6928	38.4714	43.2411			L092	33.8951	32.2096	30.1624	34.0803	28.0147			L092	38.9073	37.5155	38.4842	38.5161	33.6571
	L277	43.2785	37.5092	39.3048	38.0495	44.0177			L275	47.004	39.966	31.9597	41.707	36.2933			L092	34.2279	32.7477	32.693	27.6191	30.0986			L092	37.3469	38.7717	35.7259	40.7627	34.709
	L277	37.8034	43.1022	39.2153	45.0899	40.1121			L275	50.4738	48.4289	48.372	44.5055	44.3262			L092	32.933	32.7808	29.1768	26.6695	25.8709			L092	34.2154	36.8081	32.1739	31.7988	30.8561
	L277	42.9456	39.4326	45.5032	40.9582	42.449			L275	38.5696	46.7733	39.8233	40.5501	45.8723			L092	35.4828	33.7048	26.451	29.0756	21.9021			L092	39.0651	39.1001	38.4192	43.7724	34.778
	L277	39.0322	46.8032	43.0887	41.2812	49.2894			L276	39.0097	40.2749	35.5958	36.0741	32.46			L093	43.95	44.2463	44.9052	42.6096	42.4595			L092	42.694	40.8565	44.7589	36.0029	35.605
	L278	26.9464	26.4487	23.8836	35.6109	29.8664			L276	32.3366	38.7463	40.1186	21.3166	26.1546			L093	53.459	41.9098	42.0237	39.2677	38.7444			L092	31.7637	38.0653	41.4974	43.2126	43.3234
	L278	29.125	29.671	43.3884	36.7254	38.847			L276	40.2375	43.726	37.3075	43.4371	37.6087			L093	50.2811	53.991	39.9069	48.6342	39.0568			L092	42.0793	37.6681	37.447	36.761	38.08
	L278	22.5106	31.0537	31.8599	31.8324	36.7811			L276	47.9579	41.9595	50.2722	47.3422	37.8924			L093	42.1816	50.7826	36.4708	32.1394	36.1276			L092	40.0819	44.7671	38.6428	43.537	41.0574
	L278	48.2537	48.4455	44.1603	39.2232	29.9052			L277	45.3258	49.395	41.0172	47.8169	48.6481			L093	36.647	45.1743	35.4367	40.5446	38.1756			L092	35.4865	34.2495	40.3139	34.0596	33.5728
	L279	34.379	43.9236	35.2039	37.6413	32.2415			L277	37.2059	45.1827	36.6724	32.2824	38.4537			L093	49.5903	35.9621	46.3128	45.3999	43.1627			L092	41.8543	45.5414	35.5207	43.6153	39.4231
	L279	48.7213	30.9383	40.9094	44.6503	40.6791			L277	48.5029	55.2657	51.2815	47.3472	44.9625			L093	48.6531	38.6675	37.5714	36.9271	38.9554			L092	36.6719	46.3715	29.7696	35.8982	35.8605
	L279	38.1697	34.2146	47.0903	33.532	33.3213			L277	49.4857	54.4213	51.3587	38.4709	42.6043			L093	43.6903	39.4327	38.3529	30.3018	32.8909			L092	45.9969	46.1862	35.4665	38.2748	29.1338
	L279	39.7118	39.7118	41.6988	35.6423	32.9073			L278	31.4386	34.2331	30.6334	34.7993	30.8993			L093	30.6943	41.621	46.8635	44.2708	41.5654			L093	44.2115	44.7216	39.2681	38.0382	39.2667
	L280	54.2668	40.2722	43.6605	43.6605	40.8732			L278	34.7803	38.8438	38.8438	34.4189	40.2114			L093	53.0919	40.844	50.6252	40.844	24.5639			L093	35.3444	43.07	41.6744	39.0134	36.7946
	L280	53.0019	57.8986	56.1885	58.1766	47.9669			L278	32.8781	25.8251	30.0749	32.3111	33.7508			L094	43.5104	45.5026	50.641	45.7089	46.3298			L093	43.0178	48.4364	39.4208	48.1613	44.7766
	L280	45.0997	44.3875	45.6406	38.1817	47.6546			L278	28.0277	31.7889	36.8964	37.8479	33.6659			L094	43.2505	49.4398	48.4536	43.3876	42.8224			L093	41.0765	46.0204	40.0788	40.0717	34.1782
	L280	52.9108	75.5294	58.3405	54.2793	42.5796			L279	48.8147	49.513	46.552	46.8394	43.8816			L094	39.7535	48.1785	42.2435	47.9922	40.692			L093	32.4045	38.9673	48.1249	42.4376	39.9688
	L281	37.2713	40.4325	36.8348	37.4626	36.1954			L279	45.1622	41.3153	41.3153	35.6901	39.8768			L094	35.0319	46.1548	42.3978	39.2748	43.6208			L093	45.8499	44.0124	38.6186	36.1597	31.782
	L281	41.4938	47.9285	41.603	43.2757	34.5331			L279	39.5883	40.5077	37.4835	34.9272	32.2696			L094	42.285	41.0427	42.9145	32.363	35.7123			L093	47.0397	43.3764	40.8421	40.9521	44.216
	L281	39.126	42.5329	36.4765	33.1091	38.8751			L279	44.2098	37.7173	37.2841	32.3445	35.3133			L094	42.603	38.4032	38.7559	39.4362	37.6595			L093	38.7609	41.4937	39.827	45.7021	42.4917
	L281	42.4922	46.5225	47.5294	46.4138	44.3064			L280	49.9265	49.5414	49.5414	54.4414	45.5288			L094	38.046	39.9918	37.3498	37.8103	33.366			L093	38.2289	41.794	42.7451	44.8669	37.8638
	L282	34.6827	47.5199	49.794	48.9159	50.1916			L280	50.0128	59.0784	59.0784	44.4741	50.0013			L094	37.5676	43.5769	35.6571	35.1462	35.5373			L093	37.66	44.1059	38.8128	47.8981	38.596
	L282	59.4632	52.5047	58.2147	52.5905	45.5437			L280	49.3958	50.1363	45.3001	39.684	46.1394			L094	34.6952	44.7908	42.5841	37.6776	36.5677			L093	35.2968	41.4552	43.9268	47.9638	41.2807
	L282	41.7976	30.9713	48.0665	48.2281	43.7498			L280	38.5534	51.5394	48.2939	52.5924	55.627			L094	44.7091	41.9789	37.6706	31.036	37.2539			L093	38.4448	39.6826	48.0122	34.5364	46.7115
	L282	47.3962	42.5565	45.7092	44.6196	42.5343			L281	30.7271	38.9601	36.3689	39.2084	35.304			L094	37.4913	45.9672	41.2697	32.7884	33.4967			L094	43.8606	45.1772	43.2891	42.405	38.8981
	L283	36.7018	35.1144	42.0626	35.2262	42.5761			L281	31.3408	27.797	27.797	35.4131	32.0496			L095	43.7558	40.6001	41.1894	38.0737	42.2692			L094	37.6897	36.8551	42.7552	37.3969	40.9021
	L283	35.3788	35.0519	53.6179	42.7837	40.5866			L281	47.8504	55.2479	49.608	49.8323	47.6785			L095	43.049	37.797	38.5733	39.2757	36.1914			L094	39.0431	45.4696	48.7957	45.3843	40.7884
	L283	21.2677	36.4132	37.0013	49.6828	39.1082			L281	35.8686	35.0481	39.4475	41.4447	36.6675			L095	49.1194	44.7919	46.4074	41.15	39.4792			L094	35.7396	42.7841	37.2071	44.5324	38.4681
	L283	40.789	42.654	54.2052	42.3205	46.7026			L282	38.776	41.9346	42.9828	40.1801	43.3797			L095	52.4566	44.9071	43.2306	40.1405	41.7252			L094	34.8081	44.8756	44.3977	40.2114	40.1908
	L284	39.5093	40.3129	38.3183	42.6418	31.0712			L282	41.582	31.9913	39.2315	44.7526	32.4716			L095	46.7037	44.598	41.1128	35.6464	36.5366			L094	38.9225	37.1317	49.7467	39.0358	39.7959
	L284	51.8712	48.3496	43.4314	52.1911	40.4707			L282	58.3336	51.0393	57.7716	53.8083	55.8459			L095	44.7552	43.1431	40.5875	35.119	31.9317			L094	34.688	37.48	42.9258	38.0844	39.2922
	L284	61.0375	56.0355	60.648	52.6812	45.5136			L282	51.4704	58.7083	59.6478	63.9117	62.4394			L095	41.4433	42.732	40.961	39.126	37.8795			L094	34.0261	39.1708	40.2336	34.1024	34.8782
	L284	50.8808	67.4709	65.067	58.0461	55.2028			L283	47.7432	49.0281	47.7561	45.1434	39.8189			L095	41.4802	40.9208	37.6258	39.5202	33.2505			L094	35.8974	40.1189	36.1165	41.4553	32.921
	L285	22.9469	26.965	26.4031	26.9301	22.5136			L283	50.7846	48.6382	43.5419	42.0901	35.6282			L095	50.1153	41.3895	38.34	38.3555	38.0003			L094	33.4107	31.343	39.5584	38.6629	34.9721
	L285	20.0858	26.2721	27.1172	24.5209	31.224			L283	42.477	45.7246	52.7543	43.8468	48.1663			L095	51.2856	40.6571	36.977	39.6344	37.4891			L094	31.3627	35.9855	43.34	40.9213	41.3525
	L285	33.1601	30.1979	26.6024	35.8852	35.371			L283	45.8234	41.9494	45.5211	33.9802	29.485			L095	45.3393	51.3939	37.6094	35.5154	39.1173			L094	29.7979	37.7242	40.6133	44.1006	38.2333
	L285	35.4475	46.7705	39.0723	44.9459	41.7585			L284	48.8954	50.7313	44.1275	43.8841	41.2753			L095	70.4906	51.6402	44.7297	35.6866	35.1429			L095	45.8906	41.0977	46.4129	38.6444	38.4218
	L286	35.5799	23.8466	25.4116	27.7237	26.216			L284	49.2582	49.5212	44.3574	42.2642	35.7886			L096	40.0787	43.6143	43.8434	41.0168	36.9212			L095	48.1473	47.3386	42.7534	43.2667	36.338
	L286	32.4734	28.9449	29.5087	27.2163	24.0898			L284	55.1713	42.7736	44.3066	45.4397	43.6801			L096	56.9037	50.6393	49.3123	47.5765	49.7759			L095	51.0154	49.0662	43.854	43.5321	38.2777
	L286	30.3812	24.3842	31.256	29.7059	29.4825			L284	46.3675	54.1486	44.8323	49.4279	38.5117			L096	41.0255	47.4148	42.6859	50.0815	37.8168			L095	44.1361	43.8168	45.3491	34.6984	37.6797
	L286	29.8836	25.3086	39.5402	28.5498	27.1012			L285	38.5202	34.5624	28.393	36.0547	29.9404			L096	55.5055	57.167	51.4466	47.2118	43.1823			L095	51.8109	49.6319	43.4772	40.3409	40.1586
	L287	13.2988	23.929	20.3188	17.6507	19.2807			L285	36.8331	29.1612	30.2756	35.1549	40.1755			L096	49.2913	51.4656	48.59	42.1237	37.3965			L095	48.1838	44.0159	39.1665	38.0265	35.9183
	L287	22.5028	19.6063	27.2757	20.6794	21.0297			L285	29.1872	34.1886	35.2423	35.4007	32.1417			L096	47.1163	37.9445	41.2081	36.3184	33.1089			L095	43.9013	43.5417	40.0411	39.5527	38.6244
	L287	29.4988	30.8525	14.8959	15.6542	20.6058			L285	31.9455	37.8769	32.9033	28.7952	27.1475			L096	33.9204	27.3319	32.4695	30.6312	29.4649			L095	40.8069	43.0637	36.2078	37.6677	35.6657
	L287	23.7872	20.6453	22.3068	26.3264	23.5668			L286	33.0399	28.3022	32.3026	33.5293	28.1065			L096	48.2091	54.3567	45.7215	42.306	45.3019			L095	43.9339	41.5182	39.3952	36.15	33.7513
	L288	39.9354	34.5117	33.5139	31.2526	31.1913			L286	33.9374	35.5588	28.433	32.3292	36.9794			L096	42.6941	34.9697	32.2762	36.0943	30.7748			L095	46.0133	40.4764	38.0584	35.193	37.3402
	L288	38.8688	38.4678	46.5093	45.6141	26.0164			L286	32.0311	25.1387	29.5563	26.3435	27.9871			L096	32.8609	44.8917	33.1483	33.3316	47.7079			L095	38.6	44.2448	46.6575	42.1266	35.7165
	L288	34.954	44.1374	34.465	35.6364	33.2742			L286	49.7381	37.2321	36.7905	34.0439	38.7963			L097	41.4647	36.5038	38.2298	39.0508	39.3963			L095	48.3695	42.8933	39.4757	37.0511	38.4043
	L288	42.0882	46.1985	44.5251	41.4435	32.6596			L287	33.0654	34.4068	34.9991	36.9027	35.068			L097	37.5997	40.5619	39.192	42.8122	43.9884			L096	47.4686	46.9781	43.4156	40.7775	34.7014
	L289	26.8784	33.728	25.3999	27.1435	23.2611			L287	46.6018	31.397	36.0108	36.7795	34.4691			L097	39.3251	38.3188	33.2671	33.2969	31.9829			L096	45.0368	38.575	35.1112	31.7328	33.1732
	L289	27.3635	32.0095	32.7599	22.2492	29.6865			L287	34.1606	29.0712	30.5627	33.9687	28.8024			L097	36.2356	44.7478	37.1721	42.8275	36.2806			L096	54.3135	50.9089	49.2257	36.0441	42.8499
	L289	24.3748	23.8877	32.4588	32.9047	21.6005			L287	27.0048	31.7297	33.3164	30.242	25.9053			L097	68.1688	45.7891	46.5124	43.4353	37.8634			L096	54.4704	46.0177	38.6524	42.1761	37.5696
	L289	28.569	28.569	26.055	39.505	18.9449			L288	36.7759	34.8486	36.5501	33.4197	35.8969			L097	43.8287	41.5309	41.0069	42.6229	41.1752			L096	52.2994	41.7288	38.7428	40.7251	33.2386
	L290	39.9354	34.5117	33.5139	31.2526	31.1913			L288	36.5857	39.8645	43.4138	34.5112	39.6345			L097	46.1771	41.4483	42.9124	40.777	37.5258			L096	41.6723	42.8211	38.4998	30.882	26.9404
	L290	45.0575	49.18	52.5044	47.8068	41.3906			L288	27.4188	34.4425	36.8558	32.8091	28.4386			L097	39.65	39.6199	36.8311	34.4099	32.5706			L096	39.7364	39.6587	39.0843	35.9981	34.0252
	L290	45.5412	48.8576	47.9937	41.9643	45.3284			L288	32.3877	38.4503	25.4802	35.5905	34.3222			L097	47.326	42.4571	38.7372	38.9929	38.7722			L096	48.3363	44.9356	37.8782	30.5594	29.4853
	L290	61.3469	47.6026	48.5532	48.7217	43.802			L289	36.4671	34.3494	31.7941	27.9856	26.4572			L097	43.2273	48.3976	40.8148	39.2231	37.6145			L097	37.7246	38.3994	36.5266	36.4321	35.2548
	L291	34.458	33.6704	27.9887	27.1337	24.1091			L289	22.5941	36.3077	30.122	30.4717	31.6624			L097	39.1405	44.6628	37.4117	30.4795	36.9629			L097	41.2811	40.7105	38.1113	34.0516	37.0289
	L291	36.9753	32.4827	28.5663	26.9816	28.7341			L289	25.0851	30.9001	23.3894	24.4143	26.2765			L098	47.6453	48.1536	42.4205	41.6175	40.4353			L097	37.2654	35.2867	37.932	40.2613	32.7108
	L291	23.8646	32.2174	37.2838	48.487	30.8288			L289	23.3651	34.1733	24.6094	27.7891	25.1841			L098	39.105	36.8365	41.0702	32.243	36.9837			L097	34.2853	38.0092	37.8276	36.6486	30.8882
	L291	44.2753	40.2441	30.459	35.9543	32.6938			L290	61.8965	56.2704	54.335	46.5174	47.0068			L098	45.914	50.2273	43.1833	44.2023	39.2846			L097	37.7072	37.7689	35.3223	33.5002	29.7332
	L292	31.8021	33.7174	33.8325	36.0366	44.5446			L290	61.566	48.3724	42.1021	41.4866	42.2353			L098	39.9374	45.3783	41.0341	38.2342	33.1808			L097	56.2266	35.9269	36.972	36.5893	34.9174
	L292	33.9313	35.5725	38.2613	34.2129	38.5267			L290	53.225	43.3244	47.484	46.0948	42.4133			L098	55.8883	52.5366	49.612	53.729	40.9871			L097	41.7769	39.4937	40.7894	43.5889	38.8166
	L292	34.5085	28.7021	32.8201	22.7435	24.8417			L290	50.5534	59.5862	47.0908	44.1938	41.4566			L098	56.2458	51.0442	50.3575	44.206	38.2696			L097	35.6421	39.5277	36.8733	39.4575	36.5905
	L292	31.8178	41.3741	31.4394	30.3787	31.2828			L291	31.0844	30.8132	33.5067	32.1657	28.9143			L098	40.4744	47.6032	39.9719	48.2666	40.9861			L097	46.0667	44.424	42.4382	40.7057	40.3073
	L293	33.8789	38.8833	37.014	36.8832	35.6097			L291	29.1276	33.8482	39.8547	20.3404	34.8016			L098	50.2146	53.5617	45.487	44.0337	38.1504			L097	40.0004	44.0326	43.5645	43.7358	37.5613
	L293	37.8355	39.2552	42.2594	46.0017	39.3309			L291	35.7026	47.2682	36.631	36.348	32.8251			L098	46.861	44.9088	41.9597	37.6597	31.6682			L097	41.0063	46.0264	39.4069	37.3216	37.3428
	L293	43.1175	38.559	39.0482	36.9156	41.8644			L291	43.4993	39.5729	47.8093	51.3683	29.4436			L098	42.9945	44.9833	34.7141	31.9076	35.0139			L097	41.6317	44.3192	38.5333	36.2338	34.3942
	L293	35.6077	49.7742	52.9454	28.8168	39.9902			L292	52.6831	29.8042	36.9539	45.9705	43.922			L098	44.2425	49.7535	37.0417	30.7203	29.0904			L097	43.8683	52.0224	42.0422	39.1117	34.5964
	L294	30.3197	32.5972	32.1523	29.5624	23.859			L292	59.8299	56.8745	38.3976	40.5965	39.2101			L098	51.311	51.7163	48.4361	45.5735	20.4394			L098	43.2478	46.3887	46.8026	38.8873	42.1286
	L294	32.5158	35.5386	36.9675	38.3816	36.6625			L292	31.3082	37.4551	35.3479	32.2809	34.4571			L099	44.6896	42.057	46.3664	41.096	41.0725			L098	48.1595	47.1732	46.558	41.6012	40.8454
	L294	33.7644	26.1309	36.8176	40.694	30.6035			L292	43.1932	28.7715	38.3642	34.3071	29.2923			L099	41.7676	38.4212	44.6016	46.1786	40.971			L098	54.0339	55.8502	51.5711	46.8605	38.329
	L294	40.9951	37.0289	38.7019	33.3239	34.9552			L293	45.7138	52.4371	46.9002	54.5002	37.2286			L099	46.812	42.3708	38.2877	36.5656	37.0652			L098	48.0857	45.8807	45.3277	37.1307	34.1422
	L295	30.6311	22.2584	23.5804	23.9178	22.7487			L293	45.5305	44.3366	28.7421	49.9781	54.3155			L099	51.7008	48.5835	42.8664	42.6434	37.8354			L098	49.8276	40.2662	42.4623	37.3943	33.875
	L295	31.1239	35.7182	25.8188	26.4276	24.3297			L293	43.4694	49.133	38.9836	41.0784	52.1866			L099	43.0582	41.3888	31.8964	41.1165	33.8651			L098	52.7931	54.6331	54.9766	39.1878	33.1218
	L295	34.1338	29.3051	28.0498	26.4412	20.49			L293	64.2569	52.5248	43.0169	54.6548	44.1058			L099	33.3659	30.5631	31.8351	30.2638	31.2438			L098	50.3779	55.5262	55.2424	52.6088	53.1397
	L295	32.3798	26.9704	29.3229	26.1197	25.3293			L294	22.3287	30.1013	26.476	29.0922	26.7186			L099	37.5057	35.075	35.0123	37.4374	30.0254			L098	53.5106	54.0237	48.5085	47.0207	51.3377
	L296	37.5766	38.3511	32.6753	32.2463	29.3498			L294	29.3553	25.9029	33.0083	29.9278	35.1581			L099	36.7841	44.3051	43.2276	41.2747	35.7534			L098	51.3767	58.7502	51.1712	50.2671	45.0637
	L296	35.0497	36.196	35.8142	35.3828	34.0357			L294	38.4708	41.8745	45.7827	41.2919	40.4928			L099	44.8753	39.4783	38.8922	35.4911	34.7024			L098	42.8446	54.3141	52.5814	59.9339	49.1944
	L296	31.7805	32.9472	35.7143	30.8713	29.0612			L294	29.0549	26.8775	27.4534	34.041	29.8363			L099	39.3771	43.8492	35.1497	34.7277	29.9409			L098	51.4723	65.1142	62.0547	46.5193	44.4441
	L296	39.1123	37.9633	42.4368	32.2709	30.4409			L295	31.3558	27.253	26.0128	26.9567	26.3906			L099	38.9743	32.6302	37.2986	33.6157	25.623			L099	47.7468	42.6364	44.1051	42.5205	41.1373
	L297	37.8543	40.9401	30.5945	37.7465	21.1323			L295	33.0404	36.4935	34.5674	34.6984	27.4076			L100	56.0823	54.7962	56.8684	52.9686	61.5259			L099	45.8398	46.3734	39.6749	44.7728	39.2503
	L297	33.6818	31.5169	34.6898	42.625	37.4841			L295	38.2954	38.9046	37.3102	27.4741	25.5523			L100	52.7784	51.8747	51.7775	56.4213	59.4286			L099	43.3146	44.05	49.4715	38.3328	39.1107
	L297	37.2348	30.063	26.1751	26.8518	25.8066			L295	36.1211	32.733	31.0641	26.2874	19.4571			L100	64.6835	61.6933	54.6869	57.6805	54.5663			L099	50.9477	51.6315	43.2226	39.6773	40.6347
	L297	46.4391	41.8368	39.9782	45.236	31.0956			L296	34.8402	32.879	37.6781	34.592	32.8311			L100	54.8763	47.0429	43.0935	47.272	40.3406			L099	43.9633	47.8055	44.8048	39.2428	31.7607
	L298	33.9893	34.2617	33.1482	30.718	26.451			L296	34.56	28.7351	34.4637	34.9553	34.9696			L100	38.8149	39.6985	25.6833	54.1712	46.5733			L099	47.5727	57.0336	39.3796	44.3798	36.6451
	L298	40.2292	45.2128	41.0726	38.3628	34.9894			L296	37.2455	38.8497	38.6287	35.3911	35.5518			L100	48.0489	45.4702	41.8615	42.5052	47.0731			L099	39.2804	36.6548	42.1931	34.9922	35.2562
	L298	33.8006	28.9659	27.5296	25.5188	30.2098			L296	34.8076	34.7917	37.6363	31.8524	35.0046			L100	51.6939	46.0129	43.7269	45.6218	42.7209			L099	47.3478	47.3852	40.2204	42.1235	39.8985
	L298	42.0453	37.1054	38.1029	32.5153	32.7401			L297	39.5229	45.5635	45.6501	42.4873	40.3988			L100	49.8217	39.2432	45.0618	44.6706	40.7777			L099	43.3832	37.006	37.2783	36.6839	34.1508
	L299	31.7946	26.3975	28.5468	38.3401	28.7838			L297	49.8939	46.5789	45.885	42.6339	41.1103			L100	54.862	46.2252	53.1575	43.5502	45.9918			L099	40.5249	41.8462	38.8193	37.701	31.1236
	L299	49.453	36.8349	35.7769	30.1914	36.2249			L297	32.3099	29.3749	34.5481	30.6012	31.9697			L100	37.3659	41.1149	49.2093	39.4884	40.8621			L099	40.3421	50.4701	48.8494	39.516	34.163
	L299	39.8145	45.1135	45.1133	35.9365	42.491			L297	47.0999	42.4148	43.237	38.6037	43.325			L100	42.4059	36.8624	42.3882	36.2035	32.8765			L099	40.499	41.5099	36.8527	33.5206	26.9675
	L299	42.0841	52.7595	46.6339	41.8242	38.7851			L298	39.4615	39.7066	40.7138	35.372	37.9364			L101	54.405	48.5191	53.331	49.5294	49.4631			L100	54.4975	51.1103	53.8069	53.8295	51.3714
	L300	28.6766	24.602	22.5729	29.2743	37.3485			L298	39.731	42.9677	43.5708	39.8324	38.376			L101	43.6949	48.2172	47.2233	47.1564	50.6594			L100	59.5318	53.4013	53.751	56.6155	54.0987
	L300	31.6173	31.8519	41.1334	26.1114	32.4558			L298	36.996	33.1838	36.9213	31.6593	35.4775			L101	40.0469	47.0499	44.6417	47.2874	44.9709			L100	53.5745	48.2591	49.6399	45.863	50.3656
	L300	28.1565	36.9082	35.6699	39.6881	26.0133			L298	34.276	43.4903	35.0524	35.221	39.4332			L101	54.5054	50.0091	58.3012	54.4269	46.5154			L100	45.8422	41.857	42.7298	44.2365	50.3079
	L300	40.7515	31.8209	46.3401	35.9998	31.7008			L299	34.7836	35.5475	36.0213	37.2466	30.6136			L101	47.9793	51.2861	52.5518	52.9133	41.3531			L100	47.7139	57.5534	60.0644	54.0063	50.1085
	L301	36.6709	35.902	37.6607	29.427	30.3217			L299	54.8658	58.6652	48.1098	39.0934	35.3985			L101	48.0456	53.7061	42.9083	41.5083	39.7761			L100	36.2731	51.1556	55.3444	56.447	45.8529
	L301	40.7236	50.0622	41.6272	38.3836	37.5101			L299	40.3405	31.7053	37.9905	34.6627	27.8123			L101	44.6336	42.9301	44.7869	41.0083	44.1923			L100	45.7336	44.5245	45.6278	50.8419	48.2293
	L301	37.624	42.8037	41.1345	28.6984	26.7963			L299	46.6315	43.3039	44.7492	29.8962	27.8283			L101	48.5819	50.5206	51.7569	47.6334	37.2198			L100	57.1287	55.6603	65.0991	62.3019	56.5092
	L301	39.4099	48.1324	41.46	35.9071	33.4309			L300	33.7012	38.7197	33.7987	35.4761	36.2734			L101	48.4385	45.1577	61.6839	50.0044	55.8228			L100	45.5922	45.9724	47.9399	39.5782	39.7009
	L302	31.1065	31.4625	31.4625	28.5343	22.2963			L300	31.3455	29.4413	36.375	36.8037	31.4366			L101	33.6893	40.7851	49.8021	41.8201	41.153			L100	45.5893	49.4374	61.4744	56.1907	48.7714
	L302	36.1198	32.3217	34.5355	30.6657	30.9479			L300	43.4015	37.6841	45.3442	41.0689	37.144			L101	43.9912	55.149	45.4767	37.9225	39.947			L101	44.7535	53.417	50.1147	47.7397	48.766
	L302	33.3483	25.6609	25.9427	16.3187	19.9245			L300	31.5605	42.529	34.7521	31.1516	36.8885			L102	48.4403	49.9318	46.5532	52.4738	48.8091			L101	38.7382	41.9177	43.0838	48.1615	44.5156
	L302	29.8379	30.6593	43.4079	20.4282	28.2323			L301	35.7019	37.6982	38.6923	36.4793	27.0773			L102	44.9248	51.1957	49.7335	41.0364	47.4733			L101	43.8323	44.6011	42.854	48.0133	38.0937
	L303	35.6581	40.6974	30.369	29.1187	26.7338			L301	54.3465	43.1783	43.1018	38.5045	33.8967			L102	43.0641	53.9132	48.7148	47.5298	35.5017			L101	44.9467	52.8541	42.5671	47.7057	49.8741
	L303	40.2641	36.3211	37.4333	37.3913	37.5248			L301	34.4443	35.2219	37.714	41.6415	27.8431			L102	46.1613	43.5096	36.7727	39.6455	28.604			L101	42.6248	53.0559	49.5053	48.0311	43.9571
	L303	40.3314	37.2769	35.0203	27.0044	39.9306			L301	45.1416	47.5759	38.408	39.1899	32.6831			L102	42.5138	51.6078	53.5701	37.7775	31.7514			L101	48.1949	34.3883	57.7787	50.1607	47.5686
	L303	48.9066	35.035	37.4128	34.4126	30.5726			L302	29.6733	37.5529	30.2564	37.8442	32.3597			L102	41.096	47.3778	47.5877	45.084	38.835			L101	40.2461	43.7318	39.1457	41.4952	41.7378
	L304	33.8516	41.0717	34.7026	35.9221	28.3081			L302	28.9158	23.4419	31.718	33.6428	22.1509			L102	44.0457	49.1741	51.6559	49.107	40.6736			L101	44.7988	41.7289	40.9882	38.4971	39.4354
	L304	47.828	33.52	36.2518	38.0273	34.1804			L302	31.5501	32.4783	36.7198	35.771	31.6891			L102	35.8864	41.8668	45.8848	47.6197	39.1074			L101	47.0378	41.2063	40.9532	44.683	39.2294
	L304	41.0686	34.0846	46.5058	37.1806	36.0966			L302	33.8835	32.6289	30.1793	26.7473	30.2276			L102	39.8205	40.627	46.586	36.6338	31.203			L101	38.4498	42.8382	45.3332	48.2836	46.1894
	L304	36.0876	41.0689	44.6922	41.8514	39.7332			L303	40.3086	43.5959	41.0842	39.0658	35.1897			L102	35.806	47.5135	50.9061	34.8894	36.0193			L101	37.4123	43.8636	47.0889	41.495	45.9437
	L305	41.0206	30.6326	28.3041	28.8183	26.8933			L303	40.1279	41.4777	24.7512	28.4491	24.5075			L102	47.9785	40.4977	33.0024	32.8619	25.2814			L101	42.4372	58.4063	54.7621	51.6133	53.7509
	L305	32.5202	35.4324	32.7613	34.076	35.2524			L303	40.1365	45.8758	39.1836	40.5892	38.6401			L103	44.0709	41.2064	40.3341	37.9507	37.8298			L102	42.0985	44.1189	38.5668	42.4847	41.3407
	L305	37.7869	31.6391	37.6388	32.4967	34.7292			L303	38.039	41.6358	34.2701	30.5916	31.6608			L103	45.0162	41.9886	37.3946	38.9425	37.1222			L102	39.9228	46.7059	35.5986	42.4095	47.0519
	L305	45.1703	30.141	34.9172	33.3542	40.4531			L304	37.765	37.2165	38.3117	39.7309	35.0307			L103	48.4136	43.8901	46.5495	38.9164	41.111			L102	53.5283	53.2471	44.6158	42.6222	41.2136
	L306	57.2667	46.4474	56.5215	56.061	54.6572			L304	39.8672	40.2073	39.4042	38.8337	31.064			L103	48.4806	42.4286	40.8208	39.8955	39.1381			L102	35.0209	49.968	36.9874	33.5193	37.2687
	L306	57.5968	54.5678	57.8775	50.9361	51.1327			L304	39.5537	42.1876	39.0593	37.9539	37.9799			L103	43.9295	43.1834	33.83	35.6316	38.1874			L102	34.2888	38.5165	42.5808	50.0383	33.162
	L306	40.5358	46.7107	36.1289	37.4409	42.397			L304	48.4941	37.2549	39.6828	34.9941	43.178			L103	50.7919	41.6296	36.0743	39.6751	35.4034			L102	42.0395	40.6222	38.2217	40.629	34.9369
	L307	36.5193	35.4302	31.6569	36.9362	30.5202			L305	41.0932	39.4893	32.4576	34.5971	29.3237			L103	35.8242	29.742	32.3089	31.7644	28.5724			L102	43.1721	40.9779	39.2665	41.2743	34.033
	L307	33.1991	39.6233	42.3543	32.315	42.4931			L305	33.8052	31.5735	30.3995	29.5447	28.4353			L103	43.5193	36.3154	39.0233	37.399	33.9915			L102	41.3981	33.4152	37.6297	38.8998	32.5439
	L307	54.1454	48.9873	53.4353	49.7751	34.002			L305	49.418	46.629	39.7928	38.8303	37.6015			L103	34.5841	35.2628	36.0465	31.5934	28.1553			L102	40.5716	43.7936	41.2296	34.3971	31.5475
	L307	50.0911	49.288	54.2552	60.7423	44.902			L306	40.3838	38.0643	29.5724	33.5107	39.2992			L103	45.5628	41.5305	38.9936	39.3461	32.3407			L102	41.7704	53.72	47.1846	45.6422	37.2826
	L308	43.4095	33.2457	32.9044	29.1606	44.415			L306	49.1093	51.908	52.267	36.9988	32.474			L103	46.4715	52.2094	43.4265	40.3455	38.4884			L102	36.9929	47.0755	40.2261	38.7517	30.8319
	L308	44.1938	39.8913	38.4498	34.792	29.8639			L306	37.6141	35.1539	38.9733	36.764	36.764			L103	57.2387	42.5309	41.708	39.9398	37.8429			L103	38.7967	38.7679	40.2252	41.1498	41.1498
	L308	38.1644	33.4792	32.4017	30.0098	30.8206			L306	43.1651	39.4337	26.8835	33.8965	31.5319			L104	43.7034	38.5335	45.9708	41.6645	42.1501			L103	37.895	39.8535	39.6093	42.9397	35.1866
	L308	39.6895	40.8962	36.3308	28.5781	28.3063			L307	36.6903	30.9433	29.616	28.8636	28.2399			L104	41.5286	41.9264	39.2406	39.8285	35.1196			L103	57.3424	50.3367	48.0004	50.447	47.7558
	L308	43.7696	38.9107	41.9281	37.6428	27.2091			L307	39.7835	40.2098	34.6658	32.5075	27.4261			L104	44.9111	38.5395	44.8296	42.5085	38.797			L103	33.7076	27.8044	33.6261	32.9202	35.3599
	L309	40.3113	32.6642	32.1201	30.7025	30.7707			L307	40.5168	36.0954	34.8993	33.1722	33.4345			L104	43.3006	44.3874	39.1013	43.5431	48.4591			L103	46.7367	39.48	35.4417	37.9767	34.2087
	L309	42.9227	39.8075	38.1398	20.3608	28.9948			L307	42.9929	43.6147	39.8142	40.2691	50.0149			L104	47.7558	42.2364	39.4577	42.7068	35.2842			L103	55.2665	43.845	53.9198	42.6016	41.4824
	L309	37.7471	37.4321	42.6076	36.5636	33.9365			L308	37.3908	31.1833	37.9169	32.1672	28.1985			L104	41.4914	46.7489	39.4319	35.4272	34.7766			L103	43.4899	38.6431	36.7943	36.6508	35.8476
	L309	37.6485	50.1965	37.2221	43.3524	33.1596			L308	41.037	41.8559	40.6138	37.0117	36.5459			L104	46.9966	44.9204	44.4695	44.3145	44.2515			L103	39.9456	31.5029	35.5067	34.1883	35.5067
	L310	37.7452	42.9817	38.8007	34.2475	31.167			L308	47.0549	43.8169	45.481	41.5663	38.7407			L104	42.4297	41.5704	43.7721	42.2049	35.6706			L103	35.1846	32.0364	29.2247	35.1349	29.1629
	L310	39.621	49.2197	38.6666	42.6706	45.3832			L309	38.4516	42.1141	37.2276	40.6537	30.8792			L104	41.6901	46.1152	42.4973	38.0135	36.9519			L103	43.0379	44.1637	39.6566	35.7091	35.9148
	L310	40.4934	40.303	33.4544	28.5656	28.9751			L309	54.459	55.7671	49.4174	41.712	35.4758			L104	43.1306	44.1185	38.7065	35.3754	36.5695			L103	43.7523	48.4632	43.5741	41.5069	34.3161
	L310	44.5581	31.2529	34.6494	33.3493	38.3692			L309	41.7246	43.2474	37.2058	42.4317	39.9581			L104	43.0453	41.0148	36.887	34.8326	32.3371			L103	36.1572	39.1121	33.2916	39.1572	28.1311
	L311	29.332	33.5598	32.6329	27.2001	37.1013			L309	36.9798	40.6864	46.1879	44.9535	36.1647			L104	48.9187	43.286	38.7801	37.4754	37.1557			L104	43.2688	43.2775	46.4486	45.4221	42.432
	L311	38.4878	29.1547	29.4509	39.1317	28.3662			L310	57.4584	58.4825	74.0679	52.1863	41.6746			L105	41.9152	43.9419	42.9305	40.8554	37.8359			L104	33.619	36.8783	37.3935	37.4324	37.5142
	L311	36.8911	27.6571	33.5339	30.1291	39.8439			L310	37.8244	35.6597	36.8944	36.5615	36.8944			L105	49.709	43.4236	41.2299	46.4932	43.4702			L104	54.5669	47.7352	46.2422	46.3097	45.5839
	L311	39.2884	39.2884	43.2503	38.7735	35.1036			L310	43.4214	43.1351	40.3508	32.5989	38.1747			L105	43.9979	45.8977	38.3202	37.1155	38.1731			L104	50.2151	53.1992	42.5732	43.4002	40.6421
	L312	30.7732	28.4675	33.1429	37.1278	33.3641			L310	45.1605	47.816	38.9883	33.7897	26.8847			L105	40.6317	32.2562	36.6441	32.9584	40.4229			L104	45.3106	45.8467	47.4437	35.405	36.5136
	L312	41.8724	33.9707	35.7194	33.3987	35.6493			L311	35.0655	37.4817	38.5197	32.6273	33.4969			L105	50.3935	45.6042	45.8369	39.9941	37.6312			L104	50.6401	52.5514	51.0319	39.6472	40.2014
	L312	45.5938	44.0792	45.3394	34.2521	42.9348			L311	33.2653	30.4018	34.9409	36.8998	32.5529			L105	35.1365	47.4806	41.6576	39.7124	36.1799			L104	46.3192	45.3853	44.2287	40.9945	45.2796
	L312	42.8295	41.7639	50.973	56.7943	49.1476			L311	34.6855	33.4376	28.8024	35.4018	30.071			L105	43.9441	40.9024	37.6665	35.2374	34.904			L104	44.9091	50.4493	49.0162	49.9489	45.2249
	L313	50.631	48.7707	46.1683	44.5823	37.7162			L311	43.9895	39.3302	32.8153	33.0606	36.3395			L105	37.3844	36.1307	42.6535	40.2813	32.7685			L104	49.7043	46.846	43.184	44.1774	45.4562
	L313	50.4024	49.1586	50.4543	38.4793	42.1654			L312	42.9864	34.6	31.507	33.9793	31.3533			L105	36.5636	39.9222	43.4918	39.4491	31.9454			L104	41.0846	39.6941	44.3343	37.1127	40.7166
	L313	43.4738	45.8792	51.0924	37.7159	35.0838			L312	41.4882	33.1762	18.0113	22.756	28.3047			L105	43.4582	47.066	38.9182	35.7671	30.6965			L104	45.8526	47.4203	38.9856	40.9897	39.6267
	L313	41.378	44.8747	42.5888	53.6547	47.2793			L312	36.8514	31.7285	41.9544	45.1427	40.4942			L105	39.0917	37.0936	37.8146	30.8789	25.4288			L104	49.4079	45.6309	40.0816	41.2432	36.7284
	L314	39.3955	48.0202	40.0656	33.3141	36.4887			L312	44.1693	42.3754	30.6642	36.6283	28.4873			L105	49.6151	43.8342	38.6398	34.7765	32.1626			L105	45.3943	48.4997	50.0742	48.4361	44.7605
	L314	42.1584	43.4872	42.1983	42.3347	42.7471			L313	38.7786	57.2671	49.7412	48.8038	52.1608			L106	52.6061	46.4296	51.5674	52.5865	55.8858			L105	38.7736	41.9714	44.7063	42.8317	43.0931
	L314	39.5437	40.6019	28.8726	27.8341	24.0721			L313	50.7737	37.9079	48.0637	40.1323	31.6387			L106	42.2155	48.1549	46.3199	43.5603	40.0835			L105	49.2239	44.8448	51.9021	47.5632	48.5449
	L314	29.061	35.0339	41.3486	33.3653	31.1978			L313	42.5611	47.451	46.4241	46.5209	36.4164			L106	48.3312	46.5552	43.0048	36.2264	42.235			L105	49.5298	50.6425	45.6302	42.5471	45.9547
	L315	40.6042	31.9566	27.6883	33.4981	33.5254			L313	42.7136	47.3796	41.1224	39.5213	34.2193			L106	55.2528	52.2937	46.2919	41.0831	41.5739			L105	44.1258	45.4498	42.0167	52.7669	46.549
	L315	32.6429	36.7014	31.135	39.2928	31.2832			L314	43.9885	42.6611	46.2543	52.3094	48.0839			L106	45.9915	43.6983	40.4114	41.737	31.5809			L105	45.4421	44.5538	38.1064	43.4873	36.7844
	L315	31.5416	49.6836	32.0705	25.1984	27.5771			L314	43.2842	54.9173	43.9174	53.5953	49.8831			L106	48.2646	47.3814	37.6537	30.513	36.5302			L105	41.5173	44.9894	43.4787	45.7597	44.9963
	L315	41.8982	32.1121	30.1361	34.4341	28.3314			L314	43.6948	46.0334	47.6245	45.7981	45.5779			L106	46.1475	48.2256	41.7245	46.886	48.8621			L105	41.3598	47.7775	45.4902	43.4534	42.4082
	L316	36.6127	48.0701	47.3767	50.322	47.8446			L314	50.2252	48.4758	46.8366	51.4158	53.8243			L106	42.6099	51.805	43.9807	49.2906	48.8223			L105	42.0393	45.1747	42.2459	44.3634	37.7688
	L316	43.7775	45.1349	47.7763	52.1523	45.9086			L315	40.008	48.0484	42.0157	38.0715	38.2198			L106	45.8715	45.371	35.9036	42.061	41.8727			L105	39.7874	44.3146	48.53	43.8878	47.3526
	L316	41.4444	41.4444	40.0724	50.6598	45.5739			L315	49.7045	40.893	37.6492	31.1756	32.5894			L106	34.0788	35.0785	33.1637	28.4936	28.8369			L105	37.2836	44.0937	43.2097	47.7476	45.8621
	L317	40.6493	39.3623	37.6201	32.5435	28.2843			L315	30.9409	32.7318	33.8827	32.4362	27.5515			L106	41.3911	45.3478	57.5922	44.2373	48.3452			L105	38.7093	43.5993	47.06	50.1944	43.3761
	L317	39.8175	36.808	39.5282	38.9783	31.0571			L315	30.5855	34.2452	28.9424	34.5215	29.9251			L106	46.7915	50.9279	57.7415	36.7408	33.2067			L105	37.9542	46.1593	40.929	35.34	39.516
	L317	31.5348	30.7404	31.3088	21.603	22.9872			L316	38.3847	44.5681	41.2576	39.9366	40.1205			L107	42.6619	50.7956	47.3776	50.3399	48.1303			L106	39.5817	37.8551	40.3978	45.5659	39.2192
	L317	31.306	38.6717	31.0506	28.8684	30.377			L316	45.2114	38.8319	36.8274	43.3675	35.1518			L107	40.7372	39.8491	42.7953	46.7579	48.1722			L106	50.9757	46.741	51.1048	45.1644	42.201
	L318	41.4692	41.0257	41.9514	31.2174	34.9063			L316	45.1689	46.1314	44.8135	36.2452	39.1521			L107	41.8015	37.9978	36.5751	48.4301	43.8416			L106	44.6604	51.0654	47.1973	53.1607	41.8333
	L318	38.5411	44.7378	46.3862	37.8328	32.755			L316	56.9006	40.6885	27.6488	43.1781	36.0151			L107	33.9054	34.945	39.5993	45.5492	35.3533			L106	41.8537	48.6354	46.6051	38.3955	36.3258
	L318	37.3569	34.1771	42.1336	30.9706	36.9032			L317	56.2214	49.1009	40.6754	38.3724	33.4557			L107	35.4733	49.2817	38.1774	42.4949	48.0958			L106	48.0487	41.5081	43.094	30.8758	33.9012
	L318	40.4605	35.7058	42.7109	34.0585	34.0273			L317	60.7708	38.7008	38.8534	31.2579	31.2284			L107	43.4198	55.2214	44.5281	51.0336	37.9136			L106	45.4987	56.3355	51.4375	24.2621	23.579
	L319	44.5993	44.6874	43.1127	35.6317	31.6831			L317	41.4175	42.6955	42.6955	42.6917	42.6917			L107	39.1154	43.4665	41.9839	40.884	41.4049			L106	39.6689	38.9166	40.7662	39.7635	39.9865
	L319	46.0778	44.9609	46.1122	33.2645	33.0806			L317	42.7207	44.2479	48.7385	42.1927	33.5799			L107	44.1635	42.6735	47.199	44.475	41.7599			L106	50.6188	49.7983	49.7361	48.8162	47.0842
	L319	36.9417	40.357	37.9697	38.101	30.2775			L318	28.2289	38.6524	35.755	31.635	32.4192			L107	45.3169	44.4893	43.0015	49.7231	48.8991			L106	44.5391	48.7546	47.9256	48.2959	44.2077
	L319	36.3942	46.8685	46.7282	45.4094	38.3491			L318	32.9485	35.3972	43.2208	31.3759	29.7545			L107	43.3537	48.7491	44.9123	51.7397	45.5321			L106	50.7521	48.4995	45.8784	44.5689	42.9689
	L320	33.6297	28.7568	24.0229	28.1578	23.4836			L318	41.2986	37.2327	36.9302	36.405	33.4215			L107	49.9184	41.0552	43.1009	45.525	44.4732			L106	44.523	42.1301	48.3718	46.7029	40.3304
	L320	24.8455	34.5879	30.429	27.4337	26.1277			L318	33.7831	42.2051	32.4059	23.8063	23.084			L107	38.2384	44.814	37.3709	39.0511	38.8355			L106	52.368	41.1071	41.1071	36.5783	30.2847
	L320	37.0907	33.2275	28.6725	21.351	34.588			L319	33.5902	35.3822	26.5651	25.1611	25.3274			L108	41.0244	42.9345	45.5228	39.5069	39.6316			L107	42.513	46.0847	49.6348	44.7113	43.0503
	L320	48.883	34.2586	31.1818	27.8677	27.3519			L319	41.2014	49.6385	47.6452	32.5496	36.3004			L108	48.2218	45.758	42.6787	41.9837	39.3889			L107	40.0767	46.5788	49.8358	44.8422	47.4103
	L321	32.3792	34.5574	37.7452	28.067	35.9288			L319	47.3088	54.5379	44.8127	41.3913	40.8943			L108	46.0809	52.1206	53.5582	48.5467	42.0757			L107	37.3568	42.6527	47.8829	43.5275	47.4702
	L321	56.7832	41.4604	38.1713	38.7187	43.8652			L319	47.116	58.2519	47.4416	41.8179	38.5509			L108	40.5054	49.4518	44.195	41.4099	35.5397			L107	36.5342	34.5208	45.1556	42.4955	39.5679
	L321	28.3291	29.0157	26.1389	24.6663	21.2854			L320	52.641	57.9051	59.5647	57.228	53.5019			L108	46.2934	47.0424	35.3942	34.1929	34.2014			L107	35.1487	44.9686	37.2079	43.2175	44.8076
	L321	46.1197	46.0293	44.6033	46.9593	36.7741			L320	32.9681	31.7622	26.8304	30.8462	23.2048			L108	39.132	50.0044	49.2154	36.2451	31.3003			L107	36.6565	43.6315	49.6872	48.6273	49.5193
	L322	54.5367	45.4092	46.8815	44.5594	42.5845			L320	40.2937	39.6731	46.502	45.1089	45.1692			L108	36.3264	35.8686	38.7572	34.5738	29.8218			L107	36.713	55.0322	49.6035	50.542	49.6706
	L322	54.4983	48.2795	44.5925	50.1301	42.3463			L320	27.1825	31.7159	32.6628	31.9668	28.0868			L108	45.2276	37.1598	38.6025	39.3442	35.5065			L107	46.2234	47.6826	48.2701	48.1254	52.7542
	L322	44.315	42.8916	40.2921	41.7127	43.1415			L321	43.2423	42.3504	37.3805	41.4349	42.9718			L108	37.0458	32.5533	35.0791	33.5498	27.7762			L107	43.5032	42.0342	42.1585	43.7779	37.4626
	L322	40.5326	40.5326	51.0681	45.0553	45.1441			L321	48.6368	44.1645	43.0734	40.8404	40.8944			L108	41.2047	42.1918	34.5282	39.4829	33.157			L107	50.1548	42.8104	48.9761	49.4392	47.1463
	L323	31.7321	32.0139	34.7668	28.3292	32.3446			L321	39.8435	40.6998	40.6998	34.9359	31.5058			L108	41.4605	39.2539	35.8213	30.5837	31.7019			L107	43.1042	50.0334	47.1538	49.2197	44.121
	L323	37.2498	31.2593	40.0191	36.966	28.7772			L321	37.3348	34.6332	36.3799	32.6326	27.2907			L108	44.3168	38.0333	32.9592	33.0493	25.5985			L107	37.6144	39.8064	44.6013	44.829	38.6221
	L323	24.3077	31.8087	34.4127	32.2364	38.8404			L322	47.7214	51.8625	46.0594	47.1091	42.5891			L109	48.2193	51.5178	50.2553	45.4252	40.3361			L107	41.6962	42.0327	35.2239	45.446	42.3115
	L324	46.1292	42.9971	40.7458	36.7666	39.17			L322	51.0703	44.3274	41.1123	49.0333	43.531			L109	53.4921	55.4044	44.0061	42.8953	47.4936			L108	41.186	40.2915	34.5827	36.2393	38.0037
	L324	51.9014	51.5689	52.6714	45.6756	37.9391			L322	56.2549	53.325	44.2821	43.6	53.1058			L109	48.777	55.3704	52.4525	45.1799	41.1828			L108	30.5903	35.4752	38.6057	39.0651	35.626
	L324	29.7819	33.6987	27.7621	35.0633	31.1096			L322	70.7777	53.8618	53.2966	60.659	57.3598			L109	57.7085	52.171	48.2113	41.7531	40.3483			L108	37.9607	41.197	42.9797	34.2556	33.8101
	L324	45.5526	45.5526	37.4837	32.2581	26.6873			L323	42.1893	38.9025	39.2515	38.0218	30.6665			L109	57.6974	51.1101	42.7515	40.6285	42.1385			L108	47.602	46.499	40.9422	42.3777	35.3679
	L325	28.5392	41.6205	27.0808	37.431	35.5456			L323	47.3916	41.9872	38.6635	36.7877	31.3659			L109	54.3994	53.5126	45.4538	44.6563	35.2831			L108	45.8634	35.4492	36.3067	38.8346	34.8409
	L325	32.4621	37.0444	39.0312	33.5502	29.3704			L323	40.9155	42.6997	39.7142	37.5043	41.7248			L109	41.9918	45.5877	45.258	39.7593	41.6067			L108	51.1879	46.4808	43.3165	38.4289	39.4228
	L325	28.7132	26.6227	32.4594	28.4436	43.2197			L323	54.8596	40.3357	36.4349	45.8545	35.4283			L109	45.1454	48.2805	50.3873	44.6283	43.3298			L108	37.589	47.233	42.3816	41.5087	35.2398
	L325	45.0274	34.7098	47.9884	38.541	35.4978			L324	46.8789	40.839	39.9623	45.1585	45.3803			L109	47.0063	46.9746	38.2445	47.5651	44.6135			L108	42.4074	40.3985	36.7802	34.5759	31.8242
	L326	49.9724	48.7249	46.7135	41.2595	39.1225			L324	38.4736	41.9243	36.3795	35.0655	34.7652			L109	52.2322	56.4206	46.5786	43.43	44.5922			L108	45.1215	49.704	43.5511	39.1928	35.6123
	L326	52.7254	48.5763	46.5019	45.9671	38.36			L324	35.5548	39.253	44.6968	37.6319	35.4577			L109	45.5213	56.6072	54.9834	48.0239	38.252			L108	53.0513	55.0049	49.6014	41.1181	34.987
	L326	50.2614	48.1944	43.985	44.0415	45.2089			L324	36.6088	43.774	37.3347	39.5116	27.5321			L110	45.6928	47.8943	42.826	46.8889	40.5789			L108	51.3286	50.7593	44.1082	44.1976	30.4172
	L326	57.6058	54.6653	42.3344	50.0987	42.6735			L325	44.3427	43.2523	42.5308	41.3575	39.3775			L110	44.7266	43.5236	47.1448	40.0392	40.5363			L108	48.4903	43.8044	35.4248	35.3537	30.1177
	L327	53.2335	54.7509	51.5216	50.4081	42.987			L325	38.7196	50.2308	45.9259	36.7557	44.7204			L110	38.4209	44.1977	45.1627	42.0971	37.8034			L108	42.7558	36.4284	28.9203	27.5631	29.6612
	L327	49.6956	57.4382	56.1117	51.861	44.0147			L325	51.8915	47.7344	45.7828	49.3636	51.6129			L110	51.6617	46.3381	44.7641	46.1213	41.2788			L109	47.0465	44.628	48.8635	48.0028	43.4283
	L327	41.4939	45.0084	44.8396	44.789	40.2968			L325	48.2126	27.4179	51.9537	43.7977	46.1887			L110	45.5961	48.2189	47.491	37.0272	40.2765			L109	42.6711	44.0233	49.4285	45.0015	43.2773
	L327	45.7609	41.007	48.3882	40.2588	48.8262			L326	49.4997	56.4045	57.87	52.5792	45.623			L110	46.4711	43.559	36.1004	42.3532	35.509			L109	50.8823	46.7511	53.5533	48.2015	45.7702
	L328	42.8983	43.9156	37.186	42.7469	37.3383			L326	48.704	46.5185	40.6351	39.0591	32.157			L110	54.381	42.1905	38.5364	40.9234	39.6893			L109	43.2982	38.3035	42.971	39.308	37.6287
	L328	49.8455	46.5498	47.6158	49.5824	41.1463			L326	42.9938	39.8169	37.461	43.829	38.7861			L110	58.6318	42.2432	43.2242	34.7438	37.934			L109	42.5545	44.397	50.7505	48.9451	41.7566
	L328	37.6509	39.0378	41.899	35.041	31.5484			L326	45.8088	40.4869	40.5566	35.8826	32.2587			L110	41.3092	42.5686	40.5271	36.5575	37.5871			L109	40.0133	43.508	49.6519	44.0857	39.1209
	L328	56.6301	43.8982	40.5069	35.7208	32.9211			L327	52.0693	57.207	53.7682	50.7285	50.7041			L110	41.655	41.3338	42.7071	35.1502	40.9276			L109	50.0479	47.6084	49.9382	48.8725	47.7951
	L329	35.3967	26.1887	32.0495	26.5464	30.7439			L327	55.5106	54.8504	52.7036	48.4211	46.5639			L110	44.8683	43.4484	41.9565	36.2711	38.93			L109	41.1391	39.7788	41.1972	37.093	37.5963
	L329	33.8793	41.4847	33.9855	31.8062	27.5335			L327	46.1021	45.7161	52.3371	41.2941	45.1008			L110	40.8379	37.5666	44.3147	38.6689	34.3149			L109	45.3871	41.1396	42.6646	36.7654	38.6486
	L329	29.6523	27.6563	31.7628	22.7894	19.0249			L327	36.7844	49.0607	47.5136	50.3407	48.8538			L110	46.6107	44.12	37.9991	38.2099	31.0743			L109	32.2738	28.3331	36.9488	28.8792	30.5742
	L329	32.4949	31.4254	39.8187	25.0794	26.8554			L328	51.0891	50.5288	44.346	43.194	41.0603			L110	40.7173	52.8021	43.0728	42.9104	32.5374			L109	46.4169	37.3597	39.6696	37.8275	34.6752
	L330	45.4898	44.1804	46.7889	49.3089	41.2563			L328	53.0019	49.7047	47.0683	48.5127	40.1432			L111	42.3163	47.1849	45.6201	38.5913	45.2344			L109	32.1209	47.0091	39.307	33.2812	32.3587
	L330	51.5608	46.1715	51.3012	45.567	42.5251			L328	49.3764	51.9194	47.1395	48.3983	39.4859			L111	44.33	43.8431	50.1291	38.0763	40.6557			L110	45.6121	48.0286	44.8039	47.7924	46.0992
	L330	20.2361	34.0438	29.0105	28.3795	23.402			L328	46.1954	51.7326	51.494	48.7518	39.7202			L111	43.2291	53.2048	41.1823	47.1076	41.436			L110	40.8629	49.5266	45.0613	42.3548	43.1083
	L330	36.7505	37.5481	46.7158	50.4125	35.2462			L329	37.7994	39.5486	38.275	39.5992	38.0214			L111	56.675	49.6974	43.9046	46.44	42.9092			L110	48.0026	48.2851	45.3219	36.2928	46.7812
	L331	54.6058	42.5763	44.4728	33.2148	31.5446			L329	39.1123	41.026	34.6232	38.2991	36.3025			L111	49.7482	58.0136	53.3775	49.6979	40.2152			L110	59.9221	43.0943	55.3984	50.6008	48.6551
	L331	48.4863	47.3998	45.7438	37.69	35.2123			L329	36.2895	37.2314	39.3202	37.139	36.1873			L111	41.5286	41.9249	37.2439	38.5917	28.341			L110	62.1568	43.2243	51.6194	46.7864	51.9943
	L331	41.4971	41.6097	38.0002	37.1278	28.9182			L329	30.7414	36.0168	30.5927	26.0194	28.5933			L111	46.8765	51.2313	46.1956	42.7073	46.5543			L110	29.0344	38.39	45.9894	39.7457	41.0139
	L331	36.9364	53.6099	38.8544	35.8533	40.7472			L330	42.9031	36.0559	38.491	32.7791	38.7271			L111	54.436	50.6902	45.1242	52.0738	44.9783			L110	45.217	49.0976	47.3612	46.955	48.3304
	L332	48.8476	45.8514	48.9111	50.9206	44.6821			L330	36.1795	50.4923	45.3038	48.4982	42.5178			L111	43.9687	43.67	45.3157	38.1094	34.8602			L110	42.0921	46.41	45.0621	41.1055	42.6665
	L332	42.8797	52.8121	51.2809	52.0634	49.1276			L330	46.0251	58.2499	41.45	42.3487	53.2942			L111	51.6816	52.0614	47.0158	40.9378	39.7612			L110	47.6917	50.3661	52.0064	50.7551	45.1312
	L332	49.6399	50.985	59.6736	50.2206	44.9898			L330	49.0263	33.5	49.6897	45.2043	37.2853			L111	52.2848	47.9749	49.567	41.6729	36.0211			L110	42.853	52.8671	50.2779	48.3221	41.9587
	L332	55.7503	55.3098	53.573	63.0775	45.6961			L331	48.7206	48.3071	41.3211	31.5255	35.4519			L111	56.812	57.0241	58.1475	46.8823	37.3154			L110	37.9803	45.6603	50.2776	48.7948	50.6658
	L333	46.3796	45.7409	44.8721	42.5969	46.5849			L331	69.6916	66.4334	53.343	41.4726	38.3131			L112	45.1406	45.4641	48.4543	48.5915	51.5111			L110	36.4395	44.04	50.2863	43.8303	49.8651
	L333	47.5535	51.9728	47.541	46.9173	41.2601			L331	46.5066	44.2227	41.7546	36.3646	39.3893			L112	39.2568	38.8554	36.2439	34.6135	40.1313			L111	47.431	49.2543	45.2438	47.2259	39.2367
	L333	34.7165	37.1982	36.8703	36.5263	35.7768			L331	51.5127	45.0437	50.2228	40.4526	43.1086			L112	50.7924	44.8816	39.623	45.401	35.9113			L111	52.2504	44.2849	45.1074	48.1955	40.0391
	L333	43.9172	49.3626	38.7396	43.3658	41.349			L332	50.0423	52.9659	48.811	47.2618	49.2032			L112	48.9861	50.8421	41.6751	35.159	39.7106			L111	50.4763	46.2059	38.5867	43.2624	39.931
	L334	38.7216	39.9077	39.0568	31.4391	29.53			L332	58.2587	63.5352	55.4422	51.4776	57.5231			L112	41.045	47.8646	58.6222	59.4039	43.6069			L111	53.8113	61.3476	49.2991	45.6671	45.7006
	L334	36.5407	37.9571	36.3057	37.2009	33.6186			L332	53.1135	51.0467	52.8979	53.07	52.7953			L112	43.8774	61.4897	52.3649	42.9504	42.4598			L111	49.7921	50.6452	57.7054	46.7261	40.0083
	L334	37.2237	36.7438	41.7357	36.2079	33.7589			L332	59.5235	52.9771	53.9268	47.2758	48.1871			L112	51.2498	56.008	49.0783	54.3775	47.7204			L111	51.8295	49.297	52.2065	43.1083	36.5598
	L334	55.612	39.1609	37.4873	33.4178	31.9152			L333	42.1921	44.6824	43.6644	39.7897	38.7359			L112	42.6885	43.3242	44.0444	40.3517	36.7604			L111	47.7174	48.3851	44.6418	48.042	46.2701
	L335	54.2564	40.8935	42.3498	30.3162	34.8516			L333	56.6182	43.9856	53.6443	51.7927	43.5735			L112	45.6107	43.1174	40.566	35.5865	37.9483			L111	44.5247	49.4111	46.725	45.2007	46.945
	L335	39.132	45.6284	43.7073	36.1069	44.4628			L333	43.1622	40.7186	40.8869	39.4186	39.135			L112	42.5664	51.3899	51.5601	37.8929	50.2502			L111	48.9364	54.9579	55.2966	52.0913	50.2268
	L335	41.2829	41.1586	39.1457	36.616	39.3392			L333	48.2116	45.6193	57.6271	43.7828	43.9391			L112	52.9073	57.7499	45.3732	36.1775	37.9727			L111	45.1442	42.1235	45.3161	44.6974	35.7372
	L335	37.0228	42.8605	46.7682	37.0227	39.7347			L334	51.9116	39.7621	43.5293	38.7829	39.8099			L112	37.8757	48.3897	26.9821	33.9772	32.8569			L111	52.8295	51.6685	46.6049	42.2515	44.1918
	L336	28.0895	38.2671	31.4387	26.7382	26.0155			L334	36.2916	43.9406	41.0865	50.2223	31.9501			L113	40.137	43.5098	43.941	41.4649	41.9868			L111	55.8763	54.6581	47.0385	46.4323	42.7747
	L336	36.8808	43.3525	35.0448	32.0257	32.9231			L334	40.6789	49.821	52.2952	38.7588	42.6161			L113	39.9932	42.9812	47.3248	46.5307	43.3593			L112	35.2682	39.6192	37.7297	36.2045	33.4948
	L336	41.7478	42.4637	39.2063	35.9522	35.2417			L334	41.619	45.8202	36.8843	35.8069	30.6465			L113	43.9989	44.7352	53.2944	53.2754	48.338			L112	32.2457	30.3461	33.1519	28.7135	28.9593
	L336	43.9427	41.6713	42.0976	45.097	31.6877			L335	38.1512	34.8226	32.3028	27.3788	40.5346			L113	49.122	56.8462	58.5136	51.246	46.1925			L112	37.3393	38.5793	42.7292	36.6844	36.0054
	L337	47.8569	35.4718	31.3089	32.4538	31.3598			L335	45.2299	30.9364	44.0305	36.6247	30.4009			L113	57.1956	58.6893	54.0965	48.3059	46.6961			L112	39.1914	33.0584	34.3768	37.7315	30.735
	L337	40.6779	44.7783	39.8618	39.18	29.5581			L335	40.1982	41.5754	39.7665	34.5164	31.6009			L113	48.1199	47.3605	39.2034	40.3327	37.3629			L112	35.4078	42.2372	33.0854	37.3508	31.8661
	L337	47.3535	36.7282	47.6868	38.3865	42.1443			L335	32.6263	37.341	50.0051	35.8724	35.4532			L113	57.4924	56.2428	57.468	41.1268	47.9977			L112	35.1634	35.1634	35.8499	28.7809	27.5698
	L337	51.6175	62.8599	62.4034	58.7533	46.7545			L336	41.3785	42.9362	43.7323	47.2737	36.7916			L113	41.5006	42.1211	43.4622	41.5774	40.6906			L112	33.9762	40.543	38.7756	33.6718	35.6372
	L338	53.5266	43.7653	45.1768	47.8377	41.7531			L336	39.8056	42.5576	43.9658	46.3801	35.9559			L113	38.6893	41.4354	38.6844	40.5278	38.6503			L112	33.8937	38.5419	40.0101	41.2652	34.502
	L338	53.0821	67.6707	56.1974	46.2106	49.1814			L336	36.6928	41.11	41.3591	38.9429	35.7393			L113	39.3072	41.4431	42.3911	42.8577	42.0027			L112	35.2329	39.0893	41.6912	42.676	33.1918
	L338	32.1505	39.3233	37.8023	37.449	32.6792			L336	40.9665	41.3468	52.5589	37.6574	38.2361			L113	37.3568	44.1923	42.1135	42.9438	39.0668			L112	36.4327	43.1353	45.9741	45.2275	35.6218
	L338	55.0559	49.7385	47.391	47.343	45.2154			L337	42.1921	44.6824	43.6644	39.7897	38.7359			L113	44.0189	39.21	38.2514	41.1451	36.0201			L112	33.8439	31.0333	38.9805	28.3184	39.1136
	L339	40.9513	37.9863	36.837	40.9276	33.056			L337	49.0686	46.321	45.4718	44.7003	39.1551			L113	38.5051	41.3119	43.6749	47.0119	35.2059			L112	32.217	39.9368	37.28	26.4707	34.6256
	L339	40.7491	33.9446	42.4761	37.5787	35.3353			L337	42.8056	35.541	40.5517	39.1576	43.2986			L114	52.4509	57.3038	59.5161	58.5274	50.4999			L112	38.6182	39.4286	38.9569	30.614	27.9001
	L339	33.87	41.7823	41.7482	42.74	42.6573			L337	40.9182	41.6606	41.4977	34.5457	36.5019			L114	43.0814	39.668	37.0732	38.4944	43.8889			L113	41.9477	44.4918	43.624	42.4914	47.0137
	L339	38.9516	40.3184	39.1433	58.5001	39.1617			L338	54.861	48.2515	48.8433	49.8961	47.3964			L114	46.8829	43.0702	41.5075	37.8881	39.3182			L113	40.3085	45.2227	39.4051	39.4824	40.2937
	L340	47.4604	38.7265	43.927	33.6618	32.1688			L338	53.1332	54.6558	38.9898	44.3563	35.9827			L114	52.9554	41.908	44.9677	40.0504	37.6625			L113	38.9345	38.541	40.5799	34.6867	36.2056
	L340	46.0531	51.7141	34.7379	32.3566	34.598			L338	46.4779	48.3621	55.6241	45.3514	42.095			L114	55.8016	61.7687	57.2472	43.6985	45.7939			L113	30.9189	33.8626	39.893	35.6105	38.2644
	L340	38.8609	41.6024	46.0811	38.9188	44.9732			L338	50.5516	58.5633	45.4119	41.6411	46.6615			L114	57.3494	56.8242	47.8864	51.6288	38.806			L113	35.1806	40.3063	47.0739	48.5063	37.8439
	L340	41.6686	46.0469	48.7729	49.8839	43.7772			L339	36.7201	44.7621	35.3791	32.6003	34.4851			L114	59.4312	45.9554	40.2341	37.1309	47.5974			L113	28.9446	39.683	48.0762	48.1052	43.7233
	L341	36.796	34.3525	35.1768	24.8412	22.4096			L339	38.1358	40.8926	31.3626	28.1538	28.5497			L114	46.1686	43.8131	43.7625	44.1876	42.2021			L114	52.4975	55.832	52.7275	54.4443	55.1725
	L341	32.5231	35.2153	33.9137	32.0457	31.399			L339	36.7984	37.8951	32.7482	31.6696	27.9463			L114	44.5836	47.207	44.6441	46.3375	39.9753			L114	52.846	57.3896	53.2767	55.2001	48.612
	L341	33.6322	33.6322	42.1012	42.1012	45.4898			L339	48.8501	36.5898	36.2554	34.8702	29.6498			L114	46.1059	43.9001	47.8634	41.3495	37.6913			L114	46.4979	44.1499	45.1866	52.0458	46.6519
	L341	42.8378	44.568	49.0538	41.0931	51.3196			L340	63.5953	55.9029	54.6942	45.792	48.7203			L114	47.4268	52.3997	49.6247	50.2478	38.9452			L114	46.8722	53.6095	53.9931	48.2761	47.2985
	L342	45.4489	46.117	41.123	46.1877	46.7787			L340	58.5352	48.6805	44.1797	41.5586	40.0541			L114	41.7953	50.8495	47.7115	39.1938	41.4848			L114	49.3947	46.6306	55.0438	50.4226	54.9277
	L342	44.1389	38.6117	46.9579	52.5319	47.9698			L340	45.998	38.3214	35.7187	39.0116	33.2049			L114	30.7849	38.5147	50.816	53.1362	45.4831			L114	48.4251	46.0043	38.4816	54.7991	46.0205
	L342	44.9889	43.9075	40.1034	26.9166	25.7787			L340	69.2268	47.0145	50.3525	49.9833	43.2457			L115	45.52	45.56	41.2085	45.8982	40.9106			L114	55.7137	57.0825	56.7767	56.9911	54.3055
	L342	42.1209	37.8009	36.6938	31.3004	36.4161			L341	43.7906	41.455	47.4185	45.5509	46.8765			L115	39.0192	43.587	40.9016	37.5554	36.3881			L114	56.9572	53.9163	57.7104	57.5674	54.8708
	L343	39.7159	40.9801	40.4955	41.0656	43.2107			L341	47.4431	37.7581	44.2986	46.8241	50.3486			L115	46.5706	44.0137	38.6181	40.6317	41.5324			L114	54.0947	54.5223	58.1401	53.5211	58.4718
	L343	44.7886	46.1239	48.2298	37.3272	44.5011			L341	41.7025	43.0692	49.7399	47.1995	46.9862			L115	46.7681	40.8077	44.1407	37.0191	38.6428			L114	50.6334	57.3891	57.6004	55.7328	59.0307
	L343	33.8817	35.0988	40.7406	45.7674	37.4806			L341	47.129	46.8178	54.2537	41.1111	47.2123			L115	45.7231	41.1962	36.1675	35.0929	38.3994			L114	53.8747	54.9448	51.5111	56.418	45.7143
	L343	39.3581	38.9792	49.8997	45.5514	23.3288			L342	38.3456	38.9989	36.5394	34.4457	35.8399			L115	49.7145	49.947	35.6588	36.8323	40.6378			L114	56.3149	55.5427	55.3592	58.0071	44.4845
	L344	44.9514	45.0844	53.5954	42.4832	49.0535			L342	43.8553	44.5059	42.6514	43.1594	34.7557			L115	40.3718	39.7165	35.6953	36.4784	36.6233			L115	40.2129	41.3907	39.8384	37.0382	38.2928
	L344	54.1946	64.4306	50.4882	47.8086	49.2548			L342	43.1886	46.7842	44.9343	47.1272	39.7081			L115	43.5629	42.9122	45.0521	45.3624	39.1658			L115	45.1984	42.1047	44.599	41.7998	37.8964
	L344	45.0419	44.4293	36.4775	41.4545	35.6972			L342	39.8299	39.9009	42.9739	44.6154	36.1697			L115	39.2282	34.5684	33.7804	34.2128	32.6115			L115	44.5914	45.0724	37.3284	40.3047	40.8944
	L344	47.7057	54.013	63.394	42.2064	47.4955			L343	41.0294	42.0646	46.1575	46.6665	37.4885			L115	36.4933	40.1607	32.823	36.8919	34.3724			L115	45.1175	45.6173	46.4154	43.8359	35.2265
	L345	33.3103	35.7819	38.7317	36.8878	34.4758			L343	69.5011	48.218	44.708	50.9104	53.9005			L115	42.2861	43.8248	41.161	40.2074	35.3485			L115	46.4274	42.3478	37.3476	44.0905	33.7503
	L345	47.6425	52.0179	44.9751	38.5936	34.0979			L343	48.3432	55.6866	47.6408	53.2786	55.8085			L115	47.1082	45.181	49.2913	38.0335	43.0378			L115	43.8698	44.9787	47.2905	34.7582	36.0672
	L345	40.4826	42.4801	50.3841	51.6827	34.2229			L343	43.7492	34.7483	41.1759	43.6303	51.5281			L116	51.1548	40.7906	46.7691	41.2826	38.828			L115	44.2651	41.6794	46.3522	40.2863	40.8194
	L345	48.134	46.2808	53.6086	40.4353	40.4128			L344	46.4894	50.2597	54.1921	46.0555	48.1019			L116	42.7823	37.6123	32.7335	31.5074	27.2192			L115	42.0579	39.4639	42.3729	45.0575	38.4246
	L346	44.2652	42.5322	41.8135	44.7801	52.6525			L344	50.4678	52.0777	38.0898	46.1519	43.3846			L116	45.571	36.9176	28.2661	31.6552	34.8724			L115	44.8621	40.8263	42.9901	40.2245	37.1246
	L346	40.5699	41.5782	53.1481	47.8952	49.9153			L344	46.7494	50.3492	47.8496	53.9517	47.3064			L116	35.8826	49.6669	46.2962	32.987	34.5334			L115	40.6384	44.4819	38.4871	36.507	38.9404
	L346	42.119	44.2853	43.1577	36.4319	35.7907			L344	38.2244	50.2647	42.783	48.9562	50.0101			L116	48.869	43.5864	44.4551	37.8637	28.2978			L115	45.3621	42.5459	40.16	43.6552	36.1633
	L346	45.165	38.1081	47.7314	37.7599	43.4999			L345	49.1653	55.2551	50.2155	48.4033	43.4827			L116	49.8548	39.8267	33.7178	31.2859	29.603			L115	49.6672	41.3348	41.8459	39.1754	36.6115
	L347	44.9022	30.6799	41.2527	43.5067	40.9735			L345	33.2924	32.4406	39.5034	35.887	39.699			L116	31.3538	33.6141	29.2917	34.5223	29.2395			L116	38.9443	33.888	41.2674	37.9258	34.2438
	L347	41.5423	41.8114	41.4358	45.783	46.1817			L345	30.6867	34.0189	35.4799	35.3717	35.3717			L116	39.3357	31.9594	38.1369	35.451	35.9577			L116	45.8293	41.9679	41.3963	37.0214	37.9798
	L347	40.5814	37.538	47.2395	41.5511	41.6501			L345	37.6767	31.6054	37.8208	34.8712	31.6103			L116	38.8795	35.4838	34.6234	36.5346	29.9608			L116	39.252	39.1753	37.7156	31.6338	33.1407
	L347	45.2914	49.8489	47.5632	41.3558	41.2588			L346	58.7497	53.0138	51.9679	52.4675	53.4877			L116	36.8868	32.4484	30.7313	29.3051	26.6715			L116	41.6087	37.2444	36.4453	32.7909	32.4927
	L348	45.5319	40.1768	38.9792	37.8865	35.1441			L346	47.911	52.856	45.8974	54.5131	45.4341			L116	33.0871	33.336	32.4918	27.089	24.7231			L116	37.1032	39.9033	37.5248	40.0889	30.0567
	L348	43.98	47.7263	42.7331	40.8169	36.2072			L346	48.3796	51.307	53.652	48.9894	47.8012			L116	42.1029	37.7566	34.0812	34.8621	28.2302			L116	40.2325	56.7827	40.8151	35.1474	34.9835
	L348	47.5321	39.723	38.9714	44.4351	37.4252			L346	61.3691	58.1078	58.7515	55.4049	49.9054			L117	45.1037	43.6644	45.9029	41.8171	38.0455			L116	40.8698	43.3391	41.3904	40.171	41.1328
	L348	47.1606	46.8468	40.2287	39.5488	34.7931			L347	36.8763	43.0898	42.5552	46.6873	32.1407			L117	31.7557	39.324	29.5685	33.1287	35.2126			L116	39.1273	44.0575	40.5592	42.4833	39.5609
	L349	49.6601	54.6243	44.745	38.8563	32.6533			L347	59.0561	52.77	44.7488	43.0144	33.1304			L117	49.4803	47.3131	39.0104	36.0641	48.6303			L116	41.9656	37.1966	43.2295	42.5048	42.0645
	L349	52.3142	56.7434	46.1425	46.4413	40.4509			L347	58.2462	56.1291	52.2214	53.6606	52.7685			L117	36.2201	33.5025	30.6106	43.2682	32.5241			L116	49.5114	49.4867	42.6172	40.6986	40.0063
	L349	30.7837	41.6645	22.5884	31.1617	24.0849			L347	64.4422	45.5925	53.7611	43.386	45.9982			L117	44.9582	43.3132	40.5398	36.1965	31.0758			L116	41.9912	35.2092	39.3244	48.671	34.6142
	L349	39.4674	44.964	41.2999	31.6943	36.2104			L348	49.4592	48.6872	49.8042	48.4531	56.9067			L117	44.3413	40.7968	30.4701	35.0869	31.894			L116	39.0929	41.2092	29.2267	30.2165	33.7108
	L350	32.792	34.2421	27.5482	31.9868	39.3393			L348	22.347	42.8168	37.3037	44.7197	39.9283			L117	39.8244	45.4467	46.0568	42.1175	41.1821			L117	39.3184	43.3618	41.7746	36.3515	40.2162
	L350	41.2659	40.039	39.4601	39.4201	35.8274			L348	50.8032	61.5145	59.7276	56.3801	49.0615			L117	44.4622	39.1069	39.9595	40.8939	37.0015			L117	40.4304	45.3626	43.0267	41.1153	37.4775
	L350	39.3261	39.8537	53.0865	36.5407	36.791			L348	65.6652	56.749	52.6612	51.6899	47.9174			L117	41.9688	39.3569	45.611	39.9283	38.6488			L117	40.3397	37.2934	43.2251	39.2029	35.7757
	L350	31.6925	63.5337	37.8729	41.6092	41.7742			L349	37.1847	40.7355	36.2802	35.0664	36.1562			L117	34.2123	37.462	39.2407	39.305	32.6597			L117	38.0191	37.2493	40.9315	31.3831	34.4778
	L351	46.9056	50.5059	42.0457	40.7228	40.5981			L349	44.4384	43.5517	40.6047	44.1649	37.7653			L117	40.7321	48.6175	49.1498	44.6092	39.9129			L117	51.7988	38.4271	36.7541	42.9741	38.147
	L351	41.5837	53.7826	50.4429	46.1335	49.4501			L349	45.2538	49.0743	39.1698	41.3395	39.1839			L117	41.2506	43.264	32.9937	32.1929	30.9805			L117	32.7192	45.2664	40.0567	45.1588	33.2382
	L351	36.5707	42.5172	38.9174	42.8595	39.252			L349	46.9316	45.5645	44.4513	34.501	36.0713			L118	49.2578	50.4152	47.5835	46.2355	44.7311			L117	39.3633	41.1667	39.5837	40.3609	35.4919
	L351	39.4721	45.917	41.0688	42.975	47.0623			L350	38.3587	42.8165	40.2396	37.7628	41.5466			L118	51.1404	54.1494	52.4582	50.3341	47.3622			L117	42.8675	45.6274	41.1243	42.6801	38.147
	L352	30.6246	27.5025	33.5781	33.0791	32.1812			L350	44.4854	40.6975	40.3932	36.7428	38.7306			L118	58.1064	55.8756	51.2912	54.3409	52.4791			L117	37.7035	45.7794	45.5545	42.6194	37.7826
	L352	29.9668	32.9712	35.2423	34.7035	35.6828			L350	43.2606	48.1717	45.3551	50.3393	42.6275			L118	49.2757	51.694	46.6017	47.2599	57.471			L117	42.4103	46.0339	33.2369	40.9628	34.2077
	L352	36.5115	36.793	28.6483	26.1495	34.7194			L350	62.7146	43.1269	45.6993	41.9855	43.2852			L118	40.3318	40.028	33.697	33.2059	31.8416			L117	28.8717	40.2441	45.6884	37.9517	36.4671
	L352	40.447	38.0946	42.3695	47.6385	39.6219			L351	46.3792	49.385	41.7694	42.9802	43.5495			L118	37.4605	35.278	37.1489	33.4516	27.0601			L118	47.7114	45.3004	48.0708	47.5034	41.5244
	L353	39.0852	36.8587	39.5625	41.6635	44.4045			L351	55.7229	47.4125	49.4927	50.3629	45.9988			L118	49.6031	44.4291	44.5851	44.4635	44.0231			L118	48.9843	54.3932	46.7501	44.7424	44.9298
	L353	46.875	42.7742	37.0073	45.1743	44.4432			L351	47.1921	43.8232	52.6703	49.7748	50.9534			L118	50.3991	50.4986	44.1296	44.5624	44.0642			L118	47.1036	45.4092	48.6053	39.8199	38.5153
	L353	31.7427	42.3277	37.2927	39.3146	30.5597			L351	46.5738	49.4572	42.5546	43.9415	38.5505			L118	50.3628	53.5979	53.7103	47.0905	57.2199			L118	50.3884	49.8682	49.8208	56.813	40.6797
	L353	43.0311	42.9648	44.412	48.5258	36.2683			L352	42.8025	42.6948	43.8057	45.9089	44.373			L118	47.6746	42.4873	43.2529	40.6419	36.8434			L118	42.2047	49.7728	45.2856	37.889	38.3496
	L354	46.0103	43.7724	45.9361	41.611	37.9454			L352	50.2788	45.7008	45.3183	51.6434	47.6084			L118	49.3348	42.3607	42.9842	38.7841	38.9186			L118	49.4685	42.8478	37.002	50.7675	43.8051
	L354	39.9204	49.6572	47.0918	38.5242	44.5573			L352	51.6481	49.4698	44.5395	44.4252	46.8776			L118	46.2026	39.8993	43.5002	42.1763	34.1412			L118	49.21	49.2039	51.3545	46.6922	52.0574
	L354	42.0838	45.3722	49.8957	41.0173	39.0841			L352	44.5294	54.6267	50.4876	47.8075	50.506			L119	53.9001	50.1227	52.7595	47.1313	47.5243			L118	45.4974	50.6299	51.121	53.8077	48.86
	L354	42.1349	45.7793	48.3553	47.0482	55.2957			L353	38.6504	37.4781	47.0007	38.916	42.445			L119	45.1367	46.0262	40.4472	39.7633	42.2568			L118	44.2625	46.2646	46.17	50.5124	42.9007
	L355	45.8554	49.0824	38.6183	36.7623	38.3674			L353	40.0314	40.8878	42.2814	51.8357	39.3212			L119	58.0871	53.4724	54.512	49.7313	47.9666			L118	42.755	52.0513	55.1779	54.6918	51.3406
	L355	44.7196	47.186	41.7174	47.3237	52.0161			L353	43.283	38.7827	40.2202	35.6164	35.7109			L119	52.1298	51.2299	57.1382	58.5898	47.1766			L118	45.0831	48.1081	52.5142	55.9691	43.0646
	L355	49.8075	43.7848	43.9604	45.2873	36.8795			L353	39.96	46.6075	36.2008	44.2501	45.185			L119	57.4097	55.6944	67.7026	59.025	50.1227			L118	45.8036	60.0156	51.0292	48.6126	46.4351
	L355	61.4248	40.7334	55.1165	47.2978	43.1646			L354	50.3796	50.6737	45.6532	47.7998	45.6789			L119	31.4208	35.2038	33.5885	42.1068	33.061			L119	34.958	32.6179	34.6162	42.0446	34.825
	L356	50.0792	47.944	41.3086	48.989	43.4683			L354	53.151	44.3883	47.1658	36.6842	39.5336			L119	29.3906	27.4063	27.3092	32.4404	30.5356			L119	36.904	39.9215	43.7684	39.1552	31.773
	L356	56.7344	60.0773	43.1589	43.7843	41.73			L354	52.6523	51.1764	45.0337	51.0883	54.5372			L119	36.4668	39.2951	33.0372	32.1186	33.5242			L119	44.4566	33.7873	44.2525	33.6453	36.0749
	L356	49.4467	52.2806	53.2102	48.4626	39.3256			L354	52.0375	54.9804	58.1837	66.319	49.3953			L119	38.5153	36.7954	30.2655	33.6693	34.288			L119	40.8452	38.5315	40.8793	32.3058	29.1546
	L356	56.2766	56.2766	53.303	60.818	46.311			L355	49.7752	55.1828	52.6712	56.9032	48.8638			L119	42.7357	33.3542	32.9156	32.6131	33.5361			L119	45.0881	36.9922	45.3507	33.772	31.9165
	L357	52.1634	45.2936	40.112	47.9191	44.7252			L355	49.2031	50.3108	42.0228	42.9004	34.8192			L119	27.539	29.5944	34.5819	26.2095	23.7391			L119	31.2069	32.3774	33.1057	29.13	20.9455
	L357	46.1762	46.6167	47.541	50.4611	44.5552			L355	49.4104	59.3304	58.7088	51.4394	45.1288			L119	32.3902	35.306	36.0063	32.2352	23.2848			L119	37.8875	39.1526	44.2356	41.6885	41.9452
	L357	33.9664	43.0732	40.0282	36.0651	42.6971			L355	62.7617	38.8496	39.0268	36.9912	31.5559			L120	42.0541	45.1801	42.6547	41.4777	49.1324			L119	36.8041	35.356	36.8775	35.6924	41.814
	L357	49.4782	41.0354	45.075	41.1717	48.3965			L356	47.7528	44.8393	49.7188	49.447	50.2591			L120	47.3777	46.6348	45.9115	54.1257	52.3841			L119	39.2591	34.7526	37.3553	36.4248	31.8453
	L358	34.1244	37.2161	37.5401	38.2234	29.4822			L356	57.0696	50.0034	54.0953	41.5796	33.0582			L120	46.1125	55.5843	46.466	46.9428	49.5584			L119	37.3402	34.8869	34.5073	33.3997	29.7025
	L358	34.8023	39.4223	35.1759	34.8168	35.4615			L356	40.264	47.974	38.2199	39.4999	41.7867			L120	58.6177	51.7191	52.3824	48.6426	45.7642			L119	37.1873	37.5304	38.1617	31.5019	32.221
	L358	42.879	36.0026	35.594	38.3609	35.2941			L356	47.8507	51.3084	53.4204	38.1783	38.9288			L120	58.9875	45.5021	50.5296	42.5865	48.9633			L119	46.9889	46.7608	36.8794	42.6998	38.779
	L358	40.0145	40.3092	33.7553	44.3835	32.3638			L357	39.7035	46.728	42.6797	44.0077	43.9275			L120	57.4219	44.9622	46.5296	46.2533	39.2118			L120	45.4628	50.5216	47.6916	49.5118	46.6169
	L359	42.8115	39.2624	41.7224	38.3939	31.7797			L357	62.9355	49.3376	50.0965	43.6877	49.3713			L121	47.7752	51.899	51.089	47.6306	50.7245			L120	46.8901	48.3533	45.9668	44.2367	43.3322
	L359	36.4034	39.7778	38.7315	46.1603	43.2464			L357	50.5654	47.4211	38.4244	41.295	43.2515			L121	32.396	31.79	29.9064	33.8121	29.0447			L120	48.8526	53.6835	50.2513	53.9958	47.9303
	L359	40.5979	39.0346	31.5868	39.2523	42.3562			L357	38.4147	39.5724	29.4673	31.4119	35.7406			L121	35.5877	44.2584	37.6418	38.3423	38.2453			L120	43.0039	42.6309	47.3999	53.0025	47.0002
	L359	37.2956	32.2754	36.5031	47.7667	39.4804			L358	50.1254	46.6451	44.1769	43.3806	44.8895			L121	53.1575	59.2777	57.0372	48.4354	48.7747			L120	44.393	54.6998	47.0537	43.0749	45.574
	L360	42.201	38.4493	45.1238	41.9333	40.6059			L358	38.2787	33.9327	40.8895	38.3458	34.8052			L121	48.691	43.8402	40.2294	38.494	35.6909			L120	42.0595	49.2089	44.1454	56.7019	50.3056
	L360	40.4512	40.5639	47.2117	43.5897	43.443			L358	43.4721	46.7394	50.5917	47.8676	47.5879			L121	30.1596	32.2668	43.9207	34.1374	33.7482			L120	46.4069	43.5492	46.1329	46.2754	45.5269
	L360	41.9178	40.0399	33.5588	43.9254	39.8051			L358	41.8063	45.1482	47.8179	43.1666	37.5062			L121	41.6206	38.0862	38.1241	41.9937	40.1786			L120	53.0713	52.6795	54.8924	57.8722	49.83
	L360	47.628	41.6874	39.9007	35.4819	38.7899			L359	41.9482	42.7689	43.6845	44.2774	43.2395			L121	45.9062	39.7001	39.8255	42.5654	42.9099			L120	47.4062	49.1683	51.3631	50.5695	43.9695
	L361	37.582	39.3889	41.1131	38.6585	39.5281			L359	39.4104	34.7758	45.8416	36.7926	35.5428			L121	38.8185	40.6137	44.8063	38.364	40.4572			L120	48.9465	44.9906	45.8549	52.1189	44.2286
	L361	42.9367	53.0688	52.0862	41.8604	47.9814			L359	43.5401	46.5464	44.2933	48.0565	43.9078			L121	41.7362	39.9005	35.2449	38.2479	35.8384			L120	42.296	47.7919	52.8684	55.2048	44.9274
	L361	35.4411	54.4266	41.457	41.5711	38.1254			L359	38.2653	44.1972	44.3578	48.702	44.845			L121	44.9667	38.0541	40.2773	39.1085	37.9082			L120	44.1518	48.8416	45.5169	53.2559	57.7075
	L361	40.5394	46.5735	55.8013	43.6822	42.2034			L360	46.4869	45.6813	39.8124	41.1078	40.3209			L121	41.3202	43.2307	38.3304	34.0685	34.1089			L121	42.4353	41.7666	44.4826	43.0521	43.4735
	L362	29.0011	40.2701	35.2365	39.9673	38.0919			L360	32.9754	53.4598	42.4572	40.8612	43.8432			L122	49.7445	49.7445	46.1139	47.4047	47.3774			L121	30.8782	31.6242	29.4516	30.5198	31.3592
	L362	36.3502	40.0287	45.0866	49.148	36.381			L360	33.8768	33.6206	35.8688	30.7627	30.5824			L122	48.6472	49.7139	53.0863	48.7683	47.6902			L121	36.2009	39.7278	35.9252	40.1095	33.8013
	L362	39.7006	39.7006	45.7603	38.4417	41.1058			L360	45.8383	45.3251	41.6144	42.4528	37.6848			L122	39.11	44.7954	43.6354	44.0321	42.2403			L121	41.1597	35.3659	35.3423	32.8158	35.438
	L362	46.2474	67.5031	51.4387	53.404	43.0764			L361	43.5576	46.9511	52.0876	41.6879	45.6878			L122	36.1943	39.2826	35.7005	42.3113	38.875			L121	32.0481	26.2605	31.2554	36.9177	34.438
	L363	43.8083	48.2033	42.8901	44.9631	39.1099			L361	34.8451	44.3537	39.346	41.4626	37.4164			L122	50.7389	41.1108	41.7789	45.5242	40.4269			L121	39.9187	40.699	27.625	28.8881	33.5485
	L363	47.8006	46.3648	43.8134	48.8595	41.3695			L361	43.2783	41.3386	40.2602	40.5421	39.4861			L122	45.4269	39.6228	53.0127	47.3806	46.1048			L121	37.6162	35.7989	36.0492	36.1861	34.2263
	L363	54.0869	51.5529	47.5775	48.0254	45.6324			L361	30.527	34.198	37.527	34.1809	33.5582			L122	41.5042	42.2088	42.6784	44.6596	41.827			L121	30.8003	35.2183	31.9825	32.1994	32.62
	L363	43.4824	50.6704	52.0234	49.8201	52.215			L362	40.3192	48.803	41.928	46.2908	38.0029			L122	45.3921	50.6071	44.9565	43.8703	43.524			L121	39.7879	34.2544	30.5808	30.9223	35.693
	L364	40.1847	41.9437	47.6996	44.6306	36.5617			L362	42.0478	47.2546	52.0603	56.0788	42.4639			L122	39.7369	45.5715	39.5355	36.198	35.0307			L121	34.8045	40.3561	32.93	35.0479	29.6749
	L364	57.4127	49.2014	45.3687	46.8268	36.9029			L362	40.2591	43.5035	44.8992	42.8187	46.7899			L122	54.807	48.4917	40.2527	45.6646	43.2901			L121	44.1628	32.7666	35.9835	35.9159	36.8649
	L364	38.1524	43.5862	46.7635	41.7777	33.6645			L362	32.2062	41.3365	47.9108	43.375	43.375			L122	47.1433	47.1876	38.9323	34.8369	37.4586			L121	42.6277	37.5028	29.6977	36.9466	37.664
	L364	56.3326	43.5268	40.382	41.3895	38.588			L363	43.1277	44.1543	43.7163	42.0378	41.5927			L122	67.6729	46.9683	39.2643	40.2012	38.8966			L122	37.4608	36.6895	40.2408	42.2328	40.1261
	L365	48.8793	55.976	50.8928	47.791	45.6668			L363	44.3424	41.2995	38.5099	49.7999	43.1755			L123	55.5154	57.7105	56.875	53.8837	50.8768			L122	47.4861	47.1496	50.5828	55.7151	49.1281
	L365	44.5907	53.0396	49.7032	52.1728	52.6744			L363	45.505	44.4953	45.3768	47.4777	44.1241			L123	53.1594	58.4488	49.1081	51.7152	55.5011			L122	40.3088	40.7988	38.5575	43.6998	45.8936
	L365	41.1481	41.1481	34.5943	35.8326	34.9399			L363	49.1183	49.0572	44.802	41.7426	46.5963			L123	56.1982	60.1805	57.6038	53.9748	48.6693			L122	40.7666	36.3251	39.5563	35.8518	42.3342
	L365	41.7589	34.8292	44.2672	43.6209	33.3848			L364	58.4952	51.8244	50.8484	49.2092	43.9439			L123	48.555	47.0986	52.3747	46.5763	40.503			L122	44.7688	36.1673	36.6707	38.4555	39.5448
	L366	49.5816	37.8033	37.3379	29.3996	33.3435			L364	55.8023	48.038	57.9136	48.525	45.1971			L123	59.0984	50.0117	59.5584	63.0725	47.0801			L122	37.3914	42.4264	36.2306	44.4047	44.4047
	L366	50.1862	34.4803	36.4916	40.4861	26.0021			L364	56.3437	53.6599	52.3883	46.2554	48.1064			L123	53.8478	48.8899	40.2934	48.0326	38.6583			L122	36.2085	36.7735	36.6408	34.3598	37.2964
	L366	53.0964	57.1998	60.6161	43.0303	57.5911			L364	54.7202	49.4216	42.9332	37.5072	36.8315			L123	53.2065	48.1933	48.2763	54.6179	52.0516			L122	40.5692	43.0001	45.3617	43.6116	38.2221
	L366	65.7064	65.3155	53.407	56.0278	45.8577			L365	60.9135	58.8009	53.216	50.9125	52.6687			L123	50.9553	56.884	49.4185	48.9899	52.255			L122	46.4865	50.0486	51.008	48.1993	56.6232
	L367	20.2776	35.4418	24.0177	24.0759	23.103			L365	37.875	50.1292	42.1197	40.8115	42.4275			L123	59.472	54.868	50.4589	56.9495	47.7603			L122	48.275	40.32	41.1583	39.5098	37.2164
	L367	51.0967	46.3799	49.3962	43.346	31.6329			L365	50.2993	51.429	45.9018	46.9513	45.0601			L123	64.7146	60.625	52.9108	53.8087	42.6543			L122	47.451	41.4702	46.2749	37.2772	36.7269
	L367	36.8529	36.8529	35.8958	27.6019	31.8606			L365	44.9085	48.3453	54.5579	46.1394	51.6026			L124	43.3584	45.3667	42.6114	46.9711	43.7363			L122	40.267	56.3635	45.6587	46.5972	44.3762
	L367	39.6581	40.0615	35.8397	39.9404	38.2873			L366	43.4891	49.0613	51.0286	52.3995	52.7961			L124	45.5086	40.2625	43.9139	39.0611	38.5796			L123	39.4259	39.8625	40.0291	36.886	39.1551
	L368	43.7213	48.8933	44.8879	46.2345	43.9218			L366	46.2224	55.3915	52.9217	47.5234	38.7144			L124	44.1177	45.138	42.5741	40.6209	35.364			L123	48.6617	46.8076	52.2426	51.8454	47.2104
	L368	55.1229	49.8757	50.0891	47.7743	46.9774			L366	52.1164	53.3351	45.9756	44.2962	44.2567			L124	45.8709	39.0712	42.5372	35.2665	35.4931			L123	35.846	38.6934	37.1328	40.468	40.3541
	L368	50.465	38.8359	43.2411	52.2138	50.1944			L366	43.2861	55.239	55.5225	50.9089	39.4648			L124	50.2683	48.8396	42.7502	35.0906	40.3028			L123	46.4432	39.0332	44.4122	42.5947	43.9706
	L368	47.9992	50.9236	56.1364	43.1282	47.3201			L367	41.9171	36.9652	42.6131	40.4005	35.9153			L124	33.9183	36.437	36.4291	35.6544	33.6325			L123	41.9456	43.6843	49.2054	40.7612	41.3377
	L369	36.1504	32.9534	41.7975	36.8756	36.1147			L367	46.0119	51.6028	45.5934	45.7534	41.1747			L124	36.8856	39.7001	36.6604	39.7624	36.9909			L123	61.9988	43.9229	53.964	56.6014	47.0483
	L369	34.901	42.3046	45.8293	39.1377	38.2777			L367	31.9517	34.8478	33.1012	30.6127	31.5535			L124	41.7228	36.3507	34.2561	39.1682	36.9786			L123	47.5615	46.4959	53.1358	47.4441	48.4345
	L369	49.3311	40.2187	43.9183	32.7002	40.9386			L367	40.7739	41.403	36.8936	39.5849	31.6375			L124	41.4906	35.4907	34.5454	39.4816	33.4908			L123	53.1126	59.4806	52.1007	52.7041	54.4882
	L369	53.9327	48.0329	53.0453	45.7749	47.9034			L368	39.8426	44.1185	49.2016	45.6113	41.851			L124	38.1305	36.443	39.4952	30.4081	33.6803			L123	53.1126	59.4806	52.1007	52.7041	54.4882
	L370	44.9484	51.9218	43.6537	40.266	38.2183			L368	49.3611	46.1745	47.4623	39.7085	40.6575			L124	38.6197	39.5767	39.0328	40.3511	21.5354			L123	43.2223	50.3157	46.7414	46.2595	45.1319
	L370	62.2343	44.7165	51.505	47.0684	45.5472			L368	51.401	49.6921	57.9121	47.8938	42.4876			L125	52.1151	50.5944	50.305	52.6844	54.4853			L123	52.1958	46.277	45.8749	42.6244	41.9311
	L370	39.3787	41.0553	41.7106	48.8641	40.9502			L368	55.0151	42.2156	42.3299	39.6558	38.8705			L125	53.804	45.337	48.7126	51.2816	47.5835			L123	36.4462	48.0508	48.1774	49.0936	44.9244
	L370	36.1259	42.1487	44.2884	42.7615	48.597			L369	54.7848	48.9549	53.7821	47.1127	45.4616			L125	45.8613	51.7271	55.4279	53.0101	49.0416			L124	35.9203	34.9268	42.9932	37.6938	38.0607
	L371	48.8213	43.8602	40.9313	41.5107	34.2534			L369	52.7598	57.4121	44.017	54.1961	46.2388			L125	52.6187	45.0298	40.9495	51.3308	49.7708			L124	37.2385	38.1777	38.3008	31.3221	34.7176
	L371	51.4395	49.8958	46.971	45.5306	44.6016			L369	53.1286	45.2493	48.1426	54.5269	48.4918			L125	46.0426	45.8183	41.6778	43.4293	34.4134			L124	47.419	43.58	42.9364	35.414	38.7838
	L371	48.7028	45.5963	36.3181	48.6973	47.7596			L369	44.1776	51.3506	43.8007	56.1108	41.936			L125	57.9305	59.369	54.7159	41.629	41.3177			L124	38.2883	49.1694	38.4359	36.185	32.8841
	L371	49.5579	49.4738	45.4264	43.3506	40.1827			L370	49.7056	44.371	43.5402	41.8149	41.5683			L125	46.5676	44.8865	48.0083	46.5503	46.6642			L124	41.2229	34.3365	34.694	26.2638	31.2959
	L372	32.104	33.6736	41.6998	34.4011	35.2869			L370	50.9534	51.2824	40.7205	46.3439	40.2516			L125	51.1336	44.0391	43.3908	45.3161	44.9999			L124	48.6209	30.0335	33.3327	40.9458	36.702
	L372	33.2687	54.2191	49.7764	42.2448	37.1248			L370	41.9586	41.9318	42.7934	39.54	36.0511			L125	53.4133	45.3931	51.2373	42.4885	47.3706			L124	37.4307	37.9197	38.2792	39.8052	34.5131
	L372	49.2679	32.5081	37.6376	35.4115	33.9523			L370	45.2924	49.3632	49.6023	36.1348	43.4085			L125	51.5549	49.7124	50.5027	42.2043	55.695			L124	34.3093	36.2095	33.8222	34.6881	30.4876
	L372	41.8714	49.5559	48.0349	51.0429	43.2184			L371	42.3212	43.8165	41.422	39.7444	40.8468			L125	49.3549	40.5527	54.4461	48.6945	50.0761			L124	33.473	36.9938	37.0977	32.1762	36.0432
	L373	39.0419	39.0662	43.6359	41.6448	42.8945			L371	54.8172	56.9732	58.1414	39.2768	48.3157			L125	50.1887	45.6401	38.4684	37.885	41.244			L124	36.4674	33.9995	35.7931	37.3182	31.1925
	L373	46.4051	50.0211	48.2572	46.9847	44.2181			L371	55.5645	51.149	49.7735	43.8147	45.6716			L126	54.7102	51.6494	44.0266	49.844	48.4959			L124	35.8564	30.803	37.3935	29.8936	32.114
	L373	31.0712	31.5664	31.5671	32.414	33.6742			L371	43.1936	50.9953	47.6566	52.0593	40.4364			L126	51.4339	51.4558	41.6316	47.0126	46.3297			L124	32.5156	40.4279	36.3513	39.6427	32.8107
	L373	28.4397	33.9056	36.3406	35.8766	32.7467			L372	35.1501	35.8573	45.3027	39.5894	36.8913			L126	44.0523	40.8849	43.4579	40.885	32.9088			L124	41.3077	40.1723	33.6213	35.317	29.2819
	L374	39.76	35.5727	38.0493	36.6123	35.8146			L372	37.4217	49.673	50.5248	40.3404	35.9785			L126	53.1899	50.5798	42.4488	42.6706	42.9048			L125	47.3604	49.4468	47.3899	51.7721	46.8536
	L374	41.4973	38.6586	39.8842	33.4234	34.6327			L372	35.8409	37.3038	44.4965	46.0476	41.0435			L126	54.6437	44.3983	41.614	40.7914	42.1255			L125	52.1206	46.8375	53.1052	49.1809	50.0606
	L374	44.352	43.8789	42.1067	44.0907	39.7286			L372	42.3748	39.6694	41.6261	42.8942	32.0919			L126	66.0835	55.8656	57.915	44.5117	46.6257			L125	53.5909	46.1508	48.438	47.4693	48.4651
	L374	36.5177	50.5969	43.9598	50.059	47.7738			L373	47.4735	49.7019	51.3105	48.4059	46.1183			L126	44.8577	41.7353	46.0433	43.037	37.1336			L125	46.2024	49.949	51.9803	48.3169	41.7078
	L375	47.6823	41.6672	38.5302	40.699	36.1884			L373	44.5692	45.5081	41.9355	40.4778	36.4761			L126	42.6692	37.0406	31.8248	38.7674	34.3627			L125	45.2398	49.3003	50.5732	57.8635	52.8835
	L375	43.9523	53.879	44.3805	52.0828	53.1996			L373	43.3133	42.1444	42.6234	44.1736	42.6441			L126	47.612	39.698	37.0416	38.7778	34.694			L125	42.9715	49.9637	50.7036	60.8659	48.8644
	L375	32.2711	35.4871	33.337	35.1257	34.5972			L373	41.6172	39.3738	33.7176	38.2095	37.478			L126	35.0433	44.546	37.0736	32.9703	34.1019			L125	47.3912	48.5065	47.7623	49.4126	48.5713
	L375	34.7	36.2447	39.7063	39.874	37.5931			L374	49.3698	47.87	45.7928	50.2473	47.6809			L126	42.4239	40.4091	34.8238	33.1972	29.4164			L125	47.3149	45.1034	47.4665	50.9957	46.3
	L376	40.7005	48.749	43.1001	39.6978	43.0822			L374	50.7056	46.3538	47.4673	48.8043	51.3769			L126	35.8335	33.0755	34.9018	30.9515	21.9771			L125	42.1073	45.2359	44.2074	49.5543	43.9099
	L376	40.3689	49.1381	48.4108	45.463	37.8559			L374	41.9415	42.3946	37.1533	39.0067	32.8799			L127	43.0782	41.1392	48.5188	46.6507	42.1805			L125	45.9567	49.6868	46.2141	49.5627	53.7086
	L376	47.7595	35.9336	40.9138	35.8297	41.6118			L374	35.6179	47.4033	40.7586	44.9457	39.2779			L127	45.3241	50.0988	45.6381	53.0776	44.4846			L125	52.6615	47.5733	59.3716	48.5147	45.4817
	L376	37.2399	41.1504	48.8864	36.5271	40.191			L375	55.0445	44.8942	52.4769	48.9862	46.3571			L127	40.3357	38.4735	42.0275	34.0096	36.3728			L125	46.2728	59.5347	45.3296	48.2193	46.463
	L377	38.4071	41.3411	35.8217	34.8606	30.6958			L375	46.6995	57.7941	51.3098	54.8207	46.8087			L127	40.7012	47.1016	37.0752	40.6979	39.1334			L126	51.5147	47.0097	45.9963	44.4251	43.1087
	L377	34.4738	37.5181	32.9772	44.3911	36.3407			L375	51.3201	47.3728	52.3358	48.051	42.6962			L127	45.1326	46.3936	39.8258	36.8662	43.7143			L126	53.4658	50.469	47.6247	44.9267	45.1713
	L377	26.0312	26.0312	20.7574	32.6618	35.3296			L375	45.8058	44.9357	37.411	44.0635	37.91			L127	41.2186	45.7481	52.178	50.2922	51.1029			L126	47.0517	51.0256	46.228	43.7721	41.6091
	L377	26.7798	45.8938	28.1843	34.9746	39.0139			L376	42.4707	44.3463	46.0148	38.3669	42.7423			L127	39.3248	40.3622	38.6047	40.6449	41.6085			L126	46.9705	51.5256	47.8898	50.8475	39.6749
	L378	35.7171	34.8669	31.9517	30.0196	33.641			L376	52.7209	56.903	44.6117	49.792	46.6656			L127	37.9702	39.3234	43.2132	40.3424	41.338			L126	45.162	45.1016	50.9802	39.3615	40.6303
	L378	34.8527	39.969	34.6012	34.8111	35.6181			L376	51.9569	42.0039	50.1268	49.1883	45.3827			L127	40.9958	42.5744	43.8413	46.4143	39.4881			L126	45.0517	46.1646	48.3248	44.0216	35.2924
	L378	33.1639	39.3907	43.8663	37.7365	31.4254			L376	52.6418	51.5052	47.3731	46.0983	40.4123			L127	44.5398	44.0231	48.0907	52.9763	45.6753			L126	43.6332	45.1979	39.7004	44.028	41.1708
	L378	48.1415	40.0373	43.5705	32.6205	29.0802			L377	37.8537	43.9138	42.9201	47.4366	41.9226			L127	30.8612	27.8284	28.8132	34.1977	31.608			L126	43.8478	47.8969	43.8834	41.4539	38.3182
	L379	33.9648	38.2595	41.0411	36.5725	39.3463			L377	57.9222	37.6125	40.2606	44.2973	38.0511			L127	38.6527	36.9554	44.6004	43.7103	39.1885			L126	41.0418	45.7109	44.9471	35.3603	40.4
	L379	44.3297	42.2642	43.1691	48.5763	39.4536			L377	38.8608	44.6718	41.2771	44.6909	38.4014			L127	27.0967	27.9618	31.3297	32.2664	38.4467			L126	47.0363	46.7589	45.5588	37.4755	38.4201
	L379	34.7989	40.3312	37.0059	32.1321	33.8096			L377	46.3715	46.5374	34.5422	38.2394	29.862			L128	47.2623	47.3981	51.3051	48.0518	43.9685			L126	49.5718	46.0854	41.7267	42.5226	36.0395
	L379	53.7584	43.4401	45.0647	42.9707	38.6997			L378	36.6684	43.889	33.9771	32.4565	27.2635			L128	50.7417	53.2431	47.238	51.1423	45.791			L126	53.2009	58.0846	54.1966	48.075	36.6868
	L380	38.3397	45.4988	34.0361	34.0947	37.6956			L378	49.0296	38.1298	28.726	38.869	33.4322			L128	48.2507	53.0829	47.5709	47.8555	44.7997			L127	48.2151	49.4128	49.56	57.2715	51.6272
	L380	34.7148	38.5125	39.5777	40.1039	39.3106			L378	28.103	31.413	37.6629	32.6375	35.3189			L128	40.9168	43.3266	46.3183	40.9201	29.3046			L127	45.9161	45.2983	55.4952	54.5836	52.1388
	L380	40.1828	37.66	36.8252	37.0651	45.5911			L378	43.4419	44.1581	37.8216	32.744	42.1999			L128	41.3063	32.6841	28.2733	30.1664	25.4166			L127	42.9206	45.3182	51.8836	56.8897	52.356
	L380	49.4406	55.3095	44.6238	44.939	39.8776			L379	45.356	41.3945	35.4518	39.5198	39.7152			L128	37.1959	40.6902	40.1786	42.7228	38.0779			L127	46.0781	45.5682	42.1077	55.0312	55.175
	L381	40.7869	39.6809	33.0768	31.4816	29.1413			L379	29.4582	31.6506	41.0893	37.6029	44.4068			L128	43.5895	39.0559	45.5802	44.1657	44.6622			L127	52.146	45.3974	57.4237	55.2792	63.9772
	L381	31.7536	41.122	40.8003	42.363	36.5841			L379	44.7369	39.2376	42.7388	41.0884	39.6175			L128	40.5215	40.6788	36.1975	35.9774	37.2705			L127	46.953	50.985	58.5243	50.3469	65.9774
	L381	32.3994	39.5027	44.5808	34.3119	30.1628			L379	39.0815	33.7218	34.4852	32.2962	29.9987			L128	48.0341	47.5998	48.2193	42.5128	38.837			L127	43.0091	49.8955	44.0654	42.3705	45.6019
	L381	39.7346	48.7156	35.1049	31.3993	33.2024			L380	43.3371	42.122	47.0066	48.4229	48.4379			L128	34.2732	30.0545	29.2621	26.4892	28.6667			L127	38.6276	47.2607	49.0897	45.4307	44.0719
	L382	41.1831	43.9516	29.3661	23.5067	32.3761			L380	54.8913	46.1679	45.7201	49.4206	43.1434			L128	42.7425	47.7348	41.615	47.1074	37.5374			L127	38.5317	45.5371	51.1727	43.8961	43.3012
	L382	39.3663	45.565	36.6554	30.25	32.4839			L380	55.3857	47.6578	49.8788	55.219	49.6541			L129	44.2627	43.9433	39.8277	37.986	37.1909			L127	39.6692	44.8773	48.2266	48.7008	55.8793
	L382	35.4746	39.3885	35.4017	35.4999	32.0975			L380	33.5156	40.1209	39.1523	34.1639	39.8605			L129	37.7349	35.7809	36.1809	33.5238	42.0017			L127	36.1549	44.402	52.1671	45.8655	56.8621
	L382	44.2633	47.0861	47.1641	42.9547	40.9682			L381	47.8034	44.6151	45.964	44.9606	35.6979			L129	42.4507	36.7094	35.3526	38.8151	33.0336			L128	43.7636	42.8995	44.9086	47.7246	44.9902
	L383	35.5388	37.4294	33.1586	35.5216	33.1277			L381	49.2559	47.7191	40.613	39.1336	36.9034			L129	40.7751	43.7359	34.3592	35.2154	35.5538			L128	44.6812	47.188	46.3393	44.1432	41.205
	L383	43.9385	41.3698	40.135	34.6385	38.0782			L381	40.5041	46.485	45.7435	35.6695	33.4941			L129	45.7299	37.4026	39.003	33.1148	35.5153			L128	45.3012	43.5934	50.652	46.9632	46.8339
	L383	34.7274	31.17	32.8134	37.6445	30.3503			L381	49.1529	41.8944	35.0188	36.0104	32.1407			L129	56.1612	48.2559	40.9491	42.2955	31.9535			L128	46.0201	48.2281	53.2121	50.8358	44.848
	L383	38.9044	43.3642	41.1758	37.9484	36.525			L382	41.8446	36.3474	36.5199	39.0208	40.1787			L129	44.1058	44.286	40.7634	39.0573	37.9102			L128	41.8863	52.5998	50.4464	45.4154	36.0143
	L384	35.2148	40.8274	36.9819	32.5145	34.8124			L382	42.1837	40.391	34.6914	42.4254	31.6258			L129	41.7402	32.6327	34.7442	34.8072	35.3105			L128	45.9186	49.9648	51.4848	54.9798	50.365
	L384	38.8682	45.5579	32.2318	31.9432	39.7443			L382	46.7783	40.1176	38.9807	37.4984	33.1545			L129	28.429	33.2484	36.6054	34.306	29.7148			L128	50.2366	42.3828	47.6534	45.944	50.7134
	L384	21.8854	49.2542	12.5277	44.0414	44.9776			L382	44.999	41.8417	41.3708	36.6006	30.3243			L129	44.2317	46.4515	41.1887	35.5893	38.3023			L128	42.2551	42.5727	47.4282	47.9758	40.1527
	L384	41.6777	35.3348	35.0965	30.0012	30.6289			L383	52.4345	53.6655	49.3311	45.3654	38.831			L129	39.3362	42.4053	36.6955	31.2577	30.5525			L128	46.1006	39.5748	41.2979	43.9344	37.269
	L385	37.4496	39.044	37.0126	37.7206	35.3278			L383	45.4131	48.461	46.4726	37.8432	36.2383			L129	41.9203	36.3944	42.2884	33.9488	29.0125			L128	42.2889	40.3633	46.9802	46.4966	50.2721
	L385	38.9337	40.8154	37.6274	43.2517	39.769			L383	42.9068	43.4989	40.8083	37.8715	38.2121			L130	34.4694	33.6876	31.354	35.5933	31.5463			L128	42.6543	41.287	44.0848	50.8833	48.1679
	L385	34.0582	32.4388	29.9938	40.7786	23.0296			L383	36.2973	39.019	39.1135	38.0423	30.0017			L130	29.5656	34.5533	29.4653	32.741	28.2314			L129	35.6136	33.431	34.5175	33.9423	30.97
	L385	46.3519	41.1594	39.8159	35.8524	32.9912			L384	51.8174	54.484	54.7427	55.1368	50.6745			L130	29.4744	36.3837	28.3133	33.5014	31.1139			L129	29.0736	35.125	36.3947	37.3742	32.3849
	L386	32.2154	34.2528	34.4915	34.6248	25.6822			L384	58.1701	50.3377	47.9585	43.9169	47.9782			L130	26.1841	36.879	35.6363	35.2404	36.987			L129	41.784	37.4851	32.5138	35.9991	33.6912
	L386	42.8212	42.9252	32.1055	33.9363	29.4698			L384	36.6675	39.2942	40.5397	32.4264	33.9208			L130	35.8859	35.9857	30.6965	26.0915	30.0474			L129	32.0852	34.2548	40.9867	32.6583	37.2722
	L386	37.3117	34.0393	37.789	39.605	30.4804			L384	34.7008	31.4568	32.4135	25.2096	24.4347			L130	44.1484	34.6418	34.1146	40.7836	47.3636			L129	38.2194	28.8173	40.3393	33.4148	36.6963
	L386	44.2607	47.6742	39.0958	45.5244	34.745			L385	41.1325	50.1611	42.3668	42.3468	39.4004			L130	29.7606	32.3092	30.8767	25.6055	30.3943			L129	44.1992	33.3404	36.26	32.6229	40.8311
	L387	44.1071	47.723	47.3922	45.8265	45.274			L385	44.1931	51.5907	52.0094	52.1612	40.0268			L130	43.3532	36.2207	41.9263	45.6054	37.6008			L129	34.5362	39.6772	39.9162	37.7414	39.8053
	L387	50.5945	61.2173	51.8924	46.9502	49.235			L385	50.9104	54.852	53.5829	50.0855	51.1236			L130	25.5534	28.6777	24.9796	32.3751	28.8344			L129	36.6778	42.0141	37.4796	41.931	38.0196
	L387	47.723	47.3922	45.8265	45.274	57.5842			L385	40.3348	48.3452	44.1473	45.9511	36.0325			L130	30.1874	36.2479	39.289	30.1881	34.6326			L129	34.1035	33.0541	36.7411	38.9771	33.2661
	L387	47.8439	47.0268	48.3796	38.1853	30.511			L386	44.605	45.0578	39.9103	39.1447	39.5544			L130	38.6121	40.9762	34.0628	32.2863	31.53			L129	36.2844	36.1063	35.2448	41.7253	42.2571
	L388	41.0805	32.2523	36.102	24.379	23.0608			L386	43.4148	45	52.3074	39.6093	43.515			L130	34.1778	33.6944	32.2288	28.8706	25.0138			L129	27.431	36.5181	32.8441	39.7444	39.6983
	L388	54.8022	33.3854	38.1902	38.6548	40.0016			L386	41.7589	49.7349	42.2501	40.7158	32.5859			L131	46.2913	52.2073	47.6133	50.6683	46.3705			L130	26.1247	30.5881	26.9586	29.507	31.7207
	L388	37.1887	28.0131	39.7034	32.083	34.2825			L386	58.6097	41.8557	44.0158	40.0466	41.2726			L131	48.8644	50.1637	42.8961	47.3401	44.7434			L130	36.375	38.21	42.1582	33.297	38.0765
	L388	38.6859	38.3811	42.4305	40.0359	36.5955			L387	40.6268	41.3629	39.3453	42.7182	43.172			L131	48.027	45.0515	44.6439	46.0212	35.4974			L130	36.8728	33.4048	33.5447	39.4146	40.8805
	L389	33.1785	33.3051	21.699	31.4928	33.9533			L387	48.7569	47.6486	47.8003	41.2512	36.8114			L131	61.0234	50.6108	42.841	47.8588	55.0188			L130	39.7157	33.5558	35.3912	30.375	31.6551
	L389	38.5867	36.7533	33.5754	33.182	35.8177			L387	41.9051	39.7857	35.3155	36.2386	37.9641			L131	39.6699	37.124	34.0193	47.7053	45.0778			L130	37.8695	49.464	43.2507	36.0818	45.2161
	L389	32.8785	40.6754	29.9032	31.505	34.6438			L387	52.5267	53.2131	44.116	47.9977	38.7266			L131	49.6496	53.9191	51.9371	53.7661	35.0584			L130	27.438	42.5831	34.8343	33.1065	28.0243
	L389	37.9457	42.5794	39.4346	35.7098	38.7674			L388	52.1102	42.1311	46.2619	45.7849	47.6612			L131	44.7643	41.815	43.2542	43.1431	40.701			L130	32.6098	37.8377	34.559	35.8231	32.9885
	L390	44.4532	41.1988	31.5508	35.7068	25.7259			L388	45.753	46.6715	50.1116	44.8546	37.9364			L131	41.5966	43.6118	38.888	44.0196	41.7555			L130	47.2673	51.5224	43.6714	45.4636	36.9359
	L390	36.6406	39.979	36.968	36.4266	34.2611			L388	42.0701	46.5139	43.6349	43.2646	43.0908			L131	42.658	40.4551	45.9896	44.4435	41.8195			L130	54.8715	44.9029	45.3006	41.4051	37.8694
	L390	34.2745	37.6299	22.8278	24.7835	22.9021			L388	41.6907	40.8781	41.2017	35.7071	40.1932			L131	39.1576	44.7137	36.4031	38.2407	35.7301			L130	43.4757	29.5614	43.5781	43.6939	33.7575
	L390	29.7116	30.418	32.7789	29.8486	32.5374			L389	45.7185	43.5956	49.1154	45.2408	43.3852			L131	34.3747	47.228	35.9802	40.5262	36.5053			L130	41.9842	32.1446	29.4308	31.9562	26.7215
	L391	45.5691	36.3645	34.6738	24.5921	21.5042			L389	42.4032	42.8244	41.7278	40.3828	50.6428			L131	37.0665	41.4727	31.7782	38.7901	30.1383			L130	42.3785	50.2461	34.3475	30.5901	38.7637
	L391	39.4076	33.424	36.3156	33.2346	31.7599			L389	56.4817	50.9372	50.8209	57.5152	44.4693			L132	40.0169	39.3203	37.3999	43.566	35.7773			L131	38.8893	39.2223	38.768	34.5114	40.0792
	L391	36.8104	31.3601	38.6598	31.2351	32.7505			L389	50.4042	39.4308	46.9391	49.9525	39.9125			L132	40.0583	41.5569	38.5296	36.5903	33.8361			L131	48.5745	46.4847	34.7872	40.5037	46.2536
	L391	41.84	35.2554	41.3341	34.7125	33.7166			L390	46.8018	50.5413	51.9861	45.1555	44.0411			L132	39.3074	41.9221	36.6186	39.6261	33.0554			L131	42.2781	45.0941	39.9063	44.2423	31.6802
	L392	41.8155	32.6493	37.1961	31.2404	23.5832			L390	39.9678	35.1801	46.3482	40.0905	41.4502			L132	38.1577	46.3586	46.9937	39.6111	41.9305			L131	40.0436	36.8503	46.7622	32.7739	41.8818
	L392	41.3376	40.4733	39.1927	34.1433	29.332			L390	47.4489	42.3235	43.6546	42.5307	44.5566			L132	36.3295	38.0755	42.3745	42.7683	33.0217			L131	49.9605	46.6482	42.804	41.1772	34.3556
	L392	42.4272	35.4803	40.8798	34.5837	33.5569			L390	38.5377	49.7344	39.3365	44.2475	35.0733			L132	30.7023	30.5529	42.1027	36.9224	31.6708			L131	41.6569	42.1399	41.8397	38.4816	39.4199
	L392	49.3078	45.1147	43.8902	37.9456	37.1544			L391	35.9452	41.002	40.2943	40.1317	35.9928			L132	35.7872	37.7606	38.1967	38.2965	38.3864			L131	45.6898	47.3929	43.1266	44.1674	42.995
	L393	38.7188	39.0257	36.6614	30.7666	34.0989			L391	52.9226	51.0024	49.9604	43.1933	45.5547			L132	41.0853	37.0011	36.8269	36.1992	35.0386			L131	43.4161	46.2036	44.3045	50.0371	46.3576
	L393	42.4374	46.6026	50.1617	47.868	39.0219			L391	36.7105	37.9285	33.1507	36.8805	36.7161			L132	38.9529	38.7909	40.1211	35.5383	34.1769			L131	46.3543	41.6556	44.1	45.7243	39.3056
	L393	36.1959	38.5868	46.9176	38.9164	37.7538			L391	47.5472	37.3908	42.1134	28.4313	32.6856			L132	38.7736	41.1527	46.9347	42.6603	37.0244			L131	47.1508	44.9908	45.7215	42.3649	35.0944
	L393	46.2905	36.6697	40.3224	40.9246	34.554			L392	40.6993	47.3543	45.6445	49.4858	41.1098			L132	38.028	43.0417	33.6159	40.9459	37.3485			L131	34.403	38.9683	35.9508	41.7071	29.9135
	L394	43.3487	47.5074	35.5495	32.9408	24.6959			L392	44.3853	38.6221	36.351	32.2841	27.4509			L132	34.2367	38.594	44.4757	38.1353	33.906			L132	43.3576	46.3188	48.7784	44.3683	45.1961
	L394	40.8683	42.2547	42.7002	39.6715	40.3903			L392	35.3964	42.5305	35.8832	39.527	36.1203			L133	50.5623	56.4605	49.8928	47.8407	48.318			L132	51.6183	47.5221	50.7426	45.9447	47.6373
	L394	24.8247	39.6458	38.3229	34.2299	45.9752			L392	43.5074	46.8057	36.9593	34.3551	28.4564			L133	45.3216	49.8728	40.9274	44.3407	41.1949			L132	39.186	47.8313	45.4167	41.8593	39.8582
	L394	45.2691	45.7139	41.2685	34.4891	23.7937			L393	44.2671	49.732	47.489	49.567	44.0636			L133	46.9254	48.577	43.6471	39.5629	38.0718			L132	49.8799	55.3163	47.5191	41.7316	42.7519
	L395	37.6759	40.3137	32.6086	32.2228	36.7947			L393	47.5189	50.12	48.1364	50.1707	38.4505			L133	45.5487	48.6062	44.8415	38.3236	35.2511			L132	46.1786	47.338	44.949	62.1896	47.9364
	L395	43.9721	42.9684	44.4005	54.4181	38.6934			L393	55.6842	49.156	45.5604	45.7956	43.7707			L133	42.7645	37.7105	34.9939	35.4171	29.2089			L132	43.277	53.3711	34.7857	41.9022	43.2147
	L395	31.2786	36.5483	38.5597	35.2458	32.6592			L393	51.5354	43.1677	40.5089	42.179	36.5038			L133	50.8215	48.5195	46.2756	42.4659	35.1523			L132	46.2697	44.1367	38.8632	44.4147	38.4671
	L395	46.5208	44.3747	29.6249	25.6562	30.5406			L394	43.6394	47.5711	39.2342	38.7359	34.0005			L134	49.0977	44.2361	44.167	43.4633	38.7788			L132	47.1871	51.6146	55.7682	51.4523	44.3953
	L396	35.8353	39.4874	36.6265	38.8959	39.3333			L394	56.419	44.35	38.1211	42.756	40.8031			L134	61.7065	57.3768	58.8465	48.2045	56.1928			L132	40.0231	46.9099	45.0868	38.7713	38.6426
	L396	38.1898	42.6585	40.2693	45.9939	37.4756			L394	40.0095	37.807	35.9353	35.6023	34.5901			L134	55.0869	43.7039	45.3135	46.1701	41.7992			L132	43.9335	40.4006	41.3316	49.7055	50.9994
	L396	41.6447	42.66	41.7799	33.5511	37.378			L394	40.6071	36.4881	37.5337	35.6036	33.5635			L134	43.4291	47.7562	46.104	38.8782	34.6397			L132	43.2951	45.6771	58.5316	46.7927	47.4229
	L396	43.1131	47.2221	45.4182	48.4012	38.8749			L395	44.189	50.6045	47.4155	45.7311	46.1798			L134	37.3893	40.8349	37.8775	43.6536	30.556			L132	53.7084	44.8849	43.8873	43.5642	36.9321
	L397	42.3273	36.8359	39.6757	26.3971	30.5345			L395	47.5035	51.3641	52.665	44.8294	38.5431			L134	54.5349	41.6765	43.0816	36.3925	33.7881			L132	35.7532	52.4114	47.7997	49.7415	44.5733
	L397	45.0302	35.9038	36.631	35.8506	36.7189			L395	35.6235	44.4564	45.3386	45.2031	43.4898			L134	48.2391	49.9494	45.1612	47.4488	42.7377			L132	38.2379	48.981	47.6052	41.0135	33.8971
	L397	44.5433	33.369	33.7291	32.3253	30.7356			L395	43.2636	50.9299	44.4071	43.5669	36.9954			L134	39.376	40.2487	41.7794	45.8944	45.0426			L132	58.2345	41.6921	45.4373	39.0292	43.832
	L397	40.0333	32.7917	35.5793	38.3585	33.7761			L396	39.7735	49.0122	46.3843	43.6267	44.3952			L134	42.9391	34.2319	37.3025	34.5773	35.2684			L133	45.3601	42.2138	48.1742	43.2487	45.0021
	L398	43.9067	38.7508	41.5108	34.0178	28.2651			L396	48.8878	38.2811	42.4602	41.0276	42.0945			L134	56.6282	50.8128	46.9524	43.3735	47.7035			L133	46.4206	53.5784	50.0614	55.1793	56.9579
	L398	36.6166	43.0627	42.6381	40.871	37.8151			L396	47.4577	49.6008	50.5519	41.441	44.6008			L134	52.7199	39.2838	41.5027	44.3431	39.7404			L133	49.0032	53.2634	45.052	43.8137	44.8653
	L398	48.5352	43.1929	39.3563	38.9089	46.3854			L396	38.6664	44.4768	39.811	45.2112	47.573			L134	47.9001	43.4207	37.1828	41.0321	34.0764			L133	48.7142	60.6044	57.5497	55.5204	43.4131
	L398	52.9713	46.078	45.1863	43.2175	40.5075			L397	41.5748	44.62	43.7101	50.0881	47.3704			L135	47.6552	52.7284	50.2113	46.6754	48.7485			L133	50.2424	62.899	45.8166	45.3078	51.2307
	L399	42.828	49.2084	41.972	48.2303	41.1174			L397	44.3279	46.0255	56.8399	47.8624	45.9446			L135	49.5	45.0481	42.9051	45.451	50.3402			L133	52.7866	54.2473	40.4306	39.7526	37.4965
	L399	39.653	47.488	45.5116	46.856	45.5151			L397	61.2648	44.3842	57.9147	53.3853	53.3853			L135	42.1004	51.2107	45.2613	48.9833	45.0716			L133	43.9522	45.9801	48.1176	48.0206	43.2741
	L399	35.8632	38.7877	35.0481	39.4188	35.3092			L397	42.9957	50.3114	41.2894	52.9608	39.547			L135	36.4409	37.1897	33.5087	37.3399	42.0771			L133	45.9755	52.7472	54.4691	51.9119	49.6537
	L399	38.8523	41.2238	34.7094	37.7295	37.6645			L398	41.5748	44.62	43.7101	50.0881	47.3704			L135	44.3143	43.0063	40.0812	43.9036	33.4232			L133	46.5287	48.5051	54.9583	47.0849	46.8364
	L400	42.6029	46.626	41.7754	42.0636	34.0313			L398	40.0071	45.0642	43.9273	36.7409	40.4953			L135	55.9841	43.0579	46.3348	43.3208	38.7936			L133	44.9963	42.5535	52.8775	46.5825	44.486
	L400	46.5379	41.2031	46.1999	45.0651	41.5477			L398	46.0066	43.2295	38.9651	44.9917	43.6013			L135	48.7451	43.4156	41.7334	42.49	42.8742			L133	42.1835	55.972	57.4897	51.8131	52.1964
	L400	34.852	34.5631	32.7634	30.7092	25.9175			L398	42.7266	46.2985	52.7622	45.3117	45.465			L135	47.6169	49.8512	45.0821	42.8442	42.5644			L133	40.9187	50.3265	54.9915	54.341	43.8038
	L400	38.3584	35.5676	40.8528	38.1234	45.9628			L399	45.0549	42.5443	44.2927	45.6927	49.315			L135	45.8671	49.2531	40.541	40.9186	42.0293			L134	38.6702	38.6648	38.9673	41.2945	40.3304
	L401	35.2089	44.7911	47.9729	47.0544	43.7787			L399	43.4779	42.4427	44.0272	42.5345	37.0858			L135	39.2553	46.6414	49.0451	42.3189	38.0738			L134	43.5023	51.3426	47.7814	46.3246	47.2921
	L401	41.4104	48.5897	43.0402	46.4213	47.7836			L399	42.9055	45.9597	44.5005	45	45.4231			L135	41.0058	36.8757	39.1238	33.5099	30.4363			L134	51.6167	48.7046	43.6776	53.4703	50.072
	L401	25.649	30.9822	46.7416	34.942	33.3902			L399	40.4868	48.4578	43.9857	44.9985	42.086			L135	39.1037	47.9288	52.4754	41.025	42.2228			L134	43.3808	42.9809	51.2211	45.2196	49.6979
	L401	42.5201	36.4555	31.803	36.4154	33.2232			L400	48.2037	40.4302	50.3527	49.7484	46.3675			L136	64.617	55.5879	55.6291	56.5521	50.0837			L134	33.6296	37.2626	45.1234	43.9627	42.853
	L402	35.7904	35.8309	41.5368	33.7537	44.3193			L400	46.5389	48.1564	43.3708	39.7331	35.7718			L136	54.0834	49.3146	41.2701	48.8322	42.8868			L134	49.7196	53.8826	52.4539	41.2204	39.26
	L402	43.2086	52.5775	50.8852	52.88	48.5955			L400	42.7585	42.8142	43.81	37.1686	35.4107			L136	43.3824	41.3307	30.9244	33.9735	34.243			L134	51.4016	48.6676	52.9114	48.0114	49.8566
	L402	41.8501	43.8644	42.354	49.2027	46.1233			L400	47.4757	39.6236	36.5661	41.2555	36.623			L136	54.0852	50.2528	42.911	50.2976	36.9321			L134	43.7126	41.8959	46.5001	40.6663	42.3738
	L402	50.1271	42.0579	62.211	53.9275	42.8214			L401	48.1599	44.1674	46.6895	43.9667	44.5761			L136	52.9736	47.1015	41.8452	35.5954	35.0336			L134	53.1717	53.6149	44.9354	47.9954	51.6959
	L403	31.0764	36.3491	33.9759	38.2048	29.2921			L401	50.1438	55.3788	46.8142	50.2049	44.2425			L136	35.5611	42.5619	28.6426	26.0729	28.0095			L134	48.1706	47.2049	52.6194	54.5997	45.8471
	L403	25.8369	35.9044	36.8532	41.1648	36.9215			L401	47.4456	41.0907	46.3557	45.2184	48.433			L136	51.9628	51.8032	51.2437	50.4667	47.9225			L134	42.8783	52.6735	45.6244	51.5437	46.7283
	L403	32.8475	41.9428	44.4721	35.1498	30.8173			L401	39.4361	46.4071	48.088	41.0761	45.2436			L136	37.9729	34.1645	34.2726	39.7397	36.0587			L134	41.1968	41.3775	48.0513	49.2864	50.6892
	L403	34.4112	41.1388	45.1603	35.8661	32.773			L402	44.6698	42.1168	39.1174	42.1847	36.2215			L136	37.7196	42.9816	41.8963	45.5074	35.4296			L134	42.5059	43.5623	56.9559	53.1039	44.1225
	L404	34.0993	37.316	41.3708	46.3125	38.6137			L402	36.3439	46.4978	40.9776	39.0515	40.1332			L136	49.3607	57.0976	53.9624	61.5446	45.8495			L135	54.0827	51.7155	53.4621	52.1463	48.2776
	L404	46.8678	53.1912	47.32	48.4151	43.0124			L402	50.0826	48.2295	51.9532	50.6253	49.5533			L136	36.973	32.0873	32.8761	33.5346	26.5719			L135	46.8706	50.9267	50.8291	46.0244	49.9676
	L404	34.9989	42.2257	37.3646	36.6583	32.7824			L402	39.123	38.1889	43.055	37.805	36.1447			L136	42.5194	42.3065	40.205	35.072	31.9624			L135	55.2312	55.308	48.7347	50.4672	51.321
	L404	35.3756	48.69	45.7771	31.7248	29.507			L403	38.2192	41.1998	38.1077	34.2361	33.6404			L136	50.3527	40.7043	47.0265	45.0489	36.4662			L135	48.89	52.0024	55.6665	49.7661	46.8943
	L405	38.2258	37.3747	48.1178	36.5033	44.1474			L403	44.206	46.2719	44.0334	34.8455	38.2764			L137	51.2027	44.3248	40.7833	46.4853	42.7643			L135	53.5917	58.4774	58.4287	50.0675	50.8862
	L405	39.7156	46.6102	43.2936	34.9947	42.3209			L403	41.3685	43.6996	43.9872	41.2325	37.2185			L137	42.6543	48.8314	45.1823	45.3046	33.6702			L135	47.2264	46.4325	41.0233	37.3535	41.0391
	L405	36.6818	42.6692	36.841	40.5801	40.2755			L403	41.0646	43.891	44.1449	46.7032	37.6978			L137	51.0883	47.068	43.4976	34.434	33.0468			L135	44.7434	48.6829	47.8145	48.639	43.6232
	L405	36.1763	41.4322	37.4629	42.7042	40.9379			L404	37.5849	36.035	37.5444	34.9028	37.1098			L137	45.8602	33.1428	32.2661	31.6683	27.0044			L135	46.6365	47.1714	51.2229	43.9829	44.9659
	L406	50.7264	49.9129	50.7483	43.0997	46.2175			L404	36.8115	42.5395	42.2668	44.6968	44.6136			L137	29.5134	34.8565	42.7245	26.1313	26.6858			L135	50.5499	55.1706	54.6791	57.4201	48.2135
	L406	45.8606	60.4913	58.1344	50.8985	52.8651			L404	29.7006	35.5842	36.3861	31.5971	33.3154			L137	42.6624	49.9237	29.8279	30.889	24.4778			L135	54.5145	54.2749	54.6386	49.8461	45.1134
	L406	39.4435	43.3546	42.3836	41.4424	42.4761			L404	54.6831	50.1812	41.0058	44.1614	34.3257			L137	38.1083	38.7428	40.0658	39.1189	40.4859			L135	49.0424	49.4512	53.072	49.0341	39.6792
	L406	39.4737	44.4393	46.7177	46.5595	42.8387			L405	38.9481	41.4955	41.08	37.4995	40.1794			L137	33.4002	38.1572	34.7486	35.5189	35.9882			L135	49.2859	53.9421	54.6549	55.6608	40.6071
	L407	39.6224	36.0004	37.55	36.6936	32.4596			L405	43.2667	48.2236	60.4802	55.9791	52.4457			L137	35.3709	38.0097	40.0773	38.5264	40.4628			L136	37.7704	42.3765	43.9478	34.2276	30.8874
	L407	32.0697	43.0494	33.8181	37.5054	36.626			L405	37.4105	43.7103	46.7854	48.7558	44.2059			L137	39.7123	36.124	34.6868	35.2804	35.3142			L136	33.7889	36.8028	38.996	40.0271	25.6314
	L407	37.1993	41.5277	46.1687	42.8094	41.3715			L405	41.1728	38.4499	52.5547	47.3808	49.2861			L137	31.6171	37.789	38.2358	32.1414	37.9144			L136	45.0935	36.3618	31.0489	30.6178	39.3376
	L407	33.2247	39.5068	52.6935	48.7743	47.9992			L406	43.1257	42.3489	48.8522	51.0961	48.2486			L137	31.0745	34.4982	40.0051	36.3768	40.0612			L136	42.4983	38.4385	32.5005	29.9704	25.0779
	L408	38.5443	39.0064	47.5906	33.0428	32.7008			L406	63.5808	57.7461	53.2411	51.7461	44.0931			L138	50.8683	51.5264	54.7489	52.1929	49.2159			L136	40.4614	42.4978	34.9717	30.1061	25.1391
	L408	65.0379	45.386	46.7219	52.408	47.9733			L406	50.4108	44.4612	48.7911	44.7321	44.1567			L138	47.2405	48.8655	44.7543	47.3938	41.8117			L136	51.619	48.0508	45.406	40.7974	44.7904
	L408	43.1829	24.1994	45.7914	55.5511	40.499			L406	48.2423	57.2653	52.5614	37.8542	37.8542			L138	46.1455	48.7092	47.1025	48.1582	39.8963			L136	39.9805	41.3494	37.0163	33.594	31.1317
	L408	49.591	56.6889	57.2771	50.7492	41.6443			L407	41.5545	46.4688	42.7302	44.8874	48.4991			L138	45.4801	37.918	37.7658	39.9183	42.0533			L136	43.143	39.6842	42.2584	42.1402	30.5994
	L409	31.1479	33.2779	32.2132	26.736	35.3202			L407	49.4632	39.6131	47.8262	39.9822	42.6109			L138	51.0354	48.6094	43.7347	41.5368	43.5692			L136	36.9994	41.6688	42.3261	33.7269	30.9468
	L409	40.3842	45.81	44.6818	42.1884	47.7357			L407	38.0158	35.6383	38.9908	37.4157	36.148			L138	63.2836	53.3268	47.6099	39.1591	38.8776			L136	38.5351	35.6256	30.915	26.6485	30.081
	L409	36.4396	36.9305	37.6819	40.023	42.6553			L407	36.9389	45.4611	39.9725	41.634	38.0741			L139	52.4734	44.5917	42.0718	46.8613	45.6155			L136	36.421	50.0954	45.8584	38.2426	33.5188
	L409	43.3575	38.375	44.2745	43.5966	32.3758			L408	40.2809	44.992	36.05	46.5821	37.322			L139	54.7811	52.1879	52.0779	48.0136	41.9084			L137	37.9096	36.3411	40.6253	36.4179	37.1831
	L410	33.9757	36.8274	35.7038	34.946	36.3307			L408	44.0532	51.4354	44.7345	52.0768	58.2663			L139	48.2038	44.6678	39.1801	41.8073	36.5281			L137	40.2071	42.8393	39.2972	39.3964	37.336
	L410	38.8846	34.7692	36.3904	41.5689	34.5715			L408	32.1579	33.2565	36.6335	36.6286	29.5228			L139	49.1046	48.1793	38.8462	41.6918	39.7183			L137	33.1164	37.4677	37.7867	40.8673	36.4013
	L410	36.8954	35.6047	32.9593	37.3344	41.0712			L408	32.1579	33.2565	36.6335	36.6286	29.5228			L139	46.8716	49.2177	51.6563	34.3574	46.0087			L137	30.8886	36.1807	37.1342	38.9338	36.0692
	L410	38.884	45.7304	43.6515	39.0901	44.8643			L409	48.7718	45.547	51.1816	49.4564	43.9501			L139	52.7927	58.152	50.314	47.4116	36.6003			L137	31.7281	38.1533	41.2954	45.3855	48.4319
	L411	40.7182	39.5564	39.8238	38.5997	35.0868			L409	54.2938	54.8923	50.9855	44.5317	47.4665			L139	43.8872	45.1717	45.7158	45.5892	45.5958			L137	55.7328	32.1096	34.5345	37.5819	34.8577
	L411	40.4345	43.1575	41.7107	41.8738	31.3834			L409	41.1115	36.9635	40.3961	39.9527	36.5278			L139	42.8437	43.4862	44.2159	48.1799	45.2459			L137	40.2142	39.4372	36.2347	39.5816	41.3798
	L411	46.7441	49.5401	36.6939	35.2366	32.957			L409	39.2929	45.6534	47.2185	46.821	46.1622			L139	36.7672	40.9554	37.367	38.0795	36.0894			L137	36.0448	39.4222	42.519	37.1188	37.6146
	L412	39.5656	47.6514	37.4978	38.5617	33.5974			L410	52.167	44.7107	47.6929	44.3993	46.3651			L139	37.5427	35.1922	35.2309	39.1269	40.9098			L137	32.5502	35.5281	37.8048	38.9225	37.6753
	L412	57.536	47.7354	44.6332	49.1222	46.0739			L410	32.363	35.4381	32.6192	35.1476	41.6377			L139	41.7209	43.8146	41.8976	36.7463	43.071			L137	35.1252	43.5076	37.1306	34.7284	35.5674
	L412	38.6898	39.584	49.002	49.002	37.0075			L410	49.2193	55.6832	53.2	48.3514	41.8394			L139	40.9735	37.5578	36.5382	35.4261	28.799			L137	35.0549	34.2701	40.1315	44.4098	37.2148
	L412	45.822	50.7987	53.7449	52.3919	48.9511			L410	35.8946	33.1682	38.3783	46.6757	35.0912			L140	38.7225	45.3554	41.719	42.0734	44.7823			L137	38.6314	32.4589	43.8197	41.0978	33.2543
	L413	33.5884	33.4046	34.9455	33.5106	24.2124			L411	39.9623	45.1924	42.3686	42.3275	41.3073			L140	38.6506	49.3329	46.2384	41.6399	42.056			L137	52.0644	35.6538	37.361	46.1216	45.2048
	L413	40.7902	46.3327	46.8743	45.6966	41.4035			L411	44.2635	46.086	47.5374	39.8098	42.3654			L140	49.6601	44.605	46.2292	46.6842	37.6544			L138	51.2026	53.3306	47.7737	50.4412	49.7726
	L413	36.9578	32.3047	33.7679	33.4421	29.1686			L411	46.5526	41.5614	41.7996	44.3986	36.5472			L140	39.7314	39.9861	37.5976	36.8896	48.0978			L138	48.151	50.9834	46.0841	42.7912	46.9138
	L413	32.2191	27.0243	40.8898	35.3776	33.9813			L411	45.8979	45.9869	43.5059	35.8579	44.5563			L140	46.5365	41.3594	46.3528	35.337	34.8648			L138	38.6336	46.6403	47.981	44.4856	45.0938
	L414	36.4226	33.3566	33.333	31.2991	34.2492			L412	55.5047	52.6057	54.8448	53.1763	46.4875			L140	49.021	53.0841	48.1271	38.5657	39.3257			L138	44.113	50.9201	43.6199	43.9982	40.6152
	L414	44.8287	41.6028	40.3336	45.8864	39.431			L412	44.415	44.1012	37.6567	33.8601	32.4308			L140	55.8046	51.1115	47.4855	50.9902	48.7033			L138	50.4666	50.6613	43.9666	48.9657	40.2577
	L414	31.8719	41.941	39.5687	41.5743	37.089			L412	50.9967	54.9915	58.1204	62.7781	53.7981			L140	42.8219	39.9441	40.0296	37.0271	36.5643			L138	48.9668	61.9304	39.5371	45.4708	36.1793
	L414	38.9377	56.1154	44.6313	28.2442	39.9465			L412	54.5981	44.7917	54.5033	46.1585	61.0576			L140	39.4647	48.193	43.3229	49.0263	45.7288			L138	41.8247	38.1025	40.4103	42.4154	40.6383
	L415	44.1803	46.6992	39.145	40.4678	41.2505			L413	52.2922	49.136	56.1064	58.5118	50.7102			L140	30.5223	36.898	31.5082	37.1907	38.5874			L138	38.5006	41.8103	39.7838	45.0174	42.5104
	L415	41.7953	47.6817	42.2182	42.2826	42.5957			L413	45.3002	52.7088	43.523	51.2765	47.9073			L140	51.91	40.1085	44.7377	43.456	39.4899			L138	47.145	44.3475	45.9744	39.2293	42.6408
	L415	37.7218	39.2429	38.3233	31.6373	25.416			L413	50.784	54.7101	54.0321	63.3163	53.3182			L140	60.7899	43.7326	46.2129	40.6819	36.3532			L138	47.6258	48.4448	42.9338	45.9952	39.0812
	L415	37.1239	35.548	36.6954	40.7909	41.5987			L413	34.1529	44.8303	48.3491	43.5337	35.3997			L141	41.1983	38.6701	39.144	38.8143	36.3972			L138	44.5832	45.4261	36.6222	48.8176	42.2463
	L416	41.8548	42.5024	37.935	44.6133	40.9106			L414	52.3278	45.7044	47.3808	53.0086	53.2487			L141	50.2375	43.9025	42.2528	50.2137	44.0921			L138	59.8443	36.838	33.0568	30.4041	32.1968
	L416	49.6479	48.1122	45.5942	44.3718	42.8582			L414	45.4629	57.6701	54.8585	59.8865	55.2086			L141	52.4462	45.4752	40.6232	43.5024	39.9688			L139	38.1602	35.0972	39.301	36.3847	43.3453
	L416	56.6134	44.4386	46.7486	49.3362	40.0423			L414	55.2343	49.3124	50.0124	41.5249	43.8381			L141	43.178	40.3231	49.6426	44.6598	36.5485			L139	39.6396	39.5151	35.1359	44.3588	35.3344
	L417	46.4592	44.3103	45.8064	40.263	45.453			L414	36.9559	36.256	48.7044	39.8509	42.6069			L141	52.559	43.2465	40.5303	39.6625	40.0339			L139	45.8458	44.4096	35.1161	40.7064	38.837
	L417	38.7013	48.3627	43.8421	45.0202	47.4525			L415	48.6042	52.2807	46.4229	50.4403	50.1524			L141	42.7646	57.8393	47.0377	48.1987	43.5858			L139	47.0054	41.9812	42.5227	43.0174	31.3607
	L417	34.9117	43.4185	37.9199	37.0734	40.0304			L415	44.8877	51.8508	50.1373	44.635	40.7515			L141	47.6516	49.1492	34.8198	40.3618	31.3795			L139	43.1993	30.9405	53.4138	31.5029	31.5029
	L417	38.279	42.417	40.9324	40.6558	42.1714			L415	43.0402	38.0734	33.2348	36.0021	40.8657			L141	36.7542	38.1687	40.9797	34.1301	39.2496			L139	53.2814	45.8132	31.3484	25.7877	32.9643
	L418	52.6218	49.3012	56.4217	44.1987	42.9177			L415	44.0288	38.028	39.8101	36.2539	33.1774			L141	40.9473	36.9443	40.0252	36.0749	34.7489			L139	38.922	42.2914	37.3823	34.0892	35.2683
	L418	48.7018	44.9879	56.0771	61.3136	50.8059			L416	53.8274	54.4116	46.4685	47.216	45.6251			L141	44.3798	47.1271	41.7151	36.6504	40.9151			L139	50.179	40.835	38.5842	42.1314	42.2679
	L418	40.7371	53.6655	51.986	47.968	46.8488			L416	43.2439	46.0184	48.9647	39.9973	38.5653			L141	45.6445	39.7452	42.5363	34.2332	38.1515			L139	40.3384	45.7044	45.4659	43.7748	34.9351
	L418	47.89	36.9033	56.7092	56.7392	66.1709			L416	54.7545	51.6525	48.592	43.6165	42.5852			L141	35.8748	36.9053	30.2335	40.0112	29.8648			L139	47.5155	41.6716	45.1236	39.6166	34.2495
	L419	54.945	52.7806	69.9025	38.9955	52.7294			L416	54.8814	41.051	37.1628	44.3608	36.993			L141	54.1299	42.3691	42.5141	42.0368	38.1777			L140	47.6311	49.6556	45.1738	42.7	45.4169
	L419	72.9643	74.9161	57.3787	67.7518	48.9526			L417	36.9321	40.3589	41.1486	45.0221	37.0024			L142	48.3033	51.5721	56.65	54.2964	48.0018			L140	41.8821	41.9517	45.3657	48.0108	48.0108
	L419	49.0058	42.4587	43.2312	44.2041	31.1441			L417	57.1672	62.141	49.3517	45.9733	46.7847			L142	53.1803	45.9367	54.138	46.5888	48.8768			L140	40.9889	43.3945	47.6841	40.5577	39.7622
	L419	43.0183	56.2173	47.8109	51.4812	58.9706			L417	53.6569	53.8412	54.6366	50.451	43.0361			L142	60.038	47.2156	50.4074	50.2641	46.7866			L140	27.6652	28.7568	27.3067	29.9016	23.5392
	L420	35.1066	36.1621	36.628	36.9471	31.2178			L417	47.9468	51.0986	49.9754	39.5415	39.4063			L142	49.648	54.1456	57.3201	41.8993	44.2043			L140	50.6025	37.9112	51.5171	40.798	38.5899
	L420	40.2957	37.3092	35.0332	39.6097	34.21			L418	54.1406	52.0757	48.8729	59.1717	51.0647			L142	48.4821	49.7458	42.0137	60.2564	47.3792			L140	39.5243	31.9093	26.2449	20.5444	20.5444
	L420	41.9785	45.3026	35.2969	34.1473	30.2125			L418	55.5262	58.5802	51.1823	58.191	43.4042			L142	47.0039	55.3099	60.864	43.15	46.9839			L140	40.9356	41.7662	44.2594	44.6595	43.6714
	L420	36.6209	42.7159	44.5246	36.9778	35.3096			L418	52.9874	62.369	48.5968	52.0853	42.2737			L142	47.3595	41.0113	46.0927	43.3774	43.0655			L140	43.4416	43.5685	48.2272	49.7815	38.1466
	L421	41.9059	45.3301	35.0254	32.0298	40.0743			L418	53.6705	51.5104	33.2317	53.4938	65.5601			L142	49.9039	44.9541	46.9592	49.7127	41.7937			L140	34.8288	37.5429	34.5394	29.1407	38.6616
	L421	43.2746	40.7197	36.1896	38.204	36.1757			L419	45.9014	53.6154	49.0365	44.3097	49.4922			L142	53.3423	52.944	48.8096	47.5652	44.4174			L140	36.216	49.0939	41.9589	43.626	40.5299
	L421	37.9873	36.0729	42.6667	32.5488	35.1175			L419	48.8732	55.7806	49.7549	58.6994	40.6293			L142	45.6454	47.9306	43.7856	45.4875	38.8207			L140	52.4201	37.9762	42.6736	39.1126	39.503
	L421	43.618	40.5153	43.3424	31.088	37.7988			L419	50.9199	54.4356	48.1845	50.5128	45.5736			L142	49.7594	55.9898	55.0379	48.4786	44.5676			L140	47.6236	34.2165	45.2322	44.8363	35.9944
	L422	29.4934	36.3981	38.7702	31.7003	33.841			L419	36.9781	51.646	48.9302	41.4369	42.9407			L142	41.6033	54.4146	49.7737	47.0642	45.9882			L141	33.4947	37.7093	37.5469	37.2503	34.5391
	L422	38.6077	34.418	39.6107	38.453	29.2485			L420	53.9721	44.9672	44.4062	44.4395	46.1577			L143	35.1143	31.8469	38.4651	35.6051	30.662			L141	35.0864	37.4131	41.9008	39.1242	34.2662
	L422	39.732	42.0188	41.4978	38.7236	36.8283			L420	40.0383	47.5795	43.4977	46.4165	38.7991			L143	35.1784	34.3519	31.372	31.1794	27.1202			L141	32.8733	39.983	36.9124	42.8365	32.8762
	L422	39.4984	46.0004	41.1461	39.5244	46.0388			L420	46.0108	51.3056	46.6898	37.7279	41.5386			L143	44.3455	35.1744	43.1909	37.2567	34.3402			L141	42.9009	32.5568	36.584	39.1518	46.0628
	L423	43.306	44.1016	34.8136	32.9606	33.5103			L420	42.8747	47.9983	36.951	33.1155	36.1913			L143	38.843	34.6093	39.2409	38.067	28.6783			L141	39.468	39.3079	36.7904	36.4532	27.0879
	L423	41.5901	38.5839	42.0037	37.1947	39.8906			L421	51.4932	44.8104	52.9996	47.2167	44.8412			L143	32.561	36.5175	36.7247	34.0034	25.3016			L141	42.6825	39.238	35.8054	31.2431	48.4206
	L423	24.455	26.2836	29.756	32.267	26.7437			L421	40.947	45.9241	50.8527	48.4562	41.355			L143	32.6836	25.8538	28.588	30.1733	22.287			L141	44.3213	38.1925	42.5765	41.4665	36.6456
	L423	28.9849	35.6099	30.7009	27.0682	38.1759			L421	44.7664	42.6198	45.6159	44.1593	44.1593			L143	32.0744	29.0568	29.4159	27.6084	27.7693			L141	44.2236	35.0159	41.7626	43.5191	38.4602
	L424	41.9555	40.2213	38.7589	49.073	45.0825			L421	43.4333	48.3769	43.6991	47.8754	41.9424			L143	35.889	40.2879	35.6992	33.8879	29.1381			L141	41.7796	37.2787	31.6271	39.2398	39.6188
	L424	48.5213	38.6946	48.9793	48.4985	44.494			L422	39.8477	36.0427	35.0606	37.8143	33.9039			L143	38.4777	33.6671	35.3212	31.9033	25.9227			L141	41.0466	32.4725	43.9395	41.1333	40.7311
	L424	45.2462	42.7599	49.8455	47.6554	44.5338			L422	38.8442	38.7627	34.467	47.6105	42.5226			L143	34.5255	34.6281	31.0797	29.3923	23.3491			L141	42.3653	35.8498	31.5226	39.5666	35.9283
	L424	44.86	42.8778	48.8837	52.5883	41.4209			L422	46.6698	43.5469	45.7327	45.2797	42.5947			L143	31.7051	38.4523	38.6424	37.8179	25.536			L141	33.7312	30.2851	28.996	42.5608	40.8741
	L425	42.9658	40.8954	41.8367	42.1757	36.7033			L422	46.7583	49.5254	48.1013	45.398	43.7977			L143	36.1482	30.6613	25.6891	21.557	28.0989			L141	38.4989	39.2011	36.7565	38.1113	19.0351
	L425	45.1231	45.3547	39.7455	35.4434	49.8756			L423	43.4991	39.5497	42.7484	41.3849	44.0065			L144	39.2929	43.7138	40.4974	37.9653	45.099			L142	51.4432	48.5871	47.7254	49.838	42.5682
	L425	51.1102	41.5113	40.7261	37.7903	29.1486			L423	33.7611	43.0084	47.7122	48.7095	47.2317			L144	32.0274	39.4779	37.8432	33.3659	32.7933			L142	58.9802	58.2004	60.962	48.2531	46.8271
	L425	44.7245	55.5949	50.2147	47.9183	45.3368			L423	45.7026	50.6929	44.9413	45.3524	44.1024			L144	43.7503	46.5762	42.797	42.798	35.5605			L142	54.7603	42.1513	49.3139	49.2492	40.9444
	L426	62.9256	55.8461	52.767	45.8728	50.6906			L423	43.3512	42.8619	48.9736	40.3847	44.6463			L144	33.6164	32.1678	25.3285	26.7724	28.3448			L142	46.533	47.51	45.3705	44.2405	33.5063
	L426	53.7381	54.3637	52.168	56.5309	54.1014			L424	51.6379	52.7552	45.8379	51.4158	49.399			L144	39.1405	33.5088	33.9453	27.8091	30.306			L142	45.7155	52.0585	49.1467	45.39	36.0375
	L426	38.3132	40.8514	33.054	32.3906	26.7985			L424	44.6855	46.936	43.3831	46.1526	38.4487			L144	38.6073	36.8005	34.9566	22.6696	24.509			L142	40.569	45.8973	53.6619	52.3994	37.0103
	L426	50.8501	67.9716	34.5544	41.5432	52.653			L424	46.6695	54.9058	55.9236	54.6757	49.4226			L144	45.5375	42.7903	40.7153	40.6667	37.8551			L142	40.8523	45.1829	41.7136	41.3411	42.8952
	L427	34.6009	42.0875	40.9441	44.1882	36.4967			L424	56.5255	49.215	48.611	46.3007	44.0559			L144	39.5118	38.6052	33.5415	33.9253	34.8039			L142	42.0664	42.3162	34.6545	38.8667	38.8944
	L427	50.2777	41.2137	45.1698	44.228	40.0373			L425	48.4064	43.1665	45.5775	46.6582	40.8604			L144	31.4827	33.6992	36.3143	26.7893	31.5882			L142	40.3239	40.4443	39.3012	32.74	37.7286
	L427	55.6475	40.9214	44.0756	41.8331	40.4569			L425	48.8523	45.3245	47.3786	38.2597	47.291			L144	32.9001	40.1137	33.476	32.8215	28.5111			L142	47.3621	42.2805	43.138	40.8747	35.331
	L427	51.8198	46.569	44.6517	43.9816	41.7742			L425	47.4984	48.0886	45.0126	44.0551	39.1055			L144	31.7912	38.178	38.7898	28.8445	27.2811			L142	31.0333	41.3777	40.5289	36.5282	35.3831
	L428	37.6721	45.9468	32.1883	43.287	32.7184			L425	49.9498	46.5339	48.2973	57.1668	55.3099			L144	38.3866	32.0828	35.6984	30.5638	24.1795			L142	36.7506	36.5021	38.4192	33.6543	28.2987
	L428	46.7938	49.3682	44.2965	41.9244	38.0971			L426	38.457	37.3582	41.0785	32.6417	36.7447			L145	41.2966	38.595	40.6578	36.9288	36.7586			L142	39.5526	33.556	29.6894	28.2691	34.2541
	L428	41.9706	34.3559	37.3688	27.7967	31.8445			L426	30.3615	32.8686	28.5113	27.4997	23.4774			L145	46.7577	44.7817	41.3578	37.9242	38.6871			L142	52.8276	37.0206	44.125	43.9177	40.7092
	L428	41.4882	46.6775	34.0634	38.9737	37.288			L426	32.6003	43.7385	43.3046	34.5954	34.3726			L145	43.0518	44.1838	46.6497	36.3563	47.0069			L143	47.5422	46.05	46.6888	42.6303	42.2627
	L429	40.1888	34.0645	32.7986	26.3847	34.4325			L426	53.8923	31.4404	60.4252	47.6707	61.3087			L145	43.09	43.0632	35.0722	38.818	35.5426			L143	48.0901	48.9272	49.2656	49.2826	41.5088
	L429	38.229	34.2206	32.3336	28.9486	34.2496			L427	47.5325	48.7722	47.3082	43.0232	44.7968			L145	44.5897	44.1724	39.9582	33.6673	40.8096			L143	44.0839	43.2428	39.7912	44.2818	37.1668
	L429	30.7206	46.1893	44.3139	46.0479	39.0349			L427	48.0275	46.6317	43.2643	45.1574	41.3911			L145	47.2081	44.4527	47.0435	46.2949	35.331			L143	36.3058	38.385	36.163	41.5801	42.8772
	L429	36.8857	38.5862	43.783	42.6601	45.2709			L427	46.9455	45.2569	48.536	47.1294	44.059			L145	49.9957	50.1683	37.8551	39.824	34.5612			L143	45.4879	44.342	45.5122	39.4046	35.5675
	L430	37.6252	35.7476	37.4342	40.5335	43.7429			L427	41.4237	42.2845	44.003	47.47	42.4599			L145	40.5686	45.1374	39.7547	40.1826	40.34			L143	33.6744	36.4263	48.3525	47.1062	41.5114
	L430	44.0692	41.8733	45.6668	39.8604	39.8888			L428	46.9749	45.7156	43.5192	41.1847	44.5125			L145	40.2712	45.9735	49.241	44.3439	36.2485			L143	38.4129	48.0025	39.9906	42.3351	36.6151
	L430	34.3348	33.9972	38.9464	35.8259	38.3781			L428	51.7475	41.0049	46.8569	48.9226	43.023			L145	43.2851	49.8268	38.1817	45.002	36.8852			L143	33.4051	42.5016	44.3771	39.3454	43.0921
	L430	32.3646	32.8308	38.81	41.6072	44.6047			L428	55.6544	49.3451	46.301	42.6635	41.6011			L145	41.9792	42.7749	41.4866	33.5243	30.3489			L143	38.7119	40.16	41.7663	35.4113	31.1285
	L431	34.6669	33.182	41.0946	38.3884	43.8466			L428	42.1114	51.1473	55.3711	44.7458	30.49			L145	45.0863	43.5218	42.5195	37.5877	30.3116			L143	36.9768	42.448	36.8164	31.1104	33.3688
	L431	37.2402	47.3495	41.9619	42.8694	41.3783			L429	33.7684	44.7621	34.3464	35.6649	32.8651			L145	43.4329	33.7583	37.497	41.5447	23.9896			L143	41.652	44.842	34.6908	35.0726	32.3331
	L431	27.0323	29.547	29.7759	26.1485	35.4003			L429	38.4179	35.1869	39.9523	41.4744	27.8924			L146	37.941	41.2363	34.5179	42.0149	37.104			L143	45.2535	44.2744	39.8172	39.536	30.6664
	L431	50.969	44.2411	41.318	34.0291	34.5775			L429	39.0979	38.4886	39.0164	38.1441	34.5239			L146	36.6767	34.9885	28.9996	36.7868	28.945			L143	44.6833	40.6412	34.8457	31.9146	32.1956
	L432	34.4372	38.936	35.4387	40.5181	34.5552			L429	41.2976	37.7184	40.8484	38.6055	34.089			L146	50.2224	41.7664	40.6527	35.989	39.9675			L144	30.2532	35.9612	40.1814	38.5374	35.2177
	L432	39.4944	40.2287	41.5415	38.215	46.737			L430	44.0036	40.9507	44.6659	43.5488	40.9407			L146	45.9237	43.0545	38.5352	33.8469	35.5412			L144	33.0834	34.5134	29.1419	29.383	38.3188
	L432	33.3264	37.0647	31.203	31.8794	32.3681			L430	45.1685	37.6584	45.5443	48.84	52.628			L146	38.3096	34.1523	44.3683	36.5923	31.8026			L144	32.3464	34.9486	43.0372	34.6222	33.6452
	L432	35.521	42.7861	39.3443	35.7718	35.5106			L430	42.7938	42.5084	47.4432	43.9565	51.8809			L146	40.8722	35.7328	31.9818	28.8263	34.7792			L144	46.8577	39.7699	35.5861	32.5276	33.3201
	L433	31.6974	34.6738	37.163	39.7822	40.7636			L430	43.549	40.2697	38.8094	34.0712	36.3012			L146	43.6419	40.904	32.9566	32.883	30.91			L144	47.8953	42.1879	34.8956	32.1313	29.9703
	L433	39.7567	36.9181	38.4768	37.075	38.6872			L431	40.465	40.5733	33.492	31.5231	34.6992			L146	39.1734	40.2587	40.5972	40.4359	37.1707			L145	44.4448	46.8535	44.3853	42.9475	46.1803
	L433	30.3911	30.3314	32.6913	35.0843	33.9696			L431	39.1522	34.3603	38.1223	33.2165	22.746			L146	43.8927	35.6469	37.1833	40.7784	33.4342			L145	40.4023	41.296	44.1441	43.0738	38.6865
	L433	33.2973	30.6389	41.8274	37.0922	41.4502			L431	53.1558	49.6193	36.4251	55.7955	53.2938			L146	35.5891	32.9651	39.9071	31.5863	28.8722			L145	40.6727	47.1049	44.9853	36.0154	39.0214
	L434	53.2819	48.8083	52.8685	44.6038	42.4516			L431	33.4727	46.3083	37.3189	32.2163	29.5093			L146	45.2962	40.3145	39.7363	38.0279	31.6341			L145	41.4957	43.8326	40.4918	44.4315	33.0901
	L434	51.1056	53.3111	51.4798	43.9053	47.8001			L432	41.5976	36.5039	48.4925	39.3893	40.5			L146	38.2242	45.8375	41.4255	36.0216	30.8468			L145	48.9494	47.9809	43.0387	37.1859	38.9528
	L434	55.741	47.9969	44.9348	37.9281	40.5344			L432	32.2466	48.231	50.9514	42.5504	45.8263			L146	39.9944	36.6308	37.7362	27.2537	30.8925			L145	39.7925	47.0538	40.5344	35.5437	34.043
	L434	48.0523	43.9671	50.7372	53.9019	39.6478			L432	41.0253	40.2234	49.9049	45.9072	45.1687			L147	48.6254	49.7012	46.0291	46.9005	46.0996			L145	49.6299	44.5567	47.5189	47.5672	43.9442
	L435	37.1403	37.4486	49.469	39.8284	41.6838			L432	49.8033	47.2098	47.2774	38.7088	39.5692			L147	43.3904	43.1511	37.6518	40.5972	41.2728			L145	42.4623	44.3676	41.1821	38.9434	44.8658
	L435	43.4786	41.2422	43.9562	42.6947	40.6917			L433	39.4859	43.5809	44.433	46.7382	44.9709			L147	57.8952	50.2831	51.9811	45.2225	50.7768			L145	49.4501	50.4998	49.3812	42.2143	43.9033
	L435	40.8542	40.0125	28.212	36.926	39.19			L433	51.5567	40.3177	50.5038	45.9317	49.157			L147	35.8907	37.2309	39.3891	33.6716	27.9171			L145	49.7817	47.1747	46.5208	36.2785	38.849
	L435	38.333	48.409	39.2489	40.9242	43.5861			L433	43.8384	45.7406	41.038	45.4904	40.1626			L147	53.795	45.9141	44.1873	37.418	40.8518			L145	48.5659	52.8421	43.9423	41.0085	37.1844
	L436	44.7398	39.4387	43.3882	37.9262	30.9574			L433	49.223	46.951	48.0236	41.5611	40.0769			L147	53.6193	50.9421	41.4753	36.709	40.6662			L145	50.8533	48.9894	41.3336	42.6675	35.0883
	L436	46.7637	41.6286	36.5164	38.7024	36.7107			L434	37.6244	52.3729	53.221	43.5553	47.9233			L147	41.9515	45.3305	49.1955	43.6983	43.3033			L146	30.2637	33.6094	32.8458	35.0961	31.3645
	L436	38.6474	33.7229	37.15	31.8477	33.5344			L434	50.5715	52.0175	51.6384	35.5281	34.7945			L147	46.6214	44.737	43.1477	42.6225	38.7131			L146	38.5639	42.2032	41.5249	45.7064	39.5552
	L436	38.6517	39.1609	36.752	33.7428	35.9324			L434	51.9306	55.4156	45.5261	52.0759	48.5449			L147	51.4446	43.5548	47.4557	41.0071	39.959			L146	36.5262	37.298	31.6048	37.2725	34.4364
	L437	40.3089	42.9417	45.7311	30.6965	44.5375			L434	45.5955	49.9814	45.1871	53.1369	38.8816			L147	49.0845	39.0682	40.5449	36.6612	41.3277			L146	38.1313	47.3966	40.5613	33.382	43.437
	L437	41.0731	37.0326	38.2988	47.2107	41.8424			L435	40.0073	37.286	37.7859	35.7469	31.6239			L147	51.2979	36.5328	44.9917	40.4397	40.817			L146	37.9634	35.3362	38.33	33.4904	47.5048
	L437	34.2874	38.458	33.3764	43.8913	40.1315			L435	38.9748	43.2581	32.2346	37.6749	32.6451			L147	51.211	35.5629	35.5295	41.6197	37.3188			L146	56.9146	45.3751	37.9537	30.5337	35.3374
	L437	47.5303	52.4079	48.6271	51.4413	49.1745			L435	36.7497	35.8913	36.9724	32.1495	34.4581			L148	44.4922	47.3978	46.3596	45.3494	39.7194			L146	40.3771	39.0348	39.9325	40.664	36.7422
	L438	29.3571	37.9235	39.9114	38.8099	37.2553			L435	38.5315	38.8714	34.8363	44.0432	38.7182			L148	43.163	49.8636	42.423	47.6459	45.9328			L146	42.721	43.6284	46.0937	40.3631	37.7201
	L438	38.1168	37.841	37.8416	46.3462	50.889			L436	47.2866	41.4956	36.9332	40.5022	39.2348			L148	39.6798	39.7235	41.6023	38.4961	33.3488			L146	39.3605	45.6034	37.6605	38.9622	31.2735
	L438	40.7337	34.2756	35.9209	48.9574	45.466			L436	48.57	47.5091	43.1691	32.0082	47.8477			L148	48.1833	45.9054	39.9707	41.9638	38.1061			L146	33.4405	43.8466	48.4899	43.2324	39.8673
	L438	41.127	43.4673	44.2908	47.7684	43.1159			L436	40.2771	42.37	42.1243	41.61	41.6382			L148	47.7522	51.1729	44.1598	43.8806	36.4833			L146	49.7451	35.7579	37.9888	31.2216	36.2884
	L439	28.3149	29.3228	29.3036	35.9787	27.4871			L436	58.5675	49.0517	45.0154	41.6964	45.7482			L148	56.3575	45.9368	47.6338	42.198	42.1821			L146	37.9696	34.4403	42.5419	30.2799	22.9784
	L439	36.3448	35.9841	35.245	34.6981	34.0225			L437	45.323	45.9911	54.326	51.4602	46.1773			L148	46.7806	41.0877	42.545	38.4181	36.4658			L147	49.5263	46.0464	43.8846	46.7659	45.7209
	L439	31.8209	27.6666	25.7585	27.8437	27.0101			L437	45.9569	53.321	44.5878	59.3179	50.4191			L148	46.361	52.3366	47.1533	41.5752	38.8286			L147	56.9513	47.5206	48.6373	46.9614	49.601
	L439	26.1035	26.6896	29.4883	32.2394	33.0301			L437	41.3419	47.7568	52.135	47.1861	45.718			L148	42.4652	41.6622	37.4847	34.8923	29.8809			L147	52.0835	45.2517	53.024	46.8401	43.4912
	L440	36.885	41.7253	43.0811	34.614	34.8482			L437	47.7029	54.1571	58.0758	47.5579	51.325			L148	40.987	43.8765	44.278	46.9187	30.678			L147	48.518	45.13	49.8716	45.7991	39.1485
	L440	34.1637	34.9837	44.0469	33.9724	44.1562			L438	53.2157	45.7058	54.0316	46.9929	47.5426			L148	45.7632	40.4982	47.0181	35.3758	32.0403			L147	59.3714	50.9661	53.4617	46.533	46.7308
	L440	33.1612	35.6939	37.2292	41.1326	36.0496			L438	47.7951	38.7488	43.9139	49.2053	40.4387			L148	43.4247	46.8819	41.5482	41.0694	25.7513			L147	55.4129	41.4889	44.905	44.4605	37.8808
	L440	40.1557	35.9024	38.4935	43.2334	38.4013			L438	41.5553	48.3733	50.3921	46.3113	45.7374			L148	50.604	49.9036	42.1135	36.0058	29.626			L147	47.789	46.0013	40.5929	41.7171	40.1674
	L441	47.4923	42.0343	57.6791	47.35	41.2287			L438	45.0164	51.0208	48.8898	49.3093	34.8023			L149	46.402	42.8363	46.3855	45.4781	46.172			L147	44.2935	43.19	34.9195	39.7415	37.3839
	L441	47.0083	49.0764	52.6029	51.2999	55.2877			L439	37.9571	39.9767	35.4537	33.4381	32.9439			L149	52.7954	52.3216	53.9786	52.5136	46.1851			L147	44.9735	36.1655	36.8528	37.6759	44.2361
	L441	36.3268	29.7984	33.379	33.8862	30.6011			L439	38.8898	36.8699	39.8285	32.7733	28.9269			L149	58.7478	52.8832	56.9949	51.9825	51.2784			L147	41.8796	35.3415	34.2214	37.9092	43.8576
	L441	38.1876	30.1334	34.1915	38.2002	35.7239			L439	39.1507	39.4048	36.6717	39.4272	34.4938			L149	47.1814	48.9986	43.1052	52.9658	49.4934			L147	37.7458	38.5928	42.1901	36.5896	30.6053
	L442	39.8899	41.6682	45.5524	38.4372	38.4994			L439	41.5952	41.2246	35.9271	34.1281	35.9089			L149	57.6007	50.3194	49.1986	52.0911	47.4681			L147	35.0055	39.5485	35.249	40.0064	47.0369
	L442	41.4582	43.2049	47.3684	42.8574	44.5797			L440	46.4599	44.2974	46.8476	47.2445	41.4393			L149	49.2925	58.8976	49.5452	59.0581	58.3414			L148	43.2743	45.446	50.2398	41.8857	46.3175
	L442	29.9396	28.9432	30.3169	28.7599	20.9754			L440	43.0946	41.5113	42.7689	42.0683	33.1233			L149	51.2056	45.4339	48.9046	44.2485	51.8756			L148	49.5734	45.725	46.081	45.0398	40.311
	L442	35.1479	45.3005	27.7915	36.5446	31.1779			L440	36.9821	45.3915	42.9713	37.6439	37.7946			L149	54.8275	47.5321	51.6133	47.4046	41.8844			L148	47.2399	43.3354	44.2514	45.6468	38.5683
	L443	51.3584	48.7275	49.4316	48.2791	45.2471			L440	36.9995	44.312	43.6097	34.8317	32.5622			L149	42.054	41.8109	49.9289	53.8709	50.3669			L148	46.1927	48.908	46.548	52.7543	38.2485
	L443	55.7688	56.6016	43.3237	48.5704	44.4645			L441	37.1433	36.7064	34.7351	39.6539	37.1809			L149	46.5193	46.4325	39.5198	35.2239	41.1148			L148	36.1476	28.0288	31.6674	24.4006	26.0782
	L443	50.7497	55.7702	42.478	49.3414	36.3768			L441	39.6034	34.067	43.1577	44.4398	38.1554			L149	52.5797	42.9826	55.9109	46.9082	59.3876			L148	44.4803	31.2341	28.9156	31.2978	23.0018
	L443	50.5516	51.4971	49.0979	56.8043	54.1221			L441	51.7861	51.1362	54.8381	51.0079	44.2537			L149	57.6505	43.1579	46.0127	57.1347	56.6695			L148	45.3617	48.8667	46.7668	43.9617	42.3496
	L444	50.9943	50.677	44.0914	39.6903	37.0788			L441	38.8058	43.7829	39.8428	33.1692	33.0842			L150	41.5219	42.3337	32.043	37.9646	40.6295			L148	48.9935	45.9421	46.7842	43.6476	38.7527
	L444	48.9486	43.947	46.9767	43.4239	41.2909			L442	42.8763	42.6754	48.9114	41.8718	33.5171			L150	43.1824	38.2667	37.9744	33.7857	31.3699			L148	47.8076	44.4409	42.9267	40.1437	36.029
	L444	39.9627	46.3884	49.0423	42.5247	41.7548			L442	44.8473	53.7708	40.5262	36.115	38.2183			L150	53.9677	49.8788	41.6925	43.3764	39.431			L148	49.4505	52.5136	46.6297	38.7927	38.3687
	L444	50.3264	52.0853	43.3343	44.3589	36.4449			L442	42.8619	53.3274	48.2272	47.1208	39.9083			L150	35.746	35.4504	36.2809	25.4364	33.3794			L148	49.292	46.4561	42.2127	46.6516	31.6787
	L445	36.6864	35.6827	40.111	35.2264	37.9525			L442	45.2253	43.628	56.9603	50.5171	34.1665			L150	40.6367	41.2561	41.7955	31.3317	49.0937			L148	59.1865	47.7763	49.9102	39.7332	41.31
	L445	35.7172	43.6176	45.5954	37.7353	28.5468			L443	56.0261	54.0811	51.0383	49.4712	50.9252			L150	34.8266	43.9493	38.3096	28.8992	33.1382			L149	48.131	47.9202	49.0512	50.3916	49.7736
	L445	27.6263	39.8596	34.1465	35.0491	38.3447			L443	53.1634	52.9729	52.1292	52.4374	44.719			L150	44.1132	39.2102	35.5742	35.9245	35.1991			L149	48.1381	44.8717	46.237	45.9092	47.4592
	L445	36.5413	30.3215	42.281	37.7893	33.2784			L443	46.6069	39.4737	39.4737	39.4459	45.1785			L150	22.1065	23.7176	18.1286	19.3605	20.6147			L149	51.8634	45.0637	50.8061	51.4012	51.0858
	L446	34.3634	34.1192	40.9045	34.1928	30.5403			L443	55.7992	51.0764	46.4617	43.1568	40.0255			L150	49.1446	48.1004	43.282	36.9902	35.5188			L149	46.7368	48.6799	53.677	47.7825	51.2712
	L446	39.8672	41.6234	45.3392	36.0189	37.2074			L444	50.3145	54.3149	51.5987	54.4496	52.9018			L150	30.0026	31.502	31.4393	21.8451	24.487			L149	49.9912	47.8249	58.3969	48.3223	50.9963
	L446	34.5056	34.9968	35.5552	34.9813	39.0918			L444	44.9668	49.1167	48.9828	49.5346	47.7814			L150	43.3633	35.6729	35.8153	28.2141	27.079			L149	43.3028	51.8739	41.3763	43.2709	44.5954
	L446	38.2336	38.2336	39.3455	34.9525	32.2998			L444	55.3006	57.6	59.3455	52.5618	52.5618			L150	54.5042	44.7819	38.657	38.441	31.0285			L149	50.6589	50.3817	51.9718	49.446	47.0441
	L447	33.1462	38.0767	36.2534	38.3921	32.841			L444	62.4074	53.0065	61.2383	56.9006	54.1614			L151	53.2228	51.9764	49.4786	55.0448	53.3983			L149	51.5844	49.5897	52.4997	54.4077	54.4712
	L447	34.4404	37.5422	36.0464	42.7484	37.1678			L445	46.8353	47.5607	51.2427	43.7293	39.9852			L151	40.7264	37.2809	40.1997	40.7206	44.1861			L149	45.9211	49.2642	50.6831	52.0939	49.7981
	L447	44.567	46.1668	46.0808	40.431	42.737			L445	40.5538	46.8099	43.5676	53.167	45.2402			L151	46.1256	47.0887	40.907	38.156	43.5701			L149	56.8243	54.5058	55.7027	48.9885	53.4864
	L447	42.1545	46.6976	48.0255	55.3919	46.2333			L445	46.3832	47.3498	49.7082	50.9423	47.2053			L151	47.7155	36.4672	45.2707	46.8922	40.2017			L149	51.7515	51.2148	46.9236	54.5586	55.1237
	L448	43.5308	49.341	38.6661	40.4009	34.4738			L445	42.4233	56.848	48.6185	45.9932	46.1116			L151	41.547	35.629	45.717	47.536	39.1775			L149	53.0702	55.2551	45.1563	52.0053	50.2935
	L448	48.22	44.4798	47.9456	39.5523	39.4445			L446	49.094	51.1847	50.0078	45.6325	43.5157			L151	44.163	47.6508	35.7454	35.491	45.0885			L150	43.2733	43.9194	42.2692	45.1811	37.7626
	L448	44.3051	47.0888	37.7659	33.6487	35.4055			L446	51.113	52.0104	43.4906	42.9475	50.7478			L151	76.5605	52.7249	38.6202	37.7907	37.5066			L150	45.1748	45.2365	38.0181	43.644	38.811
	L448	23.3791	44.6544	47.8839	49.9191	36.4092			L446	39.8682	44.0152	45.5504	42.8453	43.8727			L151	34.6554	38.015	35.4318	36.3174	32.5098			L150	38.1264	42.6125	36.1985	43.67	44.1456
	L449	43.7449	40.7453	39.8526	33.6538	39.7297			L446	42.1693	51.0685	52.5956	52.8698	42.1798			L151	45.4744	45.579	39.704	41.7942	36.8248			L150	45.5769	44.0469	37.58	37.58	39.9935
	L449	40.6492	41.0504	39.2608	43.5758	44.1332			L447	45.0272	45.9868	45.4745	45.6678	43.29			L151	42.0169	35.6226	44.7434	38.658	36.1549			L150	57.3346	57.264	47.9206	47.2548	43.6332
	L449	32.027	35.501	35.9885	35.9433	41.6299			L447	41.7916	38.0228	36.9862	40.8521	35.7679			L151	44.0371	33.0252	38.7362	38.8209	30.6028			L150	50.0317	37.6848	35.1958	34.9742	37.0348
	L449	34.4964	36.4996	44.7899	40.8266	39.8416			L447	49.9866	49.7105	43.7679	46.1136	36.6421			L151	40.4171	29.7249	42.1129	37.9183	32.3951			L150	48.973	46.0834	43.8231	43.7408	44.3696
	L450	48.2984	39.8156	37.7557	45.6365	44.4571			L447	44.658	43.476	47.7553	39.113	38.3677			L151	44.0955	27.0125	50.264	35.2607	27.6678			L150	38.8652	40.5815	33.7104	39.1966	42.5621
	L450	48.8058	56.104	45.3683	55.3352	54.5775			L447	36.2797	38.3482	47.3373	44.2586	37.8536			L152	42.3901	39.3049	39.7675	41.0093	38.8459			L150	38.3774	44.0619	40.7732	38.7792	34.3472
	L450	48.1207	37.0403	34.0394	32.8244	40.4413			L448	49.2413	46.2594	47.4405	42.8001	41.7526			L152	37.3776	32.8589	33.9372	35.9126	37.5936			L150	45.8104	46.4869	41.2162	46.2405	36.7088
	L450	45.0611	40.1843	36.5056	35.5824	35.7129			L448	56.4051	48.6622	49.3167	41.9788	39.4711			L152	44.005	37.066	47.7756	43.4637	39.4808			L150	52.2931	45.0404	45.4969	42.7754	39.8852
	L451	50.7326	40.2086	39.1417	33.5337	33.3269			L448	49.3386	50.1158	48.4166	43.5661	41.1132			L152	48.2769	42.768	37.9222	45.2826	37.8834			L150	35.5763	38.1213	46.1591	42.0682	35.6465
	L451	53.2501	48.9362	42.3452	54.2283	44.373			L448	36.1385	47.0373	40.4972	40.899	39.005			L152	56.4228	46.259	48.096	41.6396	42.8507			L150	45.8662	51.7482	47.4181	38.0945	39.7872
	L451	42.3847	29.5913	34.5293	37.4703	40.8182			L449	47.6831	46.1413	46.3732	48.3359	45.4981			L152	59.2091	42.4437	41.5654	41.4666	42.7765			L151	41.1327	43.4106	41.14	38.8975	39.262
	L451	52.6471	47.3113	42.234	53.4819	46.0353			L449	47.9619	42.9844	43.7327	49.746	41.8493			L152	52.1072	52.4687	51.4778	50.4985	47.6768			L151	41.5752	39.0271	47.301	44.7645	42.4534
	L452	27.9339	31.5039	28.6181	30.2311	29.0161			L449	42.6161	43.0751	41.9097	51.5587	51.5587			L152	42.8412	44.8065	39.5441	36.2962	35.0263			L151	36.6661	41.4279	40.5091	45.934	39.1835
	L452	33.0435	38.9718	34.0418	33.5421	29.1184			L449	55.776	46.6974	45.4979	31.8039	52.1829			L152	39.7527	49.5038	46.1509	36.7215	35.8739			L151	31.1163	39.613	34.2016	44.2993	39.867
	L452	33.6165	24.9568	27.4982	25.8568	24.8523			L450	49.0789	48.0832	41.8502	49.8054	42.5087			L152	59.3844	52.0838	42.4437	43.6524	40.2072			L151	48.4221	47.4826	25.6968	43.3471	40.8771
	L452	34.4742	34.4742	27.5848	27.5848	32.3576			L450	59.2365	35.7996	35.7981	38.2467	39.2032			L153	45.7486	40.8175	38.9443	42.788	40.4459			L151	58.2574	38.9082	38.9408	29.0143	39.4183
	L453	35.0954	36.7537	33.8733	28.1018	32.6239			L450	50.2439	40.2377	41.6292	37.8352	39.0284			L153	44.5101	43.5238	42.742	39.9389	34.9708			L151	44.0497	44.0754	44.4639	45.8296	44.3778
	L453	38.2767	38.6384	34.1409	32.1111	30.9573			L450	75.2237	53.4481	40.864	41.4183	38.4251			L153	44.6603	34.7345	46.2301	39.5743	37.6455			L151	41.3247	43.3472	41.794	42.649	41.1268
	L453	33.6053	29.2477	31.3739	28.7464	26.8656			L451	39.1976	43.2727	36.3879	40.8342	37.4026			L153	39.5253	47.1334	42.8587	39.2659	30.7805			L151	40.543	40.7417	38.2135	37.9059	34.5305
	L453	34.7782	34.3231	33.0835	28.0299	33.4101			L451	43.8667	39.4172	44.3159	37.468	40.3405			L153	43.1827	36.7117	41.1978	32.8798	28.1887			L151	42.6743	33.1269	38.4537	39.8293	39.3856
	L454	33.5795	30.0586	27.0466	26.5088	30.6391			L451	39.1483	40.1833	34.2625	39.4487	33.3623			L153	54.1546	43.0806	37.8695	42.3069	34.6655			L151	45.459	46.4262	39.2773	46.5761	38.4288
	L454	42.4794	44.9412	46.4295	47.9524	42.0165			L451	48.9317	41.1914	43.2121	40.137	35.8112			L153	42.0072	39.6244	37.3528	39.2075	39.3033			L151	43.355	43.3171	38.3833	35.4252	33.4097
	L454	32.3866	45.0414	42.673	42.673	37.8073			L452	52.2827	48.6784	54.5421	48.3842	44.7314			L153	40.8393	36.0645	42.3175	39.9507	40.5042			L151	51.5902	41.4709	49.355	43.3423	37.244
	L454	40.3295	50.5914	40.5159	37.4983	39.9136			L452	38.6142	37.7334	41.0352	45.6453	37.7639			L153	42.0521	36.3904	34.168	32.366	40.1442			L151	57.1104	43.6987	41.3143	40.8173	42.2092
	L455	46.1938	45.8693	44.4298	49.9568	45.4383			L452	35.5723	38.2669	41.7749	44.7485	40.4617			L153	34.3225	37.6943	47.871	41.8972	42.0937			L152	51.969	46.3155	52.8154	41.4818	44.67
	L455	57.2264	47.4459	52.0425	47.6638	38.917			L452	37.7394	37.7402	48.3762	45.2267	35.7641			L153	34.5794	36.9227	39.3653	30.3224	28.9221			L152	52.0773	47.4261	46.4587	33.1227	31.1888
	L455	37.6233	48.0165	39.7226	34.3419	43.9666			L453	28.4956	33.3643	26.158	27.3009	29.7703			L153	40.029	29.301	32.8623	38.4472	31.7234			L152	46.355	49.5971	41.8814	45.8317	43.1125
	L456	32.5771	38.1743	40.5699	24.6971	25.7164			L453	24.8954	30.269	30.7605	23.7847	23.3877			L154	39.0433	39.0672	37.2716	32.8685	28.6108			L152	53.3099	51.4384	46.6437	42.1426	54.7572
	L456	29.7582	37.2344	31.5766	41.2166	31.3029			L453	33.6708	33.4783	24.7478	31.9287	25.9172			L154	34.5325	36.3302	28.6263	28.7247	25.5188			L152	40.2723	42.6296	47.1321	34.0156	40.7938
	L456	37.1502	35.0433	33.9146	26.9197	27.5617			L453	37.2307	23.6701	29.4429	27.0636	24.8843			L154	35.6157	35.6262	41.1119	34.8894	26.0361			L152	47.2482	44.1043	49.9483	49.283	36.9925
	L456	33.504	33.9671	37.6491	27.9834	30.0348			L454	51.3496	49.3063	41.8754	46.2878	43.0443			L154	41.8135	39.0229	31.9976	28.4723	30.5058			L152	26.2158	31.4414	38.1499	37.9786	32.052
	L457	31.2431	25.9892	21.6086	36.5305	28.401			L454	40.885	42.793	47.657	51.9245	43.5128			L154	37.1095	36.0426	33.8601	31.5574	20.0731			L153	47.6368	46.157	45.9139	46.126	41.9223
	L457	30.0012	36.1322	36.1241	39.3102	32.0131			L454	50.1979	51.0702	51.9864	47.5487	39.4323			L154	48.0549	40.0538	38.3515	29.7175	27.4305			L153	39.011	45.8128	42.9252	46.4695	42.1826
	L457	16.2193	33.6525	38.7422	37.8063	28.3495			L454	27.291	36.6695	43.4071	48.0765	44.1607			L155	54.3313	52.5158	52.3897	51.3048	52.815			L153	45.2136	45.9322	40.2319	45.1009	49.1865
	L457	32.4784	37.1737	34.108	37.9973	26.6361			L455	38.8925	39.235	34.3154	41.7873	35.0499			L155	56.459	45.6981	48.0703	51.6008	53.1704			L153	38.4288	39.5978	46.0895	40.9712	42.5571
	L458	36.2629	34.7113	36.8224	34.9617	30.3722			L455	30.0156	40.4944	43.9416	47.3334	47.8634			L155	41.6688	49.6621	44.2975	51.6332	46.9622			L153	42.1929	45.3861	51.4152	43.8554	53.2703
	L458	34.8903	36.2825	35.8828	39.453	40.4263			L455	47.2554	54.1823	51.7553	62.1682	61.2925			L155	45.4875	58.3073	52.1465	55.3357	50.4885			L153	55.0697	46.5181	38.3796	41.9682	42.3662
	L458	18.9867	25.6439	17.2678	22.2005	27.1217			L455	50.918	41.4552	38.6814	53.4787	37.7121			L155	47.4004	50.1346	46.5987	51.9231	58.7191			L153	49.5145	47.44	45.6636	47.9708	43.6165
	L459	37.2526	41.7198	38.9512	38.9768	37.6414			L456	29.9978	41.0744	33.1227	40.7365	40.4956			L155	53.4712	53.7644	56.5971	45.2624	46.5889			L153	44.4487	48.1708	43.9621	41.9893	45.1367
	L459	41.2259	46.0928	40.403	34.7154	37.5737			L456	46.6914	37.1649	40.6545	39.5698	40.7999			L155	46.3348	51.5965	64.6282	59.8908	57.5297			L153	42.0807	46.1956	43.3905	43.5227	39.5404
	L459	44.3897	45.2251	32.4294	27.155	32.4517			L456	34.5281	30.548	38.8286	39.9489	38.1788			L156	28.7869	26.8733	25.5681	25.125	23.9034			L153	41.9253	47.2049	45.9414	51.7843	46.52
	L459	43.3657	40.9782	38.7711	40.1839	43.2513			L457	34.3206	33.1383	31.8494	29.3244	36.118			L156	29.6159	35.8527	31.733	30.7741	30.0732			L153	44.2734	42.7753	50.0943	41.9195	39.3827
	L460	24.51	23.8836	32.964	22.9047	24.3842			L457	34.4408	27.6302	40.3417	42.5781	38.961			L156	24.8812	26.0378	25.861	31.3922	23.1492			L153	45.8347	49.3951	47.5058	47.0951	38.2836
	L460	34.9827	31.537	32.062	35.4531	31.1101			L457	29.002	32.3372	33.0872	28.9285	32.0403			L156	24.8252	26.1407	20.2975	20.3094	17.3595			L154	42.1552	38.6277	41.6614	42.6598	43.1816
	L460	26.5516	24.8124	24.3887	23.8567	18.8935			L457	35.6167	32.259	26.7027	26.161	22.9831			L156	29.2408	30.0021	35.7509	32.0255	21.2283			L154	42.0066	39.1088	41.1521	43.1063	37.5049
	L460	29.7667	38.7147	30.369	26.579	25.5833			L458	30.6674	35.4537	29.5861	42.591	32.1591			L156	30.85	32.1683	26.0477	26.4918	19.336			L154	39.2258	48.4809	43.7141	47.9019	44.3683
	L461	38.6944	37.111	48.8914	42.5986	38.3398			L458	27.9467	25.4546	29.1854	29.8516	40.0706			L157	52.6422	47.9339	46.8871	47.6991	46.1974			L154	31.0684	39.7665	41.3492	38.5518	33.2109
	L461	44.6257	47.6439	40.9825	50.2184	44.6825			L458	38.9402	28.844	34.2132	29.6457	18.4864			L157	52.6041	50.7904	43.6436	48.7396	49.6377			L154	48.9734	36.7706	31.7752	30.048	38.3217
	L461	38.6861	29.7626	39.2708	37.0066	35.8736			L458	15.222	35.0184	33.6047	33.503	34.611			L157	52.6748	50.3236	47.2415	58.223	49.8671			L154	54.3024	34.9383	37.3141	34.784	34.5777
	L461	49.2782	46.1739	29.5456	45.0811	44.7847			L459	34.4838	38.7786	33.8292	35.8122	40.4652			L157	59.6361	53.2209	48.9849	49.3668	44.7336			L154	41.5027	38.9162	38.6788	42.3354	37.7685
	L462	38.3242	35.7676	24.7793	22.8078	24.3802			L459	30.3085	35.4381	33.1814	40.758	43.8029			L157	42.908	59.4776	51.9718	52.2793	41.3376			L154	47.447	40.9233	41.42	43.517	43.5748
	L462	35.5136	37.2035	40.0005	33.5488	32.6644			L459	37.4835	36.3636	40.5029	42.8557	33.6622			L157	62.552	56.7378	49.1797	49.2554	38.8144			L154	39.6578	43.093	36.0129	40.4339	34.7957
	L462	31.2217	28.055	28.6072	26.8867	24.8746			L459	33.4188	33.4613	42.0431	34.1866	36.8917			L157	59.1916	51.501	49.3779	48.8734	45.2906			L154	35.1697	33.3632	36.4886	40.9219	41.4334
	L462	34.1749	28.7137	27.3255	23.4171	30.0434			L460	37.7403	40.8137	35.6016	36.1949	35.108			L157	34.8412	46.0889	38.131	41.5208	38.7057			L154	39.119	40.3107	48.2368	38.338	43.1394
	L463	27.8227	25.7348	25.3556	31.5539	33.2752			L460	41.0821	34.9016	30.2124	33.7492	36.6915			L157	59.7514	51.7877	46.1962	51.9565	45.652			L154	41.2421	38.3714	47.3787	47.1079	51.338
	L463	41.6641	33.3898	35.7503	34.4387	34.3358			L460	48.7959	49.6494	38.598	38.1674	37.5077			L157	61.4665	57.9196	48.3891	47.8233	49.1941			L155	53.7169	53.1616	49.6986	54.2986	53.1974
	L463	44.9828	33.1285	41.5783	30.2367	40.1838			L460	47.4582	46.0392	37.7619	35.7469	34.0992			L157	44.7582	45.3409	42.0715	45.6975	32.9711			L155	52.4164	57.1463	53.3311	53.0026	52.9639
	L463	36.3611	34.816	36.9196	40.3437	46.7259			L461	34.7989	46.9844	45.0225	42.884	36.7406			L157	58.7836	44.7519	41.6979	44.0611	45.5003			L155	47.1773	44.3634	48.9573	46.4001	44.1345
	L464	35.5822	42.8949	35.8156	38.9283	30.7924			L461	43.9622	51.8758	40.4815	33.6239	32.0768			L158	59.3369	54.6395	53.768	52.4386	56.4673			L155	50.3708	48.2212	52.4302	55.2291	54.0556
	L464	35.8033	38.3903	37.3761	39.0062	34.6082			L461	39.2712	41.5113	41.2892	41.8377	41.8377			L158	51.5601	47.5924	49.2668	44.6045	42.6795			L155	53.148	47.5647	54.4067	56.8617	50.292
	L464	34.8426	32.8237	36.7651	36.8315	33.5772			L461	33.9419	30.984	34.5719	28.7635	35.0978			L158	49.4645	54.4753	47.3412	53.3135	44.9984			L155	45.0098	49.1641	55.3518	47.7491	47.8188
	L464	35.7941	45.634	34.8911	34.6559	32.7876			L462	40.7121	36.2433	38.7211	38.7208	33.4994			L158	48.8726	51.247	59.028	52.164	48.114			L155	45.9709	56.3789	48.2356	45.9205	43.433
	L465	46.3019	36.0632	35.9793	37.0185	34.8857			L462	41.1411	30.832	34.341	31.2226	26.7177			L158	50.0534	56.7215	45.1335	47.6343	49.0944			L155	53.4004	53.7799	56.9957	57.0899	57.8001
	L465	55.1789	42.2404	51.2046	38.3539	47.7865			L462	46.5902	44.417	48.6255	46.1462	42.4112			L158	46.4985	56.8043	50.0673	43.327	38.6767			L155	49.5827	49.7441	52.5586	49.8168	53.6822
	L465	35.1461	32.7041	36.5634	32.6623	26.3644			L462	40.4948	49.9957	44.4192	39.2977	43.1858			L159	45.6811	48.6815	43.2168	38.7954	43.5876			L155	54.6213	51.1631	51.1631	56.5039	55.762
	L465	38.0448	43.0114	28.2619	35.9653	40.4514			L463	34.223	30.953	31.4974	31.4817	31.9189			L159	45.4738	47.5664	43.332	37.739	44.1422			L155	52.6201	52.1112	51.4198	51.054	59.9487
	L466	32.9917	31.4676	29.0036	23.9043	30.5252			L463	37.9987	41.0548	33.273	37.4272	40.117			L159	54.1991	46.8599	46.4468	44.7112	39.376			L155	49.6247	56.4516	60.0382	58.5612	59.3908
	L466	27.9477	36.3856	31.8644	34.8361	34.4255			L463	35.4225	30.5712	31.579	36.6561	26.9755			L159	52.4871	54.1226	45.1289	46.0992	38.9717			L155	47.3959	54.8845	57.4104	58.2523	55.2019
	L466	34.187	36.7374	38.9249	39.2716	27.2226			L463	35.3424	32.4613	47.7466	32.4108	34.9065			L159	40.7117	52.3678	47.7334	40.5047	33.4856			L155	46.2995	54.6802	51.8403	55.2021	60.2549
	L466	45.2353	37.8572	39.3641	30.733	36.7779			L464	37.8064	38.5653	38.6341	33.0777	34.8458			L159	45.2286	54.1589	51.417	37.6909	36.3577			L156	37.7257	38.3425	41.2956	35.8473	37.891
	L467	35.0727	31.9966	40.4494	36.3139	27.9815			L464	34.8591	48.0538	38.5199	42.8568	38.7406			L160	37.9925	33.3786	34.9168	30.116	31.4665			L156	41.4532	42.1639	39.4503	36.6189	39.6388
	L467	34.5466	43.3324	41.8009	41.4385	39.008			L464	36.1193	41.2058	37.1356	41.5572	38.2845			L160	37.3825	37.6845	30.4945	32.5384	29.8986			L156	36.0738	40.8619	41.4303	38.6329	45.7219
	L467	32.7948	33.6258	28.7591	31.9744	33.3427			L464	40.7845	42.81	37.3763	41.2216	36.0321			L160	34.3906	33.5832	28.8409	30.749	25.5869			L156	33.7212	39.9976	31.2825	32.8335	36.0381
	L467	33.1582	39.8665	34.0432	29.6306	26.9665			L465	38.8527	40.4702	40.2854	39.2474	38.0309			L160	34.1161	36.3058	30.0374	36.9728	23.2292			L156	43.0836	41.5527	34.7533	37.8456	34.8122
	L468	38.9294	35.2311	36.6956	34.7735	39.2348			L465	38.9192	35.5753	44.0393	44.0425	39.0725			L160	45.1333	37.0547	33.4623	30.304	27.415			L156	36.1652	37.5368	50.0223	41.8651	45.787
	L468	37.5283	36.093	38.8917	46.8937	32.9419			L465	41.5776	36.7788	40.5486	38.6474	34.5554			L161	40.6139	39.4453	39.1843	40.3682	38.6977			L156	36.2353	39.6932	37.2582	37.3713	38.634
	L468	35.6536	35.7877	22.269	30.851	25.3708			L465	37.5953	44.8161	35.9524	36.0305	31.7979			L161	37.6026	35.6686	34.9391	33.2124	36.7682			L156	39.4121	39.6225	39.9527	42.054	36.7569
	L468	39.6736	28.9652	40.6159	33.3891	37.2857			L466	31.0621	34.1453	34.6265	36.7751	32.5096			L161	32.1823	34.2304	30.5405	32.7158	30.2085			L156	35.023	36.2787	38.4333	39.5809	36.4586
	L469	40.0266	18.0998	23.7733	26.3867	26.3763			L466	43.7509	43.1549	38.2109	32.9244	34.0427			L161	33.2313	34.5319	37.456	32.1315	27.0552			L156	33.523	35.5356	31.4692	37.8058	32.3618
	L469	29.2273	36.235	28.7281	31.705	23.8677			L466	36.689	34.5079	34.5079	31.917	35.5699			L161	31.8107	37.7778	45.7747	40.0995	42.3184			L156	36.1327	34.358	36.6727	40.6785	32.6943
	L469	34.6195	23.1045	21.509	19.2251	22.8988			L466	35.2511	32.1887	32.2138	40.145	31.6686			L161	44.5025	35.0817	34.9335	31.8193	30.0621			L156	33.9737	40.3364	33.6074	30.7595	26.5345
	L469	44.3973	50.2975	37.5725	34.0213	30.0513			L467	35.5476	32.3698	35.4648	33.3202	28.5537			L161	33.5836	33.0215	35.3526	32.7085	32.7319			L157	46.6681	47.7577	44.4323	45.73	47.9854
	L470	40.2784	28.4568	32.9338	37.1959	26.304			L467	33.7281	38.7742	29.8215	34.9627	36.6049			L161	34.473	34.7385	30.8947	32.2982	33.9287			L157	39.6546	37.3084	34.8533	36.329	34.6295
	L470	31.3085	31.0195	41.4921	35.1498	37.7325			L467	34.3273	38.5081	35.7193	33.3753	38.0951			L161	37.8699	33.2081	30.157	30.5646	29.0556			L157	46.7227	49.5281	54.3067	46.8663	44.6586
	L470	28.991	30.2869	34.2667	35.4363	46.1812			L467	34.6591	35.2574	32.9573	37.4118	31.4272			L161	35.6489	35.4676	33.484	28.3031	28.1955			L157	46.6311	42.1403	50.0886	41.3263	43.8884
	L470	25.7916	49.1475	32.6196	41.604	40.5847			L468	35.2443	30.147	29.6887	29.47	27.3723			L161	38.1605	33.8477	30.4111	28.5332	28.8163			L157	33.4511	31.8407	36.5557	38.838	33.5901
	L471	38.1333	40.5322	37.4318	30.4947	40.5888			L468	27.6398	34.308	25.8248	30.2203	23.7517			L161	57.1448	32.126	37.445	31.2043	30.4089			L157	29.9563	33.3518	42.5659	29.4164	36.1229
	L471	39.5586	37.2566	34.8021	40.8116	38.6212			L468	32.0512	31.2149	35.4919	33.3438	30.5918			L162	31.4951	30.9221	30.6539	29.6556	28.5408			L157	43.1841	46.0994	44.4132	41.7512	41.4464
	L471	29.0902	30.1604	27.1258	22.5948	31.8333			L468	38.6975	28.7927	33.0968	32.8185	33.7533			L162	40.2774	36.3428	40.0792	42.34	36.9318			L157	45.7439	50.1991	47.2175	43.6675	46.3195
	L471	47.5624	25.55	27.3764	23.7437	29.0705			L469	50.6551	44.7878	48.3769	47.5703	29.5376			L162	33.2857	32.7064	38.0041	32.6414	36.0477			L157	43.0244	47.4627	49.6478	47.9895	46.8139
	L472	31.0721	24.7107	22.5826	26.7911	27.0039			L469	33.0195	52.0159	55.0976	44.3306	41.4188			L162	37.0034	38.9015	34.217	32.7594	38.3871			L157	48.1205	48.487	48.9737	47.8147	42.1067
	L472	35.4636	30.6058	36.3331	31.3848	27.1567			L469	27.3519	28.1027	38.1293	25.2125	29.1988			L162	41.2398	36.1649	37.072	33.1769	30.65			L157	47.9034	51.9779	42.0929	43.9594	43.5224
	L472	26.6123	25.6107	24.0914	23.1008	24.9847			L469	40.413	31.0343	42.4543	48.0193	51.3821			L162	31.0888	38.1864	42.3212	41.1443	41.6864			L157	46.9052	43.6935	42.4786	39.5028	37.3494
	L472	26.6641	28.4692	30.2373	30.7526	24.1464			L470	33.5271	31.7795	36.7383	35.9878	39.7402			L162	39.2568	40.1686	36.5589	39.7452	34.1681			L157	44.69	47.2377	38.0161	41.17	38.3384
	L473	36.3861	30.3927	31.681	42.0326	42.3527			L470	32.444	44.7725	35.2949	37.6168	33.8692			L162	26.314	31.6584	26.9618	28.8684	28.378			L157	44.5368	37.9107	37.4171	41.5925	34.7219
	L473	52.6045	37.9022	40.4636	36.1301	43.5779			L470	38.8979	36.9481	35.0926	39.8805	36.5813			L162	37.2846	35.4733	33.5417	29.2584	32.1641			L157	47.4686	41.1455	44.1577	38.5029	35.2369
	L473	33.5588	33.4348	35.0427	25.8045	22.9623			L470	39.5732	33.291	34.6811	41.1505	39.2392			L162	39.9009	36.5532	30.7976	37.0917	34.0471			L158	42.7775	48.4094	45.6437	46.6911	47.2575
	L473	37.4356	32.3816	32.3672	29.209	27.0195			L471	36.4426	33.6099	37.8964	34.702	35.1609			L162	41.1198	37.8346	32.4537	32.9858	31.7539			L158	50.5891	52.8237	59.1826	54.3771	59.8203
	L474	43.6999	38.7514	30.1488	41.2958	32.1712			L471	37.8512	33.1574	35.1259	27.9611	30.4388			L162	33.5128	39.5654	33.5573	38.0743	24.6402			L158	53.4619	56.7935	53.5122	51.2662	45.6119
	L474	38.9404	35.4019	41.3934	37.0593	38.9144			L471	36.7533	36.5376	33.1087	32.4504	31.3071			L163	51.4403	45.4876	45.5945	52.5005	51.0549			L158	50.7951	49.3859	45.9191	56.1789	56.9951
	L474	37.5389	35.6381	38.5182	42.0112	38.0583			L471	36.1666	40.3289	41.9769	32.3435	27.7543			L163	43.3873	52.4103	48.8777	51.4069	49.2105			L158	47.1256	49.4145	50.3982	59.7403	51.4039
	L474	42.97	45	37.4673	40.4765	31.516			L472	33.5836	31.7743	25.1404	27.3942	27.7062			L163	48.2229	53.8072	47.3702	46.9465	54.7182			L158	47.8689	48.7472	52.097	61.9834	54.4828
	L475	38.2707	34.1428	35.7172	36.7864	32.1406			L472	28.275	21.5331	26.6702	32.0232	28.0578			L163	32.9112	37.7892	43.0425	38.018	37.7107			L158	53.9084	52.1514	50.5401	56.0489	53.3382
	L475	41.8637	38.8983	39.5576	36.2961	34.4958			L472	33.3679	32.2219	30.0638	29.5046	32.9376			L163	39.9921	47.5663	48.4141	50.8717	41.7638			L158	44.8177	48.4994	48.6664	50.5949	47.7707
	L475	29.7948	32.1194	38.2319	28.6323	29.3372			L472	30.5279	29.1948	21.1646	21.7798	24.4416			L163	36.0903	47.8953	51.5124	49.8675	42.2061			L158	49.244	50.5953	48.515	45.1408	44.6769
	L475	35.7394	35.7394	41.4505	33.6471	32.2077			L473	31.394	43.2096	38.2404	44.2091	41.1795			L163	48.6066	48.6066	49.2904	47.1517	43.731			L158	48.6712	43.1536	49.1596	53.4874	48.2519
	L476	59.2275	46.4285	43.4783	41.9381	33.8598			L473	48.0438	36.0274	34.1408	33.3856	30.105			L163	41.1592	45.8117	47.2723	45.0267	43.2564			L158	43.5833	46.6852	47.2763	53.6078	46.4563
	L476	53.1301	56.4	49.8873	46.582	37.7304			L473	40.5047	48.8648	46.4402	39.3639	31.8501			L163	40.6463	50.1737	43.4663	46.5928	47.7462			L158	40.0308	50.3617	46.2308	43.4897	51.1297
	L476	43.63	38.763	39.9352	39.5597	31.4552			L473	44.511	31.1953	43.1245	38.0522	26.7666			L163	42.8866	53.0976	54.9016	47.8217	52.9937			L159	46.4737	42.7261	45.5897	47.3096	46.5399
	L476	49.7449	39.6188	39.0918	39.1282	32.646			L474	49.3099	46.2425	47.4655	50.2403	46.2567			L163	47.5435	53.5241	41.9088	50.3281	41.111			L159	44.3909	39.0899	46.4177	41.6913	36.386
	L477	39.3524	37.2549	42.6731	39.9411	35.4528			L474	53.7264	47.109	43.4938	44.5893	37.8863			L163	51.9121	42.6974	44.6833	42.0951	35.3999			L159	39.9192	43.6163	46.3311	52.5375	49.5709
	L477	39.3051	41.5078	51.6233	50.762	43.8639			L474	45.3189	45.2829	39.2169	47.2103	50.1195			L164	55.4525	54.3388	53.6009	51.8433	51.4463			L159	49.463	43.5542	39.0495	40.3881	37.4649
	L477	44.7091	38.3112	43.1004	44.6005	43.1898			L474	50.1132	60.3563	39.9282	44.4856	49.5986			L164	41.9625	48.0299	43.7759	42.4987	42.5412			L159	37.1111	47.7892	52.0556	55.6004	42.9309
	L477	46.9823	44.7799	46.3021	46.519	40.0307			L475	46.4443	39.0786	45	47.1061	40.7235			L164	48.579	42.9206	44.2525	48.7769	44.9572			L159	55.7717	54.9061	43.7989	38.0161	40.0015
	L478	27.8393	27.514	26.4479	25.9811	24.8136			L475	40.4283	51.5081	39.423	50.0104	44.1287			L164	49.1396	49.0075	50.3303	42.9032	43.3302			L159	51.2388	47.9842	48.9331	47.5967	45.3788
	L478	37.501	39.8217	30.7513	29.4803	25.2196			L475	37.5916	54.1251	46.2251	43.6291	35.9308			L164	40.0918	50.1338	45.4936	40.0565	38.9207			L159	52.2692	53.455	48.529	47.7586	44.9207
	L478	33.4615	32.4247	33.7378	35.791	31.6357			L475	38.9967	49.6795	53.1528	37.0894	35.9339			L164	39.5253	47.8792	42.9052	39.2586	35.0074			L159	50.0039	45.7767	42.1293	42.3482	40.127
	L478	30.6137	33.7625	43.3273	43.4944	34.827			L476	51.2334	49.7473	55.9704	60.4353	52.9322			L164	44.9748	38.9968	42.7661	42.3336	41.4012			L159	36.8469	43.5449	42.929	47.6222	45.984
	L479	51.1064	37.7118	42.0485	35.548	33.4624			L476	45.1737	57.7945	47.7388	45.9625	42.0265			L164	45.0976	48.3985	40.4831	40.2796	40.1155			L159	37.3885	44.437	46.1415	43.389	35.059
	L479	49.5755	46.8278	47.3444	50.3815	44.4222			L476	45.8618	46.809	41.5018	41.6602	37.9671			L164	41.6665	49.2652	43.2839	44.9351	38.8617			L159	64.1065	60.0588	55.2244	45.9402	44.2644
	L479	32.9452	35.1978	30.9235	30.9159	30.2405			L476	53.1097	58.3336	57.6986	56.7405	38.6761			L164	39.5966	44.5142	45.0071	35.4189	40.8461			L160	37.4471	37.5191	33.016	33.8773	36.9799
	L479	47.4925	38.1671	51.6578	45.9876	42.8325			L477	45.5975	40.3733	45.5463	39.1409	41.8507			L164	52.9087	43.7403	43.3017	47.9551	42.2313			L160	37.8961	39.72	41.3939	39.5316	33.2659
	L480	45.6277	48.0998	44.4023	49.6557	50.8731			L477	47.4338	47.7119	44.0403	40.5807	40.6304			L164	41.0627	47.5634	42.4458	38.9862	35.8929			L160	34.4858	40.3222	43.4692	39.1057	35.7955
	L480	48.792	54.1315	49.1103	49.8935	52.9555			L477	40.724	43.8894	42.164	45.6772	43.0814			L164	48.3178	43.0593	44.226	51.8361	36.833			L160	31.4989	33.8362	27.5408	32.934	38.9168
	L480	54.2677	46.1864	51.3295	46.777	48.8713			L477	42.0104	36.0806	35.3708	32.1236	38.115			L165	37.6079	31.8159	38.2047	32.2151	35.202			L160	32.7423	34.3537	30.7319	36.8549	24.6236
	L480	50.5609	49.231	51.9524	49.7668	47.0417			L478	31.2029	35.4684	31.1881	27.9172	33.9511			L165	41.6074	36.2011	40.5813	33.0434	38.1827			L160	30.1644	37.5144	36.3606	45.9859	37.0252
	L481	41.2585	50.2385	41.9037	38.0457	42.0164			L478	35.3225	33.8416	28.1499	29.4975	23.8588			L165	42.924	43.874	35.7326	39.2797	34.1497			L160	41.0832	42.2533	40.5172	39.9246	37.284
	L481	44.6908	51.47	59.4231	45.3164	45.1619			L478	27.6713	32.2394	31.5673	31.2614	25.8229			L165	42.9279	43.6572	40.5474	38.2825	31.7504			L160	41.523	45.0126	40.4391	41.4958	39.4972
	L481	43.0295	44.8036	40.9006	40.8942	39.5586			L478	32.0821	40.7173	31.7951	28.3435	32.3641			L165	39.9708	43.3515	39.2281	30.044	35.1504			L160	31.4444	31.3153	30.1884	26.7945	25.981
	L481	45.0323	43.9905	45.2153	41.0797	37.8873			L479	43.0266	39.4656	38.2444	42.3431	37.9673			L165	48.4275	45.9083	37.1222	29.8195	33.504			L160	35.1065	32.3603	36.5225	36.1935	27.7412
	L482	41.6908	32.8211	34.7802	33.7574	29.2352			L479	40.4471	44.2088	44.6813	46.8385	39.2799			L165	40.2591	37.4584	32.2037	38.9921	35.2295			L160	36.7751	36.315	37.8356	36.8566	27.2741
	L482	39.2503	40.5098	41.1002	28.8972	29.407			L479	45.5257	45.8439	49.4878	44.8976	41.2777			L165	42.6427	35.6768	37.6034	32.1451	35.0094			L160	38.1504	38.6354	42.2911	45.7136	31.8749
	L482	37.1627	40.1533	37.5891	41.3701	35.3912			L479	44.7724	47.3787	54.865	44.7072	39.8519			L165	43.2028	37.2612	37.9365	34.4774	31.7965			L161	29.6309	34.771	37.7509	30.7906	31.2819
	L482	43.4906	42.4611	41.8683	40.844	41.5646			L480	42.5482	43.4635	41.8559	45.2847	45.46			L165	44.6706	35.9536	38.8291	36.3465	31.6514			L161	36.8711	35.592	32.2069	31.626	27.4562
	L483	28.7745	25.9201	25.5577	21.5288	16.8901			L480	47.2874	54.1282	54.3186	53.7837	52.6304			L165	45.9564	41.3025	35.8839	31.8348	31.6311			L161	33.6677	31.739	37.4867	37.1594	26.2534
	L483	27.5574	37.7196	29.0087	29.0521	21.9827			L480	53.2766	51.9094	40.8446	49.7684	41.5011			L165	56.2566	42.3092	46.6881	35.9009	33.023			L161	43.7591	44.7676	40.9416	37.4104	27.861
	L483	27.5658	32.2431	31.5003	25.0866	27.5381			L480	61.0174	41.1372	50.8542	48.7705	47.0757			L166	41.9434	40.1484	36.645	39.2157	38.2458			L161	36.9921	41.0931	32.2967	29.9239	24.0176
	L483	33.8809	30.1077	33.0348	35.4758	31.0571			L481	45.6788	49.537	52.5618	47.7152	46.6216			L166	45.3854	50.425	41.9209	41.368	40.9149			L161	39.8017	40.2966	43.3032	37.9972	37.1451
	L484	37.0547	29.5154	37.6306	46.0213	39.7412			L481	56.4254	48.5759	50.5484	48.1136	46.504			L166	53.7566	51.8359	57.5396	49.3467	44.8519			L161	40.6396	45.3206	48.1685	47.2879	46.9286
	L484	41.296	38.5592	39.7286	36.6389	40.2946			L481	45.6725	47.7165	46.8476	43.8119	41.9252			L166	52.7985	46.5687	40.3672	42.8902	42.3872			L161	34.2287	39.2064	33.3905	34.1703	32.891
	L484	46.2324	38.7095	33.6985	41.7927	28.6758			L481	56.8533	58.6347	47.424	47.618	46.6622			L166	54.1042	47.8858	37.6336	45.4021	43.5736			L161	33.9247	31.2676	38.545	34.293	35.4932
	L484	41.026	53.0004	42.2188	54.6394	43.2705			L482	51.3621	44.3915	42.7249	40.3145	37.9506			L166	50.7754	46.9179	41.2282	40.3176	35.7959			L161	31.9033	34.2238	35.8047	35.3679	27.4224
	L485	29.7682	35.2174	29.7976	31.4569	31.3855			L482	40.7283	38.0837	39.9796	38.6682	28.5516			L166	43.2023	40.73	44.8652	41.8202	42.3111			L161	28.9299	35.1508	37.7773	38.8899	38.5771
	L485	30.8317	30.2094	36.7839	32.0296	31.8361			L482	38.0634	41.8846	43.1439	37.2474	38.9717			L166	43.5911	41.8265	41.859	42.0354	38.4823			L162	40.8492	46.7058	42.8529	41.524	39.0986
	L485	31.1855	35.6794	32.5097	29.7375	33.0331			L482	52.7073	47.7331	39.9183	43.1241	37.6522			L166	42.1832	45.7156	43.8106	38.7236	40.3313			L162	36.1671	29.6489	34.7536	35.0379	35.7979
	L485	35.5914	39.2729	33.7736	36.311	35.765			L483	30.2564	33.0017	31.0898	31.8196	32.2233			L166	40.9446	41.4985	39.0103	34.3488	33.1502			L162	43.4721	44.3276	36.8431	40.1074	35.2398
	L486	45.5585	49.1038	43.0442	51.7399	44.8403			L483	37.4815	36.3476	37.1881	36.8856	33.9375			L166	40.2075	46.0677	44.0582	35.1729	34.3587			L162	39.6821	46.8408	44.0598	41.0055	35.9601
	L486	43.7299	45.9472	61.3571	42.5838	48.0712			L483	35.6696	34.4039	36.8126	36.6587	28.1459			L166	60.4197	52.4361	46.2642	43.8943	33.3436			L162	30.3488	35.3924	43.3759	41.1797	39.3867
	L486	35.0442	33.3604	46.1388	53.9337	41.4376			L483	44.4171	39.2061	40.8375	35.1159	30.9599			L167	40.453	43.0315	47.6607	38.2646	35.8026			L162	35.2361	44.7659	40.1915	32.0366	31.2504
	L486	43.6854	44.9658	44.3501	45.6982	51.3261			L484	43.8465	38.6456	35.8058	39.1646	33.3838			L167	46.4261	38.9118	40.6909	51.6841	45.7404			L162	41.8633	43.0062	38.1649	40.1695	40.6636
	L487	37.4196	39.4177	44.2555	52.6494	35.7337			L484	53.9413	36.8981	38.8786	39.3107	34.4185			L167	51.9311	46.9481	42.2633	36.5461	40.0185			L162	35.9328	41.2	42.0176	37.7302	37.9245
	L487	34.3508	42.2362	47.0803	49.6126	42.5063			L484	38.9752	48.8854	45.0367	43.8032	43.8032			L167	33.3918	46.5945	41.8875	49.2842	45.6			L162	36.6331	41.8235	37.6396	36.7085	34.6857
	L487	49.5943	48.1409	34.0642	36.6575	32.112			L484	47.9279	44.4984	55.3474	45.6026	40.3503			L167	43.104	45.2938	56.5283	37.538	37.1097			L162	45.5771	45.9935	40.9526	38.8939	42.5585
	L487	40.4409	48.423	43.7004	47.3885	42.9455			L485	33.4962	35.8008	32.5228	34.6049	33.4857			L167	40.9617	48.6866	39.5906	34.8289	27.0167			L162	35.801	40.9506	40.012	37.9654	32.7673
	L488	35.4605	33.2573	34.7443	31.4003	26.454			L485	44.0074	36.5868	37.8414	40.3071	34.6045			L167	39.3696	37.9965	40.0157	45.7216	44.8954			L162	36.6709	43.4944	42.5967	36.8531	35.2853
	L488	39.8713	32.1506	38.6667	35.8831	35.1109			L485	52.008	43.7525	44.1878	45.9368	40.3627			L167	46.3999	41.0543	42.9209	37.0362	38.542			L163	53.8345	53.3692	54.1359	53.8685	46.1817
	L488	32.8578	31.9008	38.7527	36.849	33.5228			L485	28.4838	37.396	30.2082	33.3643	29.2035			L167	38.6137	47.8739	44.8244	40.0122	40.6693			L163	51.5279	57.1225	51.8578	47.4881	46.1491
	L488	40.7813	38.2994	40.0987	32.7692	34.7269			L486	40.5426	33.8717	40.5745	38.9053	41.9845			L167	38.6332	42.8952	45.2002	40.3492	35.5774			L163	51.0626	50.858	52.0488	45.1005	42.2829
	L489	47.1836	43.4726	43.9957	36.7281	41.485			L486	34.6956	37.1784	44.084	40.3868	41.2414			L167	34.1057	36.7414	43.8615	42.3182	44.8337			L163	53.0567	58.9431	51.6042	45.5247	46.1894
	L489	45.469	55.8558	47.7372	35.325	43.2558			L486	50.0343	43.2683	47.1944	48.0495	45.1267			L167	40.4783	52.7635	41.8189	39.3054	35.014			L163	53.6765	58.6449	49.2254	57.7772	41.9415
	L489	33.2776	33.3693	32.3781	36.3424	32.6717			L486	46.1014	51.0547	47.3889	45.7862	52.1677			L168	41.4207	40.1347	41.4665	35.1239	34.9888			L163	50.4524	54.165	41.5142	36.7536	51.5007
	L489	38.964	38.2334	35.6036	34.4928	33.8795			L487	43.2626	39.228	40.5442	36.4716	32.9463			L168	42.3917	43.951	41.6386	35.7078	36.7102			L163	47.3876	47.3876	49.6752	44.7852	47.1264
	L490	44.0904	42.0893	46.9095	37.764	32.4304			L487	53.7432	63.9424	47.8461	53.9264	43.4612			L168	49.4525	46.2195	48.2515	40.7453	37.8886			L163	45.4751	41.3041	45.1004	45.4554	45.8073
	L490	38.7326	43.9973	39.3388	44.6842	41.5499			L487	58.2413	42.059	58.1446	48.1377	43.1322			L168	44.2708	41.4757	35.6075	35.1879	34.3816			L163	47.1522	55.7024	54.7164	54.8686	49.5173
	L490	44.869	36.5527	45.1417	42.7223	39.7885			L487	47.02	38.1468	48.1428	60.877	48.7694			L168	45.7842	38.673	40.106	32.488	31.3011			L163	47.3147	43.3484	48.4363	51.0829	42.9777
	L490	47.4777	35.8883	41.028	46.1383	47.2177			L488	44.3579	39.1642	35.3793	40.4902	36.603			L168	44.0453	42.0121	45.5234	39.484	25.9568			L163	52.2635	49.7173	44.272	51.7472	44.012
	L491	34.5886	38.6964	41.0808	42.7367	40.4666			L488	41.6367	46.524	41.3007	40.3901	35.951			L168	41.2791	40.2242	37.7282	39.267	39.9967			L163	41.2449	46.2391	50.0077	48.384	51.9418
	L491	36.4783	36.6953	42.3537	41.4977	45.8973			L488	40.229	43.8509	39.2771	32.9089	36.0099			L168	35.6364	38.349	38.349	34.1623	33.0213			L164	46.9733	51.152	47.9308	46.161	46.6562
	L491	41.1265	43.6997	36.4517	46.0591	34.8154			L488	41.0358	40.6709	38.6065	34.5143	28.7976			L168	39.2274	36.506	37.7126	34.7316	30.8611			L164	47.6567	50.3728	43.3021	45.2367	44.0422
	L491	31.0638	41.5768	51.8028	43.6313	55.0657			L489	39.9208	36.6865	36.7707	33.0896	27.7675			L168	39.9349	41.6156	37.1336	41.6064	31.9242			L164	41.7608	43.882	39.465	48.3179	43.1728
	L492	33.7989	37.7367	40.0726	38.5809	34.544			L489	28.0055	45.45	51.5429	49.3788	22.5343			L168	36.8835	38.7247	36.1672	38.1657	28.9311			L164	47.5556	52.9263	55.4326	46.2111	43.5512
	L492	43.0202	46.8948	43.1874	36.6801	39.1056			L489	39.4502	55.2923	44.6835	34.9232	40.6561			L168	43.3679	36.8396	33.2951	31.7736	31.6545			L164	42.539	47.2106	43.1386	52.5696	40.3749
	L492	32.7055	26.5657	24.8848	21.1979	23.1664			L489	23.7806	38.5082	39.4749	37.0015	37.8299			L169	46.2092	44.6616	43.7397	48.0022	44.8581			L164	41.9429	55.0374	43.7251	40.8391	39.9459
	L492	30.4426	39.5911	41.9448	37.356	33.9316			L490	39.9479	35.7189	38.0014	40.31	35.7515			L169	45.4072	40.3392	37.8113	43.209	42.9919			L164	46.3271	44.048	46.0377	46.2528	41.9206
	L493	28.1338	35.8721	36.5077	33.5885	39.4962			L490	48.0179	45.5697	46.7227	43.0655	40.7165			L169	45.9833	41.4434	42.621	44.4165	37.961			L164	45.0556	39.5573	41.2989	41.3472	40.4158
	L493	44.0479	45.924	33.943	35.9661	33.48			L490	57.3344	61.9681	57.3243	52.8556	48.409			L169	40.4095	41.7386	33.6295	30.3772	30.6701			L164	40.0852	45.7004	45.1493	48.2691	42.2407
	L493	52.318	35.5183	26.6766	40.9958	44.7499			L490	54.6367	46.0029	59.9144	43.8137	53.3248			L169	44.7912	43.1901	30.9568	37.5029	30.6707			L164	43.8466	36.9759	44.6881	50.3251	42.283
	L493	39.6008	42.0668	38.7722	50.4212	37.4842			L491	39.8388	43.314	37.2147	41.2435	39.8462			L169	55.9736	45.322	31.1029	34.117	31.2096			L164	39.6183	50.4044	39.1899	43.1557	38.3884
	L494	47.9324	50.4671	43.8604	50.6782	47.1433			L491	39.7009	34.7343	38.84	39.2926	51.4005			L169	35.5284	36.7786	36.0926	36.4587	39.2622			L164	39.2529	47.3304	53.5639	47.5962	39.8892
	L494	49.0657	50.8284	48.1711	50.668	46.6413			L491	38.18	41.3684	41.7128	38.2415	34.808			L169	42.633	44.3599	43.0105	47.8982	43.1578			L165	35.2763	38.2484	36.2359	35.2113	36.1017
	L494	49.1697	49.124	44.0105	50.6729	43.0279			L491	44.5824	37.3563	40.8722	41.2525	32.3674			L169	50.2594	47.1815	53.2962	47.0233	48.2527			L165	40.5975	35.9596	39.5599	37.898	40.711
	L494	56.7055	54.4764	47.9801	44.7017	50.9485			L492	34.7771	38.9186	42.1602	34.9459	34.9158			L169	29.4203	29.2465	33.3011	25.5119	28.0202			L165	43.8576	36.5185	36.2212	42.6063	36.2191
	L495	34.2901	32.2689	31.5564	27.1783	21.8637			L492	48.2093	46.5448	48.1024	43.9552	47.2059			L169	29.9386	29.9581	20.8682	22.518	25.3376			L165	38.6854	42.5456	33.3351	37.1948	33.385
	L495	30.1518	35.1862	27.1768	32.7473	27.959			L492	27.8231	22.4939	23.7889	27.1248	23.7889			L169	40.2325	29.7248	40.6016	27.7368	36.428			L165	40.677	55.2817	45.6103	45.9427	47.1241
	L495	50.3091	35.5287	32.4649	26.2696	31.338			L492	48.2093	46.5448	48.1024	43.9552	47.2059			L170	33.3013	36.088	37.732	35.677	36.9326			L165	40.8199	38.4035	35.9696	37.1853	39.1397
	L495	32.2111	38.1313	38.8191	41.3496	35.1038			L493	48.3886	46.6354	38.0015	41.3128	39.8448			L170	44.3954	47.2102	46.9751	41.8135	44.7483			L165	43.8607	40.9579	43.2992	38.0746	44.1653
	L496	70.4327	62.3472	65.1841	55.5314	45.067			L493	40.9821	34.2838	35.5497	26.628	27.618			L170	35.6901	34.3348	29.0906	33.2356	37.0724			L165	42.6404	42.3071	38.7427	44.367	46.9221
	L496	62.3706	70.6189	64.1793	65.3802	57.5023			L493	36.7393	42.7264	42.3638	38.1845	36.3874			L170	42.136	35.3389	33.7542	36.7329	30.3431			L165	44.7396	44.8041	45.1567	38.2869	37.3929
	L496	62.6471	59.8344	51.6788	52.4051	47.3621			L493	37.0022	35.0613	40.748	47.246	40.6874			L170	53.5037	50.0947	41.6281	40.6737	34.7594			L165	44.687	46.0089	38.3134	37.1567	40.5025
	L496	64.4539	64.2249	56.2657	60.6355	53.5013			L494	39.6045	42.2624	45.7709	36.3397	39.9024			L170	51.096	55.2586	50.0186	49.215	32.3495			L165	35.5713	46.2463	44.4227	41.0922	40.9638
	L497	47.7092	53.0699	44.2345	44.6794	42.4739			L494	40.7946	41.2229	41.0103	46.5792	34.7741			L170	39.1255	38.9264	37.142	37.0557	31.9897			L165	54.6653	43.2046	47.1727	45.6761	39.0132
	L497	40.909	48.6514	47.5498	49.6886	45.8518			L494	39.2947	48.2203	48.0775	59.3438	46.9306			L170	36.0054	34.0307	40.1318	36.0952	41.5974			L166	43.4365	48.3185	49.7387	48.1806	48.9958
	L497	39.4009	41.1314	43.1088	42.8772	41.9793			L494	42.2159	58.9709	45.9144	40.1326	38.3759			L170	33.7262	34.4488	26.9008	31.071	31.7334			L166	40.6893	42.2549	46.2294	45.9143	43.2753
	L497	53.9112	44.8921	47.3085	37.382	34.3271			L495	56.9904	49.226	55.2413	49.061	49.5164			L170	44.2122	39.4898	47.1222	53.9328	45.5845			L166	45.6026	48.4746	50.6692	45.2108	43.038
	L498	46.9284	47.4578	45.5299	50.8078	46.732			L495	51.5021	43.1909	52.9619	47.2853	44.1691			L170	57.6104	42.0735	44.4088	36.6063	44.8245			L166	43.8235	44.4007	46.7828	40.4816	35.6265
	L498	53.0968	40.9348	51.7154	43.0865	48.8478			L495	53.0141	40.827	43.2487	40.6338	46.7485			L170	48.8194	41.6713	24.2287	31.2021	29.322			L166	49.6768	46.0645	39.7303	38.2592	36.3029
	L498	45.0409	39.553	37.7215	41.7071	36.9793			L495	55.863	44.2144	49.7985	43.0103	40.6089			L171	36.474	38.7332	40.3434	36.1755	38.0905			L166	65.5476	48.5749	44.6629	40.5109	43.6965
	L498	43.0599	46.808	53.6688	47.4116	43.3151			L496	56.5595	58.1225	57.4488	60.7412	57.7323			L171	39.913	38.3923	41.3818	37.1261	36.4924			L166	42.3505	46.1458	41.0739	38.0867	38.4085
	L499	39.499	36.0492	30.9519	28.2397	34.1971			L496	63.3376	54.1924	61.2997	62.0113	57.921			L171	40.5696	39.9133	36.1319	36.0023	32.2298			L166	46.8287	47.9749	51.2504	48.017	40.1208
	L499	53.1764	51.9304	46.0216	53.8188	40.3454			L496	53.03	56.2702	51.5732	54.8001	51.5198			L171	41.0487	36.8935	38.1839	40.7574	31.0313			L166	46.7469	47.6248	42.9634	41.9224	37.6883
	L499	27.8254	27.601	29.1903	32.0369	32.3454			L496	55.8615	49.9015	45.4261	52.9529	44.1499			L171	47.2095	37.082	41.336	34.0795	42.7175			L166	46.8597	46.6438	47.9855	41.2042	37.5842
	L499	33.5266	35.9912	33.9377	38.1304	22.5599			L497	33.6301	28.9963	34.7822	28.6075	28.571			L171	47.2461	41.8997	37.8573	34.0972	37.3538			L166	46.859	45.1663	40.3048	35.0363	35.2421
	L500	35.6424	35.8765	39.4502	35.6284	38.5354			L497	29.1656	35.8877	33.8113	37.7128	30.9378			L171	38.2077	40.8493	36.7395	38.655	38.1651			L166	39.5522	41.9681	41.9681	32.6628	30.6505
	L500	43.2111	41.8578	39.6335	38.9567	39.6172			L497	29.844	33.2856	36.2263	32.5945	32.338			L171	43.87	43.1997	38.2318	39.9138	35.2176			L167	49.2559	52.4527	54.103	48.4255	41.5773
	L500	37.6921	30.4398	40.8809	40.4753	43.0203			L497	42.7507	33.3989	34.9182	37.2815	27.8961			L171	45.6217	48.5186	44.3216	38.247	39.9751			L167	47.9609	47.234	57.396	48.6289	44.3331
	L501	40.4244	41.1339	39.8946	49.5805	46.7751			L498	47.2906	46.399	50.4267	49.3142	52.0268			L171	36.4891	39.8015	41.7727	34.4731	32.2408			L167	46.3328	54.8224	53.484	42.5994	49.3962
	L501	47.1435	48.2062	43.5284	45.7529	36.1861			L498	54.662	48.1623	52.7848	48.4901	48.4901			L171	37.8296	39.036	37.9334	28.9706	32.6558			L167	52.5837	54.2473	47.5546	43.4082	37.797
	L501	41.2352	38.4619	39.0695	35.0228	35.423			L498	43.6417	43.1499	51.9266	47.1478	43.0567			L171	36.4263	41.5393	33.5497	32.2811	28.4401			L167	54.4671	60.0559	59.7841	44.6914	41.5396
	L501	48.9287	51.0412	40.7301	51.2451	46.8952			L498	43.7811	44.3036	42.5565	49.4737	35.6433			L171	38.7233	38.4204	39.4019	31.6864	26.1903			L167	45.4817	45.186	33.6927	28.9861	28.0652
	L502	37.1444	32.9208	43.1516	42.9698	39.6139			L499	30.969	39.9043	40.5549	38.5491	32.4312			L172	36.7422	36.1102	42.9248	39.6361	35.5434			L167	50.0002	50.7464	54.2546	52.8695	48.2646
	L502	42.9094	46.6051	48.8911	46.0759	41.1439			L499	38.8935	51.1217	41.3003	41.9818	38.1004			L172	42.9046	34.9347	42.4164	38.4815	41.2919			L167	51.6142	49.7605	53.0519	53.1034	44.6238
	L502	39.8813	39.5424	40.0184	39.0484	45.4108			L499	36.0726	34.7817	38.179	32.9278	44.2064			L172	38.0477	41.7561	46.419	37.4341	36.7652			L167	41.1774	44.2305	48.628	52.0567	46.8389
	L502	38.753	46.1015	46.5492	44.992	35.84			L499	30.0812	27.7934	39.7668	34.3895	37.0125			L172	41.6325	38.816	40.7944	31.5598	32.1626			L167	46.8619	44.9781	55.9374	52.984	44.7092
	L503	42.399	44.0056	53.2539	40.0827	37.4093			L500	39.006	39.0539	37.4645	32.5304	36.8859			L172	38.7785	38.8519	37.4601	30.7024	26.7375			L167	63.4471	48.7139	47.6649	50.1048	52.3768
	L503	50.9995	38.0513	57.0145	45.2051	42.5281			L500	45.9912	42.9382	45.8597	42.7612	29.0463			L172	45.1521	40.9936	26.9814	29.5358	34.3379			L167	46.9088	56.0724	57.2971	47.0778	37.9849
	L503	47.8037	52.1269	52.7241	60.5594	55.807			L500	45.6687	45.6027	39.0245	42.1538	43.9614			L172	33.8052	38.0767	38.6424	35.8976	36.4925			L167	59.1425	53.7464	48.5935	49.8374	35.5115
	L503	58.5516	64.0094	62.0231	70.4847	46.1753			L500	47.2587	29.5104	28.7797	23.7516	17.6475			L172	38.7581	42.4229	40.9734	37.9896	31.8988			L168	54.1202	54.4943	57.3399	55.2881	56.4242
	L504	35.9546	37.1225	34.2627	37.7168	31.0754			L501	46.4713	46.827	49.6694	45.8017	52.4399			L172	37.799	46.2906	34.4901	35.5438	35.9434			L168	51.5276	48.7899	48.1979	50.8725	46.8887
	L504	44.3893	45.3006	45.6543	48.9085	45.8565			L501	43.7204	46.458	41.4196	46.0132	37.4847			L172	40.8437	42.063	41.4223	36.7783	29.2993			L168	50.0218	48.9804	51.6446	51.0345	46.1469
	L504	45.9754	54.4226	47.0366	48.5046	45.1857			L501	36.1415	40.7144	38.8765	40.3751	41.9506			L172	50.4256	38.944	39.055	37.9165	34.3528			L168	46.4615	48.4096	44.551	43.2191	39.7497
	L504	50.1108	53.9798	49.1577	55.5763	58.0241			L501	47.1291	43.7665	43.1341	49.384	53.8716			L172	39.3324	33.2132	31.2139	29.9712	45.7045			L168	43.9325	39.6131	35.7273	37.82	38.114
	L505	39.4286	40.4265	32.7922	37.2641	28.8171			L502	43.4084	41.6637	44.2252	43.3766	42.2422			L173	68.5656	68.5656	68.7499	61.3794	59.0004			L168	47.627	51.6725	56.8678	55.4507	46.3099
	L505	41.2289	40.0261	37.3214	38.2912	26.5737			L502	51.7115	39.0402	46.4186	44.0332	41.9579			L173	68.6079	55.9694	63.2154	56.324	54.9312			L168	50.3944	52.2924	50.8041	45.2059	46.0123
	L505	37.1464	38.2406	36.0907	40.2434	26.7536			L502	39.234	40.0601	33.5729	40.2379	32.1071			L173	48.4259	48.4959	52.641	43.3176	57.2924			L168	47.3567	39.5508	46.1675	49.7798	45.7141
	L505	60.004	40.1842	34.9007	40.2968	34.778			L502	52.2841	42.2272	41.5872	54.0933	36.8743			L173	71.9592	66.045	64.5637	58.2763	54.9225			L168	51.0415	41.0761	50.3324	47.7861	41.259
	L506	47.5546	41.1559	45.3104	41.3043	35.5645			L503	47.4248	48.7092	49.4064	43.4114	45.0752			L173	66.0288	73.1934	65.7023	63.5984	50.1651			L168	48.3978	43.0169	50.2518	42.348	38.6768
	L506	46.3681	42.5558	46.1287	44.8087	43.2361			L503	34.3127	39.4835	44.2777	44.1053	44.5103			L173	61.9486	63.4236	61.0062	44.72	43.9918			L168	44.4582	36.8838	34.3173	31.3713	31.8923
	L506	39.486	38.5921	38.844	43.2456	37.8585			L503	71.6335	65.6114	70.006	62.6179	55.5984			L173	73.2406	52.3398	55.7282	53.4734	41.9919			L169	29.9621	27.9883	25.5527	27.7351	27.3644
	L506	43.054	48.829	47.4237	45.1658	48.2119			L503	54.4316	64.0263	51.2345	44.2811	55.8765			L173	62.6503	65.7058	71.3809	62.3177	52.7423			L169	38.6441	34.5819	32.2281	31.7981	31.676
	L507	43.2102	39.3084	34.7277	31.8586	37.051			L504	40.5221	53.0106	44.4967	43.6475	43.3699			L173	73.8088	62.4429	65.9998	64.2645	52.2256			L169	27.7977	32.1046	31.7594	23.4234	27.5344
	L507	46.8367	44.3547	36.56	47.1274	50.6803			L504	47.7727	48.2868	47.044	49.3188	34.4522			L173	60.3225	57.8287	55.3505	48.0591	44.4735			L169	40.8877	31.5927	31.8144	32.4245	27.94
	L507	44.0466	33.623	39.876	38.2359	32.7582			L504	51.3779	52.3644	47.4937	53.9899	42.5175			L173	63.6763	51.977	61.7971	55.2822	45.8272			L169	38.0314	26.0883	34.9546	28.7485	19.8361
	L507	47.3424	46.664	43.3579	51.9184	43.7871			L504	61.2047	59.883	51.8302	49.7936	47.1129			L173	50.3211	53.2395	40.8995	47.6229	38.6123			L169	43.3811	24.8813	35.1657	26.3303	26.1837
	L508	41.4162	37.9942	33.6555	26.9777	30.5011			L505	48.2737	50.506	45.87	40.9178	38.794			L173	75.1172	61.6247	50.0961	45.9588	45.7768			L169	34.5368	32.6128	32.031	35.5439	38.4609
	L508	40.8178	47.11	44.3906	45.4545	39.3871			L505	52.4975	57.4028	50.4579	31.2477	30.3013			L174	49.6257	48.4056	42.8143	45.7224	39.7436			L169	44.261	34.2469	37.8113	40.6287	40.4588
	L508	44.3444	43.0515	41.5654	34.8169	32.1137			L505	51.9182	47.1799	48.5024	34.7414	39.9069			L174	52.0884	44.2982	47.8447	50.6695	40.0563			L169	34.6048	37.9718	29.5551	29.8114	31.106
	L508	47.8096	48.1848	41.6047	38.4406	46.4104			L505	51.664	36.9616	38.3801	29.6701	29.1041			L174	46.7011	60.937	51.6801	43.4968	43.8103			L169	38.1153	38.2472	30.3297	31.7684	38.3382
	L509	30.202	44.8466	45.6649	36.0189	31.3827			L506	57.5416	56.4626	49.4954	46.7522	46.2246			L174	54.6161	51.5473	52.0125	45.0555	36.3887			L169	24.7658	30.2039	28.0381	37.1666	32.0546
[truncated: 4,060 more rows]
