# Supplementary material for: Genome-Wide Association Study Dissecting the Genetic Architecture Underlying the Branch Angle Trait in Rapeseed (Brassica napus L.)
Source: Sci Rep. 2016 Sep 20;6:33673. doi: 10.1038/srep33673 (PMC5028734; doi:10.1038/srep33673)
Supplement: Supplementary Dataset S3 [file srep33673-s4.xls]

## Sheet: srep33673-s4
	Supplementary Data S3. Genotyping scores of all the polymorphic SNPs for the association panel
	SNP	Heterozygote proportion	alleles	chrom	pos	L1	L2	L3	L4	L5	L6	L7	L8	L9	L10	L11	L12	L13	L14	L15	L16	L17	L18	L19	L20	L21	L22	L23	L24	L25	L26	L27	L28	L29	L30	L31	L32	L33	L34	L35	L36	L37	L38	L39	L40	L41	L42	L43	L44
1	Bn-A01-p436141	0.06	A/C	A01	29979	AA	CC	AA	CC	CC	NC	CC	CC	CC	CC	CC	CC	CC	CC	CC	NC	CC	AA	CC	CC	CC	CC	CC	NC	CC	NC	CC	CC	NC	AA	AA	AA	CC	CC	CC	AA	AA	CC	CC	CC	CC	CC	CC	CC
2	Bn-A01-p460072	0.08	T/C	A01	50106	TT	CC	NC	CC	CC	CC	TT	NC	CC	CC	CC	TT	CC	CC	CC	NC	CC	CC	CC	CC	TT	CC	NC	CC	TT	NC	CC	CC	NC	CC	NC	CC	CC	CC	CC	CC	CC	NC	CC	CC	CC	TT	CC	CC
3	Bn-A01-p599910	0.09	T/G	A01	182629	TT	GG	TT	GG	GG	NC	NC	TT	GG	GG	NC	NC	GG	GG	GG	NC	GG	TT	GG	GG	GG	GG	GG	NC	NC	NC	GG	GG	NC	TT	NC	NC	GG	GG	GG	TT	TT	TT	GG	GG	GG	GG	GG	GG
4	Bn-A01-p609857	0.08	A/C	A01	198773	AA	CC	CC	AA	AA	NC	CC	CC	AA	AA	CC	CC	AA	AA	AA	NC	AA	CC	AA	AA	CC	AA	CC	NC	CC	NC	AA	AA	NC	CC	NC	CC	AA	AA	AA	CC	CC	CC	AA	AA	AA	CC	AA	AA
5	Bn-A01-p611977	0.09	T/C	A01	200893	TT	CC	CC	CC	CC	CC	TT	TT	CC	CC	TT	NC	CC	CC	CC	NC	CC	CC	CC	CC	TT	CC	NC	CC	NC	NC	CC	CC	NC	CC	CC	CC	CC	CC	CC	CC	CC	CC	CC	CC	CC	TT	CC	CC
6	Bn-A01-p622550	0.13	T/C	A01	212804	TT	CC	TT	TT	TT	TT	CC	CC	TT	TT	CC	NC	TT	TT	TT	NC	TT	TT	TT	TT	CC	TT	CC	TT	NC	NC	TT	TT	TT	TT	TT	TT	TT	TT	TT	TT	TT	TT	TT	TT	TT	CC	TT	TT
7	Bn-A01-p644410	0.13	A/G	A01	235243	AA	GG	GG	GG	GG	NC	GG	GG	GG	GG	GG	NC	GG	GG	GG	NC	GG	AA	GG	GG	AA	GG	NC	NC	NC	NC	GG	GG	NC	AA	NC	AA	GG	GG	GG	AA	AA	GG	GG	GG	GG	AA	GG	GG
8	Bn-A01-p648196	0.1	T/G	A01	238913	TT	GG	GG	GG	GG	GG	NC	TT	GG	GG	GG	NC	GG	GG	GG	NC	GG	GG	GG	GG	TT	GG	NC	GG	TT	NC	GG	GG	GG	GG	GG	GG	GG	GG	GG	GG	GG	GG	GG	GG	GG	TT	GG	GG
9	Bn-A01-p657852	0.07	T/C	A01	244322	TT	CC	CC	CC	CC	CC	NC	CC	CC	CC	TT	TT	CC	CC	CC	NC	CC	CC	CC	CC	TT	CC	NC	CC	TT	NC	CC	CC	NC	CC	CC	CC	CC	CC	CC	TT	TT	TT	CC	CC	CC	TT	CC	CC
10	Bn-A01-p688355	0.13	A/G	A01	282278	AA	GG	GG	AA	AA	NC	GG	GG	AA	AA	GG	GG	AA	AA	AA	NC	AA	GG	AA	AA	GG	AA	NC	NC	GG	NC	AA	AA	AA	GG	NC	GG	AA	AA	AA	GG	GG	GG	AA	AA	AA	GG	AA	AA
11	Bn-A01-p737560	0.1	T/G	A01	358418	TT	GG	TT	TT	TT	NC	TT	TT	TT	TT	NC	NC	TT	TT	TT	NC	TT	GG	TT	TT	TT	TT	TT	NC	TT	NC	TT	TT	TT	GG	GG	GG	TT	TT	TT	TT	TT	TT	TT	TT	TT	TT	TT	TT
12	Bn-A01-p739098	0.1	A/G	A01	360059	AA	GG	AA	AA	AA	AA	AA	AA	AA	AA	NC	NC	AA	AA	AA	NC	AA	AA	AA	AA	AA	AA	AA	AA	AA	NC	AA	AA	AA	AA	AA	AA	AA	AA	AA	AA	AA	AA	AA	AA	AA	AA	AA	AA
13	Bn-A01-p849125	0.1	T/C	A01	479042	TT	CC	TT	TT	TT	TT	TT	TT	TT	TT	NC	NC	TT	TT	TT	NC	TT	TT	TT	TT	CC	TT	CC	TT	CC	NC	TT	TT	TT	TT	TT	TT	TT	TT	TT	TT	TT	TT	TT	TT	TT	CC	TT	TT
14	Bn-A01-p887815	0.13	G/C	A01	513093	GG	CC	CC	GG	GG	NC	CC	CC	GG	GG	CC	CC	GG	GG	GG	CC	GG	CC	CC	CC	CC	GG	NC	NC	CC	CC	GG	GG	GG	CC	CC	CC	GG	GG	GG	CC	CC	CC	GG	GG	GG	CC	GG	GG
15	Bn-A01-p912298	0.08	T/C	A01	530542	TT	CC	CC	TT	TT	NC	CC	CC	TT	TT	NC	CC	TT	TT	TT	NC	TT	CC	CC	CC	CC	TT	NC	NC	CC	NC	TT	TT	TT	CC	CC	CC	TT	TT	TT	TT	TT	CC	TT	TT	TT	CC	TT	TT
16	Bn-A01-p916774	0.07	T/G	A01	534049	TT	GG	TT	TT	TT	TT	TT	TT	TT	TT	NC	NC	TT	TT	TT	NC	TT	TT	TT	TT	GG	TT	TT	TT	GG	NC	TT	TT	NC	TT	TT	TT	TT	TT	TT	TT	TT	TT	TT	TT	TT	GG	TT	TT
17	Bn-A01-p939202	0.11	T/C	A01	555044	TT	CC	CC	CC	CC	CC	CC	CC	CC	CC	NC	NC	CC	CC	CC	NC	CC	CC	CC	CC	TT	CC	CC	CC	TT	NC	CC	CC	NC	CC	CC	CC	CC	CC	CC	CC	CC	CC	CC	CC	CC	TT	CC	CC
18	Bn-A01-p970103	0.07	T/C	A01	588014	TT	CC	CC	CC	CC	CC	CC	CC	CC	CC	CC	NC	CC	CC	CC	NC	CC	CC	CC	CC	TT	CC	CC	CC	TT	NC	CC	CC	NC	CC	CC	CC	CC	CC	CC	CC	CC	CC	CC	CC	CC	TT	CC	CC
19	Bn-A01-p994722	0.15	A/G	A01	611407	AA	GG	GG	GG	GG	GG	GG	GG	GG	GG	AA	NC	GG	GG	GG	NC	GG	GG	GG	GG	AA	GG	GG	GG	AA	NC	AA	AA	NC	GG	GG	GG	GG	GG	GG	GG	GG	GG	GG	GG	GG	AA	AA	GG
20	Bn-A01-p1000115	0.11	T/A	A01	617807	TT	AA	AA	AA	AA	AA	AA	AA	AA	AA	NC	TT	AA	AA	AA	NC	AA	NC	NC	NC	NC	AA	NC	AA	NC	NC	AA	AA	AA	NC	NC	NC	AA	AA	AA	NC	NC	NC	AA	AA	AA	TT	AA	AA
21	Bn-A01-p1095733	0.14	T/C	A01	695538	TT	CC	CC	TT	TT	NC	CC	CC	TT	TT	NC	CC	TT	TT	TT	NC	TT	CC	CC	CC	CC	TT	NC	NC	TT	NC	TT	TT	TT	CC	CC	CC	TT	TT	TT	TT	TT	CC	TT	TT	TT	TT	TT	TT
22	Bn-A01-p1104187	0.11	A/G	A01	700591	AA	GG	GG	AA	AA	NC	AA	AA	AA	AA	GG	AA	AA	AA	AA	NC	AA	GG	GG	GG	AA	AA	NC	NC	AA	NC	AA	AA	AA	GG	GG	GG	AA	AA	AA	GG	GG	AA	AA	AA	AA	AA	AA	AA
23	Bn-A01-p1125565	0.09	A/C	A01	723059	AA	CC	AA	CC	CC	NC	AA	AA	CC	CC	NC	CC	CC	CC	CC	NC	CC	AA	AA	AA	AA	CC	AA	NC	CC	NC	CC	CC	CC	AA	AA	AA	CC	CC	CC	AA	AA	CC	CC	CC	CC	CC	CC	CC
24	Bn-A01-p1132885	0.09	A/C	A01	730012	AA	CC	CC	CC	CC	CC	CC	CC	CC	CC	NC	NC	CC	CC	CC	NC	CC	CC	CC	CC	CC	CC	CC	CC	CC	NC	CC	CC	CC	CC	CC	CC	CC	CC	CC	CC	CC	AA	CC	CC	CC	AA	CC	CC
25	Bn-A01-p1133447	0.13	A/G	A01	730574	AA	GG	AA	GG	GG	NC	AA	AA	GG	GG	AA	NC	GG	GG	GG	NC	GG	AA	AA	AA	GG	GG	NC	NC	GG	NC	GG	GG	GG	AA	AA	AA	GG	GG	GG	AA	AA	GG	GG	GG	GG	AA	GG	GG
26	Bn-A01-p1145674	0.06	A/G	A01	749150	AA	GG	AA	AA	AA	AA	AA	AA	AA	AA	AA	AA	AA	AA	AA	NC	AA	AA	AA	AA	GG	AA	AA	AA	AA	NC	AA	AA	AA	AA	AA	AA	AA	AA	AA	AA	AA	AA	AA	AA	AA	AA	AA	AA
27	Bn-A01-p1150857	0.07	T/C	A01	754588	TT	CC	CC	TT	TT	TT	NC	NC	TT	TT	NC	NC	TT	TT	TT	NC	TT	NC	NC	NC	CC	TT	TT	TT	TT	NC	TT	TT	TT	NC	NC	NC	TT	TT	TT	NC	NC	CC	TT	TT	TT	TT	TT	TT
28	Bn-A01-p1152123	0.07	A/G	A01	755757	AA	GG	AA	GG	GG	NC	AA	AA	GG	GG	NC	GG	GG	GG	GG	NC	GG	AA	AA	AA	GG	GG	NC	NC	GG	NC	GG	GG	GG	AA	AA	AA	GG	GG	GG	AA	AA	GG	GG	GG	GG	GG	GG	GG
29	Bn-A01-p1152359	0.1	T/C	A01	755995	TT	CC	CC	TT	TT	NC	CC	CC	TT	TT	NC	CC	TT	TT	TT	NC	TT	CC	CC	CC	TT	TT	NC	NC	TT	NC	TT	TT	TT	CC	CC	CC	TT	TT	TT	CC	CC	CC	TT	TT	TT	CC	TT	TT
30	Bn-A01-p1156979	0.06	T/G	A01	760706	TT	GG	TT	TT	TT	TT	TT	TT	TT	TT	TT	TT	TT	TT	TT	NC	TT	TT	TT	TT	GG	TT	TT	TT	TT	NC	TT	TT	TT	TT	TT	TT	TT	TT	TT	TT	TT	TT	TT	TT	TT	TT	TT	TT
31	Bn-A01-p1158564	0.06	T/C	A01	762228	TT	CC	TT	TT	TT	TT	TT	TT	TT	TT	TT	TT	TT	TT	TT	NC	TT	TT	TT	TT	CC	TT	TT	TT	TT	NC	TT	TT	TT	TT	TT	TT	TT	TT	TT	TT	TT	TT	TT	TT	TT	TT	TT	TT
32	Bn-A01-p1188004	0.1	T/C	A01	786861	TT	CC	CC	CC	CC	NC	CC	CC	CC	CC	CC	TT	CC	CC	CC	NC	CC	CC	CC	CC	TT	CC	CC	CC	CC	NC	CC	CC	CC	CC	CC	CC	CC	CC	CC	TT	TT	TT	CC	CC	CC	TT	CC	CC
33	Bn-A01-p1227000	0.04	T/G	A01	824715	TT	GG	TT	TT	TT	NC	TT	TT	TT	TT	TT	NC	TT	TT	TT	NC	TT	GG	GG	GG	TT	TT	NC	TT	TT	NC	TT	TT	NC	GG	GG	GG	TT	TT	TT	GG	GG	GG	TT	TT	TT	TT	TT	TT
34	Bn-A01-p1227023	0.06	T/G	A01	824840	TT	GG	GG	TT	TT	NC	TT	TT	TT	TT	TT	NC	TT	TT	TT	NC	TT	GG	GG	GG	TT	TT	GG	TT	TT	NC	TT	TT	TT	GG	GG	GG	TT	TT	TT	GG	GG	GG	TT	TT	TT	TT	TT	TT
35	Bn-A01-p1235334	0.03	T/G	A01	833454	TT	GG	TT	TT	TT	TT	TT	TT	TT	TT	TT	NC	TT	TT	TT	NC	TT	TT	TT	TT	TT	TT	TT	TT	TT	NC	TT	TT	TT	TT	TT	TT	TT	TT	TT	TT	TT	GG	TT	TT	TT	TT	TT	TT
36	Bn-A01-p1247899	0.07	A/G	A01	848380	AA	GG	AA	AA	AA	NC	GG	GG	AA	AA	AA	AA	AA	AA	AA	NC	AA	AA	AA	AA	AA	AA	AA	AA	AA	NC	AA	AA	AA	AA	AA	AA	AA	AA	AA	GG	GG	AA	AA	AA	AA	AA	AA	AA
37	Bn-A01-p1249847	0.09	T/C	A01	850437	TT	CC	TT	TT	TT	TT	NC	NC	TT	TT	NC	NC	TT	TT	TT	NC	TT	TT	TT	TT	CC	TT	TT	TT	TT	NC	TT	TT	TT	TT	TT	TT	TT	TT	TT	TT	TT	TT	TT	TT	TT	CC	TT	TT
38	Bn-A01-p1250595	0.1	A/C	A01	851225	AA	CC	CC	CC	CC	CC	AA	AA	CC	CC	NC	AA	CC	CC	CC	NC	CC	CC	CC	CC	AA	CC	CC	CC	CC	NC	CC	CC	NC	CC	CC	CC	CC	CC	CC	CC	CC	AA	CC	CC	CC	AA	CC	CC
39	Bn-A01-p1261017	0.08	T/C	A01	861513	TT	CC	CC	TT	TT	NC	CC	CC	TT	TT	NC	TT	TT	TT	TT	NC	TT	CC	CC	CC	TT	TT	CC	TT	TT	NC	TT	TT	TT	CC	CC	CC	TT	TT	TT	CC	CC	TT	TT	TT	TT	TT	TT	TT
40	Bn-A01-p1275284	0.13	A/C	A01	873175	AA	CC	AA	CC	CC	NC	AA	AA	CC	CC	AA	AA	CC	CC	CC	NC	CC	AA	AA	AA	AA	CC	NC	CC	CC	NC	CC	CC	NC	AA	AA	AA	CC	CC	CC	AA	AA	AA	CC	CC	CC	AA	CC	CC
41	Bn-A01-p1276486	0.1	T/G	A01	874388	TT	GG	GG	GG	GG	GG	GG	GG	GG	GG	TT	NC	GG	GG	GG	NC	GG	GG	GG	GG	TT	GG	GG	GG	GG	NC	GG	GG	GG	GG	GG	GG	GG	GG	GG	GG	GG	GG	GG	GG	GG	TT	GG	GG
42	Bn-A01-p1276504	0.1	A/G	A01	874507	AA	GG	NC	AA	AA	AA	NC	NC	AA	AA	GG	NC	AA	AA	AA	NC	AA	NC	NC	AA	GG	AA	NC	AA	AA	NC	AA	AA	NC	NC	NC	NC	AA	AA	AA	NC	AA	AA	AA	AA	AA	GG	AA	AA
43	Bn-A01-p1372430	0.06	A/G	A01	973485	AA	GG	NC	GG	GG	NC	NC	NC	GG	GG	GG	AA	GG	GG	GG	NC	GG	NC	NC	NC	NC	GG	GG	GG	GG	NC	GG	GG	GG	NC	NC	NC	GG	AA	GG	AA	AA	NC	GG	GG	GG	AA	GG	GG
44	Bn-A01-p1373104	0.1	A/C	A01	974259	AA	CC	CC	AA	AA	NC	AA	AA	AA	AA	NC	NC	AA	AA	AA	NC	AA	AA	AA	AA	CC	AA	AA	AA	AA	NC	AA	AA	AA	AA	AA	AA	AA	CC	AA	CC	CC	AA	AA	AA	AA	CC	AA	AA
45	Bn-A01-p1373827	0.13	T/G	A01	974885	TT	GG	GG	TT	TT	NC	GG	GG	TT	TT	NC	GG	TT	TT	TT	NC	TT	GG	GG	GG	GG	TT	GG	TT	TT	NC	TT	TT	TT	GG	GG	GG	TT	GG	TT	GG	GG	GG	TT	TT	TT	GG	TT	TT
46	Bn-A01-p1373838	0.1	T/C	A01	974995	TT	CC	TT	CC	CC	NC	TT	TT	CC	CC	CC	TT	CC	CC	CC	NC	CC	TT	TT	TT	TT	CC	NC	CC	CC	NC	CC	CC	NC	TT	TT	TT	CC	TT	CC	TT	TT	TT	CC	CC	CC	TT	CC	CC
47	Bn-A01-p1373965	0.16	T/C	A01	975127	TT	CC	TT	CC	CC	NC	TT	TT	CC	CC	NC	TT	CC	CC	CC	NC	CC	TT	TT	TT	TT	CC	NC	CC	CC	NC	CC	CC	CC	TT	TT	TT	CC	TT	CC	TT	TT	TT	CC	CC	CC	TT	CC	CC
48	Bn-A01-p1376589	0.06	T/C	A01	977702	TT	CC	CC	CC	CC	CC	CC	CC	CC	CC	CC	NC	CC	CC	CC	NC	CC	CC	CC	CC	TT	CC	CC	CC	CC	NC	CC	CC	NC	CC	CC	CC	CC	TT	CC	CC	CC	TT	CC	CC	CC	CC	CC	CC
49	Bn-A01-p1384609	0.04	A/C	A01	985317	AA	CC	CC	CC	CC	CC	CC	CC	CC	CC	CC	CC	CC	CC	CC	NC	CC	CC	CC	CC	AA	CC	CC	CC	CC	NC	CC	CC	CC	CC	NC	CC	CC	AA	CC	CC	CC	CC	CC	CC	CC	CC	CC	CC
50	Bn-A01-p1387769	0.14	T/G	A01	988432	TT	GG	TT	GG	GG	NC	GG	GG	GG	GG	TT	TT	GG	GG	GG	NC	GG	NC	NC	NC	GG	GG	GG	TT	GG	NC	TT	TT	TT	NC	NC	NC	TT	TT	GG	GG	GG	TT	GG	TT	TT	TT	TT	GG
51	Bn-A01-p1440009	0.13	A/C	A01	1036082	AA	CC	AA	AA	AA	NC	AA	AA	CC	AA	CC	AA	AA	AA	AA	NC	AA	CC	CC	CC	AA	AA	NC	CC	AA	NC	CC	CC	NC	CC	CC	CC	CC	AA	AA	AA	AA	AA	AA	CC	CC	AA	CC	AA
52	Bn-A01-p1453156	0.07	A/G	A01	1048474	AA	GG	GG	GG	GG	NC	GG	GG	GG	GG	GG	GG	GG	GG	GG	NC	GG	GG	GG	GG	GG	GG	GG	GG	GG	NC	GG	GG	NC	GG	GG	GG	GG	AA	GG	AA	AA	GG	GG	GG	GG	GG	GG	GG
53	Bn-A01-p1453560	0.07	A/C	A01	1048778	AA	CC	CC	CC	CC	NC	CC	CC	CC	CC	CC	NC	CC	CC	CC	NC	CC	CC	CC	CC	CC	CC	CC	CC	CC	NC	CC	CC	CC	CC	CC	CC	CC	AA	CC	AA	AA	AA	CC	CC	CC	CC	CC	CC
54	Bn-A01-p1456256	0.17	A/G	A01	1051623	AA	GG	AA	GG	GG	NC	AA	AA	AA	AA	AA	AA	GG	GG	GG	NC	GG	AA	AA	AA	AA	GG	NC	AA	GG	NC	AA	AA	AA	AA	AA	AA	AA	GG	GG	GG	GG	AA	GG	AA	AA	AA	AA	GG
55	Bn-A01-p1661180	0.17	A/G	A01	1208721	AA	GG	AA	AA	AA	NC	AA	AA	GG	GG	GG	GG	AA	AA	AA	NC	AA	AA	AA	AA	AA	AA	AA	GG	AA	NC	GG	GG	NC	AA	AA	AA	GG	AA	AA	AA	AA	AA	AA	GG	GG	GG	GG	AA
56	Bn-A01-p1666732	0.14	A/G	A01	1214326	AA	GG	AA	AA	AA	NC	AA	AA	GG	GG	GG	GG	AA	AA	AA	NC	AA	AA	AA	AA	AA	AA	AA	GG	AA	NC	GG	GG	NC	AA	AA	AA	GG	AA	AA	AA	AA	AA	AA	GG	GG	GG	GG	AA
57	Bn-A01-p1742846	0.02	T/C	A01	1289113	TT	CC	TT	TT	TT	TT	TT	TT	TT	TT	TT	TT	TT	TT	TT	TT	TT	TT	TT	TT	TT	TT	TT	TT	TT	TT	TT	TT	TT	TT	TT	TT	TT	TT	TT	TT	TT	TT	TT	TT	TT	TT	TT	TT
58	Bn-A01-p1770482	0.16	A/C	A01	1310407	AA	CC	CC	AA	AA	NC	AA	AA	AA	CC	NC	NC	AA	CC	NC	CC	AA	CC	CC	CC	CC	AA	CC	AA	AA	CC	AA	AA	AA	CC	CC	CC	AA	CC	AA	AA	AA	CC	AA	AA	AA	CC	AA	AA
59	Bn-A01-p1772621	0.13	A/G	A01	1310960	AA	GG	AA	GG	GG	NC	GG	GG	GG	AA	NC	NC	GG	AA	NC	AA	GG	AA	AA	AA	AA	GG	NC	GG	GG	AA	GG	GG	GG	AA	AA	AA	GG	AA	GG	GG	GG	AA	GG	GG	GG	AA	GG	GG
60	Bn-A01-p1773289	0.2	T/C	A01	1311771	TT	CC	TT	CC	CC	NC	CC	CC	CC	TT	NC	TT	CC	TT	NC	TT	CC	TT	TT	TT	TT	CC	NC	CC	CC	TT	CC	CC	CC	TT	TT	TT	CC	TT	CC	TT	TT	TT	CC	CC	CC	TT	CC	CC
61	Bn-A01-p1793928	0.04	A/G	A01	1331353	AA	GG	AA	AA	AA	AA	AA	AA	AA	AA	AA	AA	AA	GG	NC	GG	AA	AA	AA	AA	GG	AA	AA	AA	AA	GG	AA	AA	AA	AA	AA	AA	AA	NC	AA	AA	AA	AA	AA	AA	AA	AA	AA	AA
62	Bn-A01-p1831507	0.09	T/G	A01	1366400	TT	GG	GG	TT	TT	NC	TT	TT	TT	GG	NC	GG	TT	NC	TT	GG	TT	GG	GG	GG	GG	TT	TT	TT	TT	GG	TT	TT	TT	GG	GG	GG	TT	TT	TT	TT	TT	TT	TT	TT	TT	GG	TT	TT
63	Bn-A01-p1879401	0.15	A/G	A01	1413409	AA	GG	AA	GG	GG	NC	GG	GG	GG	AA	NC	AA	GG	GG	GG	GG	GG	AA	AA	AA	GG	GG	GG	GG	GG	GG	GG	GG	GG	AA	AA	AA	GG	AA	GG	AA	AA	GG	GG	GG	GG	AA	GG	GG
64	Bn-A01-p1880406	0.08	T/C	A01	1414453	TT	CC	CC	CC	CC	NC	CC	NC	CC	CC	CC	NC	CC	CC	CC	CC	CC	TT	TT	TT	CC	CC	CC	CC	CC	CC	CC	CC	CC	TT	TT	TT	CC	TT	CC	CC	CC	CC	CC	CC	CC	TT	CC	CC
65	Bn-A01-p1929982	0.12	T/C	A01	1450478	TT	CC	TT	CC	CC	NC	CC	TT	CC	TT	NC	TT	CC	TT	NC	TT	CC	TT	TT	TT	CC	TT	CC	CC	TT	TT	CC	CC	TT	TT	TT	TT	CC	TT	CC	TT	TT	CC	CC	CC	CC	TT	CC	CC
66	Bn-A01-p1975231	0.04	T/C	A01	1480330	TT	CC	TT	CC	CC	NC	CC	TT	CC	CC	CC	CC	CC	CC	CC	CC	CC	TT	TT	TT	CC	CC	CC	CC	CC	TT	CC	CC	TT	TT	TT	TT	CC	CC	CC	TT	TT	CC	CC	CC	CC	CC	CC	CC
67	Bn-A01-p2004336	0.12	A/G	A01	1502122	AA	GG	AA	GG	GG	NC	GG	AA	GG	AA	NC	AA	GG	GG	GG	GG	GG	AA	AA	AA	GG	GG	GG	GG	AA	AA	GG	GG	AA	AA	AA	AA	GG	GG	GG	AA	AA	GG	GG	GG	GG	AA	GG	GG
68	Bn-A01-p2025400	0.09	A/G	A01	1525089	AA	GG	GG	GG	GG	GG	GG	GG	GG	AA	NC	GG	GG	AA	NC	AA	GG	GG	GG	GG	GG	AA	GG	GG	GG	GG	GG	GG	GG	GG	GG	GG	GG	AA	GG	GG	GG	GG	GG	GG	GG	GG	GG	GG
69	Bn-A01-p2069218	0.09	T/C	A01	1561468	TT	CC	TT	TT	TT	TT	TT	TT	TT	CC	NC	TT	TT	TT	TT	TT	TT	TT	TT	TT	TT	TT	TT	TT	TT	TT	TT	TT	TT	TT	TT	TT	TT	CC	TT	TT	TT	TT	TT	TT	TT	TT	TT	TT
70	Bn-A01-p2069488	0.06	T/C	A01	1561738	TT	CC	TT	TT	TT	TT	TT	TT	TT	CC	NC	TT	TT	TT	TT	TT	TT	TT	TT	TT	TT	TT	TT	TT	TT	TT	TT	TT	TT	TT	TT	TT	TT	TT	TT	TT	TT	TT	TT	TT	TT	TT	TT	TT
71	Bn-A01-p2091322	0.09	T/G	A01	1582559	TT	GG	TT	GG	GG	NC	GG	GG	GG	TT	NC	TT	GG	TT	NC	TT	GG	GG	GG	GG	GG	TT	GG	GG	TT	GG	GG	GG	NC	GG	GG	GG	GG	GG	GG	TT	TT	GG	GG	GG	GG	TT	GG	GG
72	Bn-A01-p2094793	0.17	A/G	A01	1586583	AA	GG	AA	GG	GG	NC	GG	GG	GG	AA	NC	NC	GG	GG	GG	GG	GG	AA	AA	AA	GG	GG	GG	GG	AA	AA	GG	GG	AA	AA	AA	AA	GG	GG	GG	GG	GG	GG	GG	GG	GG	GG	GG	GG
73	Bn-A01-p2111978	0.12	A/G	A01	1599962	AA	GG	GG	GG	GG	NC	GG	GG	GG	AA	NC	GG	GG	GG	GG	GG	GG	AA	AA	GG	GG	GG	GG	GG	GG	AA	GG	GG	AA	AA	AA	AA	GG	AA	GG	GG	GG	GG	GG	GG	GG	GG	GG	GG
74	Bn-A01-p2114552	0.09	A/G	A01	1602541	AA	GG	GG	GG	GG	NC	GG	GG	GG	GG	GG	NC	GG	AA	NC	AA	GG	GG	GG	GG	GG	AA	GG	GG	GG	GG	GG	GG	GG	GG	GG	GG	GG	AA	GG	GG	GG	GG	GG	GG	GG	AA	GG	GG
75	Bn-A01-p2121224	0.09	T/C	A01	1609458	TT	CC	CC	CC	CC	NC	CC	CC	CC	TT	NC	NC	CC	CC	CC	CC	CC	TT	TT	CC	CC	CC	CC	CC	TT	TT	CC	CC	TT	TT	TT	TT	CC	CC	CC	CC	CC	CC	CC	CC	CC	CC	CC	CC
76	Bn-A01-p2171217	0.06	A/G	A01	1656667	AA	GG	NC	AA	AA	AA	AA	AA	AA	GG	NC	GG	AA	NC	AA	NC	AA	AA	AA	AA	AA	NC	AA	AA	GG	AA	AA	AA	NC	AA	AA	AA	AA	AA	AA	AA	AA	AA	AA	AA	AA	GG	AA	AA
77	Bn-A01-p2187099	0.08	T/C	A01	1672707	TT	CC	CC	TT	TT	NC	TT	CC	TT	TT	TT	NC	TT	TT	NC	CC	TT	CC	CC	NC	TT	CC	TT	TT	CC	CC	TT	TT	NC	CC	CC	CC	TT	TT	TT	TT	TT	TT	TT	TT	TT	TT	TT	TT
78	Bn-A01-p2197976	0.05	T/C	A01	1680678	TT	CC	TT	TT	TT	NC	TT	TT	TT	TT	TT	NC	CC	TT	TT	TT	TT	CC	CC	NC	TT	TT	TT	TT	CC	CC	TT	TT	NC	CC	CC	CC	TT	TT	CC	TT	TT	TT	TT	TT	TT	TT	TT	TT
79	Bn-A01-p2207452	0.12	A/G	A01	1690334	AA	GG	AA	GG	GG	NC	GG	AA	GG	GG	GG	NC	AA	AA	NC	AA	GG	AA	AA	NC	GG	AA	GG	GG	GG	AA	GG	GG	AA	AA	AA	AA	GG	GG	AA	GG	GG	GG	GG	GG	GG	AA	GG	GG
80	Bn-A01-p2242890	0.09	T/C	A01	1727189	TT	CC	TT	TT	TT	NC	TT	CC	TT	CC	NC	NC	CC	TT	TT	TT	TT	CC	CC	NC	TT	TT	TT	NC	CC	CC	CC	CC	NC	CC	CC	CC	TT	CC	CC	TT	TT	TT	TT	TT	TT	TT	TT	TT
81	Bn-A01-p2246317	0.07	T/G	A01	1730552	TT	GG	TT	TT	TT	NC	TT	TT	TT	TT	TT	NC	TT	GG	NC	GG	TT	TT	TT	TT	TT	GG	TT	TT	TT	TT	TT	TT	TT	TT	TT	TT	TT	TT	TT	TT	TT	TT	TT	TT	TT	GG	TT	TT
82	Bn-A01-p2254072	0.05	A/C	A01	1737978	AA	CC	CC	CC	CC	CC	CC	CC	CC	CC	CC	CC	CC	CC	NC	AA	CC	CC	CC	CC	CC	AA	CC	CC	CC	CC	CC	CC	CC	CC	CC	CC	CC	CC	CC	CC	CC	CC	CC	CC	CC	CC	CC	CC
83	Bn-A01-p2254235	0.08	T/C	A01	1738141	TT	CC	TT	TT	TT	TT	TT	TT	TT	TT	TT	TT	TT	TT	NC	CC	TT	TT	TT	TT	TT	CC	TT	TT	TT	TT	TT	TT	TT	TT	TT	TT	TT	TT	TT	TT	TT	TT	TT	TT	TT	TT	TT	TT
84	Bn-A01-p2261903	0.07	T/C	A01	1745825	TT	CC	TT	TT	TT	NC	TT	TT	TT	TT	TT	NC	CC	CC	TT	TT	TT	CC	CC	NC	TT	TT	TT	NC	TT	CC	TT	TT	NC	CC	CC	CC	TT	TT	CC	TT	TT	TT	TT	TT	TT	CC	TT	TT
85	Bn-A01-p2291940	0.15	A/G	A01	1768809	AA	GG	GG	AA	GG	NC	GG	GG	GG	AA	NC	AA	AA	AA	GG	GG	GG	AA	AA	AA	GG	GG	GG	NC	AA	AA	AA	AA	AA	AA	AA	AA	GG	GG	AA	GG	GG	GG	GG	GG	GG	AA	GG	GG
86	Bn-A01-p2303308	0.11	A/G	A01	1775898	AA	GG	AA	GG	AA	NC	AA	AA	AA	GG	NC	NC	GG	AA	AA	AA	AA	GG	GG	GG	AA	AA	AA	NC	GG	GG	GG	GG	GG	GG	GG	GG	AA	AA	GG	AA	AA	AA	AA	AA	AA	AA	AA	AA
87	Bn-A01-p2306938	0.06	A/G	A01	1779591	AA	GG	GG	GG	GG	NC	GG	GG	GG	GG	GG	NC	AA	AA	GG	GG	GG	GG	GG	GG	GG	GG	GG	GG	GG	GG	GG	GG	GG	GG	GG	GG	GG	GG	AA	GG	GG	GG	GG	GG	GG	AA	GG	GG
88	Bn-A01-p2311015	0.08	T/C	A01	1783735	TT	CC	TT	CC	TT	TT	TT	TT	TT	CC	NC	NC	CC	TT	TT	TT	TT	NC	NC	NC	TT	TT	TT	TT	CC	NC	CC	CC	NC	NC	NC	NC	TT	TT	CC	TT	TT	TT	TT	TT	TT	TT	TT	TT
89	Bn-A01-p2340048	0.08	T/C	A01	1819222	TT	CC	TT	CC	TT	NC	TT	TT	TT	TT	TT	CC	CC	CC	TT	TT	TT	CC	CC	CC	TT	TT	TT	NC	CC	CC	TT	TT	NC	CC	CC	CC	TT	CC	CC	TT	TT	TT	TT	TT	TT	CC	TT	TT
90	Bn-A01-p2340359	0.1	A/G	A01	1827168	AA	GG	AA	GG	AA	NC	AA	AA	AA	AA	AA	GG	GG	GG	AA	AA	AA	GG	GG	GG	AA	AA	AA	NC	GG	GG	AA	AA	NC	GG	GG	GG	AA	GG	GG	AA	AA	AA	AA	AA	AA	GG	AA	AA
91	Bn-A01-p2341408	0.11	A/G	A01	1828037	AA	GG	GG	AA	GG	NC	GG	GG	GG	GG	GG	AA	AA	AA	GG	GG	GG	AA	AA	AA	GG	GG	GG	NC	AA	AA	GG	GG	AA	AA	AA	AA	GG	AA	AA	GG	GG	GG	GG	GG	GG	AA	GG	GG
92	Bn-A01-p2365493	0.13	A/G	A01	1858543	AA	GG	AA	AA	AA	NC	AA	AA	AA	GG	NC	NC	AA	GG	NC	GG	AA	AA	AA	AA	GG	AA	AA	AA	AA	AA	GG	GG	AA	AA	AA	AA	AA	GG	AA	AA	AA	GG	AA	AA	AA	GG	AA	AA
93	Bn-A01-p2365667	0.1	T/C	A01	1858616	TT	CC	TT	TT	TT	NC	TT	TT	TT	CC	NC	NC	TT	CC	NC	CC	TT	TT	TT	TT	CC	TT	TT	TT	TT	TT	CC	CC	NC	TT	TT	TT	TT	CC	TT	TT	TT	CC	TT	TT	TT	CC	TT	TT
94	Bn-A01-p2387124	0.03	T/C	A01	1876825	TT	CC	TT	TT	TT	NC	TT	TT	TT	TT	TT	TT	TT	TT	TT	TT	TT	CC	CC	CC	TT	TT	TT	NC	TT	CC	TT	TT	CC	CC	CC	CC	TT	TT	TT	TT	TT	TT	TT	TT	TT	TT	TT	TT
95	Bn-A01-p2445468	0.04	T/C	A01	1936387	TT	CC	CC	CC	CC	NC	CC	CC	CC	CC	CC	CC	CC	CC	CC	CC	CC	TT	TT	TT	CC	CC	CC	NC	CC	TT	CC	CC	TT	TT	TT	TT	CC	CC	CC	CC	CC	CC	CC	CC	CC	CC	CC	CC
96	Bn-A01-p2453633	0.04	T/C	A01	1939436	TT	CC	CC	CC	CC	NC	CC	CC	CC	CC	CC	CC	TT	CC	CC	CC	CC	TT	TT	TT	CC	CC	CC	NC	CC	TT	CC	CC	TT	TT	TT	TT	CC	CC	TT	CC	CC	CC	CC	CC	CC	CC	CC	CC
97	Bn-A01-p2453758	0.07	A/G	A01	1939561	AA	GG	GG	GG	GG	NC	GG	GG	GG	GG	GG	GG	AA	GG	GG	GG	GG	AA	AA	AA	GG	GG	GG	NC	GG	AA	GG	GG	AA	AA	AA	AA	GG	GG	AA	GG	GG	AA	GG	GG	GG	GG	GG	GG
98	Bn-A01-p2478054	0.11	T/C	A01	1965934	TT	CC	CC	TT	CC	CC	CC	CC	CC	TT	NC	NC	CC	CC	NC	TT	CC	CC	CC	CC	CC	CC	CC	CC	TT	CC	TT	TT	NC	CC	CC	CC	CC	TT	CC	CC	CC	TT	CC	CC	CC	CC	CC	CC
99	Bn-A01-p2501423	0.13	T/C	A01	1989674	TT	CC	CC	TT	CC	NC	CC	CC	CC	TT	NC	TT	CC	TT	CC	NC	CC	TT	TT	TT	CC	CC	CC	NC	NC	TT	TT	TT	TT	TT	TT	TT	CC	TT	CC	CC	CC	CC	CC	CC	CC	TT	CC	CC
100	Bn-A01-p2569303	0.1	A/G	A01	2070743	AA	GG	GG	GG	GG	NC	GG	GG	GG	GG	GG	AA	GG	AA	GG	GG	GG	AA	AA	AA	GG	GG	GG	NC	AA	AA	GG	GG	AA	AA	AA	AA	GG	GG	GG	GG	GG	GG	GG	GG	AA	AA	GG	GG
101	Bn-A01-p2575497	0.04	A/G	A01	2077070	AA	GG	AA	AA	AA	NC	AA	AA	AA	AA	AA	GG	AA	GG	AA	AA	AA	GG	GG	GG	AA	AA	AA	NC	GG	GG	AA	AA	GG	GG	GG	GG	AA	AA	AA	AA	AA	AA	AA	AA	GG	NC	AA	AA
102	Bn-A01-p2626270	0.13	T/G	A01	2132814	TT	GG	TT	TT	TT	NC	TT	TT	TT	TT	TT	NC	TT	TT	NC	GG	TT	GG	GG	GG	TT	TT	TT	NC	TT	GG	TT	TT	GG	GG	GG	GG	TT	GG	TT	TT	TT	TT	TT	TT	TT	GG	TT	TT
103	Bn-A01-p2637699	0.1	A/G	A01	2144278	AA	GG	AA	AA	AA	AA	AA	AA	AA	NC	AA	AA	NC	NC	AA	NC	AA	NC	NC	NC	AA	AA	AA	AA	AA	NC	NC	NC	NC	NC	NC	NC	AA	NC	NC	AA	AA	AA	AA	AA	AA	AA	AA	AA
104	Bn-A01-p2713583	0.11	T/G	A01	2220661	TT	GG	GG	TT	GG	GG	GG	GG	GG	TT	NC	NC	GG	GG	GG	GG	GG	GG	GG	GG	GG	GG	NC	GG	GG	GG	TT	TT	GG	GG	GG	GG	GG	NC	TT	GG	GG	GG	GG	GG	GG	TT	GG	GG
105	Bn-A01-p2713528	0.12	A/C	A01	2220706	AA	CC	AA	CC	AA	AA	AA	AA	AA	CC	NC	CC	AA	AA	AA	AA	AA	AA	AA	AA	AA	AA	NC	AA	AA	AA	CC	CC	AA	AA	AA	AA	AA	NC	CC	AA	AA	AA	AA	AA	CC	CC	AA	AA
106	Bn-A01-p2718126	0.17	A/G	A01	2225755	AA	GG	AA	GG	AA	AA	AA	AA	AA	GG	NC	NC	GG	AA	NC	GG	AA	AA	AA	AA	AA	AA	NC	AA	GG	AA	GG	GG	AA	AA	AA	AA	AA	NC	GG	AA	AA	GG	AA	AA	AA	GG	AA	AA
107	Bn-A01-p2841043	0.08	A/C	A01	2350216	AA	CC	CC	CC	CC	CC	CC	CC	CC	CC	CC	CC	AA	CC	CC	CC	CC	CC	CC	CC	CC	CC	CC	CC	CC	CC	CC	CC	NC	CC	CC	CC	CC	NC	CC	CC	CC	CC	CC	CC	CC	CC	CC	CC
108	Bn-A01-p2864193	0.1	A/G	A01	2366968	AA	GG	GG	GG	GG	NC	GG	GG	GG	GG	GG	NC	GG	AA	NC	AA	GG	GG	GG	GG	GG	GG	GG	GG	AA	GG	GG	GG	GG	GG	GG	GG	GG	GG	GG	GG	GG	AA	GG	GG	GG	AA	GG	GG
109	Bn-A01-p2867284	0.18	A/C	A01	2370057	AA	CC	CC	CC	CC	CC	CC	CC	CC	AA	NC	NC	AA	CC	CC	CC	CC	CC	CC	CC	CC	CC	CC	CC	CC	CC	AA	AA	CC	CC	CC	CC	CC	CC	AA	CC	CC	CC	CC	CC	AA	CC	CC	CC
110	Bn-A01-p2882270	0.04	A/C	A01	2386211	AA	CC	CC	CC	CC	CC	CC	CC	CC	CC	CC	AA	CC	CC	CC	CC	CC	CC	CC	CC	CC	CC	CC	CC	CC	CC	CC	CC	NC	CC	CC	CC	CC	NC	CC	CC	CC	CC	CC	CC	AA	AA	CC	CC
111	Bn-A01-p2891863	0.11	A/G	A01	2395799	AA	GG	AA	GG	AA	AA	AA	AA	AA	GG	GG	AA	GG	AA	AA	AA	AA	AA	AA	AA	AA	AA	GG	AA	AA	AA	GG	GG	AA	AA	AA	AA	AA	NC	GG	AA	AA	AA	AA	AA	AA	GG	AA	AA
112	Bn-A01-p95718	0.07	A/G	A01	2465519	AA	GG	GG	GG	NC	GG	NC	AA	GG	GG	GG	NC	GG	GG	GG	NC	GG	GG	GG	GG	AA	GG	NC	GG	NC	NC	GG	GG	NC	GG	GG	GG	GG	GG	GG	GG	GG	GG	GG	GG	GG	GG	GG	GG
113	Bn-A01-p100441	0.12	A/G	A01	2469015	AA	GG	AA	AA	NC	NC	NC	GG	AA	AA	AA	GG	AA	AA	AA	NC	AA	GG	AA	AA	GG	AA	NC	NC	GG	NC	AA	AA	AA	GG	NC	GG	AA	AA	AA	AA	AA	GG	AA	AA	AA	AA	NC	AA
114	Bn-A01-p100693	0.12	T/C	A01	2469166	TT	CC	TT	TT	NC	NC	NC	CC	TT	TT	TT	CC	TT	TT	TT	NC	TT	CC	TT	TT	CC	TT	NC	NC	CC	NC	TT	TT	NC	CC	NC	CC	TT	TT	TT	TT	TT	CC	TT	TT	TT	TT	NC	TT
115	Bn-A01-p101094	0.1	A/C	A01	2469570	AA	CC	CC	CC	NC	NC	NC	AA	CC	CC	CC	AA	CC	CC	CC	NC	CC	AA	CC	CC	AA	CC	NC	NC	AA	NC	CC	CC	CC	AA	NC	AA	CC	CC	CC	CC	CC	AA	CC	CC	CC	CC	NC	CC
116	Bn-A01-p101021	0.08	A/G	A01	2469597	AA	GG	AA	AA	NC	NC	AA	AA	AA	AA	AA	NC	AA	AA	AA	NC	AA	GG	AA	AA	AA	AA	AA	NC	NC	NC	AA	AA	NC	GG	NC	GG	AA	AA	AA	AA	AA	GG	AA	AA	AA	AA	NC	AA
117	Bn-A01-p101451	0.11	A/G	A01	2469927	AA	GG	GG	GG	NC	NC	NC	AA	GG	GG	GG	AA	GG	GG	GG	NC	GG	AA	GG	GG	AA	GG	NC	NC	AA	NC	GG	GG	NC	AA	NC	AA	GG	GG	GG	GG	GG	AA	GG	GG	GG	GG	NC	GG
118	Bn-A01-p101879	0.09	A/G	A01	2470357	AA	GG	AA	AA	NC	NC	NC	GG	AA	AA	AA	GG	AA	AA	AA	NC	AA	GG	AA	AA	GG	AA	GG	NC	GG	NC	AA	AA	NC	GG	NC	GG	AA	AA	AA	AA	AA	GG	AA	AA	AA	AA	NC	AA
119	Bn-A01-p101943	0.08	T/C	A01	2470521	TT	CC	CC	CC	NC	NC	NC	TT	CC	CC	CC	TT	CC	CC	CC	NC	CC	TT	CC	CC	TT	CC	NC	NC	TT	NC	CC	CC	NC	TT	NC	TT	CC	CC	CC	CC	CC	TT	CC	CC	CC	CC	NC	CC
120	Bn-A01-p102187	0.1	A/G	A01	2470773	AA	GG	AA	AA	NC	NC	NC	GG	AA	AA	AA	GG	AA	AA	AA	NC	AA	GG	AA	AA	GG	AA	GG	NC	GG	NC	AA	AA	AA	GG	NC	GG	AA	AA	AA	AA	AA	GG	AA	AA	AA	AA	NC	AA
121	Bn-A01-p102249	0.11	A/G	A01	2470837	AA	GG	GG	GG	NC	NC	NC	AA	GG	GG	GG	AA	GG	GG	GG	NC	GG	AA	GG	GG	AA	GG	NC	NC	AA	NC	GG	GG	NC	AA	NC	AA	GG	GG	GG	GG	GG	AA	GG	GG	GG	GG	NC	GG
122	Bn-A01-p108225	0.06	T/C	A01	2489693	TT	CC	CC	CC	NC	CC	NC	CC	CC	CC	CC	CC	CC	CC	CC	NC	CC	CC	CC	CC	CC	CC	CC	CC	CC	NC	CC	CC	NC	CC	CC	CC	CC	CC	CC	CC	CC	CC	CC	CC	CC	TT	CC	CC
123	Bn-A01-p137869	0.09	A/G	A01	2518692	AA	GG	GG	GG	NC	GG	NC	GG	GG	GG	GG	NC	GG	GG	GG	NC	GG	GG	GG	GG	GG	GG	GG	GG	NC	NC	GG	GG	NC	GG	GG	GG	GG	GG	GG	GG	GG	AA	GG	GG	GG	AA	NC	GG
124	Bn-A01-p137814	0.1	T/C	A01	2518737	TT	CC	TT	TT	NC	TT	NC	TT	TT	TT	TT	NC	TT	TT	TT	NC	TT	TT	TT	TT	TT	TT	TT	TT	NC	NC	TT	TT	TT	TT	TT	TT	TT	TT	TT	TT	TT	CC	TT	TT	TT	CC	NC	TT
125	Bn-A01-p145676	0.07	T/C	A01	2527556	TT	CC	TT	TT	NC	TT	NC	TT	TT	TT	TT	TT	TT	TT	TT	NC	TT	TT	TT	TT	TT	TT	TT	TT	TT	NC	TT	TT	TT	TT	TT	TT	TT	TT	TT	TT	TT	TT	TT	TT	TT	CC	TT	TT
126	Bn-A01-p147360	0.08	T/C	A01	2529332	TT	CC	TT	TT	NC	TT	NC	TT	TT	TT	TT	TT	TT	TT	TT	NC	TT	TT	TT	TT	TT	TT	TT	TT	TT	NC	TT	TT	TT	TT	TT	TT	TT	TT	TT	TT	TT	TT	TT	TT	TT	CC	TT	TT
127	Bn-A01-p147990	0.12	A/C	A01	2529864	AA	CC	CC	CC	NC	NC	NC	AA	CC	CC	CC	AA	CC	CC	CC	NC	CC	AA	CC	CC	AA	CC	NC	NC	AA	NC	CC	CC	NC	AA	NC	AA	CC	CC	CC	CC	CC	AA	CC	CC	CC	CC	NC	CC
128	Bn-A01-p150028	0.06	T/G	A01	2535616	TT	GG	GG	GG	NC	GG	NC	GG	GG	GG	GG	GG	GG	GG	GG	NC	GG	GG	GG	GG	GG	GG	GG	GG	GG	NC	GG	GG	GG	GG	GG	GG	GG	GG	GG	GG	GG	GG	GG	GG	GG	TT	GG	GG
129	Bn-A01-p206610	0.11	A/C	A01	2590755	AA	CC	AA	AA	NC	AA	NC	AA	AA	AA	AA	NC	AA	AA	AA	NC	AA	AA	AA	AA	CC	AA	NC	AA	NC	NC	AA	AA	NC	AA	AA	AA	AA	AA	AA	AA	AA	AA	AA	AA	AA	CC	AA	AA
130	Bn-A01-p207363	0.11	T/C	A01	2591408	TT	CC	TT	TT	NC	TT	CC	CC	TT	TT	TT	NC	TT	TT	TT	NC	TT	TT	TT	TT	CC	TT	NC	TT	NC	NC	TT	TT	NC	TT	TT	TT	TT	TT	TT	TT	TT	TT	TT	TT	TT	CC	TT	TT
131	Bn-A01-p235484	0.11	A/G	A01	2619128	AA	GG	AA	AA	NC	NC	NC	AA	AA	AA	NC	NC	AA	AA	AA	NC	AA	GG	AA	AA	GG	AA	GG	NC	NC	NC	AA	AA	AA	GG	NC	GG	AA	AA	AA	AA	AA	AA	AA	AA	AA	GG	AA	AA
132	Bn-A01-p2990104	0.07	A/G	A01	2702338	AA	GG	GG	GG	GG	GG	GG	GG	GG	GG	GG	GG	GG	GG	GG	NC	GG	GG	GG	GG	AA	GG	GG	GG	NC	GG	GG	GG	GG	GG	GG	GG	GG	NC	GG	GG	GG	NC	GG	GG	GG	GG	GG	GG
133	Bn-A01-p3005310	0.08	A/G	A01	2716577	AA	GG	NC	NC	NC	AA	NC	NC	NC	AA	AA	GG	GG	NC	AA	NC	AA	AA	AA	AA	AA	AA	AA	NC	NC	AA	AA	AA	AA	AA	AA	AA	NC	AA	AA	NC	NC	NC	AA	NC	GG	AA	NC	AA
134	Bn-A01-p3045984	0.06	A/G	A01	2752387	AA	GG	AA	GG	AA	AA	AA	AA	AA	AA	AA	NC	AA	AA	AA	AA	AA	AA	AA	AA	AA	AA	NC	AA	AA	AA	AA	AA	AA	AA	AA	AA	AA	AA	AA	AA	AA	AA	AA	AA	GG	AA	AA	AA
135	Bn-A01-p3050613	0.17	T/G	A01	2756759	TT	GG	GG	GG	GG	NC	GG	GG	GG	GG	NC	GG	TT	GG	NC	GG	TT	TT	TT	TT	TT	TT	NC	GG	GG	TT	TT	TT	TT	TT	TT	TT	GG	NC	TT	GG	GG	GG	TT	GG	GG	TT	GG	TT
136	Bn-A01-p3061223	0.02	T/G	A01	2766374	TT	GG	NC	GG	NC	TT	NC	NC	NC	TT	TT	TT	TT	TT	TT	TT	TT	TT	TT	TT	TT	TT	GG	NC	TT	TT	TT	TT	TT	TT	TT	TT	NC	TT	TT	NC	NC	TT	TT	NC	TT	GG	NC	TT
137	Bn-A01-p3070657	0.09	A/C	A01	2775908	AA	CC	CC	AA	CC	NC	CC	CC	CC	AA	CC	AA	CC	AA	NC	AA	CC	CC	CC	CC	CC	CC	NC	CC	AA	CC	CC	CC	CC	CC	CC	CC	CC	CC	CC	CC	CC	AA	CC	CC	AA	CC	CC	CC
138	Bn-A01-p3100346	0.09	A/C	A01	2804555	AA	CC	AA	CC	AA	AA	AA	AA	AA	AA	AA	NC	AA	AA	AA	AA	AA	AA	AA	AA	CC	AA	NC	AA	AA	AA	AA	AA	AA	AA	AA	AA	AA	NC	AA	AA	AA	AA	AA	AA	CC	AA	AA	AA
139	Bn-A01-p3111607	0.09	A/C	A01	2814454	AA	CC	CC	CC	CC	CC	CC	CC	CC	CC	NC	CC	AA	CC	CC	CC	CC	CC	CC	CC	CC	CC	CC	CC	CC	CC	AA	AA	NC	CC	CC	CC	CC	CC	CC	CC	CC	CC	CC	CC	NC	AA	CC	CC
140	Bn-A01-p3134159	0.13	A/G	A01	2837254	AA	GG	GG	AA	GG	NC	GG	GG	GG	AA	GG	AA	GG	AA	AA	AA	AA	AA	AA	AA	AA	AA	AA	GG	AA	AA	GG	GG	AA	AA	AA	AA	GG	NC	AA	GG	GG	AA	AA	GG	AA	GG	GG	AA
141	Bn-A01-p3136468	0.15	A/G	A01	2839431	AA	GG	AA	AA	AA	NC	AA	AA	AA	GG	AA	GG	AA	GG	GG	GG	GG	GG	GG	GG	GG	GG	NC	AA	GG	GG	AA	AA	GG	GG	GG	GG	AA	NC	GG	AA	AA	GG	GG	AA	GG	AA	AA	GG
142	Bn-A01-p3169855	0.02	A/G	A01	2876683	AA	GG	AA	GG	AA	AA	AA	AA	AA	AA	AA	NC	AA	AA	AA	AA	AA	AA	AA	AA	AA	AA	GG	AA	AA	AA	AA	AA	NC	AA	AA	AA	AA	AA	AA	AA	AA	AA	AA	AA	GG	AA	AA	AA
143	Bn-A01-p3226309	0.12	A/C	A01	2920750	AA	CC	CC	CC	CC	NC	CC	CC	CC	CC	CC	NC	AA	CC	NC	CC	AA	AA	AA	AA	AA	AA	NC	CC	CC	AA	CC	CC	AA	AA	AA	AA	CC	NC	AA	CC	CC	CC	AA	CC	AA	AA	CC	AA
144	Bn-A01-p3233299	0.16	A/G	A01	2921962	AA	GG	AA	AA	AA	NC	AA	AA	AA	AA	AA	NC	GG	AA	NC	AA	GG	GG	GG	GG	GG	GG	NC	AA	AA	GG	AA	AA	GG	GG	GG	GG	AA	NC	GG	AA	AA	AA	GG	AA	GG	GG	AA	GG
145	Bn-A01-p3323476	0.13	A/C	A01	3000120	AA	CC	AA	CC	CC	NC	AA	CC	AA	CC	AA	NC	CC	CC	NC	CC	AA	AA	AA	AA	CC	AA	CC	AA	CC	AA	AA	AA	AA	AA	AA	AA	AA	NC	AA	AA	AA	CC	AA	AA	AA	CC	NC	AA
146	Bn-A01-p3378332	0.19	A/G	A01	3044549	AA	GG	GG	AA	AA	GG	GG	AA	GG	AA	NC	GG	AA	GG	AA	AA	GG	GG	GG	GG	AA	AA	NC	GG	AA	GG	GG	GG	GG	GG	GG	GG	GG	NC	GG	GG	GG	AA	AA	GG	GG	AA	NC	AA
147	Bn-A01-p3567127	0.11	A/G	A01	3239210	AA	GG	AA	GG	GG	NC	AA	GG	AA	AA	AA	AA	AA	GG	AA	AA	AA	AA	AA	AA	AA	AA	NC	AA	AA	AA	AA	AA	AA	AA	AA	AA	AA	AA	AA	AA	AA	AA	AA	AA	AA	AA	AA	AA
148	Bn-A01-p3586744	0.07	T/C	A01	3253944	TT	CC	CC	TT	TT	CC	CC	TT	CC	CC	CC	CC	CC	CC	CC	CC	CC	CC	CC	CC	CC	CC	NC	CC	CC	CC	CC	CC	CC	CC	CC	CC	CC	CC	CC	CC	CC	CC	CC	CC	CC	CC	CC	CC
149	Bn-A01-p3597929	0.04	T/C	A01	3265200	TT	CC	CC	CC	CC	NC	CC	CC	CC	TT	CC	TT	CC	TT	CC	CC	CC	CC	CC	CC	CC	CC	CC	CC	CC	CC	CC	CC	NC	CC	CC	CC	CC	CC	CC	CC	CC	CC	CC	CC	TT	CC	CC	CC
150	Bn-A01-p3598097	0.09	T/C	A01	3265268	TT	CC	TT	TT	TT	NC	TT	TT	TT	CC	TT	CC	TT	CC	TT	TT	TT	TT	TT	TT	TT	TT	TT	TT	TT	TT	TT	TT	TT	TT	NC	TT	TT	TT	TT	TT	TT	TT	TT	TT	CC	TT	TT	TT
151	Bn-A01-p3598515	0.06	A/G	A01	3265685	AA	GG	AA	AA	AA	NC	AA	AA	AA	GG	AA	NC	AA	GG	AA	AA	AA	AA	AA	AA	AA	AA	AA	AA	AA	AA	AA	AA	AA	AA	AA	AA	AA	AA	AA	AA	AA	AA	AA	AA	AA	AA	AA	AA
152	Bn-A01-p3598533	0.05	A/G	A01	3265803	AA	GG	GG	GG	GG	NC	GG	GG	GG	AA	GG	NC	GG	AA	GG	GG	GG	GG	GG	GG	GG	GG	GG	GG	GG	GG	GG	GG	NC	GG	GG	GG	GG	GG	GG	GG	GG	GG	GG	GG	GG	GG	GG	GG
153	Bn-A01-p3619975	0.08	T/C	A01	3282665	TT	CC	TT	CC	CC	NC	TT	CC	TT	CC	TT	NC	TT	CC	TT	TT	TT	TT	TT	TT	TT	TT	CC	TT	TT	TT	TT	TT	TT	TT	TT	TT	TT	NC	TT	TT	TT	TT	TT	TT	TT	TT	TT	TT
154	Bn-A01-p3737522	0.18	T/C	A01	3391055	TT	CC	CC	CC	CC	NC	CC	CC	CC	TT	NC	NC	TT	TT	NC	CC	CC	CC	CC	CC	CC	TT	CC	CC	TT	CC	CC	CC	CC	CC	CC	CC	CC	NC	NC	CC	CC	TT	TT	CC	CC	CC	NC	TT
155	Bn-A01-p3758784	0.08	T/C	A01	3412434	TT	CC	CC	CC	CC	NC	CC	CC	CC	CC	CC	CC	CC	CC	CC	CC	CC	CC	TT	TT	TT	CC	CC	CC	CC	TT	CC	CC	TT	TT	TT	TT	CC	CC	CC	CC	CC	CC	CC	CC	CC	TT	CC	CC
156	Bn-A01-p3789302	0.12	A/C	A01	3436271	AA	CC	AA	AA	AA	NC	AA	AA	AA	CC	NC	NC	AA	CC	NC	AA	AA	AA	CC	CC	CC	CC	AA	AA	CC	CC	AA	AA	NC	CC	CC	CC	AA	AA	NC	AA	AA	AA	CC	AA	AA	CC	AA	CC
157	Bn-A01-p3791028	0.08	A/G	A01	3437998	AA	GG	AA	AA	AA	NC	AA	AA	AA	AA	AA	AA	AA	AA	AA	AA	AA	AA	GG	GG	GG	AA	AA	AA	AA	GG	AA	AA	GG	GG	GG	GG	AA	AA	AA	AA	AA	AA	AA	AA	AA	GG	AA	AA
158	Bn-A01-p3889035	0.15	T/G	A01	3509916	TT	GG	GG	TT	TT	NC	TT	GG	GG	TT	NC	GG	GG	GG	TT	TT	GG	GG	GG	GG	GG	TT	NC	TT	TT	GG	TT	TT	GG	GG	GG	GG	TT	NC	NC	TT	TT	TT	TT	GG	GG	GG	TT	TT
159	Bn-A01-p3904495	0.13	A/C	A01	3530496	AA	CC	CC	CC	CC	NC	AA	AA	CC	AA	NC	AA	CC	AA	NC	CC	CC	CC	CC	CC	CC	AA	CC	CC	AA	CC	AA	AA	CC	CC	CC	CC	CC	CC	NC	AA	AA	CC	AA	CC	AA	CC	NC	AA
160	Bn-A01-p3906965	0.13	T/C	A01	3533090	TT	CC	CC	CC	CC	NC	TT	CC	CC	TT	CC	NC	CC	TT	NC	CC	CC	CC	CC	CC	CC	TT	CC	CC	TT	CC	TT	TT	CC	CC	CC	CC	CC	CC	NC	TT	TT	CC	TT	CC	CC	CC	NC	TT
161	Bn-A01-p3984534	0.1	A/G	A01	3618714	AA	GG	AA	GG	GG	AA	NC	GG	AA	NC	AA	NC	AA	AA	GG	GG	AA	AA	AA	AA	AA	NC	AA	GG	NC	AA	NC	NC	AA	AA	AA	AA	GG	NC	AA	NC	NC	GG	NC	AA	GG	AA	GG	NC
162	Bn-A01-p4003991	0.12	A/G	A01	3638600	AA	GG	AA	GG	GG	AA	NC	GG	AA	NC	AA	NC	AA	AA	GG	GG	AA	AA	AA	AA	AA	NC	NC	GG	NC	AA	NC	NC	AA	AA	AA	AA	GG	NC	AA	NC	NC	GG	NC	AA	GG	AA	GG	NC
163	Bn-A01-p4084366	0.15	A/G	A01	3748046	AA	GG	AA	GG	GG	NC	AA	AA	AA	GG	NC	NC	GG	GG	GG	GG	AA	AA	AA	AA	AA	GG	AA	GG	GG	AA	AA	AA	AA	AA	AA	AA	GG	NC	NC	AA	AA	GG	GG	AA	AA	GG	NC	GG
164	Bn-A01-p4087533	0.05	T/C	A01	3751354	TT	CC	TT	NC	NC	NC	TT	TT	TT	TT	TT	NC	NC	CC	TT	NC	TT	TT	TT	TT	TT	TT	TT	NC	TT	TT	TT	TT	TT	TT	TT	TT	NC	TT	TT	TT	TT	NC	TT	TT	TT	CC	TT	TT
165	Bn-A01-p4113202	0.08	T/C	A01	3788535	TT	CC	CC	TT	TT	CC	CC	TT	CC	CC	CC	NC	CC	CC	NC	TT	CC	CC	CC	CC	CC	CC	CC	TT	CC	CC	CC	CC	NC	CC	CC	CC	TT	NC	CC	CC	CC	TT	CC	CC	TT	CC	NC	CC
166	Bn-A01-p4164843	0.03	A/G	A01	3844681	AA	GG	AA	AA	AA	NC	AA	AA	AA	AA	AA	AA	AA	GG	AA	AA	AA	AA	AA	AA	AA	AA	AA	AA	AA	AA	AA	AA	AA	AA	AA	AA	AA	AA	AA	AA	AA	AA	AA	AA	AA	AA	AA	AA
167	Bn-A01-p4173668	0.12	A/G	A01	3853130	AA	GG	AA	AA	AA	NC	GG	GG	AA	GG	NC	NC	GG	AA	NC	AA	AA	AA	AA	AA	AA	GG	AA	AA	GG	AA	GG	GG	AA	AA	AA	AA	AA	AA	NC	GG	GG	AA	GG	AA	GG	AA	AA	GG
168	Bn-A01-p4227703	0.09	T/C	A01	3904609	TT	CC	TT	TT	TT	NC	TT	TT	TT	TT	TT	NC	CC	CC	TT	TT	TT	TT	TT	CC	TT	TT	TT	TT	TT	CC	TT	TT	NC	CC	CC	CC	TT	TT	TT	TT	TT	TT	TT	TT	TT	TT	TT	TT
169	Bn-A01-p4233306	0.08	A/G	A01	3911459	AA	GG	GG	GG	GG	GG	GG	GG	GG	GG	NC	NC	GG	GG	NC	GG	GG	GG	GG	GG	GG	AA	GG	GG	AA	GG	GG	GG	GG	GG	GG	GG	GG	GG	NC	GG	GG	GG	AA	GG	GG	GG	GG	AA
170	Bn-A01-p4293878	0.18	T/C	A01	3966979	TT	CC	CC	TT	TT	TT	TT	TT	CC	NC	NC	TT	TT	TT	TT	TT	CC	CC	CC	TT	CC	TT	CC	TT	TT	TT	TT	TT	NC	TT	TT	TT	TT	CC	NC	TT	TT	TT	TT	CC	TT	CC	TT	TT
171	Bn-A01-p4311134	0.17	A/G	A01	3997788	AA	GG	GG	AA	AA	NC	AA	AA	GG	AA	NC	AA	GG	AA	AA	AA	GG	GG	GG	GG	GG	AA	NC	AA	AA	GG	AA	AA	NC	GG	GG	GG	AA	GG	NC	AA	AA	AA	AA	GG	AA	AA	AA	AA
172	Bn-A01-p4353657	0.14	A/G	A01	4039431	AA	GG	AA	AA	AA	AA	AA	AA	AA	AA	NC	NC	GG	AA	NC	AA	AA	AA	AA	AA	AA	GG	AA	AA	GG	AA	AA	AA	AA	AA	AA	AA	AA	AA	NC	AA	AA	AA	GG	AA	AA	AA	AA	GG
173	Bn-A01-p4354753	0.17	T/C	A01	4040510	TT	CC	TT	CC	CC	NC	CC	TT	TT	TT	TT	NC	CC	CC	NC	CC	TT	TT	TT	TT	TT	TT	TT	CC	TT	TT	CC	CC	TT	TT	TT	TT	CC	TT	TT	CC	CC	CC	TT	TT	TT	CC	NC	TT
174	Bn-A01-p4419443	0.09	A/G	A01	4049851	AA	GG	AA	GG	GG	AA	AA	GG	AA	GG	AA	GG	AA	AA	GG	GG	AA	AA	AA	AA	AA	NC	NC	GG	NC	AA	AA	AA	NC	AA	AA	AA	GG	AA	AA	AA	AA	AA	NC	AA	GG	GG	AA	NC
175	Bn-A01-p4452779	0.18	A/G	A01	4076885	AA	GG	AA	AA	AA	NC	NC	AA	GG	NC	NC	NC	GG	AA	AA	AA	AA	GG	AA	GG	GG	AA	NC	AA	AA	GG	NC	NC	GG	GG	GG	GG	AA	GG	AA	NC	NC	NC	AA	GG	AA	AA	GG	AA
176	Bn-A01-p4612881	0.14	T/C	A01	4235764	TT	CC	TT	TT	TT	NC	TT	TT	TT	TT	NC	NC	TT	CC	NC	TT	TT	CC	TT	CC	TT	CC	TT	TT	CC	CC	TT	TT	NC	CC	CC	CC	TT	CC	NC	TT	TT	TT	CC	TT	TT	TT	TT	CC
177	Bn-A01-p4641747	0.15	A/C	A01	4261227	AA	CC	CC	AA	AA	NC	CC	CC	CC	CC	NC	NC	CC	AA	AA	AA	CC	AA	CC	CC	CC	CC	NC	AA	AA	CC	AA	AA	NC	CC	CC	CC	AA	CC	NC	AA	AA	CC	AA	CC	CC	AA	NC	AA
178	Bn-A01-p4641802	0.16	A/G	A01	4261282	AA	GG	GG	AA	AA	NC	GG	GG	GG	GG	NC	NC	GG	AA	AA	AA	GG	AA	GG	GG	GG	GG	NC	AA	AA	GG	AA	AA	GG	GG	GG	GG	AA	GG	NC	AA	AA	GG	AA	GG	GG	AA	NC	AA
179	Bn-A01-p4736924	0.07	T/C	A01	4340292	TT	CC	TT	TT	TT	CC	TT	TT	CC	TT	CC	NC	CC	TT	CC	TT	TT	TT	TT	CC	CC	TT	TT	TT	CC	CC	TT	TT	CC	CC	CC	CC	TT	CC	TT	CC	CC	TT	CC	CC	TT	TT	TT	CC
180	Bn-A01-p4750734	0.12	T/C	A01	4353340	TT	CC	TT	CC	CC	CC	TT	CC	TT	TT	TT	NC	TT	CC	NC	CC	TT	CC	TT	CC	TT	TT	TT	CC	TT	CC	CC	CC	NC	CC	CC	CC	CC	CC	NC	CC	CC	TT	TT	TT	CC	CC	TT	TT
181	Bn-A01-p4774065	0.18	T/C	A01	4380273	TT	CC	TT	CC	CC	NC	TT	CC	TT	TT	TT	NC	TT	CC	NC	CC	TT	CC	TT	CC	TT	TT	NC	CC	TT	CC	CC	CC	NC	CC	CC	CC	CC	CC	NC	TT	TT	TT	TT	TT	CC	CC	NC	TT
182	Bn-A01-p4785261	0.1	T/G	A01	4397140	TT	GG	GG	GG	GG	NC	GG	GG	GG	GG	NC	NC	GG	TT	NC	GG	GG	TT	GG	TT	GG	GG	GG	GG	TT	TT	GG	GG	NC	TT	TT	TT	GG	TT	GG	GG	GG	GG	TT	GG	GG	GG	GG	TT
183	Bn-A01-p4786787	0.11	A/C	A01	4398775	AA	CC	CC	CC	CC	AA	CC	CC	CC	CC	NC	NC	CC	AA	NC	CC	CC	AA	CC	AA	CC	CC	CC	CC	AA	AA	CC	CC	NC	AA	AA	AA	CC	AA	CC	AA	AA	CC	AA	CC	CC	CC	CC	AA
184	Bn-A01-p4799050	0.11	T/C	A01	4410536	TT	CC	TT	TT	TT	NC	TT	CC	TT	TT	NC	CC	TT	CC	NC	TT	TT	CC	TT	CC	TT	TT	TT	TT	CC	CC	TT	TT	NC	CC	CC	CC	TT	CC	TT	TT	TT	TT	CC	TT	CC	TT	TT	CC
185	Bn-A01-p4832074	0.08	T/G	A01	4434464	TT	GG	GG	GG	GG	NC	GG	GG	GG	GG	NC	NC	GG	TT	NC	GG	GG	GG	GG	GG	GG	GG	TT	GG	TT	GG	GG	GG	NC	GG	GG	GG	GG	GG	GG	GG	GG	GG	TT	GG	GG	GG	NC	TT
186	Bn-A01-p4833020	0.11	A/G	A01	4435479	AA	GG	AA	AA	AA	NC	AA	AA	AA	AA	NC	NC	AA	GG	NC	AA	AA	AA	AA	AA	AA	AA	GG	AA	GG	AA	AA	AA	AA	AA	AA	AA	AA	AA	AA	AA	AA	AA	GG	AA	AA	AA	NC	GG
187	Bn-A01-p4836338	0.1	T/G	A01	4439255	TT	GG	GG	GG	GG	NC	GG	GG	GG	GG	NC	NC	GG	TT	NC	GG	GG	GG	GG	GG	GG	GG	NC	GG	TT	GG	GG	GG	GG	GG	GG	GG	GG	GG	GG	GG	GG	GG	TT	GG	GG	GG	NC	TT
188	Bn-A01-p4883188	0.11	T/G	A01	4482323	TT	GG	TT	GG	GG	NC	TT	TT	GG	TT	NC	TT	GG	GG	NC	GG	GG	TT	GG	GG	GG	TT	GG	GG	TT	GG	GG	GG	NC	GG	GG	GG	GG	GG	NC	TT	TT	TT	TT	GG	TT	GG	TT	TT
189	Bn-A01-p4908924	0.12	A/C	A01	4512346	AA	CC	CC	AA	AA	AA	CC	AA	CC	CC	NC	AA	CC	AA	AA	AA	AA	AA	AA	AA	CC	AA	AA	AA	AA	AA	AA	AA	NC	AA	AA	AA	AA	CC	AA	AA	AA	CC	AA	CC	AA	AA	NC	AA
190	Bn-A01-p4909065	0.11	T/C	A01	4512488	TT	CC	TT	CC	CC	CC	TT	CC	TT	TT	NC	CC	TT	CC	CC	CC	CC	CC	CC	CC	TT	CC	CC	CC	CC	CC	CC	CC	NC	CC	CC	CC	CC	TT	CC	CC	CC	TT	CC	TT	CC	CC	NC	CC
191	Bn-A01-p4940549	0.13	T/C	A01	4541826	TT	CC	TT	CC	CC	NC	TT	TT	TT	TT	TT	TT	TT	TT	NC	CC	CC	TT	CC	CC	TT	CC	NC	CC	TT	CC	CC	CC	NC	CC	CC	CC	CC	TT	CC	TT	TT	TT	TT	TT	TT	CC	TT	TT
192	Bn-A01-p5070565	0.11	A/G	A01	4655935	AA	GG	AA	AA	AA	NC	AA	AA	AA	AA	NC	NC	AA	GG	NC	AA	AA	AA	AA	AA	AA	GG	GG	AA	GG	AA	AA	AA	AA	AA	AA	AA	AA	AA	AA	AA	AA	AA	GG	AA	NC	AA	NC	GG
193	Bn-A01-p5070836	0.08	A/G	A01	4656205	AA	GG	GG	GG	GG	NC	GG	GG	GG	GG	GG	NC	GG	AA	NC	GG	GG	GG	GG	GG	GG	AA	NC	GG	AA	GG	GG	GG	GG	GG	GG	GG	GG	GG	GG	GG	GG	GG	AA	GG	NC	GG	NC	AA
194	Bn-A01-p5243036	0.06	T/C	A01	4826330	TT	CC	CC	CC	CC	CC	CC	TT	CC	CC	CC	NC	CC	CC	CC	CC	CC	CC	CC	CC	CC	CC	NC	CC	CC	CC	CC	CC	CC	CC	CC	CC	CC	TT	CC	CC	CC	CC	CC	CC	CC	CC	NC	CC
195	Bn-A01-p5245778	0.13	A/C	A01	4828988	AA	CC	AA	CC	CC	CC	CC	CC	AA	CC	AA	NC	AA	CC	NC	CC	CC	AA	CC	CC	AA	AA	CC	CC	AA	CC	CC	CC	AA	CC	CC	CC	CC	AA	CC	CC	CC	AA	AA	AA	CC	CC	AA	AA
196	Bn-A01-p5296564	0.18	A/G	A01	4890926	AA	GG	GG	AA	AA	NC	AA	GG	AA	AA	AA	GG	GG	AA	AA	AA	GG	GG	GG	GG	AA	AA	GG	AA	AA	GG	AA	AA	AA	GG	GG	GG	AA	GG	AA	AA	AA	GG	AA	AA	AA	AA	GG	AA
197	Bn-A01-p5324399	0.11	T/C	A01	4913304	TT	CC	CC	TT	TT	NC	TT	CC	CC	TT	CC	CC	CC	TT	CC	TT	CC	CC	CC	CC	CC	CC	CC	TT	CC	CC	TT	TT	NC	CC	CC	CC	TT	CC	TT	TT	TT	CC	CC	CC	TT	TT	CC	CC
198	Bn-A01-p5324472	0.18	A/G	A01	4913377	AA	GG	AA	GG	GG	NC	GG	GG	AA	GG	AA	NC	AA	GG	NC	GG	AA	AA	AA	AA	AA	AA	NC	GG	AA	AA	GG	GG	AA	AA	AA	AA	GG	AA	GG	GG	GG	GG	AA	AA	GG	GG	GG	AA
199	Bn-A01-p5391551	0.18	A/G	A01	4963194	AA	GG	AA	GG	GG	NC	GG	GG	AA	GG	AA	NC	AA	GG	NC	GG	AA	AA	AA	AA	AA	AA	NC	GG	AA	AA	GG	GG	AA	AA	AA	AA	GG	AA	GG	GG	GG	AA	AA	AA	GG	GG	NC	AA
200	Bn-A01-p5418396	0.14	A/G	A01	4990515	AA	GG	GG	AA	AA	NC	AA	GG	GG	AA	GG	GG	GG	AA	NC	AA	GG	GG	GG	GG	GG	GG	GG	AA	GG	GG	AA	AA	NC	GG	GG	GG	AA	GG	AA	AA	AA	GG	GG	GG	AA	AA	GG	GG
201	Bn-A01-p5480514	0.1	A/G	A01	5042556	AA	GG	AA	AA	AA	AA	AA	GG	AA	AA	AA	GG	AA	AA	AA	AA	AA	AA	AA	AA	AA	AA	GG	AA	AA	AA	AA	AA	NC	AA	AA	AA	AA	GG	AA	AA	AA	GG	AA	AA	NC	AA	GG	AA
202	Bn-A01-p5480517	0.09	A/G	A01	5042659	AA	GG	AA	AA	AA	AA	AA	GG	AA	AA	AA	GG	AA	AA	AA	AA	AA	AA	AA	AA	AA	AA	GG	AA	AA	AA	AA	AA	NC	AA	AA	AA	AA	GG	AA	AA	AA	GG	AA	AA	NC	AA	GG	AA
203	Bn-A01-p5481004	0.06	T/G	A01	5043145	TT	GG	GG	GG	GG	GG	GG	TT	GG	GG	GG	TT	GG	GG	GG	GG	GG	GG	GG	GG	GG	GG	NC	GG	GG	GG	GG	GG	NC	GG	GG	GG	GG	GG	TT	GG	GG	TT	GG	GG	NC	GG	TT	GG
204	Bn-A01-p5485980	0.02	T/C	A01	5047341	TT	CC	CC	CC	CC	CC	CC	CC	CC	CC	CC	NC	CC	CC	CC	CC	CC	NC	CC	CC	CC	CC	NC	CC	CC	CC	CC	CC	NC	CC	CC	CC	CC	CC	CC	CC	CC	TT	CC	CC	NC	CC	TT	CC
205	Bn-A01-p5486104	0.07	A/G	A01	5047565	AA	GG	AA	AA	AA	AA	AA	AA	AA	AA	AA	NC	AA	AA	AA	AA	AA	GG	AA	AA	AA	AA	NC	AA	AA	AA	AA	AA	AA	AA	AA	AA	AA	AA	AA	AA	AA	GG	AA	AA	NC	AA	GG	AA
206	Bn-A01-p5522870	0.11	A/G	A01	5082499	AA	GG	GG	GG	GG	GG	GG	AA	GG	GG	GG	NC	GG	GG	GG	GG	GG	AA	GG	GG	GG	GG	NC	GG	GG	GG	GG	GG	GG	GG	GG	GG	GG	AA	AA	GG	GG	GG	GG	GG	NC	GG	GG	GG
207	Bn-A01-p5601232	0.08	A/C	A01	5121808	AA	CC	AA	AA	AA	AA	AA	NC	AA	AA	AA	CC	AA	AA	AA	AA	AA	AA	AA	AA	AA	AA	CC	AA	AA	AA	AA	AA	AA	AA	AA	AA	AA	CC	CC	AA	AA	AA	AA	AA	NC	AA	AA	AA
208	Bn-A01-p5661294	0.06	T/G	A01	5169123	TT	GG	GG	GG	GG	GG	GG	TT	GG	GG	GG	TT	GG	GG	GG	GG	GG	TT	GG	GG	GG	GG	GG	GG	GG	GG	GG	GG	GG	GG	GG	GG	GG	GG	TT	GG	GG	TT	GG	GG	GG	GG	NC	GG
209	Bn-A01-p5663319	0.07	A/G	A01	5171148	AA	GG	GG	GG	GG	GG	GG	AA	GG	GG	GG	AA	GG	GG	GG	GG	GG	AA	GG	GG	GG	GG	NC	GG	GG	GG	GG	GG	NC	GG	GG	GG	GG	GG	AA	GG	GG	AA	GG	GG	NC	GG	NC	GG
210	Bn-A01-p5665774	0.1	A/G	A01	5173700	AA	GG	AA	AA	AA	AA	AA	GG	AA	AA	AA	GG	AA	AA	AA	AA	AA	GG	AA	AA	AA	AA	GG	AA	AA	AA	AA	AA	NC	AA	AA	AA	AA	AA	GG	AA	AA	GG	AA	AA	NC	AA	NC	AA
211	Bn-A01-p5680581	0.07	A/G	A01	5187744	AA	GG	AA	AA	AA	AA	AA	GG	AA	AA	AA	NC	AA	AA	AA	AA	AA	AA	AA	AA	AA	AA	NC	AA	AA	AA	AA	AA	NC	AA	AA	AA	AA	AA	GG	AA	AA	GG	AA	AA	NC	AA	NC	AA
212	Bn-A01-p5680730	0.05	A/C	A01	5187893	AA	CC	AA	AA	AA	AA	AA	CC	AA	AA	AA	NC	AA	AA	AA	AA	AA	AA	AA	AA	AA	AA	NC	AA	AA	AA	AA	AA	AA	AA	AA	AA	AA	AA	CC	AA	AA	CC	AA	AA	NC	AA	NC	AA
213	Bn-A01-p5688168	0.12	T/A	A01	5193795	TT	AA	AA	TT	TT	TT	TT	TT	AA	TT	AA	TT	AA	TT	NC	TT	AA	AA	AA	TT	AA	AA	NC	TT	AA	TT	AA	AA	AA	TT	TT	TT	TT	AA	TT	NC	TT	TT	AA	AA	TT	TT	NC	AA
214	Bn-A01-p5699110	0.1	T/C	A01	5203162	TT	CC	CC	CC	CC	CC	CC	TT	CC	CC	NC	NC	CC	CC	CC	CC	CC	CC	CC	CC	CC	TT	NC	CC	TT	CC	CC	CC	NC	CC	CC	CC	CC	CC	TT	CC	CC	TT	CC	CC	NC	CC	NC	CC
215	Bn-A01-p5715141	0.06	T/C	A01	5217458	TT	CC	CC	CC	CC	CC	CC	CC	CC	CC	CC	NC	CC	CC	CC	CC	CC	CC	CC	CC	CC	CC	CC	CC	CC	CC	CC	CC	CC	CC	CC	CC	CC	TT	CC	CC	CC	TT	CC	CC	CC	CC	NC	CC
216	Bn-A01-p5718049	0.14	A/C	A01	5220319	AA	CC	CC	AA	AA	AA	AA	AA	CC	AA	NC	AA	CC	AA	NC	AA	CC	CC	CC	AA	CC	AA	NC	AA	AA	AA	CC	CC	NC	AA	AA	AA	AA	AA	AA	NC	AA	AA	CC	CC	AA	AA	NC	CC
217	Bn-A01-p5762190	0.16	T/G	A01	5236809	TT	GG	GG	TT	TT	TT	TT	TT	GG	TT	NC	TT	GG	TT	NC	TT	GG	GG	GG	TT	GG	TT	NC	TT	TT	TT	GG	GG	GG	TT	TT	TT	TT	GG	GG	NC	TT	GG	GG	GG	TT	TT	GG	GG
218	Bn-A01-p5775331	0.14	A/G	A01	5243967	AA	GG	AA	GG	GG	GG	GG	GG	AA	GG	NC	GG	NC	GG	NC	GG	AA	AA	AA	GG	AA	GG	GG	GG	GG	GG	AA	AA	AA	GG	GG	GG	GG	AA	GG	NC	GG	AA	AA	AA	GG	GG	AA	AA
219	Bn-A01-p5777117	0.12	A/G	A01	5245800	AA	GG	GG	AA	AA	AA	AA	AA	GG	AA	NC	AA	NC	AA	NC	AA	GG	GG	GG	AA	GG	AA	NC	AA	AA	AA	GG	GG	NC	AA	AA	AA	AA	GG	AA	NC	AA	GG	GG	GG	AA	AA	GG	GG
220	Bn-A01-p5795016	0.18	T/G	A01	5274517	TT	GG	GG	TT	TT	TT	TT	GG	GG	TT	NC	NC	GG	TT	NC	TT	GG	GG	GG	TT	GG	TT	GG	TT	TT	TT	GG	GG	GG	TT	TT	TT	TT	GG	GG	NC	TT	GG	GG	GG	NC	TT	GG	GG
221	Bn-A01-p5805154	0.18	A/G	A01	5284379	AA	GG	AA	GG	GG	GG	GG	AA	AA	GG	NC	GG	NC	GG	NC	GG	AA	GG	AA	GG	AA	GG	AA	GG	GG	GG	AA	AA	AA	GG	GG	GG	GG	AA	AA	NC	GG	AA	AA	AA	NC	GG	AA	AA
222	Bn-A01-p5808036	0.14	T/C	A01	5287297	TT	CC	CC	CC	CC	CC	CC	NC	TT	CC	TT	NC	TT	CC	NC	CC	CC	TT	CC	CC	TT	TT	CC	CC	TT	CC	CC	CC	TT	CC	CC	CC	CC	CC	NC	NC	CC	TT	TT	TT	CC	CC	NC	TT
223	Bn-A01-p5822015	0.12	A/G	A01	5301557	AA	GG	GG	GG	GG	GG	GG	AA	AA	GG	AA	NC	GG	GG	NC	GG	GG	GG	GG	GG	AA	AA	NC	GG	AA	GG	GG	GG	AA	GG	GG	GG	GG	AA	GG	NC	GG	AA	AA	AA	NC	GG	NC	AA
224	Bn-A01-p5868598	0.11	T/G	A01	5351761	TT	GG	GG	TT	TT	TT	TT	NC	TT	TT	TT	TT	TT	TT	TT	TT	GG	TT	GG	TT	TT	TT	NC	TT	TT	TT	GG	GG	TT	TT	TT	TT	TT	GG	TT	TT	TT	TT	TT	TT	TT	TT	NC	TT
225	Bn-A01-p5878485	0.11	A/C	A01	5361424	AA	CC	CC	AA	AA	AA	AA	CC	CC	AA	CC	NC	AA	AA	NC	AA	CC	AA	CC	AA	CC	CC	CC	AA	CC	AA	CC	CC	NC	AA	AA	AA	AA	CC	CC	NC	AA	CC	CC	CC	NC	AA	CC	CC
226	Bn-A01-p5917688	0.12	A/G	A01	5405698	AA	GG	GG	AA	AA	AA	AA	GG	AA	AA	NC	NC	GG	AA	NC	AA	GG	GG	GG	AA	AA	GG	NC	AA	GG	AA	AA	AA	AA	AA	AA	AA	AA	GG	GG	AA	AA	AA	GG	AA	NC	AA	NC	AA
227	Bn-A01-p5944398	0.07	A/G	A01	5434427	AA	GG	GG	GG	GG	GG	GG	GG	GG	GG	GG	GG	NC	GG	GG	GG	GG	AA	GG	GG	GG	GG	NC	GG	GG	GG	GG	GG	GG	GG	GG	GG	GG	AA	GG	GG	GG	GG	GG	GG	NC	GG	GG	GG
228	Bn-A01-p5977820	0.14	T/C	A01	5463962	TT	CC	TT	TT	TT	TT	TT	TT	CC	TT	CC	NC	NC	TT	NC	TT	TT	CC	TT	TT	CC	CC	CC	TT	CC	TT	CC	CC	CC	TT	TT	TT	TT	CC	TT	NC	TT	CC	CC	CC	NC	TT	NC	CC
229	Bn-A01-p5994840	0.14	T/C	A01	5477910	TT	CC	TT	TT	TT	TT	TT	CC	CC	TT	NC	TT	NC	TT	TT	TT	TT	CC	TT	TT	CC	TT	TT	TT	TT	TT	CC	CC	NC	TT	TT	TT	TT	CC	TT	NC	TT	CC	TT	CC	TT	TT	NC	CC
230	Bn-A01-p5994980	0.14	T/C	A01	5477950	TT	CC	CC	CC	CC	CC	CC	TT	TT	CC	NC	CC	NC	CC	CC	CC	CC	TT	CC	CC	TT	CC	CC	CC	CC	CC	TT	TT	TT	CC	CC	CC	CC	TT	CC	NC	CC	TT	CC	TT	CC	CC	NC	TT
231	Bn-A01-p6007093	0.11	A/G	A01	5490990	AA	GG	GG	GG	GG	GG	GG	GG	GG	GG	NC	NC	NC	GG	NC	GG	GG	AA	GG	GG	GG	AA	NC	GG	AA	GG	AA	AA	GG	GG	GG	GG	GG	GG	GG	GG	GG	GG	AA	GG	NC	GG	GG	GG
232	Bn-A01-p6035491	0.16	T/G	A01	5519479	TT	GG	GG	GG	GG	GG	GG	GG	TT	GG	TT	TT	NC	GG	NC	GG	GG	TT	GG	GG	TT	TT	GG	GG	TT	GG	GG	GG	TT	GG	GG	GG	GG	GG	GG	NC	GG	TT	TT	TT	GG	GG	NC	TT
233	Bn-A01-p6040667	0.07	A/G	A01	5524514	AA	GG	GG	GG	GG	GG	GG	AA	GG	GG	GG	NC	GG	GG	GG	GG	GG	GG	GG	GG	GG	GG	GG	GG	GG	GG	GG	GG	GG	GG	GG	GG	GG	GG	GG	GG	GG	GG	GG	GG	GG	GG	GG	GG
234	Bn-A01-p6044475	0.04	T/C	A01	5528425	TT	CC	TT	TT	TT	TT	TT	CC	TT	TT	TT	NC	TT	TT	TT	TT	TT	TT	TT	TT	TT	TT	NC	TT	TT	TT	TT	TT	TT	TT	TT	TT	TT	TT	TT	TT	TT	TT	TT	TT	NC	TT	TT	TT
235	Bn-A01-p6081978	0.08	A/G	A01	5560806	AA	GG	GG	GG	GG	GG	GG	GG	NC	GG	NC	GG	NC	GG	NC	GG	GG	NC	GG	GG	AA	AA	GG	GG	NC	GG	GG	GG	NC	GG	GG	GG	GG	GG	GG	NC	GG	AA	NC	NC	GG	GG	GG	NC
236	Bn-A01-p6158889	0.07	A/G	A01	5644906	AA	GG	AA	AA	AA	AA	AA	GG	AA	AA	AA	NC	AA	AA	AA	AA	AA	AA	AA	AA	AA	AA	AA	AA	AA	AA	AA	AA	AA	AA	AA	AA	AA	AA	AA	AA	AA	AA	AA	AA	AA	AA	AA	AA
237	Bn-A01-p6168163	0.13	T/C	A01	5651363	TT	CC	TT	TT	TT	TT	TT	CC	TT	TT	NC	CC	NC	TT	NC	TT	TT	CC	TT	TT	TT	CC	NC	TT	CC	TT	CC	CC	TT	TT	TT	TT	TT	CC	TT	TT	TT	TT	CC	TT	NC	TT	TT	TT
238	Bn-A01-p6180257	0.12	A/C	A01	5663608	AA	CC	AA	CC	CC	NC	CC	AA	AA	CC	AA	NC	CC	CC	NC	AA	AA	AA	AA	AA	AA	CC	AA	NC	CC	CC	AA	AA	AA	CC	CC	CC	CC	CC	AA	NC	CC	AA	CC	AA	AA	AA	AA	AA
239	Bn-Scaffold001812-p284	0.04	A/G	A01	5732025	AA	GG	GG	GG	GG	GG	GG	GG	GG	GG	GG	NC	GG	GG	GG	GG	GG	GG	GG	GG	GG	GG	GG	GG	GG	GG	GG	GG	GG	GG	GG	GG	GG	GG	GG	GG	GG	GG	GG	GG	GG	GG	GG	GG
240	Bn-A01-p6270054	0.15	T/G	A01	5738685	TT	GG	TT	GG	GG	NC	GG	TT	TT	GG	NC	NC	TT	GG	NC	TT	TT	TT	TT	TT	TT	GG	TT	NC	GG	GG	TT	TT	TT	GG	TT	GG	GG	TT	TT	NC	GG	TT	GG	TT	TT	TT	TT	TT
241	Bn-A01-p6272642	0.15	A/G	A01	5741274	AA	GG	GG	GG	GG	GG	GG	GG	AA	GG	NC	NC	NC	GG	GG	GG	GG	GG	GG	GG	AA	GG	GG	GG	GG	GG	GG	GG	AA	GG	AA	GG	GG	AA	GG	NC	GG	AA	GG	AA	GG	GG	NC	AA
242	Bn-A01-p6275784	0.14	T/C	A01	5744417	TT	CC	TT	TT	TT	TT	TT	TT	CC	TT	CC	NC	NC	TT	TT	TT	TT	TT	TT	TT	CC	TT	TT	TT	TT	TT	TT	TT	NC	TT	CC	TT	TT	CC	TT	NC	TT	CC	TT	CC	TT	TT	NC	CC
243	Bn-A01-p6333810	0.14	T/C	A01	5789773	TT	CC	CC	CC	CC	CC	CC	TT	CC	CC	NC	NC	CC	CC	NC	CC	CC	CC	CC	CC	CC	TT	NC	CC	TT	CC	CC	CC	CC	CC	CC	CC	CC	CC	CC	CC	CC	CC	TT	CC	NC	CC	CC	CC
244	Bn-A01-p6333910	0.14	T/C	A01	5789874	TT	CC	CC	CC	CC	CC	CC	TT	CC	CC	NC	NC	CC	CC	NC	CC	CC	CC	CC	CC	CC	TT	NC	CC	TT	CC	CC	CC	CC	CC	CC	CC	CC	CC	CC	CC	CC	CC	TT	CC	NC	CC	CC	CC
245	Bn-A01-p6479735	0.18	T/G	A01	5957033	TT	GG	TT	TT	TT	NC	TT	TT	GG	GG	GG	GG	NC	TT	GG	GG	GG	TT	GG	GG	GG	GG	NC	NC	GG	TT	TT	TT	GG	TT	GG	TT	TT	TT	GG	NC	TT	GG	GG	GG	NC	GG	GG	GG
246	Bn-A01-p6482543	0.16	T/G	A01	5959111	TT	GG	TT	TT	TT	NC	TT	TT	GG	GG	GG	GG	NC	TT	GG	GG	GG	TT	GG	GG	GG	GG	NC	NC	GG	TT	TT	TT	GG	TT	GG	TT	TT	TT	GG	NC	TT	GG	GG	GG	NC	GG	GG	GG
247	Bn-A01-p6530903	0.12	T/C	A01	5995416	TT	CC	TT	TT	TT	TT	TT	TT	CC	TT	CC	CC	NC	TT	NC	TT	TT	CC	TT	TT	CC	CC	TT	TT	CC	TT	CC	CC	NC	TT	CC	TT	CC	CC	TT	NC	TT	CC	CC	CC	TT	TT	NC	CC
248	Bn-A01-p6546245	0.16	A/G	A01	6010156	AA	GG	GG	GG	GG	GG	GG	AA	GG	GG	NC	AA	NC	GG	NC	GG	GG	AA	GG	GG	GG	AA	GG	GG	AA	GG	AA	AA	GG	GG	GG	GG	GG	AA	GG	GG	GG	GG	AA	GG	GG	GG	GG	GG
249	Bn-A01-p6547052	0.15	T/G	A01	6011063	TT	GG	GG	GG	GG	GG	GG	TT	TT	GG	NC	GG	NC	GG	GG	GG	GG	TT	GG	GG	TT	GG	GG	GG	GG	GG	TT	TT	TT	GG	TT	GG	TT	TT	GG	NC	GG	TT	GG	TT	GG	GG	NC	TT
250	Bn-A01-p6560270	0.19	A/G	A01	6024621	AA	GG	GG	GG	GG	GG	GG	GG	AA	GG	AA	AA	NC	GG	NC	GG	GG	AA	GG	GG	AA	AA	GG	GG	AA	GG	AA	AA	NC	GG	AA	GG	AA	AA	GG	NC	GG	AA	AA	AA	GG	GG	NC	AA
251	Bn-A01-p6628035	0.14	A/G	A01	6080386	AA	GG	GG	GG	GG	GG	GG	AA	AA	GG	AA	AA	GG	GG	NC	GG	GG	GG	GG	GG	GG	AA	NC	GG	AA	GG	GG	GG	AA	GG	AA	GG	AA	AA	GG	NC	GG	AA	AA	AA	NC	GG	GG	AA
252	Bn-A01-p6643749	0.13	A/C	A01	6096292	AA	CC	CC	CC	CC	NC	CC	AA	AA	CC	AA	AA	AA	CC	AA	AA	AA	AA	AA	AA	CC	AA	AA	NC	AA	CC	CC	CC	NC	CC	AA	CC	AA	AA	AA	NC	CC	AA	AA	AA	AA	AA	AA	AA
253	Bn-A01-p6679394	0.16	T/C	A01	6119935	TT	CC	CC	CC	CC	CC	CC	TT	TT	CC	TT	TT	TT	CC	NC	CC	TT	TT	TT	CC	CC	TT	TT	CC	TT	CC	CC	CC	NC	CC	TT	CC	TT	TT	TT	NC	CC	TT	TT	TT	TT	CC	CC	TT
254	Bn-A01-p6687707	0.05	A/G	A01	6129281	AA	GG	GG	GG	GG	GG	GG	GG	GG	GG	NC	AA	GG	GG	NC	GG	GG	GG	GG	GG	GG	AA	GG	GG	AA	GG	GG	GG	GG	GG	GG	GG	GG	GG	GG	GG	GG	GG	AA	GG	GG	GG	GG	GG
255	Bn-A01-p6713213	0.08	T/C	A01	6154370	TT	CC	TT	TT	TT	TT	TT	TT	TT	TT	NC	CC	TT	TT	NC	TT	TT	TT	TT	TT	TT	CC	NC	TT	CC	TT	TT	TT	TT	TT	TT	TT	TT	TT	TT	TT	TT	TT	CC	TT	CC	TT	TT	TT
256	Bn-A01-p6747706	0.09	T/G	A01	6173610	TT	GG	TT	TT	TT	TT	TT	GG	TT	TT	TT	TT	TT	TT	TT	TT	TT	TT	TT	TT	TT	TT	NC	TT	TT	TT	GG	GG	TT	TT	TT	TT	TT	TT	TT	TT	TT	TT	TT	TT	GG	TT	TT	TT
257	Bn-A01-p6773750	0.09	A/G	A01	6193115	AA	GG	AA	AA	AA	AA	AA	NC	AA	AA	AA	AA	NC	AA	AA	AA	AA	GG	AA	AA	AA	AA	AA	AA	AA	AA	GG	GG	AA	AA	AA	AA	AA	GG	AA	AA	AA	AA	AA	AA	AA	AA	AA	AA
258	Bn-A01-p6773949	0.07	T/C	A01	6193414	TT	CC	CC	CC	CC	CC	CC	NC	CC	CC	CC	CC	NC	CC	CC	CC	CC	TT	CC	CC	CC	CC	CC	CC	CC	CC	TT	TT	NC	CC	CC	CC	CC	TT	CC	CC	CC	CC	CC	CC	CC	CC	CC	CC
259	Bn-A01-p6774837	0.03	T/C	A01	6194300	TT	CC	TT	TT	TT	TT	TT	NC	TT	TT	TT	TT	NC	TT	TT	TT	TT	CC	TT	TT	TT	TT	TT	TT	TT	TT	CC	CC	TT	TT	TT	TT	TT	CC	TT	TT	TT	TT	TT	TT	TT	TT	TT	TT
260	Bn-A01-p6825673	0.14	A/G	A01	6237941	AA	GG	AA	AA	AA	AA	AA	AA	GG	AA	GG	GG	GG	AA	NC	AA	GG	GG	GG	AA	AA	GG	GG	AA	GG	AA	AA	AA	GG	AA	GG	AA	GG	GG	AA	NC	AA	GG	GG	GG	GG	AA	AA	GG
261	Bn-A01-p6826327	0.08	A/G	A01	6238692	AA	GG	GG	GG	GG	GG	GG	GG	GG	GG	GG	AA	NC	GG	NC	GG	GG	AA	GG	GG	GG	AA	NC	GG	AA	GG	GG	GG	NC	GG	GG	GG	GG	AA	GG	GG	GG	GG	GG	GG	AA	GG	GG	GG
262	Bn-A01-p6838738	0.08	T/G	A01	6251063	TT	GG	GG	GG	GG	GG	GG	NC	GG	GG	GG	TT	NC	GG	NC	GG	GG	TT	GG	GG	GG	TT	NC	GG	TT	GG	TT	TT	GG	GG	GG	GG	GG	TT	TT	GG	GG	GG	GG	GG	NC	GG	GG	GG
263	Bn-A01-p6898291	0.09	T/C	A01	6314179	TT	CC	TT	TT	TT	TT	TT	TT	TT	TT	NC	CC	NC	TT	NC	TT	TT	CC	TT	TT	TT	CC	TT	TT	CC	TT	TT	TT	TT	TT	TT	TT	TT	TT	TT	TT	TT	TT	TT	TT	TT	TT	TT	TT
264	Bn-A01-p6898690	0.01	T/C	A01	6314484	TT	CC	TT	TT	TT	TT	TT	NC	TT	TT	TT	TT	TT	TT	TT	TT	TT	TT	TT	TT	TT	TT	TT	TT	TT	TT	CC	NC	TT	TT	TT	TT	TT	CC	NC	TT	TT	TT	TT	TT	TT	TT	TT	TT
265	Bn-A01-p6900616	0.14	T/G	A01	6317707	TT	GG	TT	TT	TT	TT	TT	NC	TT	TT	TT	NC	TT	TT	TT	TT	TT	NC	TT	TT	TT	NC	NC	TT	NC	TT	GG	GG	NC	TT	TT	TT	TT	GG	NC	TT	TT	TT	TT	TT	TT	NC	TT	TT
266	Bn-A01-p6907522	0.16	A/C	A01	6325713	AA	CC	CC	CC	CC	CC	CC	NC	AA	CC	AA	NC	AA	CC	CC	CC	AA	NC	AA	CC	CC	NC	NC	CC	NC	CC	AA	AA	AA	CC	AA	CC	AA	AA	NC	NC	CC	AA	AA	AA	CC	NC	CC	AA
267	Bn-A01-p6958863	0.13	T/G	A01	6371872	TT	GG	GG	GG	GG	GG	GG	TT	GG	GG	GG	GG	NC	GG	GG	GG	GG	TT	GG	GG	GG	GG	NC	GG	GG	GG	TT	TT	GG	GG	GG	GG	GG	TT	TT	GG	GG	GG	GG	GG	TT	GG	GG	GG
268	Bn-A01-p6959248	0.09	T/C	A01	6372257	TT	CC	CC	CC	CC	CC	CC	TT	CC	CC	CC	CC	NC	CC	CC	CC	CC	TT	CC	CC	CC	CC	NC	CC	CC	CC	TT	TT	NC	CC	CC	CC	CC	TT	TT	CC	CC	CC	CC	CC	TT	CC	CC	CC
269	Bn-A01-p6965221	0.12	T/C	A01	6378131	TT	CC	CC	CC	CC	CC	CC	TT	CC	CC	CC	CC	NC	CC	CC	CC	CC	TT	CC	CC	CC	CC	NC	CC	CC	CC	TT	TT	NC	CC	CC	CC	CC	TT	TT	CC	CC	CC	CC	CC	TT	CC	CC	CC
270	Bn-A01-p6968751	0.13	T/C	A01	6381661	TT	CC	CC	CC	CC	CC	CC	TT	CC	CC	CC	CC	NC	CC	CC	CC	CC	TT	CC	CC	CC	CC	NC	CC	CC	CC	TT	TT	CC	CC	CC	CC	CC	TT	TT	CC	CC	CC	CC	CC	TT	CC	CC	CC
271	Bn-A01-p6969197	0.09	A/C	A01	6382107	AA	CC	CC	CC	CC	CC	CC	AA	CC	CC	CC	CC	NC	CC	CC	CC	CC	AA	CC	CC	CC	CC	NC	CC	CC	CC	AA	AA	NC	CC	CC	CC	CC	AA	AA	CC	CC	CC	CC	CC	AA	CC	CC	CC
272	Bn-A01-p6969358	0.11	T/C	A01	6382268	TT	CC	TT	TT	TT	TT	TT	CC	TT	TT	TT	TT	NC	TT	TT	TT	TT	CC	TT	TT	TT	TT	NC	TT	TT	TT	CC	CC	TT	TT	TT	TT	TT	CC	CC	TT	TT	TT	TT	TT	CC	TT	TT	TT
273	Bn-A01-p6969284	0.13	A/G	A01	6382294	AA	GG	GG	GG	GG	GG	GG	AA	GG	GG	GG	GG	NC	GG	GG	GG	GG	AA	GG	GG	GG	GG	NC	GG	GG	GG	AA	AA	GG	GG	GG	GG	GG	AA	AA	GG	GG	GG	GG	GG	AA	GG	GG	GG
274	Bn-A01-p6972779	0.09	A/G	A01	6393117	AA	GG	AA	AA	AA	AA	AA	AA	AA	AA	NC	GG	AA	AA	NC	AA	AA	AA	AA	AA	AA	GG	AA	AA	AA	AA	AA	AA	AA	AA	AA	AA	AA	AA	AA	AA	AA	AA	AA	AA	AA	AA	AA	AA
275	Bn-A01-p7068752	0.09	T/G	A01	6472417	TT	GG	TT	TT	TT	TT	TT	GG	TT	TT	NC	GG	TT	TT	NC	TT	TT	TT	TT	TT	TT	GG	GG	TT	TT	TT	GG	GG	TT	TT	TT	TT	TT	TT	GG	TT	TT	TT	TT	TT	GG	TT	TT	TT
276	Bn-A01-p7086543	0.1	A/C	A01	6487112	AA	CC	AA	AA	AA	AA	AA	AA	AA	AA	AA	AA	NC	AA	AA	AA	AA	CC	AA	AA	AA	AA	AA	AA	AA	AA	AA	AA	AA	AA	AA	AA	AA	CC	AA	AA	AA	AA	AA	AA	AA	AA	AA	AA
277	Bn-A01-p7087000	0.12	A/G	A01	6487669	AA	GG	GG	GG	GG	GG	GG	GG	GG	GG	GG	GG	NC	GG	GG	GG	GG	AA	GG	GG	GG	GG	GG	GG	GG	GG	GG	GG	GG	GG	GG	GG	GG	AA	GG	GG	GG	GG	GG	GG	GG	GG	GG	GG
278	Bn-A01-p7363480	0.04	T/C	A01	6730514	TT	CC	TT	TT	TT	TT	TT	TT	TT	TT	TT	TT	TT	TT	TT	TT	TT	TT	TT	TT	TT	TT	TT	TT	TT	TT	TT	TT	TT	TT	TT	TT	TT	CC	CC	TT	TT	TT	TT	TT	TT	TT	TT	TT
279	Bn-A01-p7369125	0.14	T/C	A01	6736191	TT	CC	TT	TT	TT	TT	TT	CC	TT	TT	NC	CC	CC	TT	CC	TT	TT	CC	TT	TT	TT	TT	TT	TT	TT	TT	CC	CC	NC	TT	NC	TT	TT	CC	TT	TT	TT	TT	TT	TT	TT	TT	TT	TT
280	Bn-A01-p7372570	0.13	T/C	A01	6739796	TT	CC	TT	TT	TT	TT	TT	NC	TT	TT	NC	CC	NC	TT	NC	TT	TT	CC	TT	TT	TT	TT	NC	TT	TT	TT	CC	CC	NC	TT	TT	TT	TT	NC	TT	TT	TT	TT	TT	TT	CC	TT	TT	TT
281	Bn-A01-p7373427	0.1	T/G	A01	6740552	TT	GG	TT	TT	TT	TT	TT	TT	TT	TT	NC	GG	NC	TT	NC	TT	TT	GG	TT	TT	TT	TT	GG	TT	TT	TT	GG	GG	TT	TT	TT	TT	TT	TT	TT	TT	TT	TT	TT	TT	GG	TT	TT	TT
282	Bn-A01-p7374589	0.16	T/C	A01	6741697	TT	CC	CC	CC	CC	CC	CC	CC	CC	CC	NC	TT	NC	CC	NC	CC	CC	TT	CC	CC	CC	CC	CC	CC	CC	CC	TT	TT	CC	CC	CC	CC	CC	CC	CC	CC	CC	CC	CC	CC	CC	CC	CC	CC
283	Bn-A01-p7385409	0.1	T/G	A01	6751789	TT	GG	GG	GG	GG	GG	GG	NC	GG	GG	GG	TT	NC	GG	NC	GG	GG	TT	GG	GG	GG	GG	GG	GG	GG	GG	TT	TT	GG	GG	GG	GG	GG	NC	GG	GG	GG	GG	GG	GG	GG	GG	GG	GG
284	Bn-A01-p7385797	0.1	A/C	A01	6752097	AA	CC	AA	AA	AA	AA	AA	NC	AA	AA	NC	CC	NC	AA	NC	AA	AA	CC	AA	AA	AA	AA	NC	AA	AA	AA	CC	CC	AA	AA	AA	AA	AA	CC	AA	AA	AA	AA	AA	AA	CC	AA	AA	AA
285	Bn-A01-p7405753	0.11	A/C	A01	6753707	AA	CC	AA	AA	AA	AA	AA	NC	AA	AA	NC	CC	NC	AA	NC	AA	AA	CC	AA	AA	AA	AA	AA	AA	AA	AA	CC	CC	AA	AA	AA	AA	AA	NC	AA	AA	AA	AA	AA	AA	AA	AA	AA	AA
286	Bn-A01-p7406041	0.11	T/C	A01	6753995	TT	CC	CC	CC	CC	CC	CC	NC	CC	CC	NC	TT	NC	CC	NC	CC	CC	TT	CC	CC	CC	CC	CC	CC	CC	CC	TT	TT	NC	CC	CC	CC	CC	NC	CC	CC	CC	CC	CC	CC	CC	CC	CC	CC
287	Bn-A01-p7430311	0.16	A/G	A01	6794653	AA	GG	AA	AA	AA	AA	AA	AA	AA	AA	NC	GG	NC	AA	NC	AA	AA	GG	AA	AA	AA	AA	AA	AA	AA	AA	GG	GG	AA	AA	AA	AA	AA	AA	AA	AA	AA	AA	AA	AA	AA	AA	AA	AA
288	Bn-A01-p7430242	0.16	T/C	A01	6794684	TT	CC	CC	CC	CC	CC	CC	CC	CC	CC	NC	TT	NC	CC	NC	CC	CC	TT	CC	CC	CC	CC	CC	CC	CC	CC	TT	TT	CC	CC	CC	CC	CC	CC	CC	CC	CC	CC	CC	CC	CC	CC	CC	CC
289	Bn-A01-p7455852	0.12	A/C	A01	6812968	AA	CC	CC	CC	CC	CC	CC	CC	CC	CC	NC	AA	NC	CC	NC	CC	CC	AA	CC	CC	CC	CC	CC	CC	CC	CC	AA	AA	CC	CC	CC	CC	CC	AA	CC	CC	CC	CC	CC	CC	CC	CC	CC	CC
290	Bn-A01-p7487861	0.15	T/C	A01	6845541	TT	CC	CC	TT	TT	TT	TT	TT	TT	TT	CC	CC	NC	TT	NC	TT	TT	CC	TT	TT	TT	TT	TT	TT	TT	TT	CC	CC	TT	TT	TT	TT	TT	CC	TT	TT	TT	TT	TT	TT	TT	TT	TT	TT
291	Bn-A01-p7551163	0.15	A/G	A01	6891739	AA	GG	GG	AA	AA	AA	AA	GG	AA	AA	GG	GG	NC	AA	NC	AA	AA	GG	AA	AA	AA	AA	AA	AA	AA	AA	GG	GG	AA	AA	AA	AA	AA	GG	AA	AA	AA	AA	AA	AA	AA	AA	AA	AA
292	Bn-A01-p7554673	0.14	A/G	A01	6895177	AA	GG	AA	AA	AA	AA	AA	AA	AA	AA	NC	GG	NC	AA	NC	AA	AA	GG	AA	AA	AA	AA	AA	AA	AA	AA	GG	GG	AA	AA	AA	AA	AA	GG	AA	AA	AA	AA	AA	AA	AA	AA	AA	AA
293	Bn-A01-p7558012	0.15	A/G	A01	6898681	AA	GG	GG	AA	AA	AA	AA	GG	AA	AA	GG	GG	NC	AA	NC	AA	AA	GG	AA	AA	AA	AA	AA	AA	AA	AA	GG	GG	AA	AA	AA	AA	AA	GG	AA	AA	AA	AA	AA	AA	AA	AA	AA	AA
294	Bn-A01-p7558345	0.08	A/G	A01	6899014	AA	GG	AA	GG	GG	GG	GG	AA	GG	GG	AA	AA	GG	GG	NC	GG	GG	GG	GG	GG	GG	GG	GG	GG	GG	GG	AA	AA	GG	GG	GG	GG	GG	GG	GG	GG	GG	GG	GG	GG	GG	GG	GG	GG
295	Bn-A01-p7574355	0.09	T/C	A01	6916594	TT	CC	CC	CC	CC	CC	CC	CC	CC	CC	TT	TT	NC	CC	NC	CC	TT	TT	CC	CC	CC	CC	CC	CC	CC	CC	TT	TT	CC	CC	CC	CC	CC	CC	CC	CC	CC	CC	CC	CC	CC	CC	CC	CC
296	Bn-A01-p7667896	0.11	A/G	A01	6923136	AA	GG	AA	GG	GG	NC	GG	AA	GG	GG	NC	AA	NC	GG	AA	AA	AA	AA	GG	AA	GG	NC	NC	NC	GG	GG	AA	AA	GG	GG	GG	GG	GG	AA	AA	GG	GG	GG	GG	GG	AA	AA	AA	GG
297	Bn-A01-p7702471	0.15	A/G	A01	6951769	AA	GG	AA	AA	AA	NC	AA	AA	AA	AA	NC	GG	NC	AA	NC	AA	GG	GG	AA	AA	AA	AA	AA	AA	AA	AA	GG	GG	NC	AA	AA	AA	AA	GG	AA	AA	AA	AA	AA	AA	AA	AA	AA	AA
298	Bn-A01-p7714470	0.13	A/G	A01	6966590	AA	GG	AA	GG	GG	NC	GG	GG	GG	GG	NC	AA	NC	GG	NC	GG	AA	AA	GG	GG	GG	GG	GG	GG	GG	GG	AA	AA	NC	GG	GG	GG	GG	AA	AA	GG	GG	GG	GG	GG	GG	GG	GG	GG
299	Bn-A01-p7768351	0.11	A/G	A01	7036945	AA	GG	AA	AA	AA	NC	GG	AA	AA	AA	GG	NC	NC	AA	NC	AA	GG	GG	AA	AA	AA	AA	AA	AA	AA	AA	GG	GG	AA	AA	AA	AA	AA	GG	AA	AA	AA	AA	AA	AA	AA	AA	AA	AA
300	Bn-A01-p7973418	0.13	A/C	A01	7155731	AA	CC	CC	CC	CC	NC	CC	CC	CC	CC	AA	AA	NC	CC	NC	CC	CC	AA	CC	CC	CC	CC	CC	CC	CC	CC	AA	AA	CC	CC	CC	CC	CC	AA	CC	CC	CC	CC	CC	CC	CC	CC	CC	CC
301	Bn-A01-p7974551	0.11	T/C	A01	7156865	TT	CC	TT	TT	TT	NC	TT	TT	TT	TT	CC	CC	CC	TT	NC	TT	TT	CC	TT	TT	TT	TT	TT	TT	TT	TT	CC	CC	NC	TT	TT	TT	TT	CC	TT	TT	TT	TT	TT	TT	TT	TT	TT	TT
302	Bn-A01-p7982220	0.12	A/G	A01	7165790	AA	GG	AA	AA	AA	NC	AA	AA	AA	AA	GG	GG	NC	AA	NC	AA	AA	GG	AA	AA	AA	AA	NC	AA	AA	AA	GG	GG	AA	AA	AA	AA	AA	GG	AA	AA	AA	AA	AA	AA	AA	AA	AA	AA
303	Bn-A01-p7987687	0.1	T/C	A01	7172177	TT	CC	TT	TT	TT	TT	TT	TT	TT	TT	TT	CC	NC	TT	NC	TT	TT	CC	TT	TT	TT	TT	NC	TT	TT	TT	CC	CC	TT	TT	TT	TT	TT	CC	TT	TT	TT	TT	TT	TT	TT	TT	TT	TT
304	Bn-A01-p8017380	0.17	A/G	A01	7198475	AA	GG	AA	AA	AA	NC	AA	AA	GG	AA	NC	GG	NC	AA	NC	AA	AA	AA	AA	AA	AA	AA	NC	AA	GG	AA	GG	GG	GG	GG	AA	AA	AA	GG	AA	AA	AA	GG	AA	GG	AA	AA	AA	AA
305	Bn-A01-p8045760	0.15	A/C	A01	7221698	AA	CC	CC	CC	CC	NC	CC	CC	CC	CC	AA	AA	NC	CC	NC	CC	AA	AA	CC	CC	CC	CC	NC	CC	AA	CC	AA	AA	AA	AA	CC	CC	CC	AA	CC	CC	CC	AA	CC	AA	CC	CC	CC	CC
306	Bn-A01-p8046142	0.19	T/C	A01	7221980	TT	CC	CC	CC	CC	NC	CC	TT	CC	CC	NC	TT	NC	CC	NC	CC	TT	NC	CC	CC	CC	CC	NC	CC	TT	CC	TT	TT	TT	TT	CC	CC	CC	TT	CC	CC	CC	TT	CC	TT	CC	CC	CC	CC
307	Bn-A01-p8058255	0.18	A/G	A01	7238549	AA	GG	GG	GG	GG	NC	GG	GG	GG	GG	NC	AA	NC	GG	NC	GG	AA	GG	GG	GG	GG	GG	NC	GG	AA	GG	AA	AA	NC	AA	GG	GG	GG	AA	GG	GG	GG	AA	GG	AA	GG	GG	GG	GG
308	Bn-A01-p8058475	0.07	T/C	A01	7238668	TT	CC	TT	TT	TT	NC	TT	CC	TT	TT	CC	TT	TT	TT	NC	CC	TT	CC	CC	CC	TT	NC	TT	NC	TT	TT	TT	TT	TT	TT	TT	TT	TT	TT	TT	TT	TT	TT	TT	TT	CC	CC	CC	TT
309	Bn-A01-p8063652	0.08	T/C	A01	7242788	TT	CC	CC	CC	CC	NC	CC	TT	CC	CC	CC	CC	CC	CC	NC	TT	CC	TT	TT	TT	CC	NC	CC	NC	CC	CC	CC	CC	NC	CC	CC	CC	CC	CC	CC	CC	CC	CC	CC	CC	TT	TT	TT	CC
310	Bn-A01-p8108178	0.08	A/C	A01	7283863	AA	CC	AA	AA	AA	NC	AA	CC	AA	AA	NC	AA	AA	AA	NC	CC	AA	AA	CC	CC	AA	NC	AA	NC	AA	AA	AA	AA	AA	AA	AA	AA	AA	AA	AA	AA	AA	AA	AA	AA	CC	CC	CC	AA
311	Bn-A01-p8111196	0.13	A/G	A01	7286783	AA	GG	AA	AA	AA	NC	AA	AA	AA	AA	GG	GG	NC	AA	GG	AA	GG	AA	AA	AA	AA	AA	NC	AA	GG	AA	GG	GG	GG	GG	AA	AA	AA	GG	AA	AA	AA	GG	AA	GG	AA	AA	AA	AA
312	Bn-A01-p8115849	0.14	A/C	A01	7288412	AA	CC	AA	AA	AA	NC	AA	AA	AA	AA	NC	CC	NC	AA	NC	AA	CC	AA	AA	AA	AA	AA	CC	AA	CC	AA	CC	CC	CC	CC	AA	AA	AA	CC	AA	AA	AA	CC	AA	CC	AA	AA	AA	AA
313	Bn-A01-p8129876	0.15	T/C	A01	7303360	TT	CC	TT	TT	TT	NC	TT	TT	TT	TT	NC	CC	NC	TT	NC	TT	CC	TT	TT	TT	TT	TT	NC	TT	CC	TT	CC	CC	NC	CC	TT	TT	TT	CC	TT	TT	TT	CC	TT	CC	TT	TT	TT	TT
314	Bn-A01-p8221245	0.14	T/G	A01	7386250	TT	GG	GG	GG	GG	NC	GG	GG	TT	GG	TT	TT	NC	GG	NC	GG	TT	GG	GG	GG	GG	GG	NC	GG	TT	GG	TT	TT	TT	TT	GG	GG	GG	TT	GG	GG	GG	TT	GG	TT	GG	GG	GG	GG
315	Bn-A01-p8240363	0.15	T/C	A01	7397372	TT	CC	CC	CC	CC	NC	CC	CC	CC	CC	NC	TT	NC	CC	NC	CC	TT	CC	CC	CC	CC	CC	NC	CC	TT	CC	TT	TT	TT	TT	CC	CC	CC	TT	CC	CC	CC	TT	CC	TT	CC	CC	CC	CC
316	Bn-A01-p8246641	0.13	T/C	A01	7420369	TT	CC	CC	CC	CC	NC	CC	CC	CC	CC	NC	TT	NC	CC	NC	CC	TT	CC	CC	CC	CC	CC	NC	CC	TT	CC	TT	TT	TT	TT	CC	CC	CC	TT	CC	CC	CC	TT	CC	TT	CC	CC	CC	CC
317	Bn-A01-p8353426	0.15	A/G	A01	7470733	AA	GG	NC	GG	GG	NC	GG	AA	AA	GG	AA	AA	NC	GG	NC	GG	AA	GG	GG	GG	GG	GG	NC	GG	AA	GG	AA	AA	AA	AA	GG	GG	GG	AA	GG	GG	GG	AA	GG	AA	GG	GG	GG	GG
318	Bn-A01-p8404588	0.11	A/C	A01	7518436	AA	CC	CC	CC	CC	NC	CC	AA	AA	CC	AA	AA	AA	AA	NC	CC	AA	CC	CC	CC	CC	CC	AA	CC	AA	CC	AA	AA	AA	AA	CC	CC	CC	AA	AA	CC	CC	AA	CC	AA	CC	CC	CC	CC
319	Bn-A01-p8417520	0.16	A/G	A01	7530136	AA	GG	AA	AA	AA	NC	AA	AA	GG	AA	NC	GG	GG	AA	NC	AA	GG	AA	AA	AA	AA	AA	NC	AA	GG	AA	GG	GG	GG	GG	AA	AA	AA	GG	GG	AA	AA	GG	AA	GG	AA	AA	AA	AA
320	Bn-A01-p8418102	0.18	A/G	A01	7530718	AA	GG	GG	GG	GG	NC	GG	GG	GG	GG	NC	AA	AA	GG	NC	GG	AA	GG	GG	GG	GG	GG	NC	GG	AA	GG	AA	AA	AA	AA	GG	GG	GG	AA	AA	GG	GG	AA	GG	AA	GG	GG	GG	GG
321	Bn-A01-p8452366	0.14	T/C	A01	7614076	TT	CC	CC	CC	CC	NC	CC	CC	TT	CC	NC	TT	TT	CC	NC	CC	TT	CC	CC	CC	CC	CC	NC	CC	TT	CC	TT	TT	TT	TT	CC	CC	CC	TT	TT	CC	CC	TT	CC	TT	CC	CC	CC	CC
322	Bn-A01-p8452981	0.14	A/G	A01	7615643	AA	GG	GG	GG	GG	NC	GG	GG	AA	GG	NC	AA	AA	GG	NC	GG	AA	GG	GG	GG	GG	GG	NC	GG	AA	GG	AA	AA	AA	AA	GG	GG	GG	AA	AA	GG	GG	AA	GG	AA	GG	GG	GG	GG
323	Bn-A01-p8501753	0.1	T/G	A01	7667237	TT	GG	GG	TT	TT	GG	GG	TT	GG	GG	GG	GG	GG	TT	GG	GG	GG	GG	GG	GG	GG	GG	GG	GG	GG	GG	GG	GG	NC	GG	GG	GG	TT	GG	GG	GG	GG	GG	TT	GG	GG	GG	GG	TT
324	Bn-A01-p8515129	0.08	A/G	A01	7689514	AA	GG	GG	AA	AA	GG	GG	AA	NC	GG	GG	GG	GG	AA	GG	GG	GG	GG	GG	GG	GG	GG	GG	GG	GG	GG	GG	GG	GG	GG	GG	GG	AA	GG	GG	GG	GG	GG	AA	GG	GG	GG	GG	AA
325	Bn-A01-p8675601	0.12	A/C	A01	7835219	AA	CC	CC	AA	AA	NC	CC	CC	AA	CC	NC	NC	CC	CC	CC	CC	CC	CC	CC	CC	CC	CC	AA	CC	AA	CC	AA	AA	AA	AA	CC	CC	AA	AA	AA	CC	CC	AA	AA	AA	CC	CC	CC	AA
326	Bn-A01-p8676024	0.11	T/G	A01	7835865	TT	GG	TT	GG	GG	NC	TT	TT	GG	TT	GG	NC	TT	TT	TT	TT	TT	TT	TT	TT	TT	TT	GG	TT	GG	TT	GG	GG	GG	GG	TT	TT	GG	GG	GG	TT	TT	GG	GG	GG	TT	TT	TT	GG
327	Bn-A01-p8676144	0.14	T/G	A01	7835885	TT	GG	GG	TT	TT	NC	GG	GG	TT	GG	NC	NC	GG	GG	GG	GG	GG	GG	GG	GG	GG	GG	NC	GG	TT	GG	TT	TT	TT	TT	GG	GG	TT	TT	TT	GG	GG	TT	TT	TT	GG	GG	GG	TT
328	Bn-A01-p8681556	0.09	T/G	A01	7838078	TT	GG	GG	TT	TT	GG	GG	GG	TT	GG	NC	NC	GG	GG	GG	GG	GG	GG	GG	GG	GG	GG	NC	GG	TT	GG	TT	TT	NC	TT	GG	GG	TT	TT	TT	GG	GG	TT	TT	TT	GG	GG	GG	TT
329	Bn-A01-p8681757	0.09	A/C	A01	7838280	AA	CC	AA	CC	CC	AA	AA	AA	CC	AA	AA	AA	AA	AA	AA	AA	AA	AA	AA	AA	AA	AA	AA	AA	AA	AA	AA	AA	AA	AA	AA	AA	CC	AA	AA	AA	AA	AA	CC	AA	AA	AA	AA	CC
330	Bn-A01-p9220977	0.08	T/C	A01	7888759	TT	CC	CC	TT	TT	NC	CC	CC	CC	CC	NC	NC	CC	CC	NC	CC	TT	CC	CC	CC	CC	CC	CC	CC	CC	CC	CC	CC	CC	CC	CC	CC	TT	CC	CC	CC	CC	CC	TT	CC	CC	CC	CC	TT
331	Bn-A01-p9223420	0.1	A/C	A01	7891409	AA	CC	CC	AA	AA	NC	CC	CC	CC	CC	NC	NC	CC	CC	NC	CC	AA	CC	CC	CC	CC	CC	CC	CC	CC	CC	CC	CC	CC	CC	CC	CC	AA	CC	CC	CC	CC	CC	AA	CC	CC	CC	CC	AA
332	Bn-A01-p9227229	0.14	A/C	A01	7895098	AA	CC	AA	CC	CC	NC	AA	CC	NC	AA	NC	NC	AA	CC	NC	AA	CC	AA	AA	AA	AA	AA	AA	AA	AA	AA	AA	AA	AA	AA	AA	AA	CC	AA	AA	AA	AA	AA	CC	AA	AA	AA	AA	CC
333	Bn-A01-p9254925	0.11	T/G	A01	7912076	TT	GG	TT	TT	TT	NC	TT	TT	TT	TT	GG	NC	TT	TT	TT	TT	TT	TT	TT	TT	TT	TT	GG	TT	GG	TT	GG	GG	NC	GG	TT	TT	TT	GG	GG	TT	TT	GG	TT	GG	TT	TT	TT	TT
334	Bn-A01-p9259611	0.16	T/C	A01	7923354	TT	CC	CC	TT	TT	NC	CC	CC	TT	CC	NC	NC	CC	CC	CC	CC	CC	CC	CC	CC	CC	CC	NC	CC	TT	CC	TT	TT	TT	TT	CC	CC	TT	TT	TT	CC	CC	TT	TT	TT	CC	CC	CC	TT
335	Bn-A01-p9260073	0.18	T/C	A01	7923816	TT	CC	CC	TT	TT	NC	CC	CC	TT	CC	NC	NC	CC	CC	CC	CC	CC	CC	CC	CC	CC	CC	NC	CC	TT	CC	TT	TT	TT	TT	CC	CC	TT	TT	TT	CC	CC	TT	TT	TT	CC	CC	CC	TT
336	Bn-A01-p9264081	0.17	A/G	A01	7927562	AA	GG	GG	GG	GG	NC	GG	GG	GG	GG	AA	AA	GG	GG	NC	GG	AA	GG	GG	GG	GG	GG	NC	GG	AA	GG	AA	AA	AA	AA	GG	GG	GG	AA	AA	GG	GG	AA	GG	AA	GG	GG	GG	GG
337	Bn-A01-p9269627	0.15	A/C	A01	7944285	AA	CC	AA	AA	AA	NC	AA	AA	AA	AA	CC	CC	AA	AA	NC	AA	CC	AA	AA	AA	AA	AA	CC	AA	CC	AA	CC	CC	CC	CC	AA	AA	AA	CC	CC	AA	AA	CC	AA	CC	AA	AA	AA	AA
338	Bn-A01-p9325719	0.06	T/C	A01	7983078	TT	CC	CC	TT	TT	CC	CC	CC	CC	CC	CC	CC	CC	CC	CC	CC	CC	CC	CC	CC	CC	CC	CC	CC	CC	CC	CC	CC	CC	CC	CC	CC	TT	CC	CC	CC	CC	CC	TT	CC	CC	CC	CC	TT
339	Bn-A01-p9326695	0.19	A/G	A01	7983934	AA	GG	GG	AA	AA	NC	GG	AA	AA	GG	NC	NC	GG	AA	NC	GG	AA	GG	GG	GG	GG	GG	GG	GG	AA	GG	GG	GG	AA	AA	GG	GG	AA	GG	AA	GG	GG	AA	AA	AA	GG	GG	GG	AA
340	Bn-A01-p9442471	0.1	T/C	A01	8092447	TT	CC	CC	CC	CC	CC	CC	TT	TT	CC	CC	NC	CC	TT	CC	CC	CC	CC	CC	CC	CC	CC	CC	CC	TT	CC	TT	TT	TT	TT	CC	CC	CC	CC	TT	CC	CC	TT	CC	TT	CC	CC	CC	CC
341	Bn-A01-p9519478	0.1	T/G	A01	8155917	TT	GG	TT	TT	TT	TT	TT	GG	GG	TT	NC	NC	TT	GG	TT	TT	TT	TT	TT	TT	TT	TT	NC	TT	TT	TT	GG	GG	TT	TT	TT	TT	TT	TT	TT	TT	TT	TT	TT	TT	TT	TT	TT	TT
342	Bn-A01-p9565360	0.12	A/G	A01	8189198	AA	GG	AA	AA	AA	NC	AA	GG	GG	AA	GG	AA	AA	GG	AA	AA	AA	AA	AA	AA	AA	AA	GG	AA	GG	AA	AA	AA	AA	AA	AA	AA	GG	GG	GG	AA	AA	GG	AA	GG	AA	AA	AA	AA
343	Bn-A01-p9614730	0.1	T/C	A01	8227326	TT	CC	CC	CC	CC	NC	CC	TT	TT	CC	NC	CC	CC	TT	CC	CC	CC	CC	CC	CC	CC	CC	NC	CC	TT	CC	CC	CC	NC	CC	CC	CC	TT	CC	TT	CC	CC	TT	CC	TT	CC	CC	CC	CC
344	Bn-A01-p9621623	0.1	T/G	A01	8234293	TT	GG	GG	GG	GG	NC	GG	GG	TT	GG	NC	GG	NC	GG	GG	GG	GG	GG	GG	GG	GG	GG	NC	GG	TT	GG	GG	GG	NC	GG	GG	GG	TT	GG	TT	GG	GG	TT	GG	TT	GG	GG	GG	GG
345	Bn-A01-p9699152	0.08	A/G	A01	8316186	AA	GG	AA	AA	AA	AA	AA	GG	GG	AA	NC	AA	NC	GG	AA	AA	AA	GG	AA	AA	AA	AA	GG	AA	AA	AA	AA	NC	AA	AA	AA	AA	AA	AA	AA	AA	AA	AA	AA	AA	AA	AA	AA	AA
346	Bn-A01-p9711809	0.06	A/G	A01	8334347	AA	GG	GG	GG	GG	GG	GG	AA	AA	GG	NC	GG	NC	AA	GG	GG	GG	AA	GG	GG	GG	GG	NC	GG	GG	GG	GG	NC	GG	GG	GG	GG	GG	GG	GG	GG	GG	GG	GG	GG	GG	GG	GG	GG
347	Bn-A01-p9884449	0.07	A/G	A01	8511212	AA	GG	NC	AA	AA	GG	AA	GG	GG	AA	NC	NC	NC	GG	GG	GG	GG	AA	GG	GG	AA	NC	AA	NC	NC	GG	AA	AA	AA	AA	AA	AA	NC	AA	NC	AA	AA	NC	AA	NC	GG	GG	GG	AA
348	Bn-A01-p9922741	0.07	T/C	A01	8553371	TT	CC	TT	TT	TT	NC	TT	CC	NC	TT	NC	NC	TT	CC	NC	TT	CC	TT	TT	TT	TT	TT	TT	TT	TT	TT	TT	TT	NC	TT	TT	TT	TT	TT	TT	TT	TT	TT	TT	TT	TT	TT	TT	TT
349	Bn-A01-p10181972	0.08	A/C	A01	8782994	AA	CC	CC	CC	CC	NC	CC	AA	CC	CC	AA	NC	CC	AA	NC	CC	AA	CC	CC	CC	CC	CC	CC	CC	CC	CC	AA	AA	NC	CC	CC	CC	CC	CC	CC	CC	CC	CC	CC	CC	CC	CC	CC	CC
350	Bn-A01-p10231780	0.12	T/C	A01	8827995	TT	CC	CC	TT	TT	CC	TT	TT	CC	TT	CC	NC	NC	TT	CC	CC	CC	CC	CC	CC	CC	CC	CC	CC	CC	CC	CC	CC	TT	TT	TT	CC	CC	CC	TT	TT	TT	CC	TT	CC	CC	CC	CC	TT
351	Bn-A01-p10250255	0.17	A/G	A01	8853287	AA	GG	AA	GG	GG	AA	GG	GG	AA	GG	AA	NC	NC	GG	AA	AA	AA	AA	AA	AA	AA	AA	AA	AA	AA	AA	AA	AA	GG	GG	GG	AA	AA	AA	GG	GG	GG	AA	GG	AA	AA	AA	AA	GG
352	Bn-A01-p10251052	0.16	A/G	A01	8854084	AA	GG	GG	AA	AA	GG	AA	AA	GG	AA	GG	NC	NC	AA	GG	GG	GG	GG	GG	GG	GG	GG	GG	GG	GG	GG	GG	GG	AA	AA	AA	GG	GG	GG	AA	AA	AA	GG	AA	GG	GG	GG	GG	AA
353	Bn-A01-p10299187	0.1	A/G	A01	8930684	AA	GG	AA	AA	AA	AA	AA	AA	AA	AA	AA	NC	AA	AA	AA	AA	AA	AA	AA	AA	AA	AA	AA	AA	AA	AA	AA	AA	AA	AA	AA	AA	AA	AA	AA	AA	AA	AA	AA	AA	AA	AA	AA	AA
354	Bn-A01-p10859527	0.14	T/C	A01	9008922	TT	CC	TT	CC	CC	NC	CC	CC	TT	CC	TT	TT	CC	CC	NC	CC	TT	CC	CC	CC	CC	CC	CC	CC	TT	CC	TT	TT	CC	CC	CC	CC	TT	CC	CC	CC	CC	TT	TT	TT	CC	CC	CC	TT
355	Bn-A01-p10934377	0.08	A/C	A01	9038951	AA	CC	AA	AA	AA	NC	AA	AA	AA	AA	NC	NC	NC	AA	NC	AA	CC	CC	AA	AA	CC	NC	CC	NC	AA	AA	CC	CC	AA	AA	AA	CC	AA	CC	AA	AA	AA	AA	AA	AA	AA	AA	AA	AA
356	Bn-A01-p10938883	0.05	T/G	A01	9043357	TT	GG	GG	GG	GG	GG	GG	GG	GG	GG	GG	GG	NC	GG	GG	GG	NC	TT	GG	GG	TT	NC	TT	NC	GG	GG	NC	NC	GG	GG	GG	TT	GG	TT	GG	GG	GG	GG	GG	GG	GG	GG	GG	GG
357	Bn-A01-p10939144	0.13	T/C	A01	9043714	TT	CC	TT	TT	TT	NC	TT	TT	TT	TT	NC	NC	NC	TT	NC	TT	CC	CC	TT	TT	CC	NC	CC	NC	TT	TT	CC	CC	TT	TT	TT	CC	TT	CC	TT	TT	TT	TT	TT	TT	TT	TT	TT	TT
358	Bn-A01-p10963536	0.14	T/C	A01	9073569	TT	CC	TT	TT	TT	NC	TT	TT	TT	TT	NC	NC	NC	TT	CC	TT	CC	CC	TT	TT	CC	NC	CC	NC	TT	TT	CC	CC	TT	TT	NC	CC	TT	CC	TT	TT	TT	TT	TT	TT	TT	TT	TT	TT
359	Bn-A01-p10991782	0.1	T/G	A01	9094131	TT	GG	TT	TT	TT	NC	TT	TT	TT	TT	NC	GG	NC	TT	NC	TT	GG	GG	TT	TT	GG	NC	GG	NC	TT	TT	GG	GG	TT	TT	TT	GG	TT	GG	TT	TT	TT	TT	GG	TT	TT	TT	TT	GG
360	Bn-A01-p11011196	0.09	A/G	A01	9134497	AA	GG	GG	GG	GG	GG	GG	GG	GG	GG	GG	NC	GG	GG	GG	GG	GG	AA	GG	GG	GG	GG	NC	GG	GG	GG	GG	GG	GG	GG	GG	GG	GG	GG	GG	GG	GG	AA	AA	GG	GG	GG	GG	AA
361	Bn-A01-p11052248	0.14	T/G	A01	9167311	TT	GG	TT	TT	TT	NC	GG	GG	TT	GG	GG	GG	TT	GG	NC	TT	GG	GG	TT	TT	TT	TT	GG	TT	TT	TT	GG	GG	NC	GG	TT	TT	TT	GG	TT	NC	GG	GG	GG	TT	TT	TT	TT	GG
362	Bn-A01-p11054015	0.13	T/C	A01	9173218	TT	CC	CC	CC	CC	NC	TT	TT	CC	TT	TT	TT	CC	TT	NC	CC	TT	TT	CC	CC	CC	CC	TT	CC	CC	CC	TT	TT	TT	TT	CC	CC	CC	TT	CC	NC	TT	TT	TT	CC	CC	CC	CC	TT
363	Bn-A01-p11077627	0.09	T/C	A01	9180445	TT	CC	CC	CC	CC	NC	CC	CC	CC	CC	TT	TT	CC	CC	NC	CC	TT	TT	CC	CC	CC	CC	TT	CC	CC	CC	TT	TT	CC	CC	CC	CC	CC	TT	CC	CC	TT	TT	TT	CC	CC	CC	CC	TT
364	Bn-A01-p11078406	0.11	A/G	A01	9181023	AA	GG	GG	GG	GG	NC	AA	AA	GG	AA	AA	AA	GG	AA	NC	GG	AA	AA	GG	GG	GG	GG	AA	GG	GG	GG	AA	AA	AA	AA	GG	GG	GG	AA	GG	NC	AA	AA	AA	GG	GG	GG	GG	AA
365	Bn-A01-p11142752	0.08	A/G	A01	9218530	AA	GG	GG	GG	GG	GG	GG	GG	GG	GG	NC	NC	GG	GG	GG	GG	GG	GG	GG	GG	GG	GG	GG	GG	GG	GG	GG	GG	GG	GG	GG	GG	GG	AA	GG	GG	GG	AA	AA	GG	GG	GG	GG	AA
366	Bn-A01-p11233207	0.06	T/G	A01	9297660	TT	GG	GG	GG	GG	GG	GG	GG	GG	GG	NC	GG	GG	GG	GG	GG	GG	GG	GG	GG	GG	GG	GG	GG	GG	GG	TT	TT	GG	GG	GG	GG	GG	GG	GG	GG	GG	GG	GG	GG	GG	GG	GG	GG
367	Bn-A01-p11234159	0.16	T/G	A01	9298599	TT	GG	GG	TT	TT	NC	GG	GG	GG	GG	GG	NC	NC	GG	NC	TT	GG	GG	TT	TT	GG	NC	GG	NC	GG	TT	GG	GG	NC	GG	TT	GG	GG	TT	TT	NC	GG	TT	TT	GG	TT	TT	TT	TT
368	Bn-A01-p11253272	0.18	T/C	A01	9317246	TT	CC	TT	TT	TT	NC	CC	CC	TT	CC	CC	NC	NC	TT	NC	TT	CC	CC	TT	TT	CC	NC	CC	NC	TT	TT	NC	NC	CC	CC	TT	CC	TT	CC	TT	NC	CC	TT	TT	TT	TT	TT	TT	TT
369	Bn-A01-p11309186	0.13	T/G	A01	9395672	TT	GG	GG	TT	TT	NC	GG	GG	GG	GG	GG	NC	TT	GG	NC	TT	GG	GG	TT	TT	NC	TT	GG	TT	GG	TT	GG	GG	GG	GG	TT	NC	GG	GG	TT	NC	GG	TT	TT	GG	TT	TT	TT	TT
370	Bn-scaff_16217_1-p143344	0.16	T/C	A01	9413399	TT	CC	CC	TT	TT	NC	TT	TT	CC	TT	TT	NC	TT	TT	TT	TT	TT	TT	TT	TT	TT	TT	TT	TT	CC	TT	TT	TT	TT	TT	TT	TT	CC	TT	TT	TT	TT	TT	TT	CC	TT	TT	TT	TT
371	Bn-A01-p10590357	0.06	T/C	A01	9511156	TT	CC	CC	CC	CC	CC	CC	CC	CC	CC	TT	CC	CC	CC	CC	CC	NC	CC	CC	CC	CC	CC	CC	CC	CC	CC	NC	NC	NC	CC	CC	CC	CC	CC	CC	CC	CC	TT	CC	CC	CC	CC	CC	CC
372	Bn-A01-p10611800	0.09	T/C	A01	9529351	TT	CC	CC	CC	CC	CC	CC	CC	CC	CC	CC	CC	CC	CC	CC	CC	CC	TT	CC	CC	CC	CC	NC	CC	CC	CC	CC	CC	CC	CC	CC	CC	CC	CC	CC	CC	CC	TT	CC	CC	CC	CC	CC	CC
373	Bn-A01-p10636637	0.13	A/G	A01	9549726	AA	GG	AA	GG	GG	NC	GG	GG	AA	GG	AA	AA	GG	GG	GG	GG	NC	AA	GG	GG	GG	GG	NC	GG	AA	GG	NC	NC	GG	GG	GG	GG	AA	GG	GG	GG	GG	AA	AA	AA	GG	GG	GG	AA
374	Bn-A01-p10638747	0.16	A/G	A01	9551922	AA	GG	GG	AA	AA	NC	AA	AA	GG	AA	GG	GG	AA	AA	AA	AA	NC	GG	AA	AA	AA	AA	NC	AA	GG	AA	NC	NC	AA	AA	AA	AA	GG	AA	AA	AA	AA	GG	GG	GG	AA	AA	AA	GG
375	Bn-A01-p10639421	0.16	A/G	A01	9552593	AA	GG	GG	AA	AA	NC	AA	AA	GG	AA	GG	GG	AA	AA	AA	AA	NC	GG	AA	AA	AA	AA	NC	AA	GG	AA	NC	NC	AA	AA	AA	AA	GG	AA	AA	AA	AA	GG	GG	GG	AA	AA	AA	GG
376	Bn-A01-p10740084	0.13	A/G	A01	9654047	AA	GG	GG	AA	AA	NC	AA	AA	GG	AA	GG	GG	AA	AA	NC	AA	GG	GG	AA	AA	AA	AA	NC	AA	GG	AA	GG	GG	AA	AA	AA	AA	GG	AA	AA	AA	AA	GG	GG	GG	AA	AA	AA	GG
377	Bn-A01-p11407167	0.08	T/C	A01	9751552	TT	CC	TT	TT	TT	TT	TT	TT	TT	TT	NC	TT	TT	TT	TT	TT	TT	TT	TT	TT	TT	TT	TT	TT	TT	TT	CC	CC	TT	TT	TT	TT	TT	TT	TT	TT	TT	TT	TT	TT	TT	TT	TT	TT
378	Bn-A01-p11434769	0.11	A/C	A01	9788030	AA	CC	AA	CC	CC	NC	AA	AA	AA	AA	AA	AA	NC	AA	NC	CC	AA	CC	CC	CC	AA	NC	CC	NC	AA	CC	AA	AA	AA	AA	CC	AA	AA	CC	CC	NC	AA	AA	AA	AA	CC	CC	CC	AA
379	Bn-A01-p11459295	0.14	T/G	A01	9807032	TT	GG	GG	TT	TT	NC	TT	TT	GG	TT	TT	NC	NC	GG	TT	TT	TT	TT	TT	TT	GG	NC	TT	NC	GG	TT	TT	TT	TT	TT	TT	GG	GG	TT	TT	TT	TT	GG	GG	GG	TT	TT	TT	GG
380	Bn-A01-p11469596	0.17	A/G	A01	9817372	AA	GG	AA	GG	GG	NC	GG	GG	AA	GG	NC	NC	NC	AA	GG	GG	GG	GG	GG	GG	AA	NC	GG	NC	AA	GG	AA	AA	GG	GG	GG	AA	AA	GG	GG	GG	GG	AA	AA	AA	GG	GG	GG	AA
381	Bn-A01-p11702957	0.05	T/G	A01	9984848	TT	GG	GG	GG	GG	GG	GG	GG	GG	GG	NC	NC	GG	GG	GG	GG	GG	TT	GG	GG	GG	GG	TT	GG	GG	GG	GG	GG	NC	GG	GG	GG	GG	GG	GG	GG	GG	GG	TT	GG	GG	GG	GG	TT
382	Bn-A01-p11807124	0.05	A/C	A01	10121123	AA	CC	AA	AA	AA	AA	AA	AA	AA	AA	AA	NC	AA	AA	AA	AA	AA	AA	AA	AA	AA	AA	AA	AA	AA	AA	AA	AA	AA	AA	AA	AA	AA	CC	AA	AA	AA	CC	CC	AA	AA	AA	AA	CC
383	Bn-A01-p11808121	0.06	A/C	A01	10122226	AA	CC	AA	AA	AA	AA	AA	AA	AA	AA	AA	NC	AA	AA	AA	AA	AA	AA	AA	AA	AA	AA	AA	AA	AA	AA	AA	AA	NC	AA	AA	AA	AA	CC	AA	AA	AA	CC	CC	AA	AA	AA	AA	CC
384	Bn-A01-p11818901	0.09	T/G	A01	10132895	TT	GG	TT	TT	TT	TT	TT	TT	TT	TT	TT	NC	TT	TT	TT	TT	TT	TT	TT	TT	TT	TT	TT	TT	TT	TT	TT	TT	TT	TT	TT	TT	TT	GG	TT	TT	TT	GG	GG	TT	TT	TT	TT	GG
385	Bn-Scaffold000444-p5763	0.11	A/G	A01	10254917	AA	GG	AA	GG	GG	NC	GG	GG	AA	GG	NC	NC	GG	AA	GG	GG	GG	GG	GG	GG	GG	GG	NC	GG	AA	GG	GG	GG	AA	AA	AA	GG	AA	GG	GG	AA	GG	GG	AA	AA	GG	GG	GG	AA
386	Bn-A01-p11938379	0.16	T/C	A01	10271130	TT	CC	TT	CC	CC	NC	CC	CC	TT	CC	NC	NC	CC	TT	CC	CC	CC	TT	CC	CC	CC	CC	TT	CC	TT	CC	CC	CC	TT	TT	TT	CC	TT	TT	CC	TT	CC	TT	TT	TT	CC	CC	CC	TT
387	Bn-A01-p11947255	0.11	T/C	A01	10281137	TT	CC	CC	TT	TT	NC	TT	TT	CC	TT	CC	TT	TT	CC	TT	TT	TT	TT	TT	TT	TT	TT	CC	TT	CC	TT	TT	TT	NC	CC	CC	TT	CC	TT	TT	CC	TT	TT	TT	CC	TT	TT	TT	TT
388	Bn-A01-p11951605	0.13	T/G	A01	10290287	TT	GG	GG	TT	TT	NC	TT	TT	GG	TT	NC	TT	TT	GG	TT	TT	TT	TT	TT	TT	TT	TT	GG	TT	GG	TT	TT	TT	GG	GG	GG	TT	GG	TT	TT	GG	TT	TT	TT	GG	TT	TT	TT	TT
389	Bn-A01-p12179784	0.12	A/G	A01	10389714	AA	GG	GG	GG	GG	GG	GG	GG	GG	GG	NC	GG	NC	GG	GG	GG	GG	AA	GG	GG	AA	NC	NC	NC	GG	GG	GG	GG	NC	GG	AA	AA	GG	GG	GG	AA	GG	GG	GG	GG	GG	GG	GG	GG
390	Bn-A01-p12192020	0.12	A/G	A01	10399258	AA	GG	GG	GG	GG	GG	GG	GG	GG	GG	NC	GG	NC	GG	GG	GG	GG	GG	GG	GG	AA	NC	AA	NC	GG	GG	GG	GG	NC	GG	AA	AA	GG	AA	GG	AA	GG	GG	GG	GG	GG	GG	GG	GG
391	Bn-A01-p12221698	0.08	T/C	A01	10406795	TT	CC	CC	CC	CC	CC	CC	CC	CC	CC	NC	NC	NC	CC	CC	CC	CC	CC	CC	CC	TT	NC	TT	NC	CC	CC	CC	CC	NC	CC	TT	TT	CC	TT	CC	TT	CC	CC	TT	CC	CC	CC	CC	TT
392	Bn-A01-p12222100	0.1	T/C	A01	10407291	TT	CC	TT	TT	TT	TT	TT	TT	TT	TT	NC	NC	NC	TT	TT	TT	TT	TT	TT	TT	CC	NC	CC	NC	TT	TT	TT	TT	TT	TT	CC	CC	TT	CC	TT	CC	TT	TT	CC	TT	TT	TT	TT	CC
393	Bn-A01-p12222806	0.1	A/G	A01	10407939	AA	GG	AA	AA	AA	AA	AA	AA	AA	AA	GG	NC	NC	AA	AA	AA	AA	AA	AA	AA	GG	NC	GG	NC	AA	AA	AA	AA	AA	AA	GG	GG	AA	GG	AA	GG	AA	AA	GG	AA	AA	AA	AA	GG
394	Bn-A01-p12222728	0.08	A/G	A01	10407961	AA	GG	GG	GG	GG	GG	GG	GG	GG	GG	NC	NC	NC	GG	GG	GG	GG	GG	GG	GG	AA	NC	AA	NC	GG	GG	GG	GG	GG	GG	AA	AA	GG	AA	GG	AA	GG	GG	AA	GG	GG	GG	GG	AA
395	Bn-A01-p12224872	0.11	A/C	A01	10409951	AA	CC	CC	CC	CC	CC	CC	CC	CC	CC	NC	NC	NC	CC	CC	CC	CC	CC	CC	CC	AA	NC	AA	NC	CC	CC	CC	CC	CC	CC	AA	AA	CC	AA	CC	AA	CC	CC	AA	CC	CC	CC	CC	AA
396	Bn-A01-p12302708	0.1	T/C	A01	10487948	TT	CC	CC	CC	CC	CC	CC	CC	CC	CC	NC	CC	NC	CC	CC	CC	CC	TT	CC	CC	TT	NC	TT	NC	CC	CC	CC	CC	CC	CC	TT	TT	CC	TT	CC	TT	CC	CC	CC	CC	CC	CC	CC	CC
397	Bn-A01-p12305025	0.14	T/C	A01	10489656	TT	CC	CC	CC	CC	CC	CC	CC	CC	CC	NC	CC	NC	CC	CC	CC	CC	TT	CC	CC	TT	NC	TT	NC	CC	CC	CC	CC	CC	CC	TT	TT	CC	TT	CC	TT	CC	CC	CC	CC	CC	CC	CC	CC
398	Bn-A01-p12306195	0.13	A/G	A01	10490725	AA	GG	GG	GG	GG	GG	GG	GG	GG	GG	NC	GG	NC	GG	GG	GG	GG	AA	GG	GG	AA	NC	AA	NC	GG	GG	GG	GG	GG	GG	AA	AA	GG	AA	GG	AA	GG	GG	GG	GG	GG	GG	GG	GG
399	Bn-A01-p12308897	0.14	A/G	A01	10492442	AA	GG	AA	AA	AA	AA	AA	AA	AA	AA	NC	AA	NC	AA	AA	AA	AA	GG	AA	AA	GG	NC	GG	NC	AA	AA	AA	AA	AA	AA	GG	GG	AA	GG	AA	GG	AA	AA	AA	AA	AA	AA	AA	AA
400	Bn-A01-p12309767	0.12	T/C	A01	10493401	TT	CC	TT	TT	TT	TT	TT	TT	TT	TT	NC	TT	NC	TT	TT	TT	TT	CC	TT	TT	CC	NC	CC	NC	TT	TT	TT	TT	TT	TT	CC	CC	TT	CC	TT	CC	TT	TT	TT	TT	TT	TT	TT	TT
401	Bn-A01-p12350104	0.13	A/G	A01	10537604	AA	GG	GG	GG	GG	GG	GG	GG	GG	GG	NC	GG	NC	GG	NC	GG	GG	AA	GG	GG	AA	NC	AA	NC	GG	GG	GG	GG	GG	GG	AA	AA	GG	AA	GG	AA	GG	GG	GG	GG	GG	GG	GG	GG
402	Bn-A01-p12352518	0.14	A/G	A01	10539920	AA	GG	GG	GG	GG	GG	GG	GG	GG	GG	NC	GG	NC	GG	GG	GG	GG	AA	GG	GG	AA	NC	AA	NC	GG	GG	GG	GG	GG	GG	AA	AA	GG	AA	GG	AA	GG	GG	GG	GG	GG	GG	GG	GG
403	Bn-A01-p12380936	0.14	A/G	A01	10569904	AA	GG	GG	GG	GG	GG	GG	GG	GG	GG	NC	GG	NC	GG	GG	GG	GG	AA	GG	GG	AA	NC	AA	NC	GG	GG	GG	GG	GG	GG	AA	AA	GG	AA	GG	AA	GG	GG	GG	GG	GG	GG	GG	GG
404	Bn-A01-p12387882	0.13	T/C	A01	10584120	TT	CC	CC	CC	CC	CC	CC	CC	CC	CC	NC	CC	NC	CC	CC	CC	CC	TT	CC	CC	TT	NC	TT	NC	CC	CC	CC	CC	NC	CC	TT	TT	CC	TT	CC	TT	CC	CC	CC	CC	CC	CC	CC	CC
405	Bn-A01-p12391243	0.15	A/G	A01	10587384	AA	GG	AA	AA	AA	AA	AA	AA	AA	AA	NC	AA	NC	AA	AA	AA	AA	GG	AA	AA	GG	NC	GG	NC	AA	AA	AA	AA	AA	AA	GG	GG	AA	GG	AA	GG	AA	AA	AA	AA	AA	AA	AA	AA
406	Bn-A01-p12399796	0.12	T/C	A01	10605559	TT	CC	CC	CC	CC	CC	CC	CC	CC	CC	NC	CC	NC	CC	CC	CC	CC	TT	CC	CC	TT	NC	TT	NC	CC	CC	CC	CC	NC	CC	TT	TT	CC	TT	CC	TT	CC	CC	CC	CC	CC	CC	CC	CC
407	Bn-A01-p12400477	0.12	T/C	A01	10606339	TT	CC	CC	CC	CC	CC	CC	CC	CC	CC	NC	CC	NC	CC	CC	CC	CC	TT	CC	CC	TT	NC	TT	NC	CC	CC	CC	CC	CC	CC	TT	TT	CC	TT	CC	TT	CC	CC	CC	CC	CC	CC	CC	CC
408	Bn-A01-p12454306	0.12	A/G	A01	10662592	AA	GG	GG	AA	AA	NC	AA	AA	GG	AA	AA	AA	AA	GG	AA	AA	AA	AA	AA	AA	AA	AA	AA	AA	GG	AA	AA	AA	GG	GG	AA	AA	GG	AA	AA	AA	AA	GG	AA	GG	AA	AA	AA	AA
409	Bn-A01-p12456089	0.11	T/C	A01	10666592	TT	CC	TT	TT	TT	TT	TT	TT	TT	TT	CC	NC	NC	TT	TT	TT	TT	CC	TT	TT	CC	NC	CC	NC	TT	TT	TT	TT	TT	TT	CC	CC	TT	CC	TT	CC	TT	TT	CC	TT	TT	TT	TT	CC
410	Bn-A01-p12484368	0.12	T/C	A01	10692123	TT	CC	TT	TT	TT	TT	TT	TT	TT	TT	NC	NC	NC	TT	TT	TT	TT	TT	TT	TT	CC	NC	CC	NC	TT	TT	TT	TT	NC	TT	CC	CC	TT	CC	TT	CC	TT	TT	CC	TT	TT	TT	TT	CC
411	Bn-A01-p12522369	0.11	A/C	A01	10741020	AA	CC	CC	AA	AA	NC	AA	AA	CC	AA	AA	AA	AA	CC	AA	AA	AA	CC	AA	AA	AA	AA	AA	AA	CC	AA	AA	AA	NC	CC	AA	AA	CC	AA	AA	AA	AA	CC	AA	CC	AA	AA	AA	AA
412	Bn-A01-p12533991	0.18	A/G	A01	10744549	AA	GG	GG	AA	AA	NC	AA	AA	GG	AA	AA	AA	AA	GG	AA	AA	AA	GG	AA	AA	AA	AA	AA	AA	GG	AA	AA	AA	GG	GG	AA	AA	GG	AA	AA	AA	AA	GG	AA	GG	AA	AA	AA	AA
413	Bn-A01-p12535612	0.16	T/G	A01	10746369	TT	GG	GG	TT	TT	NC	TT	TT	GG	TT	TT	TT	TT	GG	TT	TT	TT	GG	TT	TT	TT	TT	TT	TT	GG	TT	TT	TT	NC	GG	TT	TT	GG	TT	TT	TT	TT	GG	TT	GG	TT	TT	TT	TT
414	Bn-A01-p12539655	0.16	T/C	A01	10751212	TT	CC	CC	TT	TT	NC	TT	TT	CC	TT	TT	TT	TT	CC	TT	TT	TT	CC	TT	TT	TT	TT	TT	TT	CC	TT	TT	TT	NC	CC	TT	TT	CC	TT	TT	TT	TT	CC	TT	CC	TT	TT	TT	TT
415	Bn-A01-p12577268	0.15	A/G	A01	10778547	AA	GG	AA	NC	GG	NC	GG	GG	AA	GG	AA	NC	NC	AA	GG	GG	GG	AA	GG	GG	AA	NC	AA	NC	AA	GG	GG	GG	AA	AA	AA	AA	AA	AA	GG	AA	GG	AA	AA	AA	GG	GG	GG	AA
416	Bn-Scaffold000300-p20118	0.13	A/G	A01	10835703	AA	GG	GG	GG	GG	GG	GG	GG	GG	GG	NC	NC	NC	GG	GG	GG	GG	AA	GG	GG	AA	NC	AA	GG	GG	GG	GG	GG	GG	GG	AA	AA	GG	AA	GG	AA	GG	GG	AA	GG	GG	GG	GG	AA
417	Bn-Scaffold000300-p29536	0.1	T/C	A01	10848235	TT	CC	TT	TT	TT	TT	TT	TT	TT	TT	NC	NC	NC	TT	TT	TT	TT	CC	TT	TT	CC	NC	CC	TT	TT	TT	TT	TT	TT	TT	CC	CC	TT	CC	TT	CC	TT	TT	CC	TT	TT	TT	TT	CC
418	Bn-A01-p12625892	0.15	T/G	A01	10876447	TT	GG	GG	GG	GG	GG	GG	GG	GG	GG	NC	NC	NC	GG	GG	GG	GG	TT	GG	GG	TT	NC	TT	GG	GG	GG	GG	GG	GG	GG	TT	TT	GG	TT	GG	TT	GG	GG	TT	GG	GG	GG	GG	TT
419	Bn-A01-p12665045	0.15	A/G	A01	10918449	AA	GG	GG	GG	GG	GG	GG	GG	GG	GG	NC	NC	NC	GG	GG	GG	GG	AA	GG	GG	AA	NC	AA	GG	GG	GG	GG	GG	GG	GG	AA	AA	GG	AA	GG	AA	GG	GG	AA	GG	GG	GG	GG	AA
420	Bn-A01-p12734805	0.11	T/C	A01	10993585	TT	CC	CC	CC	CC	CC	CC	CC	CC	CC	NC	NC	NC	CC	CC	CC	CC	TT	CC	CC	TT	NC	TT	CC	CC	CC	CC	CC	CC	CC	TT	TT	CC	TT	CC	TT	CC	CC	TT	CC	CC	CC	CC	TT
421	Bn-A01-p13893020	0.06	A/G	A01	11432837	AA	GG	AA	AA	AA	AA	AA	AA	AA	AA	AA	NC	AA	AA	AA	AA	AA	AA	AA	AA	AA	AA	AA	AA	AA	AA	AA	AA	AA	AA	AA	AA	AA	AA	AA	AA	AA	GG	AA	AA	AA	AA	AA	AA
422	Bn-A01-p14022855	0.05	T/C	A01	11618790	TT	CC	CC	CC	CC	CC	CC	CC	CC	CC	CC	NC	CC	CC	CC	CC	CC	CC	CC	CC	CC	CC	CC	CC	CC	CC	CC	CC	NC	CC	CC	CC	CC	CC	CC	CC	CC	TT	CC	CC	CC	CC	CC	CC
423	Bn-A01-p14057073	0.13	A/G	A01	11661032	AA	GG	AA	AA	AA	AA	AA	AA	AA	AA	AA	NC	NC	AA	AA	AA	AA	AA	AA	AA	AA	AA	AA	AA	AA	AA	AA	AA	AA	AA	AA	AA	AA	AA	AA	AA	AA	GG	AA	AA	AA	AA	AA	AA
424	Bn-A01-p14071237	0.08	A/G	A01	11667414	AA	GG	AA	AA	AA	AA	AA	AA	AA	AA	AA	NC	NC	AA	AA	AA	AA	AA	AA	AA	AA	AA	AA	AA	AA	AA	AA	AA	AA	AA	AA	AA	AA	AA	AA	AA	AA	GG	AA	AA	AA	AA	AA	AA
425	Bn-A01-p14071179	0.06	T/C	A01	11667456	TT	CC	CC	CC	CC	CC	CC	CC	CC	CC	CC	NC	NC	CC	CC	CC	CC	CC	CC	CC	CC	CC	CC	CC	CC	CC	CC	CC	NC	CC	CC	CC	CC	CC	CC	CC	CC	TT	CC	CC	CC	CC	CC	CC
426	Bn-A01-p14074100	0.06	A/G	A01	11670269	AA	GG	GG	GG	GG	GG	GG	GG	GG	GG	GG	NC	NC	GG	GG	GG	GG	GG	GG	GG	GG	GG	GG	GG	GG	GG	GG	GG	NC	GG	GG	GG	GG	GG	GG	GG	GG	AA	GG	GG	GG	GG	GG	GG
427	Bn-A01-p14074391	0.06	A/C	A01	11670662	AA	CC	CC	CC	CC	CC	CC	CC	CC	CC	CC	NC	NC	CC	CC	CC	CC	CC	CC	CC	CC	CC	CC	CC	CC	CC	CC	CC	NC	CC	CC	CC	CC	CC	CC	CC	CC	AA	CC	CC	CC	CC	CC	CC
428	Bn-A01-p14076641	0.05	T/G	A01	11672914	TT	GG	TT	TT	TT	TT	TT	TT	TT	TT	TT	NC	NC	TT	TT	TT	TT	TT	TT	TT	TT	TT	TT	TT	TT	TT	TT	TT	TT	TT	TT	TT	TT	TT	TT	TT	TT	GG	TT	TT	TT	TT	TT	TT
429	Bn-A01-p14079006	0.08	T/C	A01	11675324	TT	CC	TT	TT	TT	TT	TT	TT	TT	TT	TT	NC	NC	TT	TT	TT	TT	TT	TT	TT	TT	TT	TT	TT	TT	TT	TT	TT	TT	TT	TT	TT	TT	TT	TT	TT	TT	CC	TT	TT	TT	TT	TT	TT
430	Bn-A01-p14168802	0.07	T/C	A01	11745459	TT	CC	TT	TT	TT	TT	TT	TT	TT	TT	TT	NC	TT	TT	NC	NC	NC	NC	TT	TT	TT	TT	TT	TT	TT	TT	TT	TT	TT	TT	TT	TT	TT	TT	TT	TT	TT	CC	TT	TT	TT	TT	TT	TT
431	Bn-A01-p14200714	0.06	T/G	A01	11786868	TT	GG	GG	GG	GG	GG	GG	GG	GG	GG	GG	NC	GG	GG	GG	GG	GG	GG	GG	GG	GG	GG	GG	GG	GG	GG	GG	GG	NC	GG	GG	GG	GG	GG	GG	GG	GG	TT	GG	GG	GG	GG	GG	GG
432	Bn-A01-p14201581	0.08	A/G	A01	11787735	AA	GG	AA	AA	AA	AA	AA	AA	AA	AA	AA	NC	AA	AA	AA	AA	AA	AA	AA	AA	AA	AA	AA	AA	AA	AA	AA	AA	AA	AA	AA	AA	AA	AA	AA	AA	AA	GG	AA	AA	AA	AA	AA	AA
433	Bn-A01-p14223709	0.05	T/C	A01	11808050	TT	CC	CC	CC	CC	CC	CC	CC	CC	CC	CC	NC	CC	CC	CC	CC	CC	CC	CC	CC	CC	CC	CC	CC	CC	CC	CC	CC	CC	CC	CC	CC	CC	CC	CC	CC	CC	TT	CC	CC	CC	CC	CC	CC
434	Bn-A01-p14727717	0.08	A/G	A01	12240049	AA	GG	AA	AA	AA	AA	AA	AA	AA	AA	AA	NC	NC	AA	AA	AA	AA	AA	AA	AA	AA	AA	AA	AA	AA	AA	AA	AA	AA	AA	AA	AA	AA	AA	AA	AA	AA	GG	AA	AA	AA	AA	AA	AA
435	Bn-A01-p14859839	0.11	A/G	A01	12342870	AA	GG	GG	GG	GG	GG	GG	GG	GG	GG	NC	GG	NC	GG	GG	GG	GG	AA	GG	GG	AA	AA	AA	GG	GG	GG	GG	GG	GG	GG	AA	AA	GG	AA	GG	AA	GG	GG	AA	GG	GG	GG	GG	AA
436	Bn-A01-p14906494	0.13	A/G	A01	12392438	AA	GG	AA	AA	AA	AA	AA	AA	AA	AA	GG	AA	NC	AA	AA	AA	AA	GG	AA	AA	GG	GG	GG	AA	AA	AA	AA	AA	NC	AA	GG	GG	AA	GG	AA	GG	AA	GG	GG	AA	AA	AA	AA	GG
437	Bn-A01-p14914475	0.12	A/C	A01	12402049	AA	CC	AA	AA	AA	AA	AA	AA	AA	AA	NC	NC	NC	AA	AA	AA	AA	CC	AA	AA	CC	CC	CC	AA	AA	AA	AA	AA	AA	AA	CC	CC	AA	CC	AA	CC	AA	CC	CC	AA	AA	AA	AA	CC
438	Bn-A01-p14917697	0.1	A/C	A01	12406338	AA	CC	AA	AA	AA	AA	AA	AA	AA	AA	NC	AA	NC	AA	AA	AA	AA	CC	AA	AA	CC	CC	CC	AA	AA	AA	AA	AA	AA	AA	CC	CC	AA	CC	AA	CC	AA	CC	CC	AA	AA	AA	AA	CC
439	Bn-A01-p14948237	0.15	A/G	A01	12453352	AA	GG	AA	AA	AA	AA	AA	AA	AA	AA	NC	AA	NC	AA	AA	AA	AA	GG	AA	AA	GG	GG	GG	AA	AA	AA	AA	AA	NC	AA	GG	GG	AA	GG	AA	GG	AA	AA	GG	AA	AA	AA	AA	GG
440	Bn-A01-p14948379	0.15	T/C	A01	12453394	TT	CC	CC	CC	CC	CC	CC	CC	CC	CC	NC	CC	NC	CC	CC	CC	CC	TT	CC	CC	TT	TT	TT	CC	CC	CC	CC	CC	CC	CC	TT	TT	CC	TT	CC	TT	CC	CC	TT	CC	CC	CC	CC	TT
441	Bn-A01-p14948614	0.13	A/C	A01	12453729	AA	CC	AA	AA	AA	AA	AA	AA	AA	AA	NC	AA	NC	AA	AA	AA	AA	CC	AA	AA	CC	CC	CC	AA	AA	AA	AA	AA	AA	AA	CC	CC	AA	CC	AA	CC	AA	AA	CC	AA	AA	AA	AA	CC
442	Bn-A01-p14948748	0.16	A/G	A01	12453863	AA	GG	GG	GG	GG	GG	GG	GG	GG	GG	NC	GG	NC	GG	GG	GG	GG	AA	GG	GG	AA	AA	AA	GG	GG	GG	GG	GG	GG	GG	AA	AA	GG	AA	GG	AA	GG	GG	AA	GG	GG	GG	GG	AA
443	Bn-A01-p14949030	0.14	A/G	A01	12454045	AA	GG	GG	GG	GG	GG	GG	GG	GG	GG	NC	GG	NC	GG	GG	GG	GG	AA	GG	GG	AA	AA	AA	GG	GG	GG	GG	GG	GG	GG	AA	AA	GG	AA	GG	AA	GG	GG	AA	GG	GG	GG	GG	AA
444	Bn-A01-p14949121	0.16	T/C	A01	12454136	TT	CC	CC	CC	CC	CC	CC	CC	CC	CC	NC	CC	NC	CC	CC	CC	CC	TT	CC	CC	TT	TT	TT	CC	CC	CC	CC	CC	NC	CC	TT	TT	CC	TT	CC	TT	CC	CC	TT	CC	CC	CC	CC	TT
445	Bn-A01-p14949256	0.15	T/C	A01	12454371	TT	CC	CC	CC	CC	CC	CC	CC	CC	CC	NC	CC	NC	CC	CC	CC	CC	TT	CC	CC	TT	TT	TT	CC	CC	CC	CC	CC	CC	CC	TT	TT	CC	TT	CC	TT	CC	CC	TT	CC	CC	CC	CC	TT
446	Bn-A01-p14955594	0.12	T/G	A01	12458398	TT	GG	TT	TT	TT	TT	TT	TT	TT	TT	NC	TT	NC	TT	TT	TT	TT	GG	TT	TT	GG	GG	GG	TT	TT	TT	TT	TT	TT	TT	GG	GG	TT	GG	TT	GG	TT	TT	GG	TT	TT	TT	TT	GG
447	Bn-A01-p14959478	0.12	A/C	A01	12462516	AA	CC	AA	AA	AA	AA	AA	AA	AA	AA	NC	AA	NC	AA	AA	AA	AA	CC	AA	AA	CC	CC	CC	AA	AA	AA	AA	AA	AA	AA	CC	CC	AA	CC	AA	CC	AA	AA	CC	AA	AA	AA	AA	CC
448	Bn-A01-p15095213	0.03	T/C	A01	12605783	TT	CC	TT	TT	TT	TT	TT	TT	TT	TT	TT	TT	TT	TT	TT	TT	TT	TT	TT	TT	TT	TT	TT	TT	TT	TT	TT	TT	TT	TT	TT	TT	TT	TT	TT	TT	TT	CC	TT	TT	TT	TT	TT	TT
449	Bn-A01-p15095524	0.04	T/G	A01	12606160	TT	GG	GG	GG	GG	GG	GG	GG	GG	GG	GG	GG	GG	GG	GG	GG	GG	GG	GG	GG	GG	GG	GG	GG	GG	GG	GG	GG	GG	GG	GG	GG	GG	GG	GG	GG	GG	TT	GG	GG	GG	GG	GG	GG
450	Bn-A01-p15179106	0.08	A/G	A01	12691692	AA	GG	AA	AA	AA	AA	AA	AA	AA	AA	AA	NC	AA	AA	AA	AA	AA	AA	AA	AA	AA	AA	AA	AA	AA	AA	AA	AA	AA	AA	AA	AA	AA	AA	AA	AA	AA	GG	AA	AA	AA	AA	AA	AA
451	Bn-A01-p15413589	0.07	A/G	A01	12850230	AA	GG	AA	AA	AA	AA	AA	AA	AA	AA	AA	AA	AA	AA	AA	AA	AA	AA	AA	AA	AA	AA	AA	AA	AA	AA	AA	AA	AA	AA	AA	AA	AA	AA	AA	AA	AA	GG	AA	AA	AA	AA	AA	AA
452	Bn-A01-p15494260	0.14	A/G	A01	12938781	AA	GG	AA	AA	AA	AA	AA	AA	AA	AA	GG	NC	NC	AA	AA	AA	AA	GG	AA	AA	GG	NC	GG	AA	AA	AA	AA	AA	AA	AA	GG	GG	AA	GG	AA	GG	AA	AA	GG	AA	AA	AA	AA	GG
453	Bn-A01-p15496639	0.14	T/C	A01	12941445	TT	CC	TT	TT	TT	TT	TT	TT	TT	TT	NC	NC	NC	TT	TT	TT	TT	CC	TT	TT	CC	NC	CC	TT	TT	TT	TT	TT	NC	TT	CC	CC	TT	CC	TT	CC	TT	TT	CC	TT	TT	TT	TT	CC
454	Bn-A01-p15496772	0.14	A/G	A01	12941478	AA	GG	AA	AA	AA	AA	AA	AA	AA	AA	NC	NC	NC	AA	AA	AA	AA	GG	AA	AA	GG	NC	GG	AA	AA	AA	AA	AA	NC	AA	GG	GG	AA	GG	AA	GG	AA	AA	GG	AA	AA	AA	AA	GG
455	Bn-A01-p15497190	0.13	T/G	A01	12941895	TT	GG	GG	GG	GG	GG	GG	GG	GG	GG	NC	NC	NC	GG	GG	GG	GG	TT	GG	GG	TT	NC	TT	GG	GG	GG	GG	GG	GG	GG	TT	TT	GG	TT	GG	TT	GG	GG	TT	GG	GG	GG	GG	TT
456	Bn-A01-p15502589	0.09	T/G	A01	12943326	TT	GG	GG	GG	GG	GG	GG	GG	GG	GG	NC	NC	NC	GG	GG	GG	GG	TT	GG	GG	TT	NC	TT	GG	GG	GG	GG	GG	GG	GG	TT	TT	GG	TT	GG	TT	GG	GG	TT	GG	GG	GG	GG	TT
457	Bn-A01-p15957543	0.05	A/G	A01	13863784	AA	GG	GG	GG	GG	GG	GG	GG	GG	GG	GG	NC	GG	GG	GG	GG	GG	GG	GG	GG	GG	GG	GG	GG	GG	GG	GG	GG	GG	GG	GG	GG	GG	GG	GG	GG	GG	AA	GG	GG	GG	GG	GG	GG
458	Bn-A01-p16086381	0.16	A/C	A01	14038608	AA	CC	CC	CC	CC	CC	CC	CC	CC	CC	NC	CC	NC	CC	CC	CC	CC	AA	CC	CC	AA	AA	AA	CC	CC	CC	CC	CC	CC	CC	AA	AA	CC	AA	CC	AA	CC	CC	AA	CC	CC	CC	CC	AA
459	Bn-A01-p16088721	0.13	A/G	A01	14041048	AA	GG	AA	AA	AA	AA	AA	AA	AA	AA	NC	AA	NC	AA	AA	AA	AA	GG	AA	AA	GG	GG	GG	AA	AA	AA	AA	AA	AA	AA	GG	GG	AA	GG	AA	GG	AA	NC	GG	AA	AA	AA	AA	GG
460	Bn-A01-p16093558	0.12	A/G	A01	14045503	AA	GG	GG	GG	GG	GG	GG	GG	GG	GG	NC	GG	NC	GG	GG	GG	GG	AA	GG	GG	AA	AA	AA	GG	GG	GG	GG	GG	GG	GG	AA	AA	GG	AA	GG	AA	GG	NC	AA	GG	GG	GG	GG	AA
461	Bn-A01-p16094037	0.15	A/G	A01	14045847	AA	GG	AA	AA	AA	AA	AA	AA	AA	AA	NC	AA	NC	AA	AA	AA	AA	GG	AA	AA	GG	GG	GG	AA	AA	AA	AA	AA	AA	AA	GG	GG	AA	GG	AA	GG	AA	NC	GG	AA	AA	AA	AA	GG
462	Bn-A01-p16103425	0.13	A/C	A01	14051402	AA	CC	CC	CC	CC	CC	CC	CC	CC	CC	NC	CC	NC	CC	CC	CC	CC	AA	CC	CC	AA	AA	AA	CC	CC	CC	CC	CC	CC	CC	AA	AA	CC	AA	CC	AA	CC	NC	AA	CC	CC	CC	CC	AA
463	Bn-A01-p16111263	0.13	A/C	A01	14053780	AA	CC	AA	AA	AA	AA	AA	AA	AA	AA	NC	AA	NC	AA	AA	AA	AA	CC	AA	AA	CC	CC	CC	AA	AA	AA	AA	AA	AA	AA	CC	CC	AA	CC	AA	CC	AA	AA	CC	AA	AA	AA	AA	CC
464	Bn-A01-p16121664	0.12	A/G	A01	14059671	AA	GG	AA	AA	AA	AA	AA	AA	AA	AA	NC	AA	NC	AA	AA	AA	AA	GG	AA	AA	GG	GG	GG	AA	AA	AA	AA	AA	AA	AA	GG	GG	AA	GG	AA	GG	AA	AA	GG	AA	AA	AA	AA	GG
465	Bn-A01-p16123649	0.08	A/G	A01	14061557	AA	GG	GG	GG	GG	GG	GG	GG	GG	GG	GG	NC	NC	GG	GG	GG	GG	GG	GG	GG	GG	GG	GG	GG	GG	GG	GG	GG	GG	GG	GG	GG	GG	GG	GG	GG	GG	AA	GG	GG	GG	GG	GG	GG
466	Bn-A01-p16173770	0.13	T/C	A01	14074864	TT	CC	CC	CC	CC	CC	CC	CC	CC	CC	NC	CC	NC	CC	CC	CC	CC	TT	CC	CC	TT	TT	TT	CC	CC	CC	CC	CC	CC	CC	TT	TT	CC	TT	CC	TT	CC	CC	TT	CC	CC	CC	CC	TT
467	Bn-A01-p16174042	0.16	T/C	A01	14075136	TT	CC	CC	CC	CC	CC	CC	CC	CC	CC	NC	CC	NC	CC	CC	CC	CC	TT	CC	CC	TT	TT	TT	CC	CC	CC	CC	CC	CC	CC	TT	TT	CC	TT	CC	TT	CC	CC	TT	CC	CC	CC	CC	TT
468	Bn-A01-p16175909	0.15	A/G	A01	14076899	AA	GG	AA	AA	AA	AA	AA	AA	AA	AA	NC	AA	GG	AA	AA	AA	AA	GG	AA	AA	GG	GG	GG	AA	AA	AA	AA	AA	AA	AA	GG	GG	AA	GG	AA	GG	AA	NC	GG	AA	AA	AA	AA	GG
469	Bn-A01-p16200217	0.11	T/C	A01	14114173	TT	CC	CC	CC	CC	CC	CC	CC	CC	CC	NC	CC	NC	CC	CC	CC	CC	TT	CC	CC	TT	TT	TT	CC	CC	CC	CC	CC	NC	CC	TT	TT	CC	TT	CC	TT	CC	CC	TT	CC	CC	CC	CC	TT
470	Bn-A01-p16217917	0.18	A/G	A01	14131003	AA	GG	AA	AA	AA	AA	AA	AA	AA	AA	NC	AA	NC	AA	AA	AA	AA	GG	AA	AA	GG	GG	GG	AA	AA	AA	AA	AA	AA	AA	GG	GG	AA	GG	AA	GG	AA	AA	GG	AA	AA	AA	AA	GG
471	Bn-A01-p16221475	0.13	T/C	A01	14133631	TT	CC	TT	TT	TT	TT	TT	TT	TT	TT	NC	TT	NC	TT	TT	TT	TT	CC	TT	TT	CC	CC	CC	TT	TT	TT	TT	TT	TT	TT	CC	CC	TT	CC	TT	CC	TT	NC	CC	TT	TT	TT	TT	CC
472	Bn-A01-p16221732	0.11	A/G	A01	14133790	AA	GG	GG	GG	GG	GG	GG	GG	GG	GG	NC	GG	NC	GG	GG	GG	GG	AA	GG	GG	AA	AA	AA	GG	GG	GG	GG	GG	GG	GG	AA	AA	GG	AA	GG	AA	GG	NC	AA	GG	GG	GG	GG	AA
473	Bn-A01-p16222086	0.11	A/C	A01	14134145	AA	CC	AA	AA	AA	AA	AA	AA	AA	AA	NC	AA	NC	AA	AA	AA	AA	CC	AA	AA	CC	CC	CC	AA	AA	AA	AA	AA	AA	AA	CC	CC	AA	CC	AA	CC	AA	NC	CC	AA	AA	AA	AA	CC
474	Bn-A01-p16222167	0.13	T/C	A01	14134225	TT	CC	TT	TT	TT	TT	TT	TT	TT	TT	NC	TT	NC	TT	TT	TT	TT	CC	TT	TT	CC	CC	CC	TT	TT	TT	TT	TT	TT	TT	CC	CC	TT	CC	TT	CC	TT	NC	CC	TT	TT	TT	TT	CC
475	Bn-A01-p16222098	0.1	A/G	A01	14134256	AA	GG	GG	GG	GG	GG	GG	GG	GG	GG	NC	GG	NC	GG	GG	GG	GG	AA	GG	GG	AA	AA	AA	GG	GG	GG	GG	GG	NC	GG	AA	AA	GG	AA	GG	AA	GG	NC	AA	GG	GG	GG	GG	AA
476	Bn-A01-p16222479	0.09	G/C	A01	14134639	GG	CC	GG	GG	GG	GG	GG	GG	GG	GG	NC	GG	NC	GG	GG	GG	GG	CC	GG	GG	CC	CC	CC	GG	GG	GG	GG	GG	GG	GG	CC	CC	GG	CC	GG	CC	GG	NC	CC	GG	GG	GG	GG	CC
477	Bn-A01-p16233062	0.11	T/C	A01	14146324	TT	CC	TT	TT	TT	TT	TT	TT	TT	TT	NC	NC	NC	TT	TT	TT	TT	CC	TT	TT	CC	CC	CC	TT	TT	TT	TT	TT	TT	TT	CC	CC	TT	CC	TT	CC	TT	CC	CC	TT	TT	TT	TT	CC
478	Bn-A01-p16454615	0.14	A/G	A01	14358470	AA	GG	AA	AA	AA	AA	AA	AA	AA	AA	NC	AA	NC	AA	AA	AA	AA	GG	AA	AA	GG	NC	GG	AA	AA	AA	AA	AA	AA	AA	GG	GG	AA	GG	AA	GG	AA	AA	GG	AA	AA	AA	AA	GG
479	Bn-A01-p16461639	0.15	A/G	A01	14365512	AA	GG	GG	GG	GG	GG	GG	GG	GG	GG	NC	GG	NC	GG	GG	GG	GG	AA	GG	GG	AA	NC	AA	GG	GG	GG	GG	GG	NC	GG	AA	AA	GG	AA	GG	AA	GG	GG	AA	GG	GG	GG	GG	AA
480	Bn-A01-p16529313	0.17	A/G	A01	14410115	AA	GG	AA	AA	AA	AA	AA	AA	AA	AA	NC	AA	NC	AA	AA	AA	AA	GG	AA	AA	GG	NC	GG	AA	AA	AA	AA	AA	AA	AA	GG	GG	AA	GG	AA	GG	AA	AA	GG	AA	AA	AA	AA	GG
481	Bn-A01-p16537769	0.18	A/C	A01	14419993	AA	CC	AA	AA	AA	AA	AA	AA	AA	AA	NC	NC	CC	AA	AA	AA	AA	CC	AA	AA	CC	NC	CC	AA	AA	AA	AA	AA	AA	AA	CC	CC	AA	CC	AA	CC	AA	CC	CC	AA	AA	AA	AA	CC
482	Bn-A01-p16537866	0.06	T/C	A01	14420090	TT	CC	TT	TT	TT	TT	TT	TT	TT	TT	TT	NC	NC	TT	TT	TT	TT	TT	TT	TT	TT	TT	TT	TT	TT	TT	TT	TT	TT	TT	TT	TT	TT	TT	TT	TT	TT	TT	TT	TT	TT	TT	TT	TT
483	Bn-A01-p16537792	0.15	T/C	A01	14420116	TT	CC	CC	CC	CC	CC	CC	CC	CC	CC	NC	CC	NC	CC	CC	CC	CC	TT	CC	CC	TT	NC	TT	CC	CC	CC	CC	CC	NC	CC	TT	TT	CC	TT	CC	TT	CC	TT	TT	CC	CC	CC	CC	TT
484	Bn-A01-p16538323	0.05	A/G	A01	14420647	AA	GG	GG	GG	GG	GG	GG	GG	GG	GG	GG	NC	GG	GG	GG	GG	GG	GG	GG	GG	GG	GG	GG	GG	GG	GG	GG	GG	NC	GG	GG	GG	GG	GG	GG	GG	GG	GG	GG	GG	GG	GG	GG	GG
485	Bn-A01-p16538587	0.06	T/C	A01	14420911	TT	CC	TT	TT	TT	TT	TT	TT	TT	TT	TT	NC	TT	TT	TT	TT	TT	TT	TT	TT	TT	TT	TT	TT	TT	TT	TT	TT	TT	TT	TT	TT	TT	TT	TT	TT	TT	TT	TT	TT	TT	TT	TT	TT
486	Bn-A01-p16539250	0.05	T/C	A01	14421574	TT	CC	CC	CC	CC	CC	CC	CC	CC	CC	CC	NC	CC	CC	CC	CC	CC	CC	CC	CC	CC	CC	CC	CC	CC	CC	CC	CC	NC	CC	CC	CC	CC	CC	CC	CC	CC	CC	CC	CC	CC	CC	CC	CC
487	Bn-A01-p16557636	0.05	A/C	A01	14436469	AA	CC	AA	AA	AA	AA	AA	AA	AA	AA	AA	NC	AA	AA	AA	AA	AA	AA	AA	AA	AA	AA	AA	AA	AA	AA	AA	AA	NC	AA	AA	AA	AA	AA	AA	AA	AA	AA	AA	AA	AA	AA	AA	AA
488	Bn-A01-p16597123	0.08	T/C	A01	14476019	TT	CC	CC	CC	CC	CC	CC	CC	CC	CC	CC	NC	NC	CC	CC	CC	CC	CC	CC	CC	CC	CC	CC	CC	CC	CC	CC	CC	CC	CC	CC	CC	CC	CC	CC	CC	CC	CC	CC	CC	CC	CC	CC	CC
489	Bn-A01-p16662544	0.05	T/G	A01	14508881	TT	GG	GG	GG	GG	GG	GG	GG	GG	GG	GG	NC	GG	GG	GG	GG	GG	GG	GG	GG	GG	GG	GG	GG	GG	GG	GG	GG	GG	GG	GG	GG	GG	GG	GG	GG	GG	GG	GG	GG	GG	GG	GG	GG
490	Bn-A01-p16665014	0.07	A/G	A01	14510704	AA	GG	AA	AA	AA	AA	AA	AA	AA	AA	AA	NC	NC	AA	AA	AA	AA	AA	AA	AA	AA	AA	AA	AA	AA	AA	AA	AA	AA	AA	AA	AA	AA	AA	AA	AA	AA	AA	AA	AA	AA	AA	AA	AA
491	Bn-Scaffold000582-p3247	0.16	T/C	A01	14533651	TT	CC	CC	CC	CC	CC	CC	CC	CC	CC	NC	CC	NC	CC	CC	CC	CC	TT	CC	CC	TT	NC	TT	CC	CC	CC	CC	CC	NC	CC	TT	TT	CC	TT	CC	TT	CC	TT	TT	CC	CC	CC	CC	TT
492	Bn-A01-p16692959	0.06	A/G	A01	14542993	AA	GG	GG	GG	GG	GG	GG	GG	GG	GG	GG	NC	NC	GG	GG	GG	GG	GG	GG	GG	GG	GG	GG	GG	GG	GG	GG	GG	GG	GG	GG	GG	GG	GG	GG	GG	GG	GG	GG	GG	GG	GG	GG	GG
493	Bn-A01-p16711121	0.18	T/C	A01	14563872	TT	CC	CC	CC	CC	CC	CC	CC	CC	CC	NC	CC	NC	CC	CC	CC	CC	TT	CC	CC	TT	NC	TT	CC	CC	CC	CC	CC	CC	CC	TT	TT	CC	TT	CC	TT	CC	TT	TT	CC	CC	CC	CC	TT
494	Bn-A01-p16730334	0.17	A/G	A01	14587499	AA	GG	GG	GG	GG	GG	GG	GG	GG	GG	NC	GG	NC	GG	GG	GG	GG	NC	GG	GG	AA	NC	AA	GG	GG	GG	GG	GG	GG	GG	AA	AA	GG	AA	GG	NC	GG	GG	AA	GG	GG	GG	GG	NC
495	Bn-A01-p16829363	0.19	T/G	A01	14653631	TT	GG	GG	GG	GG	NC	GG	GG	TT	GG	NC	GG	NC	TT	GG	GG	GG	TT	GG	GG	GG	GG	TT	GG	TT	GG	GG	GG	NC	TT	TT	GG	TT	TT	GG	NC	GG	GG	TT	TT	GG	GG	GG	TT
496	Bn-A01-p16847535	0.16	A/C	A01	14671377	AA	CC	CC	CC	CC	NC	CC	CC	AA	CC	NC	NC	AA	AA	CC	CC	CC	AA	CC	CC	AA	NC	AA	CC	AA	CC	CC	CC	AA	AA	AA	AA	AA	AA	CC	NC	CC	AA	AA	AA	CC	CC	CC	AA
497	Bn-Scaffold000508-p6116	0.1	T/C	A01	14765450	TT	CC	CC	CC	CC	CC	CC	CC	CC	CC	NC	CC	NC	CC	CC	CC	CC	TT	CC	CC	CC	CC	TT	CC	CC	CC	CC	CC	NC	CC	TT	CC	CC	TT	CC	NC	CC	CC	TT	CC	CC	CC	CC	TT
498	Bn-A01-p16951655	0.1	A/G	A01	14802999	AA	GG	GG	GG	GG	GG	GG	GG	GG	GG	NC	GG	NC	GG	GG	GG	GG	AA	GG	GG	GG	GG	AA	GG	GG	GG	GG	GG	NC	GG	AA	GG	GG	AA	GG	NC	GG	GG	AA	GG	GG	GG	GG	AA
499	Bn-A01-p16994459	0.19	T/C	A01	14844517	TT	CC	CC	CC	CC	NC	CC	CC	TT	CC	NC	CC	NC	TT	CC	CC	CC	TT	CC	CC	CC	CC	TT	CC	TT	CC	CC	CC	NC	TT	TT	CC	TT	TT	CC	NC	CC	CC	TT	TT	CC	CC	CC	TT
500	Bn-A01-p17015383	0.17	A/G	A01	14879697	AA	GG	AA	AA	AA	NC	AA	AA	GG	AA	NC	NC	NC	GG	AA	AA	AA	GG	AA	AA	GG	NC	GG	AA	GG	AA	AA	AA	GG	GG	GG	GG	GG	GG	AA	NC	AA	GG	GG	GG	GG	AA	AA	GG
501	Bn-A01-p17480096	0.06	T/C	A01	14927867	TT	CC	CC	CC	CC	CC	CC	CC	CC	CC	CC	CC	NC	CC	CC	CC	CC	CC	CC	CC	CC	CC	CC	CC	CC	CC	CC	CC	NC	CC	CC	CC	CC	TT	TT	CC	CC	CC	CC	CC	CC	CC	CC	CC
502	Bn-A01-p17481703	0.05	T/G	A01	14930118	TT	GG	TT	TT	TT	TT	TT	TT	TT	TT	TT	TT	NC	TT	TT	TT	TT	TT	TT	TT	TT	TT	NC	TT	TT	TT	TT	TT	TT	TT	TT	TT	TT	GG	GG	TT	TT	TT	TT	TT	TT	TT	TT	TT
503	Bn-A01-p17481804	0.09	T/G	A01	14930219	TT	GG	GG	GG	GG	GG	GG	GG	GG	GG	GG	GG	NC	GG	GG	GG	GG	GG	GG	GG	GG	GG	NC	GG	GG	GG	GG	GG	GG	GG	GG	GG	GG	TT	TT	GG	GG	GG	GG	GG	GG	GG	GG	GG
504	Bn-A01-p17482037	0.08	T/C	A01	14930452	TT	CC	TT	TT	TT	TT	TT	TT	TT	TT	TT	TT	NC	TT	TT	TT	TT	TT	TT	TT	TT	TT	NC	TT	TT	TT	TT	TT	TT	TT	TT	TT	TT	CC	CC	TT	TT	TT	TT	TT	TT	TT	TT	TT
505	Bn-A01-p17483006	0.07	A/C	A01	14931300	AA	CC	AA	AA	AA	AA	AA	AA	AA	AA	AA	AA	NC	AA	AA	AA	AA	AA	AA	AA	AA	AA	NC	AA	AA	AA	AA	AA	AA	AA	AA	AA	AA	CC	CC	AA	AA	AA	AA	AA	AA	AA	AA	AA
506	Bn-A01-p17494364	0.1	A/G	A01	14943829	AA	GG	AA	AA	AA	NC	AA	AA	GG	AA	NC	AA	AA	GG	AA	AA	AA	GG	AA	AA	AA	NC	GG	AA	GG	AA	AA	AA	NC	GG	GG	AA	GG	AA	AA	NC	AA	AA	AA	GG	GG	AA	AA	AA
507	Bn-A01-p17498057	0.03	A/G	A01	14947365	AA	GG	GG	GG	GG	GG	GG	GG	GG	GG	GG	GG	NC	GG	GG	GG	GG	GG	GG	GG	GG	GG	GG	GG	GG	GG	GG	GG	GG	GG	GG	GG	GG	GG	GG	GG	GG	AA	AA	GG	GG	GG	GG	AA
508	Bn-A01-p17506817	0.1	T/G	A01	14951840	TT	GG	TT	TT	TT	TT	TT	TT	TT	TT	TT	TT	NC	TT	TT	TT	TT	TT	TT	TT	TT	TT	NC	TT	TT	TT	TT	TT	TT	TT	TT	TT	TT	TT	GG	TT	TT	TT	TT	TT	TT	TT	TT	TT
509	Bn-A01-p17518104	0.11	T/C	A01	14955391	TT	CC	CC	CC	CC	CC	CC	CC	CC	CC	CC	NC	CC	CC	CC	CC	NC	CC	CC	CC	TT	NC	CC	NC	CC	CC	CC	CC	CC	CC	CC	TT	CC	CC	CC	CC	CC	CC	CC	CC	CC	CC	CC	CC
510	Bn-A01-p17518305	0.17	A/G	A01	14955600	AA	GG	AA	AA	AA	NC	AA	AA	GG	AA	NC	NC	AA	GG	AA	AA	AA	GG	AA	AA	GG	GG	GG	NC	GG	AA	AA	AA	NC	GG	GG	GG	GG	GG	AA	NC	AA	GG	GG	GG	GG	AA	AA	GG
511	Bn-A01-p17518468	0.16	A/C	A01	14955763	AA	CC	AA	AA	AA	NC	AA	AA	CC	AA	NC	NC	AA	CC	AA	AA	AA	CC	AA	AA	CC	CC	NC	NC	CC	AA	AA	AA	NC	CC	CC	CC	CC	CC	AA	NC	AA	CC	CC	CC	CC	AA	AA	CC
512	Bn-A01-p17553462	0.13	A/G	A01	14973221	AA	GG	GG	GG	GG	NC	GG	GG	AA	GG	NC	NC	GG	AA	GG	GG	GG	AA	GG	GG	AA	AA	NC	NC	AA	GG	GG	GG	AA	AA	AA	AA	AA	AA	GG	NC	GG	AA	AA	AA	AA	GG	GG	AA
513	Bn-A01-p17555906	0.14	T/C	A01	14975553	TT	CC	CC	CC	CC	NC	CC	CC	TT	CC	NC	CC	CC	TT	CC	CC	CC	TT	CC	CC	CC	NC	NC	CC	TT	CC	CC	CC	TT	TT	TT	CC	TT	TT	CC	NC	CC	TT	TT	TT	TT	CC	CC	TT
514	Bn-A01-p17565834	0.15	T/C	A01	15009538	TT	CC	TT	TT	TT	NC	TT	TT	CC	TT	NC	NC	TT	CC	TT	TT	TT	CC	TT	TT	CC	CC	NC	NC	CC	TT	TT	TT	CC	CC	CC	CC	CC	CC	TT	NC	TT	CC	CC	CC	CC	TT	TT	CC
515	Bn-A01-p17574483	0.18	A/C	A01	15011464	AA	CC	CC	CC	CC	NC	CC	CC	AA	CC	NC	NC	CC	AA	CC	CC	CC	AA	CC	CC	AA	AA	NC	NC	AA	CC	CC	CC	AA	AA	AA	AA	AA	AA	CC	NC	CC	AA	AA	AA	AA	CC	CC	AA
516	Bn-A01-p17626052	0.13	T/C	A01	15122849	TT	CC	CC	CC	CC	NC	CC	CC	TT	CC	NC	CC	NC	TT	CC	CC	CC	TT	CC	CC	CC	NC	NC	CC	TT	CC	CC	CC	NC	TT	TT	CC	TT	CC	CC	NC	CC	CC	TT	TT	TT	CC	CC	TT
517	Bn-A01-p17649002	0.19	T/G	A01	15142655	TT	GG	TT	TT	TT	NC	TT	TT	GG	TT	NC	NC	TT	GG	TT	TT	TT	GG	TT	TT	GG	GG	GG	NC	GG	TT	TT	TT	GG	GG	GG	GG	GG	TT	TT	NC	NC	TT	GG	GG	GG	TT	TT	GG
518	Bn-A01-p17905950	0.15	T/G	A01	15205955	TT	GG	GG	GG	GG	NC	GG	GG	TT	GG	NC	GG	NC	TT	GG	GG	GG	TT	GG	GG	GG	NC	NC	GG	TT	GG	GG	GG	NC	TT	TT	GG	TT	GG	GG	NC	GG	GG	TT	TT	TT	GG	GG	TT
519	Bn-A01-p17906322	0.16	A/G	A01	15206685	AA	GG	GG	GG	GG	NC	GG	GG	AA	GG	NC	GG	NC	AA	GG	GG	GG	AA	GG	GG	GG	NC	NC	GG	AA	GG	GG	GG	AA	AA	AA	GG	AA	GG	GG	NC	GG	GG	AA	AA	AA	GG	GG	AA
520	Bn-A01-p17906399	0.15	T/C	A01	15206762	TT	CC	CC	CC	CC	NC	CC	CC	TT	CC	NC	CC	NC	TT	CC	CC	CC	TT	CC	CC	CC	NC	NC	CC	TT	CC	CC	CC	TT	TT	TT	CC	TT	CC	CC	NC	CC	CC	TT	TT	TT	CC	CC	TT
521	Bn-A01-p17906765	0.13	T/C	A01	15207030	TT	CC	CC	CC	CC	NC	CC	CC	TT	CC	NC	CC	CC	TT	CC	CC	CC	TT	CC	CC	CC	NC	NC	CC	TT	CC	CC	CC	TT	TT	TT	CC	TT	CC	CC	NC	CC	CC	TT	TT	TT	CC	CC	TT
522	Bn-A01-p17907059	0.17	A/G	A01	15207324	AA	GG	GG	GG	GG	NC	GG	GG	AA	GG	NC	GG	NC	AA	GG	GG	GG	AA	GG	GG	GG	NC	NC	GG	AA	GG	GG	GG	AA	AA	AA	GG	AA	GG	GG	NC	GG	GG	AA	AA	AA	GG	GG	AA
523	Bn-A01-p17907563	0.15	A/G	A01	15207828	AA	GG	GG	GG	GG	NC	GG	GG	AA	GG	NC	GG	NC	AA	GG	GG	GG	AA	GG	GG	GG	NC	NC	GG	AA	GG	GG	GG	AA	AA	AA	GG	AA	GG	GG	NC	GG	GG	AA	AA	AA	GG	GG	AA
524	Bn-A01-p18006188	0.13	T/G	A01	15330164	TT	GG	TT	TT	TT	TT	TT	TT	TT	TT	TT	NC	NC	TT	TT	TT	TT	TT	TT	TT	GG	NC	NC	NC	TT	TT	TT	TT	TT	TT	TT	GG	TT	GG	TT	TT	TT	GG	TT	TT	TT	TT	TT	TT
525	Bn-A01-p18015006	0.13	A/C	A01	15335758	AA	CC	AA	AA	AA	AA	AA	AA	AA	AA	AA	NC	NC	AA	AA	AA	AA	AA	AA	AA	CC	NC	NC	NC	AA	AA	AA	AA	NC	AA	AA	CC	AA	CC	AA	AA	AA	CC	AA	AA	AA	AA	AA	AA
526	Bn-A01-p18014946	0.14	T/C	A01	15335798	TT	CC	TT	TT	TT	TT	TT	TT	TT	TT	TT	NC	NC	TT	TT	TT	TT	TT	TT	TT	CC	NC	NC	NC	TT	TT	TT	TT	NC	TT	TT	CC	TT	CC	TT	TT	TT	CC	TT	TT	TT	TT	TT	TT
527	Bn-A01-p18015162	0.14	A/G	A01	15336011	AA	GG	AA	AA	AA	AA	AA	AA	AA	AA	AA	NC	NC	AA	AA	AA	AA	AA	AA	AA	GG	NC	NC	NC	AA	AA	AA	AA	AA	AA	AA	GG	AA	GG	AA	AA	AA	GG	AA	AA	AA	AA	AA	AA
528	Bn-A01-p18019641	0.09	A/C	A01	15340132	AA	CC	AA	AA	AA	AA	AA	AA	AA	AA	AA	NC	NC	AA	AA	AA	AA	AA	AA	AA	CC	NC	AA	NC	AA	AA	AA	AA	AA	AA	AA	CC	AA	CC	AA	AA	AA	CC	AA	AA	AA	AA	AA	AA
529	Bn-A01-p18020314	0.16	A/G	A01	15340706	AA	GG	GG	GG	GG	GG	GG	GG	GG	GG	GG	NC	NC	GG	GG	GG	GG	GG	GG	GG	AA	NC	NC	NC	GG	GG	GG	GG	GG	GG	GG	AA	GG	AA	GG	GG	GG	AA	GG	GG	GG	GG	GG	GG
530	Bn-A01-p18020258	0.15	A/C	A01	15340750	AA	CC	CC	CC	CC	CC	CC	CC	CC	CC	CC	NC	NC	CC	CC	CC	CC	CC	CC	CC	AA	NC	NC	NC	CC	CC	CC	CC	NC	CC	CC	AA	CC	AA	CC	CC	CC	AA	CC	CC	CC	CC	CC	CC
531	Bn-A01-p18020503	0.15	A/G	A01	15340989	AA	GG	AA	AA	AA	AA	AA	AA	AA	AA	AA	NC	NC	AA	AA	AA	AA	AA	AA	AA	GG	NC	NC	NC	AA	AA	AA	AA	AA	AA	AA	GG	AA	GG	AA	AA	AA	GG	AA	AA	AA	AA	AA	AA
532	Bn-A01-p18023959	0.13	T/C	A01	15343659	TT	CC	CC	CC	CC	CC	CC	CC	CC	CC	CC	NC	NC	CC	CC	CC	CC	CC	CC	CC	TT	NC	CC	NC	CC	CC	CC	CC	CC	CC	CC	TT	CC	TT	CC	CC	CC	TT	CC	CC	CC	CC	CC	CC
533	Bn-A01-p18027200	0.16	A/G	A01	15346577	AA	GG	GG	GG	GG	GG	GG	GG	GG	GG	GG	NC	NC	GG	GG	GG	GG	GG	GG	GG	AA	NC	NC	NC	GG	GG	GG	GG	NC	GG	GG	AA	GG	AA	GG	GG	GG	AA	GG	GG	GG	GG	GG	GG
534	Bn-A01-p18027307	0.15	A/G	A01	15346686	AA	GG	AA	AA	AA	AA	AA	AA	AA	AA	AA	NC	NC	AA	AA	AA	AA	AA	AA	AA	GG	NC	NC	NC	AA	AA	AA	AA	AA	AA	AA	GG	AA	GG	AA	AA	AA	GG	AA	AA	AA	AA	AA	AA
535	Bn-A01-p18027398	0.17	T/G	A01	15346777	TT	GG	GG	GG	GG	GG	GG	GG	GG	GG	GG	NC	NC	GG	GG	GG	GG	GG	GG	GG	TT	NC	NC	NC	GG	GG	GG	GG	NC	GG	GG	TT	GG	TT	GG	GG	GG	TT	GG	GG	GG	GG	GG	GG
536	Bn-A01-p18028380	0.15	A/G	A01	15347778	AA	GG	GG	GG	GG	GG	GG	GG	GG	GG	GG	NC	NC	GG	GG	GG	GG	GG	GG	GG	AA	NC	NC	NC	GG	GG	GG	GG	GG	GG	GG	AA	GG	AA	GG	GG	GG	AA	GG	GG	GG	GG	GG	GG
537	Bn-A01-p18028483	0.16	T/C	A01	15347881	TT	CC	TT	TT	TT	TT	TT	TT	TT	TT	TT	NC	NC	TT	TT	TT	TT	TT	TT	TT	CC	NC	NC	NC	TT	TT	TT	TT	TT	TT	TT	CC	TT	CC	TT	TT	TT	CC	TT	TT	TT	TT	TT	TT
538	Bn-A01-p18030126	0.15	T/G	A01	15349042	TT	GG	TT	TT	TT	TT	TT	TT	TT	TT	TT	NC	NC	TT	TT	TT	TT	TT	TT	TT	GG	NC	NC	NC	TT	TT	TT	TT	TT	TT	TT	GG	TT	GG	TT	TT	TT	GG	TT	TT	TT	TT	TT	TT
539	Bn-A01-p18032386	0.14	A/G	A01	15352022	AA	GG	AA	AA	AA	AA	AA	AA	AA	AA	AA	NC	NC	AA	AA	AA	AA	AA	AA	AA	GG	NC	NC	NC	AA	AA	AA	AA	AA	AA	AA	GG	AA	GG	AA	AA	AA	GG	AA	AA	AA	AA	AA	AA
540	Bn-A01-p18078718	0.1	T/C	A01	15382291	TT	CC	CC	CC	CC	NC	CC	CC	TT	CC	NC	NC	NC	TT	CC	CC	CC	CC	CC	CC	TT	TT	TT	NC	TT	CC	CC	CC	TT	TT	TT	TT	TT	TT	CC	NC	CC	TT	TT	TT	TT	CC	CC	TT
541	Bn-A01-p17081120	0.17	T/C	A01	15453848	TT	CC	CC	CC	CC	CC	CC	CC	CC	CC	CC	NC	NC	CC	CC	CC	CC	CC	CC	CC	TT	NC	NC	CC	CC	CC	CC	CC	CC	CC	TT	TT	CC	TT	CC	NC	CC	TT	TT	CC	CC	CC	CC	TT
542	Bn-A01-p17104282	0.13	A/C	A01	15485881	AA	CC	CC	CC	CC	CC	CC	CC	CC	CC	CC	NC	AA	CC	CC	CC	CC	CC	CC	CC	AA	NC	NC	CC	CC	CC	CC	CC	NC	CC	AA	AA	CC	AA	CC	NC	CC	AA	AA	CC	CC	CC	CC	AA
543	Bn-A01-p17105194	0.17	T/G	A01	15486713	TT	GG	TT	TT	TT	TT	TT	TT	TT	TT	TT	NC	NC	TT	TT	TT	TT	TT	TT	TT	GG	NC	NC	TT	TT	TT	TT	TT	TT	TT	GG	GG	TT	GG	TT	NC	TT	NC	GG	TT	TT	TT	TT	GG
544	Bn-A01-p17105372	0.19	A/G	A01	15486791	AA	GG	GG	GG	GG	GG	GG	GG	GG	GG	GG	NC	NC	GG	GG	GG	GG	GG	GG	GG	AA	NC	NC	GG	GG	GG	GG	GG	GG	GG	AA	AA	GG	AA	GG	NC	GG	NC	AA	GG	GG	GG	GG	AA
545	Bn-A01-p17105672	0.18	A/G	A01	15487091	AA	GG	GG	GG	GG	GG	GG	GG	GG	GG	GG	NC	NC	GG	GG	GG	GG	GG	GG	GG	AA	NC	GG	GG	GG	GG	GG	GG	NC	GG	AA	AA	GG	AA	GG	NC	NC	AA	AA	GG	GG	GG	NC	AA
546	Bn-A01-p17106985	0.15	T/C	A01	15495156	TT	CC	TT	TT	TT	TT	TT	TT	TT	TT	TT	NC	CC	TT	TT	TT	TT	TT	TT	TT	CC	NC	NC	TT	TT	TT	TT	TT	TT	TT	CC	CC	TT	CC	TT	NC	TT	CC	CC	TT	TT	TT	TT	CC
547	Bn-A01-p17118839	0.14	A/C	A01	15506913	AA	CC	CC	CC	CC	CC	CC	CC	CC	CC	CC	NC	NC	CC	CC	CC	CC	CC	CC	CC	AA	NC	NC	CC	CC	CC	CC	CC	NC	CC	AA	AA	CC	AA	CC	NC	CC	AA	AA	CC	CC	CC	CC	AA
548	Bn-A01-p17119024	0.16	A/C	A01	15507098	AA	CC	AA	AA	AA	AA	AA	AA	AA	AA	AA	NC	NC	AA	AA	AA	AA	AA	AA	AA	CC	NC	NC	AA	AA	AA	AA	AA	AA	AA	CC	CC	AA	CC	AA	NC	AA	CC	CC	AA	AA	AA	AA	CC
549	Bn-A01-p17121291	0.15	T/C	A01	15509484	TT	CC	CC	CC	CC	CC	CC	CC	CC	CC	CC	NC	NC	CC	CC	CC	CC	CC	CC	CC	TT	NC	NC	CC	CC	CC	CC	CC	NC	CC	TT	TT	CC	TT	CC	NC	CC	TT	TT	CC	CC	CC	CC	TT
550	Bn-A01-p17121775	0.13	A/C	A01	15509968	AA	CC	CC	CC	CC	CC	CC	CC	CC	CC	CC	NC	NC	CC	CC	CC	CC	CC	CC	CC	AA	NC	CC	CC	CC	CC	CC	CC	NC	CC	AA	AA	CC	AA	CC	NC	CC	AA	AA	CC	CC	CC	CC	AA
551	Bn-A01-p17121894	0.16	T/C	A01	15509987	TT	CC	CC	CC	CC	CC	CC	CC	CC	CC	CC	NC	NC	CC	CC	CC	CC	CC	CC	CC	TT	NC	CC	CC	CC	CC	CC	CC	NC	CC	TT	TT	CC	TT	CC	NC	CC	TT	TT	CC	CC	CC	CC	TT
552	Bn-A01-p17124558	0.16	T/C	A01	15512751	TT	CC	TT	TT	TT	TT	TT	TT	TT	TT	TT	NC	NC	TT	TT	TT	TT	TT	TT	TT	CC	NC	NC	TT	TT	TT	TT	TT	TT	TT	CC	CC	TT	CC	TT	NC	TT	CC	CC	TT	TT	TT	TT	CC
553	Bn-A01-p17124831	0.19	A/C	A01	15512924	AA	CC	CC	CC	CC	CC	CC	CC	CC	CC	CC	NC	NC	CC	CC	CC	CC	CC	CC	CC	AA	NC	NC	CC	CC	CC	CC	CC	CC	CC	AA	AA	CC	AA	CC	NC	CC	AA	AA	CC	CC	CC	CC	AA
554	Bn-A01-p17137863	0.07	A/G	A01	15527482	AA	GG	GG	GG	GG	GG	GG	GG	GG	GG	GG	GG	NC	GG	GG	GG	GG	GG	GG	GG	NC	GG	GG	GG	GG	GG	GG	GG	GG	GG	AA	NC	GG	AA	AA	NC	GG	AA	AA	GG	GG	GG	GG	AA
555	Bn-A01-p17150604	0.12	T/C	A01	15538537	TT	CC	CC	CC	CC	CC	CC	CC	CC	CC	CC	CC	NC	CC	CC	CC	CC	CC	CC	CC	CC	CC	CC	CC	CC	CC	CC	CC	NC	CC	NC	CC	CC	TT	TT	NC	CC	TT	TT	CC	CC	CC	CC	TT
556	Bn-A01-p17150875	0.1	T/C	A01	15538908	TT	CC	CC	CC	CC	CC	CC	CC	CC	CC	CC	NC	NC	CC	CC	CC	CC	CC	CC	CC	TT	NC	CC	NC	CC	CC	CC	CC	NC	CC	CC	TT	CC	CC	CC	CC	CC	CC	CC	CC	CC	CC	CC	CC
557	Bn-A01-p17157752	0.11	A/G	A01	15545678	AA	GG	GG	GG	GG	GG	GG	GG	GG	GG	GG	NC	AA	GG	GG	GG	GG	GG	GG	GG	AA	NC	GG	NC	GG	GG	GG	GG	GG	GG	AA	AA	GG	AA	AA	NC	GG	GG	GG	GG	GG	GG	GG	GG
558	Bn-A01-p17159109	0.15	A/G	A01	15547053	AA	GG	AA	AA	AA	AA	AA	AA	AA	AA	AA	NC	GG	AA	AA	AA	AA	AA	AA	AA	GG	NC	NC	NC	AA	AA	AA	AA	AA	AA	GG	GG	AA	GG	GG	NC	AA	AA	AA	AA	AA	AA	AA	AA
559	Bn-A01-p17160355	0.1	T/C	A01	15551562	TT	CC	TT	TT	TT	TT	TT	TT	TT	TT	TT	TT	NC	TT	TT	TT	TT	TT	TT	TT	TT	TT	NC	TT	TT	TT	TT	TT	TT	TT	CC	TT	TT	CC	CC	NC	TT	TT	TT	TT	TT	TT	TT	TT
560	Bn-A01-p17165052	0.1	T/C	A01	15556072	TT	CC	CC	CC	CC	CC	CC	CC	CC	CC	CC	CC	TT	CC	CC	CC	CC	CC	CC	CC	CC	CC	CC	CC	CC	CC	CC	CC	NC	CC	TT	CC	CC	TT	TT	NC	CC	TT	TT	CC	CC	CC	CC	TT
561	Bn-A01-p17174111	0.09	T/G	A01	15564575	TT	GG	TT	TT	TT	TT	TT	TT	TT	TT	TT	TT	NC	TT	TT	TT	TT	TT	TT	TT	TT	TT	NC	TT	TT	TT	TT	TT	TT	TT	GG	TT	TT	GG	GG	NC	TT	NC	NC	TT	TT	TT	TT	NC
562	Bn-A01-p17187327	0.17	A/G	A01	15577736	AA	GG	AA	AA	AA	AA	AA	AA	AA	AA	AA	NC	GG	AA	AA	AA	AA	AA	AA	AA	GG	NC	NC	NC	AA	AA	AA	AA	AA	AA	AA	GG	AA	GG	GG	AA	AA	GG	GG	AA	AA	AA	AA	GG
563	Bn-A01-p18091225	0.08	A/C	A01	15583360	AA	CC	AA	AA	AA	NC	AA	AA	CC	AA	NC	AA	NC	CC	AA	AA	AA	AA	AA	AA	NC	CC	CC	AA	CC	AA	AA	AA	CC	CC	CC	NC	CC	NC	AA	NC	AA	NC	CC	CC	CC	AA	AA	CC
564	Bn-A01-p18091559	0.11	T/G	A01	15583694	TT	GG	TT	TT	TT	NC	TT	TT	GG	TT	NC	TT	NC	GG	TT	TT	TT	TT	TT	TT	NC	GG	GG	TT	GG	TT	TT	TT	GG	GG	GG	NC	GG	NC	TT	NC	TT	NC	GG	GG	GG	TT	TT	GG
565	Bn-A01-p18091996	0.08	T/G	A01	15584031	TT	GG	GG	GG	GG	GG	GG	GG	TT	GG	NC	GG	NC	TT	GG	GG	GG	GG	GG	GG	NC	TT	TT	GG	TT	GG	GG	GG	TT	TT	TT	NC	TT	NC	GG	NC	GG	NC	TT	TT	TT	GG	GG	TT
566	Bn-A01-p18096974	0.12	T/G	A01	15587662	TT	GG	TT	TT	TT	NC	TT	TT	GG	TT	NC	TT	NC	GG	TT	TT	TT	TT	TT	TT	TT	NC	GG	TT	GG	TT	TT	TT	NC	GG	GG	TT	GG	TT	TT	NC	TT	TT	GG	GG	GG	TT	TT	GG
567	Bn-A01-p18100900	0.09	T/G	A01	15596599	TT	GG	GG	GG	GG	NC	GG	GG	TT	GG	NC	NC	NC	TT	GG	GG	GG	GG	GG	GG	TT	TT	TT	NC	TT	GG	GG	GG	TT	TT	TT	TT	TT	TT	GG	NC	GG	TT	TT	TT	TT	GG	GG	TT
568	Bn-A01-p18119989	0.15	T/G	A01	15605678	TT	GG	GG	GG	GG	NC	GG	GG	TT	GG	NC	NC	GG	TT	GG	GG	GG	GG	GG	GG	TT	TT	TT	NC	TT	GG	GG	GG	TT	TT	TT	TT	TT	TT	GG	NC	GG	GG	TT	TT	TT	GG	GG	TT
569	Bn-A01-p18160311	0.01	T/G	A01	15631150	TT	GG	TT	TT	TT	TT	TT	TT	TT	TT	TT	TT	TT	TT	TT	TT	TT	TT	TT	TT	NC	TT	TT	NC	TT	TT	TT	TT	TT	TT	TT	NC	TT	NC	TT	TT	TT	GG	TT	TT	TT	TT	TT	TT
570	Bn-A01-p18178802	0.18	T/G	A01	15665234	TT	GG	TT	TT	TT	NC	TT	TT	GG	TT	NC	TT	TT	GG	TT	TT	TT	TT	TT	TT	TT	NC	NC	TT	GG	TT	TT	TT	NC	GG	GG	TT	GG	TT	TT	NC	TT	GG	GG	GG	GG	TT	TT	GG
571	Bn-A01-p18205455	0.12	T/C	A01	15691862	TT	CC	CC	CC	CC	NC	CC	CC	TT	CC	NC	CC	CC	TT	CC	CC	CC	TT	CC	CC	CC	NC	NC	CC	TT	CC	CC	CC	TT	TT	TT	CC	TT	CC	CC	NC	CC	CC	TT	TT	TT	CC	CC	TT
572	Bn-A01-p18260283	0.13	A/G	A01	15763468	AA	GG	GG	GG	GG	NC	GG	GG	AA	GG	NC	GG	GG	AA	GG	GG	GG	AA	GG	GG	GG	NC	NC	GG	AA	GG	GG	GG	AA	AA	AA	GG	AA	GG	GG	NC	GG	GG	AA	AA	AA	GG	GG	AA
573	Bn-A01-p18329689	0.17	A/G	A01	15846596	AA	GG	GG	GG	GG	NC	GG	GG	AA	GG	NC	GG	GG	AA	GG	GG	GG	AA	GG	GG	GG	NC	NC	GG	AA	GG	GG	GG	AA	AA	GG	GG	AA	GG	GG	GG	GG	AA	AA	AA	AA	GG	GG	AA
574	Bn-A01-p18329796	0.15	T/C	A01	15846703	TT	CC	TT	TT	TT	NC	TT	TT	CC	TT	NC	TT	TT	CC	TT	TT	TT	CC	TT	TT	TT	NC	NC	TT	CC	TT	TT	TT	CC	CC	TT	TT	CC	TT	TT	TT	TT	CC	CC	CC	CC	TT	TT	CC
575	Bn-A01-p18330598	0.16	T/C	A01	15847405	TT	CC	TT	TT	TT	NC	TT	TT	CC	TT	NC	TT	TT	CC	TT	TT	TT	CC	TT	TT	TT	NC	NC	TT	CC	TT	TT	TT	NC	CC	TT	TT	CC	TT	TT	TT	TT	CC	CC	CC	CC	TT	TT	CC
576	Bn-A01-p19449612	0.11	A/G	A01	16303570	AA	GG	GG	GG	GG	NC	GG	GG	GG	AA	GG	NC	GG	GG	NC	AA	GG	AA	AA	AA	AA	NC	GG	AA	GG	AA	AA	AA	GG	GG	GG	AA	GG	GG	GG	GG	GG	GG	GG	GG	GG	AA	AA	GG
577	Bn-A01-p19564015	0.12	A/G	A01	16411072	AA	GG	AA	AA	AA	NC	AA	AA	GG	GG	NC	NC	AA	GG	NC	GG	AA	GG	GG	GG	GG	GG	GG	GG	GG	GG	GG	GG	NC	GG	GG	GG	GG	AA	AA	GG	AA	AA	GG	GG	GG	GG	GG	GG
578	Bn-A01-p19581862	0.12	T/C	A01	16422566	TT	CC	TT	TT	TT	NC	TT	TT	CC	CC	NC	NC	TT	CC	NC	CC	TT	CC	CC	CC	CC	CC	CC	CC	CC	CC	CC	CC	CC	CC	CC	CC	CC	TT	TT	CC	TT	TT	CC	CC	CC	CC	CC	CC
579	Bn-A01-p19582940	0.11	T/G	A01	16423656	TT	GG	GG	GG	GG	NC	GG	GG	TT	TT	NC	NC	GG	TT	NC	TT	GG	TT	TT	TT	TT	TT	NC	TT	TT	TT	TT	TT	NC	TT	TT	TT	TT	GG	GG	TT	GG	GG	TT	TT	TT	TT	TT	TT
580	Bn-A01-p19583367	0.14	T/G	A01	16424088	TT	GG	TT	TT	TT	NC	TT	TT	GG	GG	NC	NC	TT	GG	NC	GG	TT	GG	GG	GG	GG	GG	GG	GG	GG	GG	GG	GG	NC	GG	GG	GG	GG	TT	TT	GG	TT	TT	GG	GG	GG	GG	GG	GG
581	Bn-A01-p19589837	0.16	A/G	A01	16429851	AA	GG	AA	AA	AA	NC	AA	AA	GG	GG	NC	NC	AA	GG	NC	GG	AA	GG	GG	GG	GG	GG	NC	GG	GG	GG	GG	GG	GG	GG	GG	GG	GG	AA	AA	GG	AA	AA	GG	GG	GG	GG	GG	GG
582	Bn-A01-p19589921	0.15	T/C	A01	16430035	TT	CC	TT	TT	TT	NC	TT	TT	CC	CC	NC	NC	TT	CC	NC	CC	TT	CC	CC	CC	CC	CC	NC	CC	CC	CC	CC	CC	NC	CC	CC	CC	CC	TT	TT	CC	TT	TT	CC	CC	CC	CC	CC	CC
583	Bn-A01-p19592804	0.11	T/C	A01	16433075	TT	CC	TT	TT	TT	NC	TT	TT	CC	CC	NC	NC	TT	CC	NC	CC	TT	CC	CC	CC	CC	CC	CC	CC	CC	CC	CC	CC	NC	CC	CC	CC	CC	TT	TT	CC	TT	TT	CC	CC	CC	CC	CC	CC
584	Bn-A01-p19594423	0.12	A/G	A01	16434596	AA	GG	GG	GG	GG	NC	GG	GG	AA	AA	NC	NC	GG	AA	NC	AA	GG	AA	AA	AA	AA	AA	NC	AA	AA	AA	AA	AA	AA	AA	AA	AA	AA	GG	GG	AA	GG	GG	AA	AA	AA	AA	AA	AA
585	Bn-A01-p19601137	0.12	T/C	A01	16441052	TT	CC	CC	CC	CC	NC	CC	CC	TT	TT	NC	NC	CC	TT	NC	TT	CC	TT	TT	TT	TT	TT	TT	TT	TT	TT	TT	TT	NC	TT	TT	TT	TT	CC	CC	TT	CC	CC	TT	TT	TT	TT	TT	TT
586	Bn-A01-p19601542	0.09	T/G	A01	16441460	TT	GG	GG	GG	GG	NC	GG	GG	TT	TT	NC	NC	GG	TT	NC	TT	GG	TT	TT	TT	TT	TT	NC	TT	TT	TT	TT	TT	TT	TT	TT	TT	TT	GG	GG	TT	GG	GG	TT	TT	TT	TT	TT	TT
587	Bn-A01-p19602112	0.12	A/G	A01	16442122	AA	GG	GG	GG	GG	NC	GG	GG	AA	AA	NC	NC	GG	AA	NC	AA	GG	AA	AA	AA	AA	AA	NC	AA	AA	AA	AA	AA	AA	AA	AA	AA	AA	GG	GG	AA	GG	GG	AA	AA	AA	AA	AA	AA
588	Bn-A01-p19607256	0.17	T/G	A01	16447836	TT	GG	GG	GG	GG	NC	GG	GG	TT	GG	NC	NC	NC	TT	GG	GG	GG	TT	GG	GG	TT	TT	NC	NC	TT	GG	GG	GG	TT	TT	TT	TT	TT	GG	GG	TT	GG	GG	TT	TT	TT	GG	GG	TT
589	Bn-A01-p19623880	0.15	T/C	A01	16459799	TT	CC	CC	CC	CC	NC	CC	CC	TT	TT	NC	NC	NC	TT	NC	TT	CC	TT	TT	TT	TT	TT	NC	TT	TT	TT	TT	TT	TT	TT	TT	TT	TT	CC	CC	TT	CC	CC	TT	TT	TT	TT	TT	TT
590	Bn-A01-p19623985	0.16	T/C	A01	16459904	TT	CC	TT	TT	TT	NC	TT	TT	CC	CC	NC	NC	NC	CC	NC	CC	TT	CC	CC	CC	CC	CC	NC	CC	CC	CC	CC	CC	NC	CC	CC	CC	CC	TT	TT	CC	TT	TT	CC	CC	CC	CC	CC	CC
591	Bn-A01-p19624123	0.12	T/G	A01	16460042	TT	GG	GG	GG	GG	NC	GG	GG	TT	TT	NC	NC	NC	TT	NC	TT	GG	TT	TT	TT	TT	TT	NC	TT	TT	TT	TT	TT	NC	TT	TT	TT	TT	GG	GG	TT	GG	GG	TT	TT	TT	TT	TT	TT
592	Bn-A01-p19624216	0.17	T/G	A01	16460135	TT	GG	GG	GG	GG	NC	GG	GG	TT	TT	NC	NC	NC	TT	NC	TT	GG	TT	TT	TT	TT	TT	NC	TT	TT	TT	TT	TT	TT	TT	TT	TT	TT	GG	GG	TT	GG	GG	TT	TT	TT	TT	TT	TT
593	Bn-A01-p19700004	0.12	A/G	A01	16508726	AA	GG	GG	GG	GG	NC	GG	GG	AA	GG	GG	GG	GG	AA	NC	AA	GG	GG	AA	AA	GG	NC	GG	NC	AA	AA	AA	AA	AA	AA	AA	GG	AA	GG	GG	AA	GG	GG	AA	AA	AA	GG	AA	AA
594	Bn-A01-p19731678	0.18	T/C	A01	16530774	TT	CC	CC	CC	CC	NC	CC	CC	TT	CC	CC	CC	CC	TT	NC	TT	CC	CC	TT	TT	CC	NC	CC	NC	TT	TT	TT	TT	TT	TT	TT	CC	TT	CC	CC	TT	CC	CC	TT	TT	TT	CC	TT	TT
595	Bn-A01-p19840597	0.09	T/G	A01	16647287	TT	GG	GG	GG	GG	NC	GG	GG	NC	GG	GG	GG	GG	TT	GG	GG	GG	GG	GG	GG	GG	NC	GG	GG	TT	GG	GG	GG	TT	TT	TT	GG	TT	GG	GG	TT	GG	GG	TT	TT	TT	GG	GG	TT
596	Bn-A01-p19931030	0.12	T/C	A01	16720841	TT	CC	CC	CC	CC	NC	CC	CC	CC	CC	NC	CC	CC	TT	NC	TT	CC	CC	TT	TT	CC	NC	CC	NC	TT	TT	TT	TT	NC	TT	TT	CC	TT	CC	CC	TT	CC	CC	TT	TT	TT	CC	TT	TT
597	Bn-A01-p19931596	0.13	T/C	A01	16721406	TT	CC	CC	CC	CC	NC	CC	CC	CC	CC	NC	CC	CC	TT	NC	TT	CC	CC	TT	TT	CC	NC	CC	NC	TT	TT	TT	TT	TT	TT	TT	CC	TT	CC	CC	TT	CC	CC	TT	TT	TT	CC	TT	TT
598	Bn-A01-p19955264	0.19	A/G	A01	16752201	AA	GG	GG	GG	GG	NC	GG	GG	AA	AA	NC	GG	GG	AA	NC	AA	GG	GG	AA	AA	GG	NC	NC	NC	AA	AA	AA	AA	AA	AA	AA	GG	AA	GG	GG	AA	GG	GG	AA	AA	AA	AA	AA	AA
599	Bn-A01-p19993388	0.12	A/T	A01	16794222	AA	TT	AA	AA	AA	NC	AA	AA	TT	AA	NC	AA	AA	AA	NC	TT	AA	AA	TT	TT	AA	AA	AA	NC	AA	TT	TT	TT	AA	AA	AA	AA	AA	AA	AA	AA	AA	AA	AA	AA	AA	AA	TT	AA
600	Bn-A01-p20167230	0.14	A/G	A01	16947732	AA	GG	AA	AA	AA	NC	AA	AA	AA	AA	NC	AA	AA	GG	AA	AA	AA	AA	AA	AA	AA	AA	AA	AA	GG	AA	AA	AA	NC	GG	GG	AA	GG	AA	AA	GG	AA	AA	GG	GG	GG	AA	AA	GG
601	Bn-A01-p20181046	0.2	T/G	A01	16956829	TT	GG	TT	TT	TT	NC	TT	TT	GG	TT	NC	TT	NC	GG	NC	GG	TT	TT	GG	GG	TT	NC	NC	NC	GG	GG	GG	GG	GG	GG	GG	TT	GG	TT	TT	GG	TT	TT	GG	GG	GG	GG	GG	GG
602	Bn-A01-p20207440	0.17	T/C	A01	17000089	TT	CC	TT	TT	TT	NC	TT	TT	TT	TT	NC	TT	TT	CC	TT	TT	TT	TT	TT	TT	TT	TT	NC	TT	CC	TT	TT	TT	CC	CC	CC	TT	CC	TT	TT	CC	TT	TT	CC	CC	CC	CC	TT	CC
603	Bn-A01-p20211387	0.18	A/G	A01	17004027	AA	GG	AA	AA	AA	NC	AA	AA	GG	GG	AA	AA	NC	GG	NC	GG	AA	AA	GG	GG	AA	NC	AA	NC	GG	GG	GG	GG	GG	GG	GG	AA	GG	AA	AA	GG	AA	AA	GG	GG	GG	AA	GG	GG
604	Bn-A01-p20430407	0.13	T/C	A01	17232970	TT	CC	CC	CC	CC	CC	CC	CC	CC	CC	NC	CC	CC	TT	CC	CC	CC	CC	CC	CC	CC	CC	NC	CC	TT	CC	CC	CC	TT	TT	TT	CC	TT	CC	CC	TT	CC	CC	TT	TT	TT	CC	CC	TT
605	Bn-A01-p20442457	0.14	T/C	A01	17249016	TT	CC	TT	TT	TT	TT	TT	TT	TT	TT	NC	TT	TT	CC	TT	TT	TT	TT	TT	TT	TT	TT	CC	TT	CC	TT	TT	TT	NC	CC	CC	TT	CC	TT	TT	CC	TT	TT	CC	CC	CC	TT	TT	CC
606	Bn-A01-p20471502	0.11	T/C	A01	17258886	TT	CC	TT	TT	TT	NC	TT	TT	TT	TT	TT	NC	NC	TT	TT	TT	TT	TT	TT	TT	TT	TT	TT	TT	TT	TT	TT	TT	NC	TT	TT	TT	TT	TT	TT	TT	TT	CC	TT	TT	TT	TT	TT	TT
607	Bn-A01-p20745330	0.18	T/C	A01	17545063	TT	CC	TT	TT	TT	TT	TT	TT	TT	TT	NC	NC	TT	CC	TT	TT	TT	TT	TT	TT	TT	TT	NC	TT	CC	TT	TT	TT	NC	CC	CC	TT	CC	TT	TT	CC	TT	CC	CC	CC	CC	CC	TT	CC
608	Bn-A01-p20761933	0.15	T/G	A01	17560205	TT	GG	GG	GG	GG	NC	GG	GG	GG	GG	NC	GG	GG	TT	GG	GG	GG	GG	GG	GG	GG	GG	NC	GG	TT	GG	GG	GG	TT	TT	TT	GG	TT	GG	GG	TT	GG	GG	TT	TT	TT	TT	GG	TT
609	Bn-A01-p20805506	0.13	A/C	A01	17597666	AA	CC	AA	AA	AA	AA	AA	AA	AA	AA	NC	NC	AA	CC	AA	AA	AA	AA	AA	AA	AA	AA	CC	AA	CC	AA	AA	AA	NC	CC	CC	AA	CC	AA	AA	CC	AA	CC	CC	CC	CC	CC	AA	CC
610	Bn-A01-p20836664	0.14	T/G	A01	17641081	TT	GG	TT	TT	TT	NC	TT	TT	TT	TT	NC	TT	NC	GG	NC	GG	TT	TT	GG	GG	TT	NC	TT	NC	GG	TT	GG	GG	NC	GG	GG	TT	GG	TT	TT	GG	TT	TT	GG	GG	GG	GG	GG	GG
611	Bn-A01-p20866022	0.19	T/C	A01	17675771	TT	CC	TT	TT	TT	NC	TT	TT	TT	TT	NC	TT	NC	CC	NC	CC	TT	TT	CC	CC	TT	NC	TT	NC	CC	TT	CC	CC	CC	CC	CC	TT	CC	TT	TT	CC	TT	TT	CC	CC	CC	CC	CC	CC
612	Bn-A01-p20866518	0.16	A/G	A01	17676168	AA	GG	AA	AA	AA	NC	AA	AA	AA	AA	NC	AA	AA	GG	NC	GG	AA	AA	GG	GG	AA	NC	AA	NC	GG	AA	GG	GG	GG	GG	GG	AA	GG	AA	AA	GG	AA	AA	GG	GG	GG	GG	GG	GG
613	Bn-A01-p20873189	0.14	A/C	A01	17681262	AA	CC	AA	AA	AA	AA	AA	AA	AA	AA	NC	AA	AA	CC	AA	AA	AA	AA	AA	AA	AA	AA	AA	AA	CC	AA	AA	AA	NC	CC	CC	AA	CC	AA	AA	CC	AA	AA	CC	CC	CC	CC	AA	CC
614	Bn-A01-p20933189	0.06	T/C	A01	17737628	TT	CC	CC	CC	CC	CC	CC	CC	CC	NC	CC	NC	CC	CC	CC	NC	CC	CC	NC	NC	CC	CC	CC	CC	CC	CC	NC	NC	CC	CC	CC	CC	CC	CC	CC	CC	CC	TT	CC	CC	CC	CC	NC	CC
615	Bn-A01-p20990218	0.11	A/G	A01	17795633	AA	GG	AA	AA	AA	NC	GG	AA	AA	AA	AA	NC	NC	AA	NC	GG	AA	AA	GG	GG	AA	NC	GG	NC	AA	AA	GG	GG	AA	AA	GG	AA	AA	AA	AA	GG	AA	GG	AA	AA	AA	GG	GG	AA
616	Bn-A01-p21141514	0.11	A/C	A01	17820692	AA	CC	CC	CC	CC	NC	AA	CC	CC	CC	CC	AA	NC	CC	NC	AA	CC	AA	AA	AA	AA	AA	NC	AA	CC	CC	AA	AA	CC	CC	CC	AA	CC	CC	CC	CC	CC	AA	CC	CC	CC	AA	AA	CC
617	Bn-A01-p21394483	0.18	A/G	A01	18017754	AA	GG	AA	AA	AA	NC	AA	AA	AA	NC	AA	GG	AA	AA	NC	GG	AA	GG	AA	AA	GG	GG	GG	NC	AA	AA	GG	GG	AA	AA	AA	GG	AA	AA	AA	AA	AA	GG	AA	AA	AA	AA	GG	AA
618	Bn-A01-p21479969	0.19	T/C	A01	18110920	TT	CC	CC	CC	CC	NC	CC	CC	CC	TT	CC	TT	CC	CC	NC	TT	CC	TT	CC	NC	TT	TT	NC	NC	CC	CC	TT	TT	NC	CC	CC	TT	CC	CC	CC	CC	CC	TT	CC	CC	CC	CC	TT	CC
619	Bn-A01-p21484875	0.18	T/C	A01	18117030	TT	CC	TT	TT	TT	NC	TT	TT	TT	CC	TT	CC	TT	TT	NC	CC	TT	CC	TT	NC	CC	CC	CC	NC	TT	TT	CC	CC	TT	TT	TT	CC	TT	TT	TT	TT	TT	CC	TT	TT	TT	TT	CC	TT
620	Bn-A01-p21499792	0.18	T/C	A01	18124708	TT	CC	TT	TT	TT	NC	TT	TT	TT	CC	TT	CC	TT	TT	NC	CC	TT	CC	TT	NC	CC	CC	CC	NC	TT	TT	CC	CC	NC	TT	TT	CC	TT	TT	TT	TT	TT	CC	TT	TT	TT	TT	CC	TT
621	Bn-A01-p21500509	0.15	T/C	A01	18125424	TT	CC	CC	CC	CC	NC	CC	CC	CC	TT	CC	TT	CC	CC	NC	TT	CC	TT	CC	NC	TT	TT	NC	NC	CC	CC	TT	TT	NC	CC	CC	TT	CC	CC	CC	CC	CC	TT	CC	CC	CC	CC	TT	CC
622	Bn-A01-p21512266	0.16	A/G	A01	18129973	AA	GG	AA	AA	AA	NC	AA	AA	AA	GG	AA	GG	AA	AA	NC	GG	AA	GG	AA	NC	GG	GG	GG	NC	AA	AA	GG	GG	AA	AA	AA	GG	AA	AA	AA	AA	AA	GG	AA	AA	AA	AA	GG	AA
623	Bn-A01-p21512514	0.14	T/G	A01	18130122	TT	GG	GG	GG	GG	NC	GG	GG	GG	TT	GG	TT	GG	GG	NC	TT	GG	TT	GG	NC	TT	TT	NC	NC	GG	GG	TT	TT	NC	GG	GG	TT	GG	GG	GG	GG	GG	TT	GG	GG	GG	GG	TT	GG
624	Bn-A01-p21512663	0.15	A/G	A01	18130273	AA	GG	GG	GG	GG	NC	GG	GG	GG	AA	GG	AA	GG	GG	NC	AA	GG	AA	GG	NC	AA	AA	NC	NC	GG	GG	AA	AA	NC	GG	GG	AA	GG	GG	GG	GG	GG	AA	GG	GG	GG	GG	AA	GG
625	Bn-A01-p21513096	0.18	A/G	A01	18130705	AA	GG	AA	AA	AA	NC	AA	AA	AA	GG	AA	GG	AA	AA	NC	GG	AA	GG	AA	NC	GG	GG	GG	NC	AA	AA	GG	GG	AA	AA	AA	GG	AA	AA	AA	AA	AA	GG	AA	AA	AA	AA	GG	AA
626	Bn-A01-p21517353	0.19	A/G	A01	18130956	AA	GG	AA	AA	AA	NC	AA	AA	AA	GG	AA	GG	AA	AA	NC	GG	AA	GG	AA	NC	GG	GG	NC	NC	AA	AA	GG	GG	AA	AA	AA	GG	AA	AA	AA	AA	AA	GG	AA	NC	AA	AA	GG	AA
627	Bn-A01-p21605865	0.17	T/C	A01	18199776	TT	CC	TT	TT	TT	NC	CC	TT	CC	CC	NC	NC	TT	CC	TT	CC	TT	TT	TT	TT	TT	NC	CC	TT	CC	TT	CC	CC	CC	CC	CC	TT	CC	CC	TT	CC	TT	TT	CC	CC	CC	CC	NC	CC
628	Bn-A01-p21634235	0.14	A/G	A01	18221525	AA	GG	GG	GG	GG	GG	AA	GG	AA	NC	NC	NC	GG	AA	GG	GG	GG	NC	GG	GG	NC	GG	GG	GG	AA	GG	GG	GG	AA	AA	AA	NC	AA	GG	GG	AA	GG	NC	AA	AA	AA	GG	GG	AA
629	Bn-A01-p21634265	0.12	T/C	A01	18221655	TT	CC	TT	TT	TT	TT	CC	TT	CC	NC	NC	NC	TT	CC	TT	TT	TT	NC	TT	TT	NC	TT	NC	TT	CC	TT	TT	TT	CC	CC	CC	NC	CC	CC	TT	CC	TT	NC	CC	CC	CC	TT	TT	CC
630	Bn-A01-p21635000	0.13	T/G	A01	18222390	TT	GG	GG	GG	GG	GG	TT	GG	TT	NC	NC	NC	GG	TT	GG	GG	GG	NC	GG	GG	NC	GG	NC	GG	TT	GG	GG	GG	TT	TT	TT	NC	TT	TT	GG	TT	GG	NC	TT	TT	TT	GG	GG	TT
631	Bn-A01-p21635137	0.12	T/C	A01	18222527	TT	CC	TT	TT	TT	TT	CC	TT	CC	NC	NC	NC	TT	CC	TT	TT	TT	NC	TT	TT	NC	TT	NC	TT	CC	TT	TT	TT	CC	CC	CC	NC	CC	CC	TT	CC	TT	NC	CC	CC	CC	TT	TT	CC
632	Bn-A01-p21635270	0.12	A/G	A01	18222560	AA	GG	AA	AA	AA	AA	GG	AA	GG	NC	NC	NC	AA	GG	AA	AA	AA	NC	AA	AA	NC	AA	NC	AA	GG	AA	AA	AA	GG	GG	GG	NC	GG	GG	AA	GG	AA	NC	GG	GG	GG	AA	AA	GG
633	Bn-A01-p21636048	0.12	T/C	A01	18223338	TT	CC	CC	CC	CC	CC	TT	CC	TT	NC	NC	NC	CC	TT	CC	CC	CC	NC	CC	CC	NC	CC	CC	CC	TT	CC	CC	CC	TT	TT	TT	NC	TT	CC	CC	TT	CC	NC	TT	TT	TT	CC	CC	TT
634	Bn-A01-p21638516	0.08	T/C	A01	18225933	TT	CC	TT	TT	TT	TT	CC	TT	CC	NC	NC	NC	TT	CC	TT	TT	TT	NC	TT	TT	NC	TT	TT	TT	CC	TT	TT	TT	CC	CC	CC	NC	CC	CC	TT	CC	TT	NC	CC	CC	CC	TT	TT	CC
635	Bn-A01-p21644756	0.2	T/C	A01	18231993	TT	CC	TT	TT	TT	NC	TT	TT	TT	CC	TT	CC	NC	TT	TT	TT	TT	CC	TT	TT	CC	NC	TT	NC	TT	TT	TT	TT	TT	TT	TT	CC	TT	NC	TT	TT	TT	CC	TT	NC	TT	TT	NC	TT
636	Bn-A01-p21709916	0.15	T/G	A01	18295194	TT	GG	GG	GG	GG	NC	GG	GG	GG	GG	GG	NC	NC	GG	NC	TT	GG	TT	GG	GG	TT	TT	TT	NC	GG	GG	TT	TT	GG	GG	GG	TT	GG	TT	GG	GG	GG	TT	GG	GG	GG	GG	TT	GG
637	Bn-A01-p21715162	0.19	A/G	A01	18303656	AA	GG	AA	AA	AA	AA	GG	AA	GG	AA	NC	NC	AA	GG	AA	AA	AA	AA	AA	AA	AA	AA	AA	AA	GG	AA	AA	AA	GG	GG	AA	AA	GG	AA	AA	AA	AA	AA	GG	GG	GG	GG	AA	GG
638	Bn-A01-p21776155	0.1	T/G	A01	18386185	TT	GG	TT	TT	TT	TT	TT	TT	TT	TT	TT	TT	NC	TT	TT	TT	TT	TT	TT	TT	TT	TT	NC	TT	TT	TT	TT	TT	TT	TT	GG	TT	TT	GG	GG	GG	TT	TT	TT	TT	TT	TT	TT	TT
639	Bn-A01-p21776083	0.05	T/C	A01	18386213	TT	CC	CC	TT	TT	CC	CC	TT	CC	CC	CC	CC	CC	CC	CC	CC	CC	CC	TT	TT	CC	CC	CC	NC	CC	CC	CC	CC	NC	CC	CC	CC	CC	CC	CC	CC	CC	CC	CC	CC	CC	CC	CC	CC
640	Bn-A01-p21791128	0.06	A/C	A01	18399608	AA	CC	CC	CC	CC	CC	CC	CC	CC	CC	CC	CC	NC	CC	CC	CC	CC	CC	CC	CC	CC	CC	CC	CC	CC	CC	CC	CC	NC	CC	AA	CC	CC	CC	AA	AA	CC	CC	CC	CC	CC	CC	CC	CC
641	Bn-A01-p21855770	0.11	T/C	A01	18441121	TT	CC	CC	CC	CC	NC	CC	CC	CC	TT	TT	TT	CC	CC	NC	CC	TT	CC	CC	CC	CC	CC	CC	CC	CC	TT	CC	CC	CC	CC	CC	CC	CC	CC	CC	CC	TT	CC	CC	CC	CC	CC	CC	CC
642	Bn-A01-p21860162	0.09	A/C	A01	18450461	AA	CC	CC	AA	AA	CC	CC	AA	CC	CC	CC	CC	NC	CC	CC	CC	CC	CC	AA	AA	CC	CC	CC	NC	CC	CC	CC	CC	NC	CC	AA	CC	CC	CC	AA	AA	CC	CC	CC	CC	CC	CC	CC	CC
643	Bn-A01-p21926431	0.16	A/G	A01	18535106	AA	GG	AA	AA	AA	NC	GG	AA	GG	GG	GG	NC	AA	GG	NC	AA	GG	GG	AA	AA	GG	NC	AA	NC	GG	GG	AA	AA	NC	GG	GG	GG	GG	AA	AA	GG	GG	AA	GG	GG	GG	GG	AA	GG
644	Bn-A01-p21928497	0.13	A/G	A01	18537169	AA	GG	GG	AA	AA	GG	GG	AA	GG	GG	GG	NC	NC	GG	GG	GG	GG	GG	AA	AA	GG	GG	GG	NC	GG	GG	GG	GG	NC	GG	GG	GG	GG	GG	AA	GG	GG	GG	GG	GG	GG	GG	GG	GG
645	Bn-A01-p21928531	0.19	T/C	A01	18537303	TT	CC	CC	CC	CC	NC	TT	CC	TT	TT	TT	NC	CC	TT	NC	CC	TT	TT	CC	CC	TT	NC	CC	NC	TT	TT	CC	CC	TT	TT	TT	TT	TT	CC	CC	TT	TT	CC	TT	TT	TT	TT	CC	TT
646	Bn-A01-p21928927	0.05	T/G	A01	18537599	TT	GG	GG	GG	GG	GG	GG	GG	GG	GG	GG	NC	GG	GG	GG	GG	GG	GG	GG	GG	GG	GG	GG	GG	GG	GG	GG	GG	GG	GG	GG	GG	GG	GG	GG	GG	GG	GG	GG	GG	GG	GG	GG	GG
647	Bn-A01-p21930611	0.16	T/C	A01	18539283	TT	CC	CC	CC	CC	NC	TT	CC	TT	TT	TT	NC	CC	TT	NC	CC	TT	TT	CC	CC	TT	NC	CC	NC	TT	TT	CC	CC	TT	TT	TT	TT	TT	CC	CC	TT	TT	CC	TT	TT	TT	TT	CC	TT
648	Bn-A01-p21930738	0.12	A/G	A01	18539510	AA	GG	AA	GG	GG	AA	AA	GG	AA	AA	AA	NC	NC	AA	AA	AA	AA	AA	GG	GG	AA	AA	AA	NC	AA	AA	AA	AA	AA	AA	AA	AA	AA	AA	GG	AA	AA	AA	AA	AA	AA	AA	AA	AA
649	Bn-A01-p21930931	0.11	A/G	A01	18539703	AA	GG	GG	AA	AA	GG	GG	AA	GG	GG	GG	GG	NC	GG	GG	GG	GG	GG	AA	AA	GG	GG	GG	NC	GG	GG	GG	GG	GG	GG	GG	GG	GG	GG	AA	GG	GG	GG	GG	GG	GG	GG	GG	GG
650	Bn-A01-p21931228	0.17	T/A	A01	18539901	TT	AA	AA	AA	AA	NC	TT	AA	TT	TT	TT	NC	AA	TT	NC	AA	TT	TT	AA	AA	TT	NC	AA	NC	TT	TT	AA	AA	TT	TT	TT	TT	TT	AA	AA	TT	TT	AA	TT	TT	TT	TT	AA	TT
651	Bn-A01-p21931498	0.13	A/C	A01	18540170	AA	CC	AA	CC	CC	AA	AA	CC	AA	AA	AA	NC	NC	AA	AA	AA	AA	AA	CC	CC	AA	AA	AA	NC	AA	AA	AA	AA	AA	AA	AA	AA	AA	AA	CC	AA	AA	AA	AA	AA	AA	AA	AA	AA
652	Bn-A01-p21931622	0.11	T/C	A01	18540294	TT	CC	CC	TT	TT	CC	CC	TT	CC	CC	CC	CC	NC	CC	CC	CC	CC	CC	TT	TT	CC	CC	CC	NC	CC	CC	CC	CC	NC	CC	CC	CC	CC	CC	TT	CC	CC	CC	CC	CC	CC	CC	CC	CC
653	Bn-A01-p21931853	0.13	T/C	A01	18540625	TT	CC	CC	CC	CC	NC	TT	CC	TT	TT	TT	NC	CC	TT	NC	CC	TT	TT	CC	CC	TT	NC	CC	NC	TT	TT	CC	CC	TT	NC	TT	NC	TT	CC	CC	TT	TT	CC	TT	TT	TT	TT	CC	TT
654	Bn-A01-p21969405	0.19	A/G	A01	18579365	AA	GG	GG	GG	GG	NC	AA	GG	AA	AA	NC	NC	GG	AA	NC	GG	AA	AA	GG	GG	AA	NC	GG	NC	AA	AA	GG	GG	AA	AA	AA	AA	AA	GG	GG	AA	AA	GG	AA	AA	AA	AA	GG	AA
655	Bn-A01-p22038749	0.15	T/G	A01	18656104	TT	GG	GG	TT	TT	NC	GG	TT	GG	TT	TT	TT	GG	GG	TT	TT	TT	GG	TT	TT	GG	NC	NC	NC	GG	TT	TT	TT	GG	GG	GG	GG	GG	GG	NC	GG	TT	GG	GG	GG	GG	GG	NC	GG
656	Bn-A01-p22038776	0.15	A/G	A01	18656231	AA	GG	AA	GG	GG	NC	AA	GG	AA	GG	GG	GG	AA	AA	GG	GG	GG	AA	GG	GG	AA	NC	NC	NC	AA	GG	GG	GG	AA	AA	AA	AA	AA	AA	NC	AA	GG	AA	AA	AA	AA	AA	NC	AA
657	Bn-A01-p22051502	0.07	A/T	A01	18668765	AA	TT	AA	TT	TT	AA	AA	TT	AA	AA	AA	AA	AA	AA	AA	AA	AA	AA	TT	TT	AA	AA	AA	NC	AA	AA	AA	AA	AA	AA	AA	AA	AA	AA	NC	AA	AA	AA	AA	AA	AA	AA	AA	AA
658	Bn-A01-p22051510	0.12	T/C	A01	18668872	TT	CC	CC	CC	CC	NC	TT	CC	TT	TT	NC	TT	CC	TT	TT	TT	TT	TT	CC	CC	TT	TT	NC	NC	TT	TT	TT	TT	TT	TT	TT	TT	TT	CC	NC	TT	TT	CC	TT	TT	TT	TT	NC	TT
659	Bn-A01-p22087364	0.07	A/G	A01	18713371	AA	GG	GG	AA	AA	GG	GG	AA	GG	GG	GG	GG	GG	GG	GG	GG	GG	GG	AA	AA	GG	GG	GG	NC	GG	GG	GG	GG	GG	GG	GG	GG	GG	NC	NC	GG	GG	GG	GG	GG	GG	GG	GG	GG
660	Bn-A01-p22087629	0.11	T/C	A01	18713636	TT	CC	TT	CC	CC	TT	TT	CC	TT	TT	NC	TT	TT	TT	TT	TT	TT	TT	CC	CC	TT	TT	NC	NC	TT	TT	TT	TT	TT	TT	TT	TT	TT	CC	NC	TT	TT	TT	TT	TT	TT	TT	TT	TT
661	Bn-A01-p22681496	0.19	A/G	A01	18831082	AA	GG	GG	AA	AA	NC	GG	AA	GG	AA	NC	AA	GG	GG	AA	AA	AA	GG	AA	AA	GG	NC	AA	NC	GG	AA	AA	AA	NC	GG	GG	GG	GG	GG	NC	GG	AA	GG	GG	GG	GG	GG	NC	GG
662	Bn-A01-p22685756	0.1	T/C	A01	18835271	TT	CC	TT	TT	TT	TT	TT	TT	TT	TT	TT	TT	TT	TT	TT	TT	TT	CC	TT	TT	CC	NC	TT	CC	TT	TT	TT	TT	TT	TT	CC	CC	TT	TT	NC	CC	TT	TT	TT	NC	TT	TT	TT	TT
663	Bn-A01-p23195492	0.1	T/C	A01	19064972	TT	CC	CC	CC	CC	NC	CC	CC	CC	CC	CC	CC	NC	CC	NC	TT	CC	CC	CC	CC	CC	NC	NC	CC	CC	CC	CC	CC	NC	CC	CC	CC	CC	CC	CC	CC	CC	TT	CC	CC	CC	CC	TT	CC
664	Bn-A01-p23280094	0.12	T/C	A01	19145700	TT	CC	TT	NC	TT	NC	TT	TT	TT	TT	NC	TT	CC	TT	NC	CC	TT	NC	TT	TT	TT	NC	NC	TT	TT	TT	TT	TT	TT	TT	TT	TT	TT	TT	CC	TT	TT	CC	TT	NC	TT	TT	CC	TT
665	Bn-A01-p23281878	0.12	A/G	A01	19147474	AA	GG	AA	AA	AA	NC	AA	AA	AA	AA	NC	AA	GG	AA	NC	GG	AA	NC	AA	AA	AA	NC	NC	AA	AA	AA	AA	AA	AA	AA	AA	AA	AA	AA	GG	AA	AA	GG	AA	AA	AA	AA	GG	AA
666	Bn-A01-p23282001	0.11	A/C	A01	19147497	AA	CC	AA	AA	AA	NC	AA	AA	AA	AA	NC	AA	CC	AA	NC	CC	AA	NC	AA	AA	AA	NC	NC	AA	AA	AA	AA	AA	NC	AA	AA	AA	AA	AA	CC	AA	AA	CC	AA	AA	AA	AA	CC	AA
667	Bn-A01-p23322438	0.08	A/G	A01	19193329	AA	GG	AA	AA	AA	GG	GG	AA	AA	GG	GG	NC	GG	GG	GG	NC	AA	GG	AA	AA	GG	GG	GG	NC	GG	GG	GG	GG	GG	GG	GG	GG	GG	GG	GG	GG	AA	NC	GG	GG	GG	GG	NC	GG
668	Bn-A01-p23322377	0.08	T/G	A01	19193368	TT	GG	GG	GG	GG	TT	TT	GG	GG	TT	TT	NC	TT	TT	TT	TT	GG	TT	GG	GG	TT	TT	TT	NC	TT	TT	TT	TT	TT	TT	TT	TT	TT	TT	TT	TT	GG	TT	TT	TT	TT	TT	TT	TT
669	Bn-A01-p23330944	0.07	A/G	A01	19203851	AA	GG	GG	GG	GG	AA	AA	GG	GG	AA	AA	AA	AA	AA	AA	NC	GG	AA	GG	GG	AA	AA	AA	NC	AA	AA	AA	AA	AA	AA	AA	AA	AA	AA	AA	AA	GG	AA	AA	AA	AA	GG	AA	AA
670	Bn-A01-p23472380	0.07	A/G	A01	19346246	AA	GG	GG	GG	GG	GG	NC	GG	GG	GG	GG	GG	AA	NC	GG	GG	GG	NC	GG	GG	GG	GG	GG	GG	NC	GG	NC	NC	NC	NC	GG	GG	NC	NC	AA	GG	GG	NC	NC	GG	GG	AA	GG	NC
671	Bn-A01-p23472646	0.13	T/C	A01	19346411	TT	CC	CC	CC	CC	CC	TT	CC	CC	CC	CC	CC	CC	TT	CC	CC	CC	CC	CC	CC	CC	CC	CC	CC	TT	CC	TT	TT	TT	TT	TT	CC	TT	TT	CC	TT	CC	CC	TT	NC	CC	CC	CC	TT
672	Bn-A01-p23477194	0.19	T/C	A01	19350053	TT	CC	TT	TT	TT	NC	CC	TT	TT	TT	TT	TT	CC	CC	TT	TT	TT	NC	TT	TT	TT	TT	TT	TT	CC	TT	CC	CC	NC	CC	CC	TT	CC	CC	CC	CC	TT	CC	CC	NC	CC	CC	NC	CC
673	Bn-A01-p22949106	0.19	T/C	A01	19439049	TT	CC	CC	CC	CC	NC	TT	CC	CC	CC	CC	CC	TT	TT	CC	CC	CC	NC	CC	CC	CC	CC	CC	CC	TT	CC	TT	TT	TT	TT	TT	CC	TT	TT	TT	TT	CC	TT	TT	NC	TT	CC	NC	TT
674	Bn-A01-p23020726	0.15	A/G	A01	19513133	AA	GG	GG	GG	GG	GG	AA	GG	GG	GG	GG	NC	GG	AA	GG	GG	GG	GG	GG	GG	GG	GG	GG	GG	AA	GG	AA	AA	AA	AA	GG	GG	AA	AA	GG	GG	GG	GG	AA	NC	AA	GG	GG	AA
675	Bn-A01-p23602361	0.03	T/C	A01	19634753	TT	CC	NC	NC	NC	CC	CC	NC	NC	CC	CC	CC	CC	CC	CC	NC	NC	CC	NC	NC	CC	CC	CC	CC	CC	CC	CC	CC	CC	CC	TT	CC	CC	CC	CC	TT	NC	CC	CC	CC	CC	CC	CC	CC
676	Bn-A01-p23614494	0.14	A/G	A01	19663380	AA	GG	GG	GG	GG	NC	GG	GG	GG	AA	AA	NC	NC	GG	NC	GG	GG	GG	GG	GG	GG	GG	GG	GG	GG	AA	GG	GG	GG	GG	AA	GG	GG	GG	GG	AA	GG	AA	GG	NC	GG	AA	NC	GG
677	Bn-A01-p23616839	0.12	T/G	A01	19666009	TT	GG	GG	GG	GG	NC	GG	GG	GG	TT	TT	NC	NC	GG	NC	GG	GG	GG	GG	GG	GG	GG	GG	GG	GG	TT	GG	GG	NC	GG	NC	GG	GG	GG	GG	NC	GG	TT	GG	NC	GG	TT	NC	GG
678	Bn-A01-p23638107	0.13	A/G	A01	19688034	AA	GG	AA	AA	AA	GG	GG	AA	AA	GG	GG	AA	NC	GG	GG	GG	AA	GG	AA	AA	GG	GG	GG	NC	GG	GG	GG	GG	NC	GG	GG	GG	GG	AA	AA	GG	AA	GG	GG	GG	GG	GG	GG	GG
679	Bn-A01-p23694782	0.05	T/C	A01	19747536	TT	CC	CC	CC	CC	CC	CC	CC	CC	CC	CC	NC	CC	CC	CC	NC	CC	CC	CC	CC	CC	CC	CC	CC	CC	CC	CC	CC	NC	CC	CC	CC	CC	CC	CC	CC	CC	CC	CC	CC	CC	CC	CC	CC
680	Bn-A01-p23815268	0.07	A/C	A01	19878980	AA	CC	AA	AA	AA	AA	AA	AA	AA	AA	AA	AA	NC	AA	AA	NC	AA	AA	AA	AA	AA	AA	NC	AA	AA	AA	AA	AA	AA	AA	CC	AA	AA	AA	AA	CC	AA	AA	AA	AA	CC	AA	AA	AA
681	Bn-A01-p23876801	0.13	A/G	A01	19939496	AA	GG	AA	AA	AA	NC	GG	AA	AA	GG	GG	GG	NC	GG	NC	AA	AA	NC	AA	AA	GG	GG	NC	NC	AA	GG	GG	GG	GG	GG	GG	GG	GG	AA	AA	GG	AA	AA	GG	AA	GG	AA	AA	GG
682	Bn-A01-p23961368	0.11	A/C	A01	20018983	AA	CC	AA	AA	AA	AA	AA	AA	AA	AA	AA	NC	AA	AA	AA	AA	AA	AA	AA	AA	AA	AA	NC	AA	AA	AA	AA	AA	AA	AA	CC	AA	AA	AA	AA	CC	AA	AA	AA	AA	AA	AA	AA	AA
683	Bn-A01-p23950559	0.13	T/G	A01	20029778	TT	GG	GG	GG	GG	NC	NC	GG	NC	TT	TT	GG	NC	NC	TT	TT	GG	GG	GG	GG	NC	TT	GG	GG	GG	TT	NC	NC	NC	NC	GG	NC	NC	GG	GG	GG	GG	TT	NC	GG	GG	GG	TT	NC
684	Bn-A01-p23948008	0.14	A/C	A01	20032313	AA	CC	CC	CC	CC	NC	CC	CC	CC	CC	CC	CC	CC	CC	NC	AA	CC	CC	CC	CC	CC	CC	CC	CC	CC	CC	CC	CC	CC	CC	CC	CC	CC	AA	NC	CC	CC	CC	CC	CC	CC	AA	NC	CC
685	Bn-A01-p23943508	0.11	A/G	A01	20037167	AA	GG	AA	AA	AA	NC	GG	AA	GG	GG	GG	GG	NC	GG	GG	GG	AA	NC	AA	AA	GG	GG	NC	NC	AA	GG	GG	GG	GG	GG	GG	GG	GG	GG	NC	GG	AA	GG	GG	AA	GG	GG	GG	GG
686	Bn-A01-p23938571	0.1	A/G	A01	20038306	AA	GG	GG	GG	GG	GG	GG	GG	GG	GG	NC	NC	GG	GG	GG	GG	GG	GG	GG	GG	GG	GG	NC	GG	GG	GG	GG	GG	NC	GG	AA	GG	GG	GG	GG	AA	GG	GG	GG	GG	GG	GG	GG	GG
687	Bn-A01-p23905191	0.12	T/C	A01	20068518	TT	CC	TT	TT	TT	NC	TT	TT	TT	CC	NC	TT	TT	TT	CC	CC	TT	TT	TT	TT	TT	NC	NC	TT	TT	CC	TT	TT	TT	TT	TT	TT	TT	TT	TT	TT	TT	TT	TT	TT	TT	TT	NC	TT
688	Bn-A01-p24020373	0.17	A/G	A01	20087386	AA	GG	AA	AA	AA	NC	GG	AA	GG	GG	GG	NC	AA	GG	GG	GG	AA	NC	AA	AA	GG	GG	NC	NC	AA	GG	GG	GG	GG	GG	AA	GG	GG	GG	NC	AA	AA	GG	GG	AA	GG	GG	GG	GG
689	Bn-A01-p24308957	0.17	A/G	A01	20103243	AA	GG	GG	GG	GG	NC	AA	GG	AA	AA	NC	AA	GG	AA	NC	GG	GG	NC	GG	GG	AA	AA	NC	NC	GG	AA	AA	AA	AA	AA	GG	AA	AA	GG	GG	GG	GG	GG	AA	GG	AA	AA	GG	AA
690	Bn-A01-p24310993	0.17	A/G	A01	20105684	AA	GG	GG	GG	GG	NC	AA	GG	AA	AA	AA	AA	GG	AA	AA	AA	GG	NC	GG	GG	AA	AA	NC	NC	GG	AA	AA	AA	AA	AA	GG	AA	AA	AA	NC	GG	GG	GG	AA	GG	AA	AA	NC	AA
691	Bn-A01-p24319792	0.12	T/G	A01	20114843	TT	GG	TT	TT	TT	NC	GG	TT	GG	GG	GG	GG	TT	TT	NC	TT	TT	TT	TT	TT	TT	NC	NC	TT	TT	TT	TT	TT	TT	TT	TT	TT	TT	GG	TT	TT	TT	TT	TT	TT	GG	GG	TT	TT
692	Bn-A01-p24320794	0.12	A/C	A01	20115036	AA	CC	CC	CC	CC	NC	AA	CC	AA	AA	AA	AA	CC	CC	NC	CC	CC	CC	CC	CC	CC	NC	NC	CC	CC	CC	CC	CC	NC	CC	CC	CC	CC	AA	CC	CC	CC	CC	CC	CC	AA	AA	CC	CC
693	Bn-A01-p24369455	0.08	A/G	A01	20147140	AA	GG	GG	AA	AA	GG	GG	GG	GG	GG	GG	NC	GG	GG	GG	GG	GG	GG	GG	GG	GG	GG	GG	GG	GG	GG	GG	GG	GG	GG	GG	GG	GG	AA	GG	GG	GG	AA	GG	GG	GG	GG	NC	GG
694	Bn-A01-p24396906	0.02	A/G	A01	20190969	AA	GG	AA	AA	AA	AA	AA	AA	AA	AA	AA	AA	AA	AA	AA	AA	AA	AA	AA	AA	AA	AA	AA	AA	AA	AA	AA	AA	AA	AA	AA	AA	AA	GG	GG	AA	AA	GG	AA	AA	AA	AA	NC	AA
695	Bn-A01-p24504495	0.13	A/G	A01	20308781	AA	GG	AA	AA	AA	AA	GG	AA	GG	AA	NC	NC	AA	AA	AA	AA	AA	AA	AA	AA	AA	AA	AA	AA	AA	AA	AA	AA	AA	AA	AA	AA	AA	GG	AA	AA	AA	AA	AA	AA	GG	GG	AA	AA
696	Bn-A01-p24504575	0.09	T/C	A01	20308861	TT	CC	CC	CC	CC	CC	CC	CC	CC	CC	CC	NC	CC	CC	CC	CC	CC	CC	CC	CC	CC	CC	CC	CC	CC	CC	CC	CC	CC	CC	CC	CC	CC	CC	CC	CC	CC	CC	CC	CC	TT	CC	CC	CC
697	Bn-A01-p24541095	0.06	T/G	A01	20344168	TT	GG	GG	TT	TT	GG	GG	GG	GG	GG	NC	GG	GG	GG	GG	GG	GG	GG	GG	GG	GG	GG	GG	GG	GG	GG	GG	GG	GG	GG	GG	GG	GG	TT	NC	GG	GG	NC	GG	GG	GG	TT	GG	GG
698	Bn-A01-p24565084	0.12	A/G	A01	20363668	AA	GG	GG	GG	GG	GG	AA	GG	AA	GG	NC	NC	GG	GG	GG	GG	GG	GG	GG	GG	GG	GG	GG	GG	GG	GG	GG	GG	GG	GG	GG	GG	GG	AA	GG	GG	GG	GG	GG	GG	AA	AA	GG	GG
699	Bn-A01-p24565311	0.11	T/C	A01	20363895	TT	CC	TT	TT	TT	TT	CC	TT	CC	TT	NC	NC	TT	TT	TT	TT	TT	TT	TT	TT	TT	TT	TT	TT	TT	TT	TT	TT	TT	TT	TT	TT	TT	CC	CC	TT	TT	TT	TT	TT	CC	CC	TT	TT
700	Bn-A01-p24575679	0.15	A/G	A01	20378160	AA	GG	GG	GG	GG	GG	AA	GG	AA	GG	NC	NC	GG	GG	GG	GG	GG	GG	GG	GG	GG	GG	GG	GG	GG	GG	GG	GG	GG	GG	GG	GG	GG	AA	AA	GG	GG	GG	GG	GG	AA	AA	GG	GG
701	Bn-A01-p24696367	0.04	T/G	A01	20464405	TT	GG	TT	TT	TT	GG	GG	GG	GG	GG	GG	GG	TT	GG	GG	GG	GG	GG	GG	GG	GG	GG	GG	GG	GG	GG	GG	GG	GG	GG	GG	GG	GG	GG	GG	GG	GG	GG	GG	GG	GG	GG	GG	GG
702	Bn-A01-p24697185	0.12	A/C	A01	20465223	AA	CC	AA	AA	AA	AA	CC	AA	CC	AA	NC	NC	AA	AA	AA	AA	AA	AA	AA	AA	AA	AA	AA	AA	AA	AA	AA	AA	AA	AA	AA	AA	AA	CC	CC	AA	AA	AA	AA	AA	AA	CC	AA	AA
703	Bn-A01-p24705790	0.15	A/G	A01	20473911	AA	GG	GG	GG	GG	GG	GG	GG	GG	NC	AA	GG	AA	GG	GG	GG	GG	GG	GG	GG	GG	GG	NC	GG	GG	GG	GG	GG	GG	GG	GG	GG	GG	AA	NC	GG	GG	AA	NC	GG	AA	AA	NC	NC
704	Bn-A01-p24706378	0.17	T/C	A01	20474599	TT	CC	TT	TT	TT	TT	TT	TT	TT	TT	NC	TT	CC	TT	TT	TT	TT	TT	TT	TT	TT	TT	TT	TT	TT	TT	TT	TT	TT	TT	TT	TT	TT	CC	NC	TT	TT	CC	TT	TT	CC	CC	NC	TT
705	Bn-A01-p24707727	0.14	T/C	A01	20475853	TT	CC	CC	CC	CC	CC	CC	CC	CC	CC	NC	CC	TT	CC	CC	CC	CC	CC	CC	CC	CC	CC	CC	CC	CC	CC	CC	CC	CC	CC	CC	CC	CC	TT	NC	CC	CC	TT	CC	CC	TT	TT	NC	CC
706	Bn-A01-p24840306	0.17	A/G	A01	20572082	AA	GG	GG	AA	AA	AA	GG	NC	GG	NC	GG	AA	GG	NC	AA	AA	AA	AA	NC	AA	AA	AA	NC	NC	AA	AA	AA	AA	AA	NC	AA	NC	AA	AA	NC	NC	AA	GG	NC	GG	GG	GG	NC	NC
707	Bn-Scaffold000164-p247723	0.12	A/C	A01	20598788	AA	CC	CC	CC	CC	CC	AA	CC	AA	CC	CC	NC	AA	CC	CC	CC	CC	CC	CC	CC	CC	CC	CC	CC	CC	CC	CC	CC	NC	CC	CC	CC	CC	CC	CC	CC	CC	CC	CC	CC	CC	CC	CC	CC
708	Bn-Scaffold000164-p243886	0.16	A/G	A01	20609926	AA	GG	GG	GG	GG	AA	GG	AA	GG	AA	AA	GG	GG	AA	AA	AA	AA	AA	AA	AA	AA	AA	AA	AA	AA	AA	AA	AA	NC	AA	AA	AA	AA	GG	NC	AA	AA	GG	AA	AA	GG	AA	NC	AA
709	Bn-Scaffold000164-p196553	0.2	T/C	A01	20658210	TT	CC	TT	TT	TT	TT	TT	TT	TT	TT	NC	CC	TT	TT	TT	TT	TT	TT	TT	TT	TT	TT	NC	TT	TT	TT	TT	TT	TT	TT	TT	TT	TT	CC	TT	TT	TT	TT	TT	NC	CC	TT	TT	TT
710	Bn-Scaffold000164-p196290	0.2	T/C	A01	20658473	TT	CC	TT	TT	TT	TT	TT	TT	TT	TT	TT	CC	TT	TT	TT	TT	TT	TT	TT	TT	TT	TT	NC	TT	TT	TT	TT	TT	TT	TT	TT	TT	TT	CC	NC	TT	TT	TT	TT	NC	CC	TT	TT	TT
711	Bn-Scaffold000164-p196286	0.19	A/G	A01	20658577	AA	GG	GG	GG	GG	GG	GG	GG	GG	GG	GG	AA	GG	GG	GG	GG	GG	GG	GG	GG	GG	GG	NC	GG	GG	GG	GG	GG	GG	GG	GG	GG	GG	AA	NC	GG	GG	GG	GG	NC	AA	GG	GG	GG
712	Bn-Scaffold000164-p133924	0.06	T/G	A01	20717811	TT	GG	TT	GG	GG	GG	TT	GG	TT	GG	GG	GG	GG	GG	GG	GG	GG	GG	GG	GG	GG	GG	GG	GG	GG	GG	TT	TT	GG	GG	GG	GG	GG	GG	NC	GG	GG	GG	GG	GG	TT	GG	GG	GG
713	Bn-Scaffold000164-p120459	0.06	A/C	A01	20722278	AA	CC	AA	CC	CC	AA	AA	AA	AA	AA	AA	AA	AA	AA	AA	AA	AA	AA	AA	AA	AA	AA	AA	AA	AA	AA	AA	AA	AA	AA	AA	AA	AA	AA	AA	AA	AA	CC	AA	AA	AA	AA	NC	AA
714	Bn-Scaffold000164-p55747	0.05	T/C	A01	20793105	TT	CC	TT	CC	CC	CC	TT	CC	TT	CC	CC	CC	CC	CC	CC	CC	CC	CC	CC	CC	CC	CC	CC	CC	CC	CC	CC	CC	CC	CC	CC	CC	CC	CC	NC	CC	CC	CC	CC	CC	CC	CC	CC	CC
715	Bn-Scaffold000164-p46170	0.06	T/C	A01	20804114	TT	CC	CC	TT	TT	CC	TT	CC	TT	CC	CC	CC	CC	CC	CC	CC	CC	CC	CC	CC	CC	CC	CC	CC	CC	CC	CC	CC	NC	CC	CC	CC	CC	CC	NC	CC	CC	CC	CC	CC	CC	CC	CC	CC
716	Bn-Scaffold000164-p39872	0.09	A/C	A01	20810392	AA	CC	AA	CC	CC	AA	CC	AA	CC	AA	AA	AA	AA	AA	AA	AA	AA	AA	AA	AA	AA	AA	AA	NC	AA	AA	AA	AA	AA	AA	AA	AA	AA	AA	NC	AA	AA	AA	AA	AA	AA	AA	AA	AA
717	Bn-Scaffold000164-p11112	0.12	T/G	A01	20842093	TT	GG	NC	TT	TT	GG	TT	GG	TT	GG	GG	NC	GG	GG	GG	GG	GG	GG	GG	GG	GG	GG	GG	GG	GG	GG	TT	TT	GG	GG	GG	GG	GG	TT	NC	GG	GG	TT	GG	GG	GG	GG	NC	GG
718	Bn-A01-p26384777	0.14	T/C	A01	20910943	TT	CC	TT	TT	TT	NC	TT	TT	TT	CC	NC	NC	TT	TT	CC	TT	TT	TT	TT	TT	TT	NC	CC	TT	TT	TT	CC	CC	TT	TT	TT	TT	TT	NC	TT	TT	TT	CC	CC	TT	TT	TT	NC	CC
719	Bn-A01-p26425810	0.15	A/C	A01	20944361	AA	CC	NC	NC	NC	AA	CC	AA	CC	AA	NC	CC	AA	AA	AA	AA	AA	AA	AA	AA	AA	AA	AA	AA	AA	AA	AA	AA	NC	AA	AA	AA	NC	CC	CC	NC	AA	AA	AA	AA	NC	CC	AA	AA
720	Bn-A01-p26447438	0.15	A/C	A01	20969396	AA	CC	CC	NC	NC	NC	AA	CC	AA	AA	AA	AA	CC	CC	AA	CC	CC	CC	CC	CC	CC	NC	AA	CC	CC	CC	AA	AA	NC	CC	NC	CC	NC	AA	NC	NC	CC	AA	AA	CC	CC	AA	NC	AA
721	Bn-A01-p26516918	0.19	A/G	A01	21041246	AA	GG	GG	NC	NC	NC	AA	GG	AA	AA	NC	AA	GG	GG	NC	GG	GG	GG	GG	GG	GG	NC	AA	GG	GG	GG	AA	AA	GG	GG	GG	GG	GG	NC	AA	GG	GG	AA	AA	GG	AA	AA	NC	AA
722	Bn-A01-p27220075	0.02	T/C	A01	21365343	TT	CC	TT	TT	TT	TT	TT	TT	CC	TT	TT	NC	TT	TT	TT	TT	TT	TT	TT	TT	TT	TT	TT	TT	TT	TT	TT	TT	TT	TT	TT	TT	TT	TT	NC	TT	TT	TT	TT	TT	TT	TT	TT	TT
723	Bn-A01-p27263558	0.2	T/C	A01	21414717	TT	CC	TT	TT	TT	NC	TT	TT	CC	CC	CC	CC	TT	TT	NC	TT	CC	TT	TT	TT	TT	NC	CC	TT	TT	TT	CC	CC	TT	TT	TT	TT	NC	CC	NC	NC	TT	CC	CC	TT	TT	CC	NC	CC
724	Bn-scaff_15712_3-p804205	0.09	T/C	A01	21417155	TT	CC	TT	TT	TT	TT	NC	CC	TT	TT	TT	TT	TT	TT	TT	TT	TT	NC	TT	TT	CC	TT	NC	TT	TT	TT	TT	TT	TT	TT	TT	TT	NC	NC	NC	TT	TT	TT	TT	TT	TT	TT	TT	TT
725	Bn-A01-p27573404	0.14	T/C	A01	21708946	TT	CC	CC	TT	TT	CC	CC	TT	CC	CC	CC	CC	NC	CC	CC	CC	CC	CC	CC	CC	CC	CC	CC	CC	CC	CC	CC	CC	CC	CC	NC	CC	CC	CC	NC	NC	CC	CC	CC	CC	NC	CC	CC	CC
726	Bn-scaff_20838_1-p221095	0.13	A/G	A01	22369536	AA	GG	GG	AA	AA	GG	NC	GG	AA	GG	NC	GG	AA	GG	NC	NC	GG	NC	GG	NC	GG	NC	GG	NC	GG	NC	GG	GG	NC	NC	AA	GG	GG	GG	NC	AA	GG	GG	GG	GG	GG	NC	AA	NC
727	Bn-A01-p25072800	0.13	T/C	A01	22535867	TT	CC	TT	TT	TT	TT	NC	TT	TT	TT	TT	TT	NC	TT	TT	TT	TT	TT	TT	TT	TT	NC	TT	TT	TT	TT	TT	TT	TT	TT	TT	TT	TT	TT	NC	TT	NC	CC	TT	TT	TT	TT	NC	NC
728	Bn-A01-p25032772	0.14	A/G	A01	22586999	AA	GG	NC	GG	GG	AA	NC	AA	AA	GG	GG	AA	GG	GG	NC	NC	AA	AA	AA	NC	AA	NC	AA	NC	AA	NC	GG	GG	NC	NC	AA	AA	AA	AA	NC	AA	NC	GG	NC	AA	AA	AA	GG	NC
729	Bn-A01-p28497362	0.2	A/G	A01	22790513	AA	GG	AA	NC	NC	AA	NC	AA	AA	NC	NC	NC	GG	GG	NC	AA	AA	AA	AA	AA	AA	GG	AA	AA	AA	AA	AA	AA	AA	AA	AA	AA	AA	AA	AA	AA	NC	AA	AA	AA	AA	AA	AA	GG
730	Bn-A02-p1337706	0.16	T/C	A02	40405	TT	CC	CC	CC	CC	CC	CC	CC	CC	CC	CC	CC	CC	CC	CC	CC	CC	CC	CC	CC	CC	NC	CC	CC	CC	CC	CC	CC	CC	CC	CC	CC	CC	CC	CC	CC	CC	CC	CC	CC	CC	TT	CC	CC
731	Bn-A02-p1327787	0.15	T/C	A02	56720	TT	CC	TT	TT	TT	TT	TT	TT	NC	TT	TT	CC	TT	TT	TT	TT	TT	NC	TT	TT	TT	TT	TT	NC	TT	TT	TT	TT	TT	TT	TT	NC	TT	TT	TT	TT	TT	TT	TT	TT	TT	TT	TT	TT
732	Bn-A02-p1321904	0.14	A/C	A02	63037	AA	CC	CC	CC	CC	CC	CC	CC	AA	NC	CC	AA	CC	CC	CC	CC	CC	NC	CC	CC	CC	CC	CC	NC	CC	CC	CC	CC	CC	CC	CC	NC	CC	CC	CC	NC	CC	CC	CC	CC	CC	CC	NC	CC
733	Bn-A02-p1319039	0.14	A/G	A02	65631	AA	GG	GG	GG	GG	GG	GG	GG	NC	NC	GG	AA	GG	GG	GG	GG	GG	NC	GG	GG	GG	GG	GG	NC	GG	GG	GG	GG	GG	GG	GG	NC	GG	GG	GG	GG	GG	GG	GG	GG	GG	GG	NC	GG
734	Bn-A02-p1232964	0.15	T/C	A02	147940	TT	CC	TT	TT	TT	TT	TT	TT	TT	NC	TT	TT	TT	TT	TT	TT	TT	TT	TT	TT	TT	NC	TT	TT	TT	TT	TT	TT	TT	TT	TT	TT	TT	TT	TT	NC	TT	TT	TT	TT	TT	CC	TT	TT
735	Bn-A10-p16198852	0.19	A/C	A02	285928	AA	CC	CC	NC	CC	CC	CC	CC	CC	CC	CC	NC	CC	CC	CC	CC	CC	CC	CC	CC	NC	NC	CC	CC	CC	CC	CC	CC	CC	CC	CC	CC	CC	CC	CC	CC	CC	CC	NC	CC	CC	AA	CC	NC
736	Bn-A02-p1068542	0.17	T/C	A02	292748	TT	CC	TT	TT	TT	TT	TT	TT	TT	TT	TT	TT	TT	TT	TT	TT	TT	TT	TT	TT	TT	NC	TT	TT	TT	TT	TT	TT	TT	TT	TT	TT	TT	TT	TT	TT	TT	TT	TT	TT	TT	CC	TT	TT
737	Bn-A02-p2800579	0.17	T/A	A02	350595	TT	AA	AA	TT	NC	NC	AA	AA	NC	AA	AA	TT	AA	AA	AA	AA	AA	NC	NC	NC	TT	NC	AA	NC	AA	AA	AA	AA	AA	AA	NC	NC	AA	AA	NC	AA	AA	AA	TT	AA	AA	TT	AA	TT
738	Bn-A02-p2817281	0.18	A/C	A02	362797	AA	CC	NC	AA	NC	NC	CC	CC	CC	CC	CC	CC	NC	CC	CC	CC	CC	CC	NC	CC	AA	NC	CC	CC	CC	CC	CC	CC	NC	NC	AA	CC	CC	CC	AA	NC	CC	CC	CC	CC	CC	CC	CC	CC
739	Bn-A02-p3145923	0.1	A/C	A02	629806	AA	CC	CC	CC	CC	CC	CC	CC	CC	CC	CC	CC	NC	CC	CC	CC	CC	CC	CC	CC	CC	CC	CC	CC	CC	CC	CC	CC	CC	CC	CC	CC	CC	CC	CC	NC	CC	CC	CC	CC	CC	CC	CC	CC
740	Bn-A02-p3160461	0.02	T/G	A02	643888	TT	GG	GG	GG	GG	GG	GG	GG	GG	GG	GG	GG	GG	GG	GG	GG	TT	GG	NC	TT	TT	GG	GG	GG	GG	GG	GG	GG	GG	GG	GG	GG	GG	GG	GG	GG	GG	GG	GG	GG	GG	NC	GG	GG
741	Bn-A02-p3167622	0.11	A/G	A02	651272	AA	GG	GG	GG	GG	GG	GG	GG	GG	GG	GG	GG	AA	GG	GG	GG	GG	GG	GG	GG	GG	GG	GG	GG	GG	GG	GG	GG	NC	GG	GG	GG	GG	GG	GG	GG	GG	NC	GG	GG	GG	GG	GG	GG
742	Bn-A02-p3214095	0.15	A/G	A02	708824	AA	GG	GG	GG	GG	GG	GG	GG	GG	GG	GG	GG	GG	GG	GG	GG	GG	GG	GG	GG	GG	GG	GG	GG	GG	GG	GG	GG	GG	GG	GG	GG	GG	GG	GG	GG	GG	GG	GG	GG	GG	GG	GG	GG
743	Bn-A02-p3221634	0.14	A/G	A02	716361	AA	GG	GG	GG	GG	GG	GG	GG	GG	GG	GG	GG	GG	GG	GG	GG	GG	GG	GG	GG	GG	GG	GG	GG	GG	GG	GG	GG	NC	GG	GG	GG	GG	GG	GG	GG	GG	GG	GG	GG	GG	GG	GG	GG
744	Bn-A02-p3344176	0.17	A/G	A02	834100	AA	GG	AA	AA	AA	NC	AA	AA	GG	AA	AA	GG	GG	NC	AA	AA	AA	AA	AA	AA	AA	AA	AA	AA	AA	AA	AA	AA	NC	AA	AA	AA	AA	AA	AA	NC	AA	AA	NC	AA	AA	AA	AA	GG
745	Bn-A02-p3352863	0.08	A/C	A02	843147	AA	CC	CC	CC	CC	NC	CC	CC	CC	CC	CC	CC	AA	NC	CC	NC	NC	CC	CC	CC	CC	CC	CC	CC	CC	CC	CC	CC	NC	CC	CC	CC	CC	CC	CC	CC	CC	CC	CC	CC	CC	CC	CC	CC
746	Bn-A02-p3423823	0.15	T/C	A02	913125	TT	CC	NC	TT	TT	NC	NC	TT	CC	TT	TT	CC	CC	NC	TT	TT	TT	TT	TT	TT	TT	TT	NC	TT	TT	TT	TT	TT	TT	TT	TT	TT	TT	TT	CC	TT	TT	TT	NC	TT	TT	TT	TT	CC
747	Bn-A02-p3427640	0.15	A/G	A02	917116	AA	GG	GG	GG	GG	NC	NC	GG	AA	GG	GG	AA	AA	NC	GG	GG	GG	GG	GG	GG	GG	GG	NC	GG	GG	GG	GG	GG	GG	GG	GG	GG	GG	GG	GG	GG	GG	GG	NC	GG	GG	GG	GG	AA
748	Bn-A02-p3430069	0.2	T/G	A02	919546	TT	GG	NC	TT	TT	NC	NC	TT	GG	TT	TT	GG	GG	NC	TT	TT	TT	TT	TT	TT	TT	TT	NC	TT	TT	TT	TT	TT	TT	TT	TT	TT	TT	TT	GG	NC	TT	TT	NC	TT	TT	TT	TT	GG
749	Bn-A02-p3446017	0.14	A/G	A02	931391	AA	GG	NC	GG	GG	NC	NC	GG	GG	GG	GG	GG	AA	NC	GG	GG	GG	GG	GG	GG	GG	GG	NC	GG	GG	GG	AA	AA	NC	GG	GG	GG	GG	GG	AA	GG	GG	GG	GG	GG	GG	GG	GG	GG
750	Bn-A02-p3539297	0.11	A/G	A02	974266	AA	GG	NC	AA	AA	NC	NC	GG	AA	AA	AA	AA	AA	NC	AA	AA	AA	AA	AA	AA	AA	AA	AA	AA	AA	AA	GG	GG	AA	AA	AA	AA	AA	AA	GG	NC	AA	AA	AA	AA	AA	AA	AA	AA
751	Bn-A02-p3539377	0.1	A/G	A02	974446	AA	GG	NC	GG	GG	NC	NC	AA	GG	GG	GG	GG	GG	NC	GG	GG	GG	GG	GG	GG	GG	GG	GG	GG	GG	GG	AA	AA	GG	GG	GG	GG	GG	GG	GG	GG	GG	GG	GG	GG	GG	GG	GG	GG
752	Bn-A02-p3542024	0.12	T/C	A02	976982	TT	CC	NC	CC	CC	NC	NC	TT	CC	CC	CC	CC	CC	NC	CC	CC	CC	CC	CC	CC	CC	CC	CC	CC	CC	CC	TT	TT	NC	CC	CC	CC	CC	CC	CC	NC	CC	CC	CC	CC	CC	CC	CC	CC
753	Bn-A02-p3571230	0.19	A/G	A02	1007266	AA	GG	NC	GG	GG	GG	NC	AA	NC	GG	GG	AA	GG	GG	GG	GG	GG	GG	GG	GG	GG	GG	GG	GG	GG	GG	GG	GG	NC	GG	GG	GG	GG	GG	AA	GG	GG	GG	NC	GG	GG	AA	GG	AA
754	Bn-A02-p3633790	0.13	A/G	A02	1069145	AA	GG	NC	AA	AA	NC	NC	GG	NC	AA	AA	GG	AA	NC	AA	AA	AA	AA	AA	AA	AA	AA	AA	AA	AA	AA	GG	GG	AA	AA	AA	AA	AA	AA	AA	AA	AA	AA	NC	AA	AA	AA	AA	GG
755	Bn-A02-p3708263	0.15	A/C	A02	1134726	AA	CC	NC	AA	AA	NC	NC	CC	NC	AA	AA	NC	AA	NC	AA	AA	AA	AA	AA	AA	AA	AA	AA	AA	AA	AA	CC	CC	AA	AA	AA	AA	AA	AA	CC	AA	AA	AA	NC	AA	AA	AA	AA	CC
756	Bn-A02-p3711684	0.12	T/C	A02	1136697	TT	CC	NC	TT	TT	NC	NC	CC	TT	TT	TT	TT	TT	NC	TT	TT	TT	TT	TT	TT	TT	TT	TT	TT	TT	TT	CC	CC	TT	TT	TT	TT	TT	TT	TT	NC	TT	TT	TT	TT	TT	TT	TT	TT
757	Bn-A02-p3742509	0.19	A/G	A02	1167161	AA	GG	NC	AA	NC	NC	NC	GG	NC	AA	AA	NC	AA	NC	AA	AA	AA	AA	AA	AA	AA	AA	AA	AA	AA	AA	GG	GG	AA	AA	AA	AA	AA	AA	GG	NC	AA	AA	NC	AA	AA	AA	AA	GG
758	Bn-A02-p3759462	0.15	A/G	A02	1182014	AA	GG	NC	GG	GG	NC	NC	AA	NC	GG	GG	NC	GG	NC	GG	GG	GG	GG	GG	GG	GG	GG	GG	GG	GG	GG	AA	AA	GG	GG	GG	GG	GG	GG	AA	GG	GG	GG	NC	GG	GG	GG	GG	AA
759	Bn-A02-p3760177	0.14	T/C	A02	1182849	TT	CC	NC	CC	CC	NC	NC	TT	NC	CC	CC	NC	CC	NC	CC	CC	CC	CC	CC	CC	CC	CC	CC	CC	CC	CC	TT	TT	NC	CC	CC	CC	CC	CC	TT	CC	CC	CC	NC	CC	CC	CC	CC	TT
760	Bn-A02-p3796695	0.12	T/C	A02	1220001	TT	CC	NC	CC	CC	CC	NC	TT	NC	CC	CC	NC	CC	CC	CC	CC	CC	CC	CC	CC	CC	CC	CC	CC	CC	CC	TT	TT	CC	CC	CC	CC	CC	CC	TT	CC	CC	CC	NC	CC	CC	CC	CC	NC
761	Bn-A02-p3803198	0.13	A/G	A02	1223542	AA	GG	NC	GG	GG	GG	NC	AA	NC	GG	GG	NC	GG	GG	GG	GG	GG	GG	GG	GG	GG	GG	GG	GG	GG	GG	AA	AA	GG	GG	GG	GG	GG	GG	NC	GG	GG	GG	NC	GG	GG	GG	GG	AA
762	Bn-A02-p3803477	0.12	T/C	A02	1223920	TT	CC	NC	TT	TT	TT	NC	CC	NC	TT	TT	NC	TT	TT	TT	TT	TT	TT	TT	TT	TT	TT	TT	TT	TT	TT	CC	CC	TT	TT	TT	TT	TT	TT	NC	TT	TT	TT	NC	TT	TT	TT	TT	CC
763	Bn-A02-p3859399	0.18	T/C	A02	1278899	TT	CC	NC	TT	TT	TT	NC	CC	NC	NC	TT	CC	NC	NC	CC	TT	TT	TT	NC	TT	NC	TT	NC	NC	TT	TT	TT	TT	NC	NC	TT	NC	TT	TT	CC	TT	NC	NC	NC	TT	NC	NC	NC	CC
764	Bn-A02-p3860483	0.14	A/C	A02	1280075	AA	CC	CC	CC	CC	CC	CC	CC	CC	CC	CC	CC	CC	CC	NC	CC	CC	CC	CC	CC	NC	CC	NC	CC	CC	CC	CC	CC	NC	NC	CC	CC	CC	CC	CC	CC	CC	NC	CC	CC	CC	CC	CC	CC
765	Bn-A02-p3897213	0.12	A/G	A02	1313906	AA	GG	NC	AA	AA	AA	NC	GG	AA	AA	AA	AA	AA	AA	AA	AA	AA	AA	AA	AA	AA	AA	AA	AA	AA	AA	AA	AA	AA	AA	AA	AA	AA	AA	AA	AA	AA	AA	AA	AA	AA	AA	AA	AA
766	Bn-A02-p3934729	0.16	T/C	A02	1340342	TT	CC	NC	CC	NC	CC	NC	TT	NC	CC	CC	NC	CC	CC	CC	CC	CC	CC	CC	CC	CC	CC	CC	CC	CC	CC	CC	CC	CC	CC	CC	CC	CC	CC	TT	CC	CC	CC	NC	CC	CC	CC	CC	TT
767	Bn-A02-p4201122	0.16	T/C	A02	1576850	TT	CC	CC	CC	CC	CC	CC	CC	NC	CC	CC	NC	CC	CC	CC	CC	CC	CC	CC	CC	CC	CC	CC	CC	CC	CC	CC	CC	NC	CC	CC	CC	CC	CC	TT	NC	CC	CC	NC	CC	CC	CC	CC	TT
768	Bn-A02-p5326222	0.04	T/C	A02	2446575	TT	CC	TT	TT	TT	TT	TT	NC	NC	TT	TT	CC	NC	TT	TT	TT	TT	TT	TT	TT	TT	TT	NC	TT	TT	TT	TT	TT	TT	TT	NC	TT	TT	TT	CC	TT	TT	TT	NC	CC	TT	NC	TT	CC
769	Bn-A02-p5501733	0.11	T/C	A02	2621449	TT	CC	CC	TT	NC	CC	CC	CC	CC	CC	NC	CC	CC	CC	NC	CC	CC	CC	CC	CC	CC	CC	CC	CC	CC	CC	CC	CC	CC	CC	CC	CC	CC	CC	CC	CC	CC	CC	CC	CC	CC	CC	CC	CC
770	Bn-A02-p5507193	0.1	T/C	A02	2627033	TT	CC	CC	TT	NC	CC	CC	CC	CC	CC	NC	CC	CC	CC	NC	CC	CC	CC	CC	CC	CC	CC	CC	CC	CC	CC	CC	CC	CC	CC	CC	CC	CC	CC	CC	CC	CC	CC	CC	CC	CC	CC	CC	CC
771	Bn-A02-p5507530	0.13	A/G	A02	2627370	AA	GG	GG	AA	NC	GG	GG	GG	GG	GG	NC	GG	GG	GG	NC	GG	GG	GG	GG	GG	GG	GG	GG	GG	GG	GG	GG	GG	NC	GG	GG	GG	GG	GG	GG	GG	GG	GG	GG	GG	GG	GG	GG	GG
772	Bn-A02-p5519417	0.07	A/G	A02	2645266	AA	GG	GG	AA	NC	GG	GG	GG	GG	GG	GG	GG	GG	GG	NC	GG	GG	GG	GG	GG	GG	GG	GG	GG	GG	GG	GG	GG	GG	GG	GG	GG	GG	GG	GG	GG	GG	GG	GG	GG	GG	GG	GG	GG
773	Bn-A02-p5541204	0.09	T/C	A02	2662293	TT	CC	CC	TT	NC	CC	CC	CC	TT	CC	CC	TT	CC	CC	NC	CC	CC	CC	CC	CC	CC	CC	CC	CC	CC	CC	CC	CC	NC	CC	CC	CC	CC	CC	CC	CC	CC	CC	TT	TT	CC	CC	CC	TT
774	Bn-A02-p5551332	0.08	T/C	A02	2670443	TT	CC	TT	CC	NC	TT	TT	TT	CC	TT	TT	CC	TT	TT	CC	TT	TT	TT	TT	TT	TT	TT	TT	TT	TT	TT	TT	TT	TT	TT	NC	TT	TT	TT	TT	TT	TT	TT	CC	CC	TT	TT	TT	CC
775	Bn-A02-p5553077	0.1	T/G	A02	2672189	TT	GG	GG	TT	NC	GG	GG	GG	TT	GG	GG	TT	GG	GG	NC	GG	GG	GG	GG	GG	GG	GG	GG	GG	GG	GG	GG	GG	NC	GG	GG	GG	GG	GG	GG	GG	GG	GG	TT	TT	GG	GG	GG	TT
776	Bn-A02-p5571981	0.1	A/G	A02	2690369	AA	GG	AA	GG	NC	AA	AA	AA	GG	AA	AA	GG	AA	AA	NC	AA	AA	AA	AA	AA	AA	AA	AA	AA	AA	AA	AA	AA	AA	AA	AA	AA	AA	AA	AA	AA	AA	AA	GG	GG	AA	AA	AA	GG
777	Bn-A02-p5574727	0.19	T/G	A02	2693015	TT	GG	TT	TT	NC	NC	GG	GG	TT	GG	NC	TT	TT	TT	TT	TT	GG	TT	GG	NC	GG	GG	GG	TT	TT	TT	GG	GG	GG	GG	TT	GG	GG	GG	TT	NC	TT	NC	TT	TT	GG	GG	NC	TT
778	Bn-A02-p5601991	0.12	T/C	A02	2728206	TT	CC	TT	CC	NC	TT	TT	TT	TT	TT	TT	TT	TT	TT	NC	TT	TT	TT	TT	TT	TT	TT	TT	TT	TT	TT	TT	TT	TT	TT	TT	TT	TT	TT	TT	TT	TT	TT	TT	TT	TT	TT	TT	TT
779	Bn-A02-p5625172	0.17	T/C	A02	2764892	TT	CC	TT	TT	TT	NC	TT	TT	TT	TT	TT	TT	CC	CC	NC	CC	TT	TT	TT	TT	TT	TT	TT	TT	CC	NC	TT	NC	CC	CC	CC	TT	TT	TT	TT	TT	TT	NC	TT	TT	CC	TT	NC	TT
780	Bn-A02-p5644858	0.18	T/C	A02	2783793	TT	CC	TT	TT	TT	NC	TT	TT	TT	TT	TT	TT	NC	CC	NC	CC	TT	TT	TT	TT	TT	TT	TT	TT	CC	NC	TT	TT	NC	NC	CC	TT	TT	TT	TT	TT	TT	NC	TT	TT	NC	TT	NC	TT
781	Bn-A02-p5660188	0.08	A/G	A02	2800103	AA	GG	GG	GG	GG	GG	GG	GG	GG	GG	GG	GG	AA	GG	GG	GG	GG	GG	GG	GG	GG	GG	GG	GG	GG	GG	GG	GG	NC	GG	GG	GG	GG	GG	GG	NC	GG	GG	GG	GG	GG	GG	GG	GG
782	Bn-A02-p5661524	0.17	A/G	A02	2801341	AA	GG	AA	AA	AA	NC	AA	AA	AA	AA	AA	AA	NC	GG	NC	GG	AA	AA	AA	AA	AA	AA	AA	AA	GG	NC	AA	NC	NC	GG	GG	AA	AA	AA	AA	AA	AA	NC	AA	AA	GG	AA	NC	AA
783	Bn-A02-p5664842	0.15	T/C	A02	2804657	TT	CC	CC	CC	CC	NC	CC	CC	CC	CC	CC	CC	CC	TT	NC	TT	CC	CC	CC	CC	CC	CC	CC	CC	TT	NC	CC	CC	NC	CC	TT	CC	CC	CC	CC	CC	CC	NC	CC	CC	CC	CC	NC	CC
784	Bn-A02-p5666475	0.14	A/G	A02	2806290	AA	GG	AA	AA	AA	NC	AA	AA	AA	AA	AA	AA	AA	GG	NC	GG	AA	AA	AA	AA	AA	AA	AA	AA	GG	NC	AA	AA	AA	NC	GG	AA	AA	AA	AA	AA	AA	NC	AA	AA	NC	AA	NC	AA
785	Bn-A02-p5765840	0.05	T/G	A02	2912220	TT	GG	GG	GG	GG	GG	GG	GG	GG	GG	GG	GG	TT	GG	GG	GG	GG	GG	GG	GG	GG	GG	GG	GG	GG	GG	GG	GG	GG	GG	GG	GG	GG	GG	GG	GG	GG	GG	GG	GG	GG	GG	GG	GG
786	Bn-A02-p5802612	0.2	A/G	A02	2974319	AA	GG	GG	AA	AA	NC	AA	AA	AA	AA	AA	AA	GG	GG	NC	GG	AA	GG	AA	NC	AA	AA	AA	GG	GG	GG	AA	NC	GG	GG	GG	AA	AA	AA	GG	AA	GG	AA	AA	AA	GG	AA	AA	AA
787	Bn-A02-p5803164	0.15	T/C	A02	2974871	TT	CC	TT	CC	CC	NC	CC	CC	CC	CC	CC	CC	TT	TT	NC	TT	CC	TT	CC	NC	CC	CC	CC	TT	TT	TT	CC	NC	TT	TT	TT	CC	CC	CC	TT	CC	TT	CC	CC	CC	TT	CC	CC	CC
788	Bn-scaff_17522_1-p664211	0.13	A/C	A02	2981924	AA	CC	AA	AA	NC	AA	CC	CC	AA	NC	NC	NC	CC	AA	CC	CC	CC	AA	CC	CC	AA	AA	NC	CC	AA	CC	CC	AA	NC	AA	AA	CC	CC	CC	AA	NC	CC	NC	CC	CC	CC	AA	CC	CC
789	Bn-A02-p5907701	0.13	T/C	A02	3096856	TT	CC	CC	CC	NC	TT	TT	TT	TT	TT	NC	TT	TT	CC	NC	TT	TT	CC	TT	NC	TT	TT	NC	CC	TT	NC	TT	NC	CC	CC	TT	TT	TT	TT	TT	TT	CC	NC	TT	TT	CC	TT	NC	TT
790	Bn-A02-p5923878	0.13	T/C	A02	3111493	TT	CC	CC	TT	TT	NC	TT	TT	TT	TT	NC	TT	TT	CC	NC	CC	TT	CC	TT	NC	TT	TT	NC	CC	CC	CC	TT	NC	CC	CC	CC	TT	TT	TT	TT	TT	TT	NC	TT	TT	CC	TT	NC	TT
791	Bn-A02-p5925648	0.1	T/G	A02	3113352	TT	GG	TT	GG	GG	GG	GG	GG	GG	GG	GG	GG	GG	NC	GG	TT	GG	TT	GG	GG	GG	GG	NC	TT	NC	TT	GG	NC	NC	TT	NC	GG	GG	GG	GG	GG	GG	NC	GG	GG	TT	GG	GG	GG
792	Bn-A02-p5925766	0.15	A/C	A02	3113376	AA	CC	AA	CC	CC	NC	CC	CC	CC	CC	NC	CC	CC	AA	NC	AA	CC	AA	CC	NC	CC	CC	NC	AA	AA	AA	CC	NC	AA	AA	AA	CC	CC	CC	CC	CC	CC	NC	CC	CC	AA	CC	NC	CC
793	Bn-A02-p5991465	0.18	T/C	A02	3207120	TT	CC	CC	TT	TT	TT	TT	TT	TT	TT	TT	TT	TT	CC	TT	TT	TT	CC	TT	NC	TT	TT	TT	CC	TT	NC	TT	NC	CC	CC	TT	TT	TT	TT	TT	NC	TT	TT	TT	TT	CC	TT	TT	TT
794	Bn-A02-p6147730	0.11	T/G	A02	3316102	TT	GG	GG	TT	NC	NC	GG	GG	GG	GG	GG	GG	TT	GG	NC	GG	GG	GG	GG	GG	GG	GG	GG	GG	GG	GG	GG	GG	GG	GG	GG	GG	GG	GG	TT	GG	GG	GG	GG	GG	GG	GG	GG	GG
795	Bn-A02-p6147823	0.11	T/C	A02	3316295	TT	CC	TT	CC	NC	NC	TT	TT	TT	TT	TT	TT	CC	TT	NC	TT	TT	TT	TT	TT	TT	TT	TT	TT	TT	TT	TT	TT	TT	TT	TT	TT	TT	TT	CC	TT	TT	TT	TT	TT	TT	TT	TT	TT
796	Bn-A02-p6166043	0.14	A/C	A02	3330251	AA	CC	CC	AA	NC	NC	CC	CC	CC	CC	CC	CC	CC	CC	NC	CC	CC	CC	CC	CC	CC	AA	CC	CC	CC	CC	CC	CC	CC	CC	CC	CC	CC	CC	CC	CC	CC	NC	CC	CC	CC	CC	NC	CC
797	Bn-A02-p6166584	0.14	T/C	A02	3330689	TT	CC	CC	TT	NC	NC	CC	CC	CC	CC	CC	CC	CC	CC	TT	NC	CC	CC	CC	CC	CC	TT	CC	CC	NC	CC	CC	CC	CC	CC	NC	CC	CC	CC	CC	CC	CC	NC	CC	CC	CC	CC	NC	CC
798	Bn-A02-p6167491	0.13	A/C	A02	3331784	AA	CC	AA	CC	CC	NC	CC	CC	CC	CC	CC	CC	CC	AA	CC	CC	CC	AA	CC	NC	CC	CC	CC	AA	CC	NC	CC	NC	NC	AA	CC	CC	CC	CC	CC	CC	CC	CC	CC	CC	AA	CC	CC	CC
799	Bn-A02-p6182038	0.07	T/G	A02	3349322	TT	GG	GG	TT	NC	GG	GG	GG	GG	GG	GG	GG	TT	GG	NC	GG	GG	GG	GG	GG	GG	TT	GG	GG	GG	GG	GG	GG	GG	GG	GG	GG	GG	GG	TT	GG	TT	NC	GG	GG	GG	GG	NC	GG
800	Bn-A02-p6202881	0.14	A/C	A02	3373150	AA	CC	CC	AA	NC	NC	CC	CC	CC	CC	CC	CC	CC	CC	NC	CC	CC	CC	CC	CC	CC	AA	CC	CC	CC	CC	CC	CC	CC	CC	CC	CC	CC	CC	CC	CC	CC	NC	CC	CC	CC	CC	NC	CC
801	Bn-A02-p6203059	0.13	T/C	A02	3373428	TT	CC	TT	CC	NC	NC	TT	TT	TT	TT	TT	TT	TT	TT	NC	TT	TT	TT	TT	TT	TT	CC	TT	TT	TT	TT	TT	TT	TT	TT	TT	TT	TT	TT	TT	TT	TT	NC	TT	TT	TT	TT	NC	TT
802	Bn-A02-p6237474	0.09	A/C	A02	3407823	AA	CC	CC	CC	CC	CC	CC	CC	CC	CC	CC	CC	CC	CC	AA	AA	CC	CC	CC	CC	CC	CC	CC	CC	AA	NC	CC	CC	CC	CC	AA	CC	CC	CC	CC	CC	CC	CC	CC	CC	CC	CC	CC	CC
803	Bn-A02-p6256499	0.13	A/G	A02	3431700	AA	GG	AA	GG	NC	NC	AA	AA	AA	AA	AA	AA	AA	AA	AA	AA	AA	AA	AA	AA	AA	GG	AA	AA	AA	AA	AA	AA	AA	AA	AA	AA	AA	AA	AA	AA	GG	NC	AA	AA	AA	AA	NC	AA
804	Bn-A02-p6265274	0.09	T/C	A02	3438490	TT	CC	CC	TT	NC	NC	CC	CC	CC	CC	CC	CC	CC	CC	CC	CC	CC	CC	CC	CC	CC	TT	CC	CC	CC	CC	CC	CC	NC	CC	CC	CC	CC	CC	CC	CC	TT	NC	CC	CC	CC	CC	NC	CC
805	Bn-A02-p6267188	0.08	T/C	A02	3440433	TT	CC	TT	CC	NC	NC	TT	TT	TT	TT	TT	TT	TT	TT	TT	TT	TT	TT	TT	TT	TT	CC	TT	TT	TT	TT	TT	TT	TT	TT	TT	TT	TT	TT	TT	TT	NC	NC	TT	TT	TT	TT	NC	TT
806	Bn-A02-p6277812	0.15	T/C	A02	3451161	TT	CC	CC	TT	NC	NC	CC	CC	CC	CC	NC	CC	TT	CC	CC	CC	CC	CC	CC	CC	CC	TT	CC	CC	CC	CC	CC	CC	CC	CC	CC	CC	CC	CC	TT	CC	CC	NC	CC	CC	CC	CC	NC	CC
807	Bn-A02-p6280517	0.09	A/G	A02	3453766	AA	GG	GG	GG	GG	GG	GG	GG	GG	GG	GG	GG	NC	GG	AA	AA	GG	GG	GG	GG	GG	GG	GG	GG	AA	NC	GG	GG	GG	GG	AA	GG	GG	GG	NC	GG	NC	GG	GG	GG	GG	GG	GG	GG
808	Bn-A02-p6300284	0.05	T/C	A02	3473369	TT	CC	TT	CC	NC	NC	TT	TT	TT	TT	TT	TT	TT	TT	TT	TT	TT	TT	TT	TT	TT	CC	TT	TT	TT	TT	TT	TT	NC	TT	TT	TT	TT	TT	TT	TT	TT	TT	TT	TT	TT	TT	NC	TT
809	Bn-A02-p6315978	0.07	A/G	A02	3484603	AA	GG	GG	GG	GG	NC	GG	GG	GG	GG	GG	GG	AA	GG	GG	GG	GG	GG	GG	GG	GG	AA	GG	GG	GG	GG	GG	GG	GG	GG	GG	GG	GG	GG	AA	GG	GG	GG	GG	GG	GG	GG	NC	GG
810	Bn-A02-p6384663	0.08	A/C	A02	3572596	AA	CC	NC	AA	AA	NC	AA	AA	AA	AA	AA	AA	AA	CC	CC	CC	AA	NC	AA	NC	AA	CC	AA	CC	CC	CC	AA	NC	NC	CC	CC	AA	AA	AA	AA	AA	CC	NC	AA	AA	CC	AA	NC	AA
811	Bn-A02-p6391751	0.03	T/G	A02	3579769	TT	GG	TT	TT	TT	NC	TT	TT	TT	TT	TT	TT	TT	TT	TT	TT	TT	TT	TT	TT	TT	TT	TT	TT	TT	TT	TT	TT	TT	TT	TT	TT	TT	TT	TT	TT	TT	TT	TT	TT	TT	TT	TT	TT
812	Bn-A02-p6461773	0.12	T/C	A02	3675781	TT	CC	TT	CC	CC	NC	NC	NC	NC	NC	CC	NC	CC	TT	CC	CC	NC	TT	NC	TT	NC	CC	NC	TT	CC	NC	NC	TT	TT	TT	CC	NC	NC	NC	CC	CC	CC	CC	NC	NC	TT	NC	CC	NC
813	Bn-A02-p6473898	0.11	T/G	A02	3687810	TT	GG	GG	GG	GG	NC	GG	GG	GG	GG	NC	GG	GG	GG	GG	GG	GG	GG	GG	GG	GG	TT	GG	GG	GG	GG	GG	GG	GG	GG	GG	GG	GG	GG	GG	GG	TT	NC	GG	GG	GG	GG	NC	GG
814	Bn-A02-p6478309	0.13	A/G	A02	3692184	AA	GG	GG	GG	GG	GG	GG	GG	GG	GG	GG	GG	GG	GG	AA	AA	GG	GG	GG	GG	GG	GG	GG	GG	AA	NC	GG	GG	GG	GG	AA	GG	GG	GG	GG	NC	AA	GG	GG	GG	GG	GG	GG	GG
815	Bn-A02-p6564856	0.18	A/G	A02	3784926	AA	GG	AA	GG	GG	NC	GG	GG	GG	GG	GG	GG	GG	AA	AA	AA	AA	AA	AA	NC	GG	AA	GG	AA	AA	AA	GG	NC	AA	AA	AA	AA	GG	AA	GG	NC	AA	NC	GG	GG	AA	AA	NC	GG
816	Bn-A02-p6564861	0.18	T/C	A02	3785031	TT	CC	TT	CC	CC	NC	CC	CC	CC	CC	CC	CC	CC	TT	TT	TT	TT	TT	TT	NC	CC	TT	CC	TT	TT	TT	CC	NC	TT	TT	TT	TT	CC	TT	CC	NC	TT	NC	CC	CC	TT	TT	NC	CC
817	Bn-A02-p6577065	0.06	A/G	A02	3798595	AA	GG	NC	GG	GG	GG	GG	GG	GG	GG	GG	GG	GG	NC	GG	GG	GG	NC	GG	GG	GG	GG	GG	NC	GG	GG	GG	GG	NC	NC	GG	GG	NC	GG	GG	GG	NC	GG	GG	GG	NC	GG	GG	GG
818	Bn-A02-p6578877	0.18	T/G	A02	3800407	TT	GG	GG	TT	TT	NC	TT	TT	TT	TT	TT	TT	TT	GG	TT	TT	TT	GG	TT	NC	TT	TT	TT	GG	TT	TT	TT	NC	GG	GG	TT	TT	GG	TT	TT	TT	GG	NC	TT	TT	GG	TT	NC	TT
819	Bn-Scaffold009013-p209	0.13	T/C	A02	3862956	TT	CC	TT	TT	TT	TT	TT	TT	TT	TT	TT	TT	TT	TT	TT	TT	TT	TT	TT	TT	TT	TT	TT	TT	TT	TT	TT	TT	TT	TT	TT	TT	TT	TT	TT	TT	TT	NC	TT	TT	TT	TT	NC	TT
820	Bn-A02-p7012860	0.12	T/C	A02	4048031	TT	CC	CC	NC	NC	CC	CC	CC	CC	CC	NC	CC	CC	CC	NC	TT	TT	CC	TT	CC	CC	CC	CC	CC	TT	TT	CC	CC	CC	CC	NC	TT	CC	CC	CC	CC	CC	CC	CC	CC	CC	CC	NC	CC
821	Bn-A02-p7056194	0.09	A/G	A02	4095047	AA	GG	AA	NC	NC	AA	AA	AA	AA	AA	NC	AA	AA	AA	NC	GG	GG	AA	GG	AA	AA	AA	AA	AA	GG	GG	AA	AA	AA	AA	GG	GG	AA	AA	AA	AA	AA	AA	AA	AA	AA	AA	AA	AA
822	Bn-A02-p7104549	0.14	T/G	A02	4149450	TT	GG	GG	NC	NC	GG	GG	GG	GG	GG	GG	GG	GG	GG	GG	GG	GG	GG	GG	GG	GG	TT	GG	GG	GG	GG	GG	GG	NC	GG	GG	GG	GG	GG	GG	GG	GG	GG	GG	GG	GG	GG	NC	GG
823	Bn-A02-p7245763	0.11	A/C	A02	4297455	AA	CC	AA	AA	AA	AA	AA	AA	AA	AA	AA	AA	AA	AA	NC	CC	CC	AA	CC	AA	AA	AA	AA	AA	CC	CC	AA	AA	AA	AA	CC	CC	AA	AA	AA	NC	AA	AA	AA	AA	AA	AA	AA	AA
824	Bn-A02-p7260946	0.11	T/C	A02	4316712	TT	CC	TT	TT	TT	TT	TT	TT	TT	TT	TT	TT	TT	TT	NC	CC	CC	TT	CC	TT	TT	TT	TT	TT	CC	CC	TT	TT	TT	TT	CC	CC	TT	TT	TT	TT	TT	TT	TT	TT	TT	TT	TT	TT
825	Bn-A02-p7282115	0.1	T/G	A02	4331270	TT	GG	GG	GG	GG	GG	GG	GG	GG	GG	GG	GG	GG	GG	NC	TT	TT	GG	TT	GG	GG	GG	GG	GG	TT	TT	GG	GG	NC	GG	TT	TT	GG	GG	GG	NC	GG	GG	GG	GG	GG	GG	GG	GG
826	Bn-A02-p7297184	0.14	T/C	A02	4351117	TT	CC	CC	CC	CC	CC	CC	NC	CC	TT	NC	CC	CC	NC	CC	CC	CC	NC	CC	NC	NC	TT	CC	NC	CC	CC	NC	NC	NC	NC	CC	CC	CC	CC	CC	CC	CC	TT	NC	NC	NC	CC	NC	NC
827	Bn-A02-p7396082	0.09	T/G	A02	4418645	TT	GG	TT	TT	TT	NC	TT	TT	TT	TT	TT	TT	TT	TT	NC	GG	GG	TT	GG	TT	TT	TT	TT	TT	GG	GG	TT	TT	TT	TT	GG	GG	TT	TT	TT	NC	GG	TT	TT	TT	TT	TT	TT	TT
828	Bn-A02-p7464997	0.11	A/G	A02	4498368	AA	GG	GG	NC	NC	GG	AA	NC	NC	NC	NC	NC	NC	NC	GG	GG	GG	GG	GG	GG	NC	AA	GG	GG	GG	GG	NC	GG	NC	NC	GG	GG	GG	GG	NC	GG	GG	AA	NC	GG	NC	GG	AA	NC
829	Bn-A02-p7510882	0.1	T/C	A02	4531384	TT	CC	TT	TT	TT	CC	TT	CC	TT	CC	NC	NC	CC	CC	NC	CC	CC	CC	CC	CC	CC	TT	NC	CC	CC	CC	CC	CC	NC	CC	CC	CC	TT	TT	CC	CC	CC	TT	CC	CC	CC	TT	TT	CC
830	Bn-A02-p7804291	0.17	A/G	A02	4827385	AA	GG	AA	AA	AA	AA	GG	AA	AA	AA	AA	AA	GG	AA	AA	AA	AA	NC	AA	AA	AA	GG	AA	NC	AA	NC	AA	AA	AA	AA	AA	AA	AA	AA	AA	AA	AA	NC	AA	AA	AA	AA	GG	AA
831	Bn-A02-p7882027	0.11	T/C	A02	4867664	TT	CC	TT	CC	CC	CC	TT	CC	CC	CC	CC	CC	TT	CC	NC	NC	NC	CC	NC	NC	CC	TT	TT	CC	NC	CC	TT	NC	NC	CC	NC	NC	TT	TT	CC	CC	CC	NC	CC	CC	CC	TT	TT	CC
832	Bn-A02-p7892272	0.17	T/C	A02	4878558	TT	CC	TT	CC	CC	CC	TT	CC	CC	CC	CC	CC	TT	CC	CC	CC	CC	CC	CC	NC	CC	TT	TT	CC	CC	CC	TT	NC	NC	CC	CC	CC	TT	TT	CC	CC	CC	NC	CC	CC	CC	TT	TT	CC
833	Bn-A02-p7892561	0.13	A/G	A02	4878742	AA	GG	AA	GG	GG	GG	AA	GG	GG	GG	GG	GG	AA	GG	GG	GG	GG	GG	GG	NC	GG	AA	AA	GG	GG	GG	AA	NC	NC	GG	GG	GG	AA	AA	GG	GG	GG	NC	GG	GG	GG	AA	AA	GG
834	Bn-A02-p7893461	0.15	T/G	A02	4879646	TT	GG	GG	TT	TT	NC	GG	TT	TT	TT	TT	TT	GG	TT	NC	NC	NC	TT	NC	GG	TT	GG	GG	NC	NC	TT	GG	NC	TT	TT	NC	NC	GG	GG	TT	TT	NC	NC	TT	TT	TT	GG	GG	TT
835	Bn-A02-p7894216	0.17	T/G	A02	4880398	TT	GG	TT	GG	GG	NC	TT	GG	GG	GG	GG	GG	TT	GG	NC	NC	NC	GG	NC	NC	GG	TT	TT	GG	NC	GG	TT	NC	NC	GG	NC	NC	TT	TT	GG	GG	GG	NC	GG	GG	GG	TT	TT	GG
836	Bn-A02-p7926823	0.09	T/C	A02	4907991	TT	CC	CC	TT	TT	NC	CC	CC	CC	CC	CC	CC	CC	CC	TT	TT	TT	TT	TT	NC	CC	CC	CC	TT	TT	TT	CC	CC	CC	CC	TT	TT	CC	CC	CC	CC	TT	CC	CC	CC	CC	CC	CC	CC
837	Bn-A02-p7947982	0.16	T/C	A02	4929290	TT	CC	CC	CC	CC	NC	CC	TT	TT	TT	TT	TT	NC	TT	NC	CC	NC	CC	NC	CC	TT	TT	CC	CC	NC	CC	CC	NC	TT	TT	NC	NC	CC	CC	TT	TT	CC	TT	TT	TT	TT	CC	NC	TT
838	Bn-A02-p7952281	0.03	A/G	A02	4933490	AA	GG	GG	GG	GG	NC	GG	GG	GG	GG	GG	GG	AA	GG	AA	AA	AA	GG	AA	GG	GG	GG	GG	GG	AA	GG	GG	GG	NC	GG	AA	AA	GG	GG	GG	GG	GG	GG	GG	GG	GG	GG	GG	GG
839	Bn-A02-p7970283	0.16	A/C	A02	4952402	AA	CC	CC	AA	AA	AA	AA	CC	CC	CC	CC	CC	NC	CC	NC	NC	NC	AA	NC	NC	CC	NC	NC	AA	NC	AA	AA	NC	CC	CC	NC	NC	NC	NC	CC	CC	NC	CC	CC	CC	CC	NC	AA	CC
840	Bn-A02-p7975165	0.13	A/C	A02	4957131	AA	CC	CC	AA	AA	AA	AA	CC	AA	NC	AA	AA	CC	AA	AA	AA	AA	AA	AA	NC	CC	CC	NC	AA	AA	AA	AA	AA	AA	AA	AA	AA	CC	CC	AA	NC	CC	NC	AA	AA	AA	CC	NC	AA
841	Bn-A02-p8024157	0.15	A/G	A02	5008594	AA	GG	AA	AA	AA	NC	GG	AA	AA	NC	AA	AA	AA	AA	AA	AA	AA	AA	AA	AA	GG	AA	GG	AA	AA	AA	GG	NC	AA	AA	AA	AA	GG	GG	AA	NC	GG	AA	AA	AA	AA	GG	GG	AA
842	Bn-A02-p8140997	0.05	A/G	A02	5131861	AA	GG	GG	GG	GG	NC	GG	GG	GG	GG	GG	GG	GG	GG	AA	AA	AA	GG	AA	GG	GG	GG	GG	GG	AA	GG	GG	GG	GG	GG	AA	AA	GG	GG	GG	GG	GG	GG	GG	GG	GG	GG	GG	GG
843	Bn-A02-p8141909	0.05	A/G	A02	5132873	AA	GG	GG	GG	GG	NC	GG	GG	GG	GG	GG	GG	GG	GG	AA	AA	AA	GG	AA	GG	GG	GG	GG	GG	AA	GG	GG	GG	GG	GG	AA	AA	GG	GG	GG	GG	GG	GG	GG	GG	GG	GG	GG	GG
844	Bn-A02-p8145676	0.04	T/C	A02	5136752	TT	CC	CC	CC	CC	NC	CC	CC	CC	CC	CC	CC	CC	CC	TT	TT	TT	CC	TT	CC	CC	CC	CC	CC	TT	CC	CC	CC	CC	CC	TT	TT	CC	CC	CC	CC	CC	CC	CC	CC	CC	CC	CC	CC
845	Bn-A02-p8169424	0.17	A/G	A02	5160159	AA	GG	AA	GG	GG	NC	GG	AA	AA	AA	AA	AA	GG	AA	AA	AA	AA	GG	AA	NC	AA	AA	NC	GG	AA	GG	GG	NC	AA	AA	AA	AA	GG	GG	AA	AA	AA	AA	AA	AA	AA	GG	NC	AA
846	Bn-A02-p8215285	0.2	T/G	A02	5196188	TT	GG	TT	GG	GG	NC	GG	TT	TT	TT	TT	NC	TT	TT	TT	TT	TT	GG	TT	NC	TT	TT	GG	GG	TT	GG	GG	NC	TT	NC	TT	TT	TT	TT	NC	TT	GG	TT	TT	TT	NC	TT	GG	TT
847	Bn-A02-p8234978	0.11	T/C	A02	5215066	TT	CC	TT	TT	TT	NC	CC	TT	CC	CC	CC	CC	CC	CC	TT	TT	TT	TT	TT	TT	CC	CC	CC	NC	TT	TT	CC	CC	CC	CC	TT	TT	TT	CC	CC	CC	TT	CC	CC	CC	CC	TT	NC	CC
848	Bn-A02-p8284992	0.03	T/C	A02	5257747	TT	CC	CC	CC	CC	NC	CC	CC	CC	CC	CC	CC	CC	CC	TT	TT	TT	CC	TT	CC	CC	CC	CC	CC	TT	CC	CC	CC	NC	CC	TT	TT	CC	CC	CC	CC	CC	CC	CC	CC	CC	CC	CC	CC
849	Bn-A02-p8285151	0.19	T/C	A02	5257805	TT	CC	CC	TT	TT	NC	CC	CC	CC	CC	CC	CC	CC	CC	TT	TT	TT	TT	TT	NC	CC	CC	CC	TT	TT	TT	CC	CC	CC	CC	TT	TT	TT	CC	CC	NC	TT	CC	CC	CC	CC	TT	CC	CC
850	Bn-A02-p8294934	0.04	T/C	A02	5263544	TT	CC	CC	CC	CC	CC	CC	CC	CC	CC	CC	CC	CC	CC	CC	CC	CC	CC	CC	CC	CC	CC	CC	CC	CC	CC	CC	CC	CC	CC	CC	CC	CC	CC	CC	CC	TT	CC	CC	CC	CC	CC	NC	CC
851	Bn-A02-p8323616	0.12	A/C	A02	5287764	AA	CC	AA	CC	CC	NC	CC	AA	AA	AA	AA	AA	AA	AA	AA	AA	AA	AA	AA	AA	AA	AA	NC	AA	AA	AA	CC	NC	AA	AA	AA	AA	CC	AA	AA	AA	CC	AA	AA	AA	AA	CC	CC	AA
852	Bn-A02-p8335312	0.1	T/G	A02	5300252	TT	GG	GG	TT	TT	NC	TT	GG	GG	GG	GG	GG	GG	GG	GG	GG	GG	GG	GG	GG	GG	GG	NC	GG	GG	GG	TT	NC	NC	GG	GG	GG	TT	GG	GG	GG	GG	GG	GG	GG	GG	TT	NC	GG
853	Bn-A02-p8338189	0.15	T/C	A02	5303039	TT	CC	CC	CC	CC	NC	CC	TT	TT	TT	TT	TT	TT	TT	TT	TT	TT	CC	TT	CC	TT	TT	CC	CC	TT	CC	CC	NC	TT	TT	TT	TT	CC	TT	TT	TT	TT	TT	TT	TT	TT	CC	NC	TT
854	Bn-A02-p8344540	0.09	A/G	A02	5309300	AA	GG	NC	AA	AA	NC	AA	AA	AA	AA	AA	AA	AA	AA	GG	GG	GG	NC	GG	NC	AA	AA	AA	NC	GG	NC	AA	AA	AA	AA	GG	GG	NC	AA	AA	AA	NC	AA	AA	AA	AA	NC	AA	AA
855	Bn-A02-p8391383	0.09	A/C	A02	5341760	AA	CC	AA	CC	CC	NC	CC	AA	AA	AA	AA	AA	AA	AA	AA	AA	AA	AA	AA	AA	AA	AA	CC	AA	AA	AA	CC	NC	AA	AA	AA	AA	AA	AA	AA	AA	AA	AA	AA	AA	AA	AA	NC	AA
856	Bn-A02-p8412911	0.17	T/C	A02	5364680	TT	CC	CC	TT	TT	NC	TT	CC	CC	CC	CC	CC	CC	CC	TT	TT	TT	CC	TT	CC	CC	CC	NC	CC	TT	CC	TT	NC	NC	CC	TT	TT	CC	CC	CC	CC	CC	CC	CC	CC	CC	CC	TT	CC
857	Bn-A02-p8440451	0.15	A/G	A02	5381198	AA	GG	NC	GG	GG	NC	GG	AA	AA	AA	AA	AA	NC	AA	AA	AA	AA	NC	AA	NC	AA	AA	GG	NC	AA	NC	GG	NC	AA	AA	AA	AA	AA	NC	AA	AA	AA	AA	AA	AA	AA	AA	GG	AA
858	Bn-A02-p8443355	0.09	A/G	A02	5384119	AA	GG	AA	AA	AA	AA	AA	AA	AA	AA	AA	AA	AA	AA	AA	AA	AA	AA	AA	AA	AA	AA	AA	AA	AA	AA	AA	AA	AA	AA	AA	AA	NC	AA	AA	NC	GG	AA	AA	AA	AA	AA	AA	AA
859	Bn-A02-p8466214	0.09	T/C	A02	5401280	TT	CC	TT	CC	CC	NC	TT	CC	CC	CC	CC	CC	CC	CC	CC	CC	CC	TT	CC	TT	CC	CC	TT	TT	CC	TT	TT	NC	CC	CC	CC	CC	CC	CC	CC	CC	TT	CC	CC	CC	CC	CC	CC	CC
860	Bn-A02-p8472166	0.11	A/G	A02	5407606	AA	GG	AA	GG	GG	NC	AA	GG	GG	GG	GG	GG	GG	GG	GG	GG	GG	AA	GG	AA	GG	GG	AA	AA	GG	AA	AA	NC	GG	GG	GG	GG	GG	GG	GG	GG	AA	GG	GG	GG	GG	GG	GG	GG
861	Bn-A02-p8473119	0.17	T/C	A02	5408562	TT	CC	TT	CC	CC	NC	TT	CC	CC	CC	CC	CC	CC	CC	CC	CC	CC	TT	CC	TT	CC	CC	TT	TT	CC	TT	TT	NC	NC	CC	CC	CC	CC	CC	CC	NC	TT	CC	CC	CC	CC	CC	CC	CC
862	Bn-A02-p8481759	0.1	T/C	A02	5418110	TT	CC	CC	TT	TT	NC	CC	CC	CC	CC	CC	CC	CC	CC	TT	TT	TT	CC	TT	CC	CC	CC	CC	CC	TT	CC	CC	CC	CC	CC	TT	TT	TT	CC	CC	CC	CC	CC	CC	CC	CC	TT	NC	CC
863	Bn-A02-p8530142	0.09	T/G	A02	5498088	TT	GG	GG	NC	NC	NC	TT	GG	GG	GG	GG	GG	NC	GG	NC	NC	NC	GG	NC	GG	GG	GG	NC	GG	NC	GG	TT	NC	TT	GG	NC	NC	GG	NC	GG	GG	TT	GG	GG	GG	TT	GG	NC	GG
864	Bn-A02-p8538437	0.12	A/C	A02	5506805	AA	CC	AA	AA	AA	NC	CC	AA	AA	AA	AA	AA	AA	AA	CC	CC	CC	AA	CC	AA	AA	AA	NC	AA	CC	AA	CC	NC	CC	AA	CC	CC	AA	AA	AA	AA	CC	AA	AA	AA	CC	AA	NC	AA
865	Bn-A02-p8560119	0.13	T/C	A02	5532935	TT	CC	CC	CC	CC	NC	TT	CC	CC	CC	CC	CC	CC	CC	CC	CC	CC	CC	CC	CC	CC	CC	CC	CC	CC	CC	TT	NC	TT	CC	CC	CC	CC	CC	CC	CC	CC	CC	CC	CC	TT	CC	CC	CC
866	Bn-A02-p8575325	0.15	T/G	A02	5541148	TT	GG	TT	TT	TT	NC	GG	TT	TT	TT	TT	TT	TT	TT	TT	TT	TT	TT	TT	TT	TT	TT	TT	TT	TT	TT	GG	NC	GG	TT	TT	TT	TT	TT	TT	TT	TT	TT	TT	TT	GG	TT	TT	TT
867	Bn-A02-p8633119	0.13	T/C	A02	5583147	TT	CC	CC	NC	NC	NC	TT	CC	CC	CC	CC	CC	CC	CC	TT	TT	TT	CC	TT	CC	CC	CC	CC	CC	TT	CC	TT	NC	TT	CC	TT	TT	CC	CC	CC	CC	TT	CC	CC	CC	TT	CC	NC	CC
868	Bn-A02-p8634642	0.18	A/C	A02	5584775	AA	CC	CC	AA	AA	NC	CC	AA	AA	AA	AA	AA	AA	AA	CC	CC	CC	CC	CC	NC	AA	AA	AA	CC	CC	CC	CC	NC	CC	AA	CC	CC	AA	AA	AA	AA	AA	AA	AA	AA	CC	AA	AA	AA
869	Bn-A02-p8637915	0.13	A/C	A02	5587504	AA	CC	CC	AA	AA	NC	CC	AA	AA	AA	AA	AA	AA	AA	CC	CC	CC	CC	CC	NC	AA	AA	AA	CC	CC	CC	CC	NC	CC	AA	CC	CC	AA	AA	AA	AA	AA	AA	AA	AA	CC	AA	AA	AA
870	Bn-A02-p8660632	0.18	A/G	A02	5622238	AA	GG	AA	AA	AA	NC	GG	AA	AA	AA	AA	AA	AA	AA	AA	AA	AA	AA	AA	AA	AA	AA	AA	AA	AA	AA	GG	NC	GG	AA	AA	AA	GG	AA	AA	NC	GG	AA	AA	AA	GG	GG	NC	AA
871	Bn-A02-p8678600	0.14	T/C	A02	5644366	TT	CC	CC	CC	CC	NC	CC	TT	TT	TT	TT	TT	TT	TT	TT	TT	TT	CC	TT	NC	TT	TT	TT	CC	TT	CC	CC	NC	CC	TT	TT	TT	CC	TT	TT	TT	TT	TT	TT	TT	CC	CC	TT	TT
872	Bn-A02-p8682290	0.14	A/G	A02	5648057	AA	GG	GG	AA	AA	NC	AA	GG	GG	GG	GG	GG	GG	GG	GG	GG	GG	GG	GG	GG	GG	GG	GG	GG	GG	GG	AA	NC	AA	GG	GG	GG	GG	GG	GG	GG	GG	GG	GG	GG	AA	GG	GG	GG
873	Bn-A02-p8726802	0.14	T/G	A02	5694634	TT	GG	TT	TT	TT	NC	GG	TT	TT	TT	TT	TT	TT	TT	TT	TT	TT	TT	TT	TT	TT	TT	TT	TT	TT	TT	GG	NC	NC	TT	TT	TT	TT	TT	TT	NC	GG	TT	TT	TT	GG	TT	NC	TT
874	Bn-A02-p8732961	0.06	T/G	A02	5700382	TT	GG	GG	GG	GG	GG	GG	GG	GG	GG	GG	GG	GG	GG	NC	NC	NC	GG	NC	GG	GG	GG	GG	GG	NC	GG	GG	GG	GG	GG	NC	NC	TT	GG	GG	GG	GG	GG	GG	GG	GG	TT	NC	GG
875	Bn-A02-p8767145	0.07	A/G	A02	5739689	AA	GG	AA	GG	GG	NC	AA	AA	AA	AA	AA	AA	GG	AA	GG	GG	GG	AA	GG	AA	AA	AA	AA	AA	GG	AA	AA	AA	AA	AA	GG	GG	GG	GG	AA	AA	AA	AA	AA	AA	AA	GG	NC	AA
876	Bn-A02-p8777846	0.1	A/C	A02	5746621	AA	CC	CC	AA	AA	NC	AA	CC	CC	CC	CC	CC	CC	CC	CC	CC	CC	CC	CC	CC	CC	CC	CC	CC	CC	CC	AA	NC	AA	CC	CC	CC	AA	CC	CC	CC	CC	CC	CC	CC	AA	AA	NC	CC
877	Bn-A02-p8833760	0.11	T/C	A02	5787630	TT	CC	CC	CC	CC	NC	TT	CC	CC	CC	CC	CC	CC	CC	CC	CC	CC	CC	CC	CC	CC	CC	CC	CC	CC	CC	TT	NC	TT	CC	CC	CC	CC	CC	CC	CC	CC	CC	CC	CC	TT	CC	NC	CC
878	Bn-A02-p8834915	0.17	T/C	A02	5788785	TT	CC	CC	TT	TT	NC	TT	CC	CC	CC	CC	CC	TT	CC	CC	CC	CC	CC	CC	CC	CC	CC	CC	CC	CC	CC	TT	NC	TT	CC	CC	CC	CC	TT	CC	CC	CC	CC	CC	CC	TT	CC	NC	CC
879	Bn-A02-p8836098	0.13	A/G	A02	5789968	AA	GG	AA	AA	AA	NC	GG	AA	AA	AA	AA	AA	AA	AA	AA	AA	AA	AA	AA	AA	AA	AA	AA	AA	AA	AA	GG	NC	GG	AA	AA	AA	AA	AA	AA	AA	AA	AA	AA	AA	GG	AA	NC	AA
880	Bn-A02-p8865764	0.14	A/G	A02	5830143	AA	GG	GG	GG	GG	NC	AA	AA	AA	AA	AA	AA	GG	AA	GG	GG	GG	GG	GG	NC	AA	AA	AA	GG	GG	GG	AA	AA	AA	AA	GG	GG	GG	GG	AA	NC	GG	AA	AA	AA	AA	GG	NC	AA
881	Bn-A02-p8867507	0.14	T/C	A02	5831949	TT	CC	TT	TT	TT	NC	CC	CC	CC	CC	CC	CC	TT	CC	TT	TT	TT	TT	TT	NC	CC	CC	CC	TT	TT	TT	CC	CC	NC	CC	TT	TT	TT	TT	CC	CC	TT	CC	CC	CC	CC	TT	NC	CC
882	Bn-A02-p8867662	0.12	A/G	A02	5832004	AA	GG	GG	GG	GG	NC	AA	AA	AA	AA	AA	AA	GG	AA	GG	GG	GG	GG	GG	NC	AA	AA	NC	GG	GG	GG	AA	AA	AA	AA	GG	GG	GG	GG	AA	NC	GG	AA	AA	AA	AA	GG	GG	AA
883	Bn-A02-p8872271	0.15	T/C	A02	5834742	TT	CC	CC	CC	CC	NC	TT	TT	TT	TT	TT	TT	CC	TT	CC	CC	CC	CC	CC	NC	TT	TT	TT	CC	CC	CC	TT	TT	TT	TT	CC	CC	CC	CC	TT	NC	CC	TT	TT	TT	TT	CC	NC	TT
884	Bn-A02-p8873864	0.14	T/C	A02	5836258	TT	CC	TT	TT	TT	NC	CC	CC	CC	CC	CC	CC	TT	CC	TT	TT	TT	TT	TT	NC	CC	CC	CC	TT	TT	TT	CC	CC	NC	CC	TT	TT	TT	TT	CC	CC	TT	CC	CC	CC	CC	TT	NC	CC
885	Bn-A02-p8873993	0.16	A/G	A02	5836388	AA	GG	GG	GG	GG	NC	AA	AA	AA	AA	AA	AA	GG	AA	GG	GG	GG	GG	GG	NC	AA	AA	AA	GG	GG	GG	AA	AA	AA	AA	GG	GG	GG	GG	AA	NC	GG	AA	AA	AA	AA	GG	NC	AA
886	Bn-A02-p8874016	0.14	T/C	A02	5836511	TT	CC	TT	TT	TT	NC	CC	CC	CC	CC	CC	CC	TT	CC	TT	TT	TT	TT	TT	NC	CC	CC	CC	TT	TT	TT	CC	CC	CC	CC	TT	TT	TT	TT	CC	NC	TT	CC	CC	CC	CC	TT	NC	CC
887	Bn-A02-p8874299	0.14	T/G	A02	5836706	TT	GG	GG	GG	GG	NC	TT	TT	TT	TT	TT	TT	GG	TT	GG	GG	GG	GG	GG	NC	TT	TT	TT	GG	GG	GG	TT	TT	TT	TT	GG	GG	GG	GG	TT	NC	GG	TT	TT	TT	TT	GG	NC	TT
888	Bn-A02-p8874380	0.15	A/G	A02	5836893	AA	GG	AA	AA	AA	NC	GG	GG	GG	GG	GG	GG	AA	GG	AA	AA	AA	AA	AA	NC	GG	GG	GG	AA	AA	AA	GG	GG	GG	GG	AA	AA	AA	AA	GG	NC	AA	GG	GG	GG	GG	AA	NC	GG
889	Bn-A02-p8877587	0.13	T/C	A02	5839745	TT	CC	CC	CC	CC	NC	TT	TT	TT	TT	TT	TT	CC	TT	CC	CC	CC	CC	CC	NC	TT	TT	TT	CC	CC	CC	TT	TT	TT	TT	CC	CC	CC	CC	TT	TT	CC	TT	TT	TT	TT	CC	NC	TT
890	Bn-A02-p8877788	0.15	T/C	A02	5839948	TT	CC	CC	CC	CC	NC	TT	TT	TT	TT	TT	TT	CC	TT	CC	CC	CC	CC	CC	NC	TT	TT	TT	CC	CC	CC	TT	TT	TT	TT	CC	CC	CC	CC	TT	NC	CC	TT	TT	TT	TT	CC	CC	TT
891	Bn-A02-p8880230	0.13	A/G	A02	5842396	AA	GG	GG	GG	GG	NC	AA	AA	AA	AA	AA	AA	GG	AA	GG	GG	GG	GG	GG	NC	AA	AA	AA	GG	GG	GG	AA	AA	AA	AA	GG	GG	GG	GG	AA	AA	GG	AA	AA	AA	AA	GG	NC	AA
892	Bn-A02-p8880464	0.11	A/G	A02	5842630	AA	GG	GG	GG	GG	NC	AA	AA	AA	AA	AA	AA	GG	AA	GG	GG	GG	GG	GG	NC	AA	AA	AA	GG	GG	GG	AA	AA	AA	AA	GG	GG	GG	GG	AA	AA	GG	AA	AA	AA	AA	GG	GG	AA
893	Bn-A02-p8883792	0.11	T/C	A02	5844417	TT	CC	TT	TT	TT	NC	CC	CC	CC	CC	CC	CC	TT	CC	TT	TT	TT	TT	TT	NC	CC	CC	CC	TT	TT	TT	CC	CC	NC	CC	TT	TT	TT	TT	CC	CC	TT	CC	CC	CC	CC	TT	NC	CC
894	Bn-A02-p8884712	0.19	T/C	A02	5845347	TT	CC	NC	NC	NC	NC	CC	CC	CC	CC	CC	CC	TT	CC	TT	TT	TT	TT	TT	NC	CC	CC	CC	TT	TT	TT	CC	CC	NC	CC	TT	TT	TT	TT	CC	CC	TT	CC	CC	CC	CC	TT	NC	CC
895	Bn-A02-p8885209	0.11	A/G	A02	5845943	AA	GG	GG	GG	GG	NC	AA	AA	AA	AA	AA	AA	GG	AA	GG	GG	GG	GG	GG	NC	AA	AA	AA	GG	GG	GG	AA	AA	AA	AA	GG	GG	GG	GG	AA	AA	GG	AA	AA	AA	AA	GG	NC	AA
896	Bn-A02-p8885908	0.14	A/C	A02	5846640	AA	CC	AA	AA	AA	NC	CC	CC	CC	CC	CC	CC	AA	CC	AA	AA	AA	AA	AA	NC	CC	CC	CC	AA	AA	AA	CC	CC	CC	CC	AA	AA	AA	AA	CC	CC	AA	CC	CC	CC	CC	AA	NC	CC
897	Bn-A02-p8886238	0.15	A/G	A02	5846871	AA	GG	AA	AA	AA	NC	GG	GG	GG	GG	GG	GG	AA	GG	AA	AA	AA	AA	AA	NC	GG	GG	GG	AA	AA	AA	GG	GG	GG	GG	AA	AA	AA	AA	GG	GG	AA	GG	GG	GG	GG	AA	NC	GG
898	Bn-A02-p8891703	0.14	T/C	A02	5848264	TT	CC	TT	TT	TT	NC	CC	CC	CC	CC	CC	CC	TT	CC	TT	TT	TT	TT	TT	NC	CC	CC	CC	TT	TT	TT	CC	CC	CC	CC	TT	TT	TT	TT	CC	NC	TT	CC	CC	CC	CC	TT	NC	CC
899	Bn-A02-p8895388	0.15	A/G	A02	5850937	AA	GG	AA	AA	AA	NC	GG	GG	GG	GG	GG	GG	AA	GG	AA	AA	AA	AA	AA	NC	GG	GG	GG	AA	AA	AA	GG	GG	NC	GG	AA	AA	AA	AA	GG	GG	AA	GG	GG	GG	GG	AA	NC	GG
900	Bn-A02-p8912747	0.06	A/G	A02	5869156	AA	GG	AA	AA	AA	NC	AA	AA	AA	AA	AA	AA	GG	AA	GG	GG	GG	AA	GG	AA	AA	AA	AA	AA	GG	AA	AA	AA	NC	AA	GG	GG	GG	GG	AA	AA	AA	AA	AA	AA	AA	GG	GG	AA
901	Bn-A02-p9064726	0.04	T/C	A02	5883378	TT	CC	CC	CC	CC	CC	CC	CC	CC	CC	CC	CC	CC	CC	CC	CC	CC	CC	CC	CC	CC	CC	CC	CC	CC	CC	TT	NC	CC	CC	CC	CC	CC	CC	CC	NC	TT	CC	CC	CC	CC	CC	CC	CC
902	Bn-A02-p9080423	0.12	A/G	A02	5896898	AA	GG	AA	AA	AA	NC	AA	GG	GG	GG	GG	GG	NC	GG	AA	AA	AA	AA	AA	NC	GG	GG	GG	AA	AA	AA	GG	GG	AA	GG	AA	AA	AA	NC	GG	GG	GG	GG	GG	GG	AA	AA	AA	GG
903	Bn-A02-p9135710	0.09	T/C	A02	5933249	TT	CC	CC	CC	CC	NC	CC	TT	TT	TT	TT	TT	CC	TT	TT	TT	TT	CC	TT	NC	TT	TT	TT	CC	TT	CC	NC	TT	NC	TT	TT	TT	CC	CC	TT	TT	NC	TT	TT	TT	CC	CC	CC	TT
904	Bn-A02-p9187768	0.02	A/G	A02	5993492	AA	GG	GG	AA	AA	GG	GG	GG	GG	GG	GG	GG	GG	GG	GG	GG	GG	GG	GG	GG	GG	GG	GG	GG	GG	GG	GG	GG	NC	GG	GG	GG	GG	GG	GG	GG	GG	GG	GG	GG	GG	GG	GG	GG
905	Bn-A02-p9223722	0.1	A/G	A02	6027214	AA	GG	GG	GG	GG	NC	GG	GG	GG	GG	GG	GG	GG	GG	AA	AA	AA	GG	AA	GG	GG	GG	GG	GG	AA	GG	GG	GG	AA	GG	AA	AA	GG	GG	GG	GG	GG	GG	GG	GG	AA	GG	GG	GG
906	Bn-A02-p9224016	0.11	T/G	A02	6027508	TT	GG	GG	GG	GG	NC	GG	GG	GG	GG	GG	GG	GG	GG	TT	TT	TT	GG	TT	GG	GG	GG	GG	GG	TT	GG	GG	GG	TT	GG	TT	TT	GG	GG	GG	GG	GG	GG	GG	GG	TT	GG	GG	GG
907	Bn-A02-p9229113	0.14	T/C	A02	6032697	TT	CC	TT	TT	TT	NC	CC	TT	TT	TT	TT	TT	CC	TT	TT	TT	TT	TT	TT	TT	TT	TT	TT	TT	TT	TT	CC	NC	NC	TT	TT	TT	TT	CC	TT	TT	CC	TT	TT	TT	CC	TT	CC	TT
908	Bn-A02-p9239879	0.06	T/C	A02	6043196	TT	CC	CC	CC	CC	NC	CC	CC	CC	CC	CC	CC	TT	CC	CC	CC	CC	CC	CC	CC	CC	CC	CC	CC	CC	CC	CC	CC	NC	CC	CC	CC	CC	TT	CC	CC	CC	CC	CC	CC	TT	CC	CC	CC
909	Bn-A02-p9240182	0.03	T/G	A02	6043499	TT	GG	TT	TT	TT	NC	TT	TT	TT	TT	TT	TT	TT	TT	GG	GG	GG	TT	GG	TT	TT	TT	TT	TT	GG	TT	TT	TT	NC	TT	GG	GG	TT	TT	TT	TT	TT	TT	TT	TT	TT	TT	TT	TT
910	Bn-A02-p9246552	0.09	A/G	A02	6049873	AA	GG	AA	AA	AA	NC	GG	AA	AA	AA	AA	AA	AA	AA	AA	AA	AA	AA	AA	AA	AA	AA	AA	AA	AA	AA	AA	AA	GG	AA	AA	AA	AA	AA	AA	AA	AA	AA	AA	AA	GG	AA	GG	AA
911	Bn-A02-p9255686	0.16	A/G	A02	6055652	AA	GG	AA	AA	AA	NC	GG	AA	AA	AA	AA	AA	GG	AA	AA	AA	AA	AA	AA	AA	AA	AA	AA	AA	AA	AA	GG	NC	GG	AA	AA	AA	AA	GG	AA	NC	GG	AA	AA	AA	GG	AA	GG	AA
912	Bn-A02-p9256040	0.15	A/G	A02	6055906	AA	GG	AA	AA	AA	NC	GG	AA	AA	AA	AA	AA	GG	AA	AA	AA	AA	AA	AA	AA	AA	AA	AA	AA	AA	AA	GG	NC	GG	AA	AA	AA	AA	GG	AA	NC	GG	AA	AA	AA	GG	AA	GG	AA
913	Bn-A02-p9258117	0.09	T/G	A02	6058092	TT	GG	GG	GG	GG	NC	TT	GG	GG	GG	GG	GG	TT	GG	GG	GG	GG	GG	GG	GG	GG	GG	GG	GG	GG	GG	TT	NC	TT	GG	GG	GG	GG	TT	GG	GG	TT	GG	GG	GG	TT	GG	TT	GG
914	Bn-A02-p9259325	0.08	A/C	A02	6059199	AA	CC	CC	CC	CC	NC	CC	CC	CC	CC	CC	CC	AA	CC	CC	CC	CC	CC	CC	CC	CC	CC	CC	CC	CC	CC	AA	NC	AA	CC	CC	CC	CC	AA	CC	CC	AA	CC	CC	CC	AA	CC	CC	CC
915	Bn-A02-p9339288	0.03	A/C	A02	6144790	AA	CC	NC	CC	CC	AA	AA	AA	AA	AA	AA	AA	NC	AA	AA	AA	AA	AA	AA	AA	AA	AA	AA	AA	AA	AA	AA	AA	AA	AA	AA	AA	NC	NC	CC	AA	AA	AA	AA	AA	AA	AA	AA	AA
916	Bn-A02-p9339514	0.17	T/C	A02	6145016	TT	CC	TT	TT	TT	NC	CC	TT	TT	TT	TT	TT	TT	TT	CC	CC	CC	CC	CC	NC	TT	TT	TT	CC	CC	CC	CC	NC	CC	TT	CC	CC	TT	TT	TT	NC	CC	TT	TT	TT	CC	CC	CC	TT
917	Bn-A02-p9371363	0.15	A/G	A02	6192402	AA	GG	GG	GG	GG	NC	GG	AA	AA	AA	AA	AA	AA	AA	AA	AA	AA	GG	AA	NC	AA	AA	AA	GG	AA	GG	AA	AA	GG	AA	AA	AA	AA	AA	GG	AA	AA	AA	AA	AA	GG	GG	GG	AA
918	Bn-A02-p9371633	0.1	T/C	A02	6192673	TT	CC	TT	CC	CC	NC	TT	TT	TT	TT	TT	TT	TT	TT	TT	TT	TT	CC	TT	NC	TT	TT	TT	CC	TT	CC	TT	TT	NC	TT	TT	TT	TT	TT	CC	TT	TT	TT	TT	TT	CC	CC	TT	TT
919	Bn-A02-p9371841	0.07	A/G	A02	6192881	AA	GG	GG	AA	AA	NC	GG	GG	GG	GG	GG	GG	GG	GG	GG	GG	GG	AA	GG	NC	GG	GG	GG	AA	GG	AA	GG	GG	AA	GG	GG	GG	GG	GG	AA	GG	GG	GG	GG	GG	AA	AA	GG	GG
920	Bn-A02-p9371930	0.1	T/C	A02	6192970	TT	CC	TT	CC	CC	NC	CC	TT	TT	TT	TT	TT	TT	TT	TT	TT	TT	CC	TT	NC	TT	TT	TT	CC	TT	CC	TT	TT	CC	TT	TT	TT	CC	TT	CC	TT	TT	TT	TT	TT	CC	CC	CC	TT
921	Bn-A02-p9371948	0.06	T/G	A02	6193084	TT	GG	GG	TT	TT	GG	TT	GG	GG	GG	GG	GG	GG	GG	GG	GG	GG	TT	GG	GG	GG	GG	GG	NC	GG	TT	GG	GG	NC	GG	GG	GG	TT	GG	TT	GG	GG	GG	GG	GG	NC	NC	TT	GG
922	Bn-A02-p9420837	0.17	T/G	A02	6240301	TT	GG	GG	GG	GG	NC	TT	TT	TT	TT	TT	TT	GG	GG	GG	GG	GG	GG	GG	NC	GG	TT	TT	GG	GG	GG	GG	GG	NC	GG	GG	GG	TT	GG	GG	NC	GG	TT	TT	TT	GG	GG	TT	TT
923	Bn-A02-p9465668	0.09	T/C	A02	6272797	TT	CC	CC	TT	TT	TT	CC	TT	TT	TT	TT	TT	CC	CC	TT	TT	TT	TT	TT	NC	TT	TT	NC	TT	TT	TT	TT	NC	TT	CC	TT	TT	CC	CC	TT	TT	TT	TT	TT	TT	TT	CC	CC	TT
924	Bn-A02-p9505646	0.05	T/C	A02	6319890	TT	CC	NC	CC	CC	NC	CC	CC	CC	CC	CC	CC	CC	NC	TT	TT	TT	CC	TT	CC	TT	CC	CC	CC	TT	CC	CC	CC	CC	NC	CC	TT	CC	CC	CC	CC	CC	CC	CC	CC	CC	CC	CC	CC
925	Bn-A02-p9506103	0.05	A/G	A02	6320447	AA	GG	NC	GG	GG	NC	GG	GG	GG	GG	GG	GG	GG	NC	AA	AA	AA	GG	AA	GG	AA	GG	GG	GG	AA	GG	GG	GG	GG	NC	GG	AA	GG	GG	GG	GG	GG	GG	GG	GG	GG	GG	GG	GG
926	Bn-A02-p9558338	0.12	T/C	A02	6363617	TT	CC	TT	TT	TT	TT	TT	CC	CC	CC	NC	CC	TT	TT	TT	TT	TT	TT	TT	TT	TT	CC	NC	TT	TT	TT	CC	NC	NC	TT	CC	TT	TT	TT	TT	NC	CC	CC	CC	CC	TT	TT	TT	CC
927	Bn-A02-p9558523	0.11	A/G	A02	6363903	AA	GG	GG	GG	GG	GG	NC	AA	AA	AA	AA	AA	NC	GG	GG	GG	GG	NC	GG	GG	GG	AA	NC	NC	GG	GG	AA	NC	NC	GG	AA	GG	GG	NC	GG	NC	AA	AA	AA	AA	NC	NC	NC	AA
928	Bn-A02-p9559304	0.1	T/C	A02	6364592	TT	CC	CC	CC	CC	CC	CC	TT	TT	TT	NC	TT	CC	CC	CC	CC	CC	CC	CC	CC	CC	TT	NC	CC	CC	CC	TT	NC	NC	CC	TT	CC	CC	CC	CC	NC	TT	TT	TT	TT	CC	CC	CC	TT
929	Bn-A02-p9608319	0.06	T/C	A02	6411852	TT	CC	TT	TT	TT	NC	TT	TT	TT	TT	TT	TT	CC	TT	CC	CC	CC	TT	CC	TT	CC	TT	TT	TT	CC	TT	CC	NC	NC	TT	TT	CC	TT	CC	TT	NC	CC	TT	TT	TT	TT	TT	TT	TT
930	Bn-A02-p9610453	0.03	A/C	A02	6418368	AA	CC	AA	AA	AA	NC	AA	AA	AA	AA	AA	AA	CC	AA	CC	CC	CC	AA	CC	AA	CC	AA	AA	AA	CC	AA	CC	NC	AA	AA	AA	CC	AA	CC	AA	AA	CC	AA	AA	AA	AA	AA	AA	AA
931	Bn-A02-p9635953	0.15	A/G	A02	6445549	AA	GG	GG	GG	GG	AA	GG	AA	AA	AA	AA	AA	AA	GG	NC	NC	NC	AA	NC	NC	NC	AA	NC	AA	NC	AA	GG	GG	AA	GG	AA	NC	GG	AA	GG	NC	GG	AA	AA	AA	AA	AA	GG	AA
932	Bn-A02-p9636219	0.11	A/G	A02	6445815	AA	GG	GG	GG	GG	NC	GG	GG	GG	GG	NC	GG	GG	GG	GG	GG	NC	AA	GG	NC	GG	GG	GG	AA	GG	AA	GG	GG	AA	GG	GG	GG	GG	GG	GG	GG	GG	GG	GG	GG	AA	AA	GG	GG
933	Bn-A02-p9726742	0.14	T/G	A02	6531347	TT	GG	TT	GG	GG	NC	TT	TT	TT	TT	TT	TT	TT	TT	GG	GG	GG	GG	GG	NC	GG	TT	TT	GG	GG	GG	GG	NC	GG	TT	TT	GG	TT	TT	GG	GG	GG	TT	TT	TT	GG	TT	TT	TT
934	Bn-A02-p9829719	0.1	T/G	A02	6701962	TT	GG	TT	GG	GG	NC	GG	TT	TT	TT	TT	TT	GG	TT	GG	GG	GG	GG	GG	TT	GG	TT	TT	GG	GG	GG	TT	TT	NC	TT	TT	GG	TT	GG	GG	NC	TT	TT	TT	TT	GG	TT	GG	TT
935	Bn-A06-p4844167	0.18	A/G	A02	6712871	AA	GG	GG	AA	AA	NC	AA	GG	GG	GG	GG	GG	AA	GG	GG	GG	GG	AA	GG	NC	GG	GG	GG	AA	GG	AA	AA	NC	AA	GG	GG	GG	GG	AA	AA	AA	AA	GG	GG	GG	AA	GG	AA	GG
936	Bn-A06-p4838544	0.19	T/G	A02	6716975	TT	GG	TT	TT	TT	NC	GG	TT	TT	TT	TT	TT	TT	TT	GG	GG	GG	GG	GG	NC	GG	TT	TT	GG	GG	GG	TT	TT	GG	TT	TT	GG	TT	TT	TT	TT	TT	TT	TT	TT	GG	TT	NC	TT
937	Bn-A02-p9885351	0.11	A/G	A02	6730398	AA	GG	AA	AA	AA	NC	GG	AA	AA	AA	AA	AA	AA	AA	GG	GG	GG	GG	GG	NC	GG	AA	AA	GG	GG	GG	AA	AA	NC	AA	AA	GG	AA	AA	AA	AA	AA	AA	AA	AA	GG	AA	GG	AA
938	Bn-A02-p9891733	0.11	A/G	A02	6736674	AA	GG	GG	AA	AA	AA	AA	AA	AA	AA	NC	AA	AA	GG	AA	AA	AA	AA	AA	NC	AA	AA	NC	AA	AA	AA	GG	GG	AA	GG	AA	AA	GG	AA	AA	NC	GG	AA	AA	AA	AA	GG	AA	AA
939	Bn-A02-p9959992	0.1	T/G	A02	6808559	TT	GG	TT	GG	GG	GG	GG	GG	GG	GG	GG	GG	GG	TT	GG	GG	GG	GG	GG	NC	GG	GG	GG	GG	GG	GG	GG	NC	NC	TT	GG	GG	TT	GG	GG	GG	GG	GG	GG	GG	GG	TT	GG	GG
940	Bn-A02-p9961743	0.04	A/G	A02	6810368	AA	GG	NC	GG	GG	GG	GG	GG	GG	GG	GG	GG	GG	NC	GG	GG	GG	GG	GG	GG	GG	GG	GG	GG	GG	GG	GG	GG	NC	NC	GG	GG	NC	GG	GG	GG	GG	GG	GG	GG	GG	AA	GG	GG
941	Bn-A02-p9996703	0.11	A/C	A02	6842579	AA	CC	AA	CC	CC	NC	CC	AA	AA	AA	AA	AA	AA	AA	AA	AA	AA	CC	AA	NC	AA	AA	AA	CC	AA	CC	CC	NC	NC	AA	AA	AA	AA	AA	CC	CC	CC	AA	AA	AA	CC	AA	CC	AA
942	Bn-A02-p10020231	0.09	T/C	A02	6858717	TT	CC	TT	TT	TT	NC	CC	CC	CC	CC	CC	CC	CC	TT	CC	CC	CC	CC	CC	NC	CC	CC	NC	CC	CC	CC	CC	NC	NC	TT	CC	CC	TT	CC	TT	NC	CC	CC	CC	CC	CC	TT	CC	CC
943	Bn-A02-p10096185	0.12	T/G	A02	6922449	TT	GG	GG	GG	GG	NC	TT	GG	GG	GG	GG	GG	GG	GG	TT	TT	TT	TT	TT	NC	TT	GG	GG	TT	TT	TT	TT	NC	NC	GG	GG	TT	GG	GG	GG	NC	TT	GG	GG	GG	TT	GG	TT	GG
944	Bn-A02-p10111305	0.11	A/G	A02	6937402	AA	GG	GG	AA	AA	AA	AA	AA	AA	AA	NC	AA	AA	GG	AA	AA	AA	AA	AA	NC	AA	AA	NC	AA	AA	AA	AA	NC	AA	GG	NC	AA	GG	AA	AA	AA	AA	AA	AA	AA	AA	GG	AA	AA
945	Bn-A02-p10176579	0.06	A/G	A02	7019142	AA	GG	GG	GG	GG	NC	GG	GG	GG	GG	GG	GG	GG	GG	AA	AA	AA	GG	AA	GG	AA	GG	GG	GG	AA	GG	AA	NC	NC	GG	GG	AA	GG	GG	GG	NC	AA	GG	GG	GG	GG	GG	GG	GG
946	Bn-A02-p10176749	0.06	T/C	A02	7019423	TT	CC	CC	CC	CC	NC	CC	CC	CC	CC	CC	CC	CC	CC	TT	TT	TT	CC	TT	CC	TT	CC	CC	CC	TT	CC	TT	NC	NC	CC	CC	TT	CC	CC	CC	NC	TT	CC	CC	CC	CC	CC	CC	CC
947	Bn-A02-p10186594	0.15	T/G	A02	7033214	TT	GG	TT	TT	TT	NC	GG	TT	TT	TT	TT	TT	TT	TT	GG	GG	GG	GG	GG	NC	GG	TT	TT	GG	GG	GG	GG	NC	NC	TT	TT	GG	TT	TT	TT	GG	GG	TT	TT	TT	GG	TT	GG	TT
948	Bn-A02-p10218812	0.03	A/C	A02	7067149	AA	CC	CC	CC	CC	CC	CC	CC	CC	CC	CC	CC	CC	CC	CC	CC	CC	CC	CC	CC	CC	CC	CC	CC	CC	CC	AA	NC	NC	CC	CC	CC	CC	CC	CC	NC	AA	CC	CC	CC	CC	CC	CC	CC
949	Bn-A02-p10289331	0.05	A/G	A02	7134263	AA	GG	GG	GG	GG	GG	GG	GG	GG	GG	GG	GG	GG	GG	GG	GG	GG	GG	GG	GG	GG	GG	GG	GG	GG	GG	GG	GG	NC	GG	GG	GG	GG	GG	GG	GG	GG	AA	GG	GG	GG	AA	GG	GG
950	Bn-A02-p10323998	0.11	T/C	A02	7170976	TT	CC	TT	TT	TT	NC	TT	TT	TT	TT	TT	TT	TT	TT	CC	CC	CC	TT	CC	TT	CC	TT	TT	TT	CC	TT	TT	TT	TT	TT	TT	CC	TT	TT	TT	TT	TT	CC	TT	TT	TT	CC	TT	TT
951	Bn-A02-p10396907	0.09	A/G	A02	7267840	AA	GG	AA	AA	AA	NC	AA	AA	AA	AA	AA	AA	AA	AA	GG	GG	GG	AA	GG	AA	AA	AA	AA	AA	GG	AA	AA	AA	AA	AA	AA	GG	AA	AA	AA	AA	AA	GG	AA	AA	AA	GG	AA	AA
952	Bn-scaff_16565_1-p221080	0.08	A/G	A02	7344445	AA	GG	AA	AA	AA	AA	AA	AA	AA	AA	AA	AA	AA	AA	AA	AA	AA	AA	AA	AA	AA	AA	AA	AA	AA	AA	AA	AA	AA	AA	AA	AA	AA	AA	AA	AA	AA	GG	AA	AA	AA	AA	AA	AA
953	Bn-A02-p10485644	0.06	A/C	A02	7344559	AA	CC	CC	CC	CC	NC	CC	CC	CC	CC	CC	CC	CC	CC	AA	AA	AA	CC	AA	CC	CC	CC	CC	CC	AA	CC	AA	NC	NC	CC	CC	AA	CC	CC	CC	NC	AA	CC	CC	CC	CC	CC	CC	CC
954	Bn-A02-p10493685	0.11	A/C	A02	7351355	AA	CC	AA	AA	AA	NC	AA	AA	AA	AA	AA	AA	AA	AA	CC	CC	CC	AA	CC	AA	AA	AA	AA	AA	CC	AA	CC	NC	NC	AA	AA	CC	AA	AA	AA	NC	CC	AA	AA	AA	AA	AA	AA	AA
955	Bn-A02-p10507864	0.11	T/C	A02	7365247	TT	CC	TT	TT	TT	TT	TT	CC	CC	CC	CC	CC	TT	TT	TT	TT	TT	TT	TT	TT	TT	TT	NC	TT	TT	TT	TT	TT	TT	TT	TT	TT	TT	TT	TT	TT	TT	CC	CC	CC	TT	TT	TT	CC
956	Bn-A02-p10507801	0.11	A/G	A02	7365284	AA	GG	GG	GG	GG	GG	GG	AA	AA	AA	AA	AA	GG	GG	GG	GG	GG	GG	GG	GG	GG	GG	NC	GG	GG	GG	GG	GG	NC	GG	GG	GG	GG	GG	GG	GG	GG	AA	AA	AA	GG	GG	GG	AA
957	Bn-A02-p10508075	0.09	A/G	A02	7365458	AA	GG	NC	AA	AA	AA	AA	GG	GG	GG	GG	GG	AA	NC	AA	AA	AA	AA	AA	AA	AA	NC	GG	AA	AA	AA	AA	AA	NC	NC	AA	AA	NC	AA	AA	AA	AA	GG	GG	GG	AA	NC	AA	GG
958	Bn-A02-p10510996	0.1	A/C	A02	7371579	AA	CC	CC	AA	AA	NC	AA	AA	AA	AA	AA	AA	AA	CC	CC	CC	CC	AA	CC	NC	AA	CC	AA	AA	CC	AA	CC	CC	NC	CC	AA	CC	CC	CC	AA	NC	CC	AA	AA	AA	AA	CC	AA	AA
959	Bn-A02-p10524842	0.13	T/G	A02	7382024	TT	GG	TT	TT	TT	NC	TT	TT	TT	TT	TT	TT	TT	TT	GG	GG	GG	TT	GG	TT	TT	TT	TT	TT	GG	TT	GG	NC	TT	TT	TT	GG	TT	GG	TT	NC	GG	GG	TT	TT	TT	TT	TT	TT
960	Bn-A02-p10527075	0.1	A/G	A02	7384356	AA	GG	AA	AA	AA	NC	AA	AA	AA	AA	AA	AA	AA	AA	GG	GG	GG	AA	GG	AA	AA	AA	AA	AA	GG	AA	GG	NC	AA	AA	AA	GG	AA	GG	AA	NC	GG	GG	AA	AA	AA	AA	AA	AA
961	Bn-A02-p10528586	0.1	T/C	A02	7385771	TT	CC	TT	TT	TT	NC	TT	TT	TT	TT	TT	TT	TT	TT	CC	CC	CC	TT	CC	TT	TT	TT	TT	TT	CC	TT	CC	NC	TT	TT	NC	CC	TT	CC	TT	NC	CC	CC	TT	TT	TT	NC	TT	TT
962	Bn-A02-p10530978	0.11	A/G	A02	7389096	AA	GG	AA	AA	AA	NC	AA	AA	AA	AA	AA	AA	AA	AA	GG	GG	GG	AA	GG	AA	AA	AA	AA	AA	GG	AA	GG	NC	AA	AA	AA	GG	AA	GG	AA	NC	GG	GG	AA	AA	AA	AA	AA	AA
963	Bn-A02-p10533300	0.1	T/C	A02	7391318	TT	CC	CC	CC	CC	NC	CC	CC	CC	CC	CC	CC	CC	CC	TT	TT	TT	CC	TT	CC	CC	CC	CC	CC	TT	CC	TT	NC	CC	CC	CC	TT	CC	TT	CC	NC	TT	TT	CC	CC	CC	CC	CC	CC
964	Bn-A02-p10540052	0.09	A/G	A02	7396444	AA	GG	AA	AA	AA	NC	AA	AA	AA	AA	AA	AA	AA	AA	GG	GG	GG	AA	GG	AA	AA	AA	AA	AA	GG	AA	GG	NC	AA	AA	AA	GG	AA	AA	AA	NC	GG	AA	AA	AA	AA	AA	AA	AA
965	Bn-A02-p10540148	0.12	T/C	A02	7396640	TT	CC	TT	TT	TT	NC	TT	TT	TT	TT	TT	TT	TT	TT	CC	CC	CC	TT	CC	TT	TT	TT	TT	TT	CC	TT	CC	NC	TT	TT	TT	CC	TT	CC	TT	NC	CC	CC	TT	TT	TT	TT	TT	TT
966	Bn-A02-p10568947	0.08	A/C	A02	7437084	AA	CC	CC	CC	CC	NC	CC	CC	CC	CC	CC	CC	CC	CC	NC	NC	NC	CC	NC	CC	CC	CC	CC	CC	NC	CC	NC	NC	CC	CC	CC	NC	CC	NC	CC	NC	AA	CC	CC	CC	CC	CC	CC	CC
967	Bn-A02-p10574526	0.05	A/G	A02	7443138	AA	GG	GG	GG	GG	NC	GG	GG	GG	GG	NC	GG	GG	GG	AA	AA	AA	GG	AA	GG	GG	GG	GG	GG	AA	GG	AA	NC	GG	GG	GG	AA	GG	AA	GG	NC	AA	GG	GG	GG	GG	GG	GG	GG
968	Bn-A02-p10587232	0.07	A/G	A02	7453094	AA	GG	GG	GG	GG	NC	GG	GG	GG	GG	GG	GG	GG	GG	AA	AA	AA	GG	AA	GG	GG	GG	GG	GG	AA	GG	AA	NC	NC	GG	GG	AA	GG	AA	GG	NC	AA	GG	GG	GG	GG	GG	GG	GG
969	Bn-A02-p10587170	0.07	T/G	A02	7453132	TT	GG	GG	TT	TT	TT	TT	TT	TT	TT	NC	TT	TT	GG	TT	TT	TT	TT	TT	NC	TT	GG	NC	TT	TT	TT	TT	NC	GG	GG	TT	TT	GG	TT	TT	TT	TT	GG	TT	TT	TT	GG	TT	TT
970	Bn-A02-p10621504	0.11	T/C	A02	7486342	TT	CC	CC	TT	TT	TT	TT	CC	CC	CC	NC	CC	TT	CC	TT	TT	TT	TT	TT	NC	TT	CC	CC	TT	TT	TT	TT	NC	NC	CC	TT	TT	CC	CC	TT	TT	TT	TT	CC	CC	TT	CC	TT	CC
971	Bn-A02-p10623838	0.11	A/G	A02	7488676	AA	GG	AA	GG	GG	NC	AA	AA	AA	AA	AA	AA	AA	AA	GG	GG	GG	AA	GG	AA	AA	AA	AA	AA	GG	AA	GG	NC	AA	AA	AA	GG	AA	AA	AA	NC	GG	AA	AA	AA	AA	AA	AA	AA
972	Bn-A02-p10624373	0.1	A/G	A02	7489211	AA	GG	GG	AA	AA	NC	GG	GG	GG	GG	GG	GG	GG	GG	AA	AA	AA	GG	AA	GG	GG	GG	GG	GG	AA	GG	AA	NC	GG	GG	GG	NC	GG	GG	GG	NC	AA	GG	GG	GG	GG	GG	GG	GG
973	Bn-A02-p10625720	0.13	T/C	A02	7490558	TT	CC	TT	CC	CC	NC	TT	TT	TT	TT	TT	TT	TT	TT	CC	CC	CC	TT	CC	TT	TT	TT	TT	TT	CC	TT	CC	NC	TT	TT	TT	CC	TT	TT	TT	NC	CC	CC	TT	TT	TT	TT	TT	TT
974	Bn-A02-p10626782	0.15	T/C	A02	7491620	TT	CC	CC	CC	CC	NC	TT	CC	CC	CC	NC	CC	TT	CC	CC	CC	CC	TT	CC	NC	TT	CC	CC	TT	CC	TT	CC	CC	CC	CC	TT	CC	CC	CC	TT	NC	CC	TT	CC	CC	TT	CC	TT	CC
975	Bn-A02-p10629886	0.11	T/C	A02	7494679	TT	CC	CC	CC	CC	NC	CC	CC	CC	CC	NC	CC	CC	CC	TT	TT	TT	CC	TT	CC	CC	CC	CC	CC	TT	CC	TT	NC	NC	CC	CC	TT	CC	CC	CC	NC	TT	TT	CC	CC	CC	CC	CC	CC
976	Bn-A02-p10637202	0.07	A/G	A02	7505860	AA	GG	AA	AA	AA	NC	AA	AA	AA	AA	NC	AA	AA	AA	GG	GG	GG	AA	GG	AA	AA	AA	AA	AA	GG	AA	GG	NC	AA	AA	AA	GG	AA	AA	AA	AA	GG	AA	AA	AA	AA	AA	AA	AA
977	Bn-A02-p10638989	0.08	T/C	A02	7507748	TT	CC	CC	CC	CC	NC	CC	CC	CC	CC	NC	CC	CC	CC	TT	TT	TT	CC	TT	CC	CC	CC	CC	CC	TT	CC	TT	NC	CC	CC	CC	TT	CC	CC	CC	NC	TT	CC	CC	CC	CC	CC	CC	CC
978	Bn-A02-p10668400	0.08	T/G	A02	7539255	TT	GG	GG	GG	GG	NC	GG	GG	GG	GG	NC	GG	GG	GG	TT	TT	TT	GG	TT	GG	GG	GG	GG	GG	TT	GG	TT	NC	GG	GG	GG	TT	GG	GG	GG	NC	TT	GG	GG	GG	GG	GG	GG	GG
979	Bn-A02-p10690394	0.13	A/G	A02	7557514	AA	GG	AA	AA	AA	GG	GG	AA	AA	AA	AA	AA	GG	AA	GG	GG	GG	GG	GG	NC	GG	AA	AA	GG	GG	GG	GG	NC	AA	AA	GG	GG	AA	AA	GG	GG	GG	GG	AA	AA	GG	AA	GG	AA
980	Bn-A02-p10700544	0.06	T/C	A02	7568858	TT	CC	CC	TT	TT	CC	CC	CC	CC	CC	NC	CC	CC	CC	CC	CC	CC	CC	CC	CC	CC	CC	CC	CC	CC	CC	CC	CC	NC	CC	CC	CC	CC	CC	CC	CC	CC	CC	CC	CC	CC	CC	CC	CC
981	Bn-A02-p10781906	0.13	T/C	A02	7608866	TT	CC	TT	TT	TT	NC	TT	CC	CC	CC	NC	CC	TT	TT	CC	CC	CC	TT	CC	TT	TT	TT	NC	TT	CC	TT	CC	NC	TT	TT	TT	CC	TT	CC	TT	NC	CC	TT	CC	CC	TT	TT	TT	CC
982	Bn-A02-p10786230	0.09	A/C	A02	7613291	AA	CC	AA	AA	AA	NC	AA	AA	AA	AA	AA	AA	AA	AA	CC	CC	CC	AA	CC	AA	AA	AA	AA	AA	CC	AA	CC	NC	AA	AA	AA	CC	AA	AA	AA	NC	CC	AA	AA	AA	AA	AA	AA	AA
983	Bn-A02-p10787104	0.08	A/G	A02	7614065	AA	GG	GG	GG	GG	NC	GG	GG	GG	GG	GG	GG	GG	GG	AA	AA	AA	GG	AA	GG	GG	GG	GG	GG	AA	GG	AA	NC	GG	GG	GG	AA	GG	GG	GG	NC	AA	GG	GG	GG	GG	GG	GG	GG
984	Bn-A02-p10787380	0.08	A/G	A02	7614341	AA	GG	GG	GG	GG	NC	GG	GG	GG	GG	GG	GG	GG	GG	AA	AA	AA	GG	AA	GG	GG	GG	GG	GG	AA	GG	AA	NC	NC	GG	GG	AA	GG	GG	GG	NC	AA	GG	GG	GG	GG	GG	GG	GG
985	Bn-A02-p10815211	0.14	T/C	A02	7641749	TT	CC	TT	CC	CC	NC	CC	TT	TT	TT	TT	TT	CC	TT	TT	TT	TT	CC	TT	NC	CC	TT	TT	CC	TT	CC	CC	NC	TT	TT	CC	TT	TT	TT	CC	CC	CC	TT	TT	TT	CC	TT	CC	TT
986	Bn-A02-p10815969	0.07	A/C	A02	7642607	AA	CC	NC	CC	CC	NC	CC	CC	CC	CC	CC	CC	CC	NC	AA	AA	AA	CC	AA	CC	CC	NC	CC	CC	AA	CC	CC	CC	NC	NC	CC	AA	NC	CC	CC	CC	CC	NC	CC	CC	CC	NC	CC	CC
987	Bn-A02-p10839131	0.08	A/G	A02	7660190	AA	GG	NC	NC	NC	NC	AA	AA	AA	AA	AA	AA	AA	NC	GG	GG	GG	AA	GG	AA	AA	NC	AA	AA	GG	AA	AA	AA	NC	NC	AA	GG	NC	AA	AA	AA	AA	NC	AA	AA	AA	NC	AA	AA
988	Bn-A02-p10857857	0.09	A/G	A02	7674616	AA	GG	AA	AA	AA	NC	AA	AA	AA	AA	AA	AA	AA	AA	GG	GG	GG	AA	GG	AA	AA	AA	AA	AA	GG	AA	AA	AA	AA	AA	AA	GG	AA	AA	AA	AA	AA	AA	AA	AA	AA	AA	AA	AA
989	Bn-A02-p10866642	0.11	A/C	A02	7696892	AA	CC	AA	CC	CC	NC	AA	AA	AA	AA	AA	AA	AA	AA	CC	CC	CC	AA	CC	AA	AA	AA	AA	AA	CC	AA	AA	AA	AA	AA	AA	CC	AA	AA	AA	AA	AA	CC	AA	AA	AA	AA	AA	AA
990	Bn-A02-p10879119	0.06	A/G	A02	7701777	AA	GG	GG	GG	GG	GG	NC	GG	GG	GG	NC	GG	NC	GG	GG	GG	GG	NC	GG	GG	NC	GG	GG	NC	GG	NC	AA	NC	GG	GG	NC	GG	GG	AA	NC	NC	AA	GG	GG	GG	NC	GG	NC	GG
991	Bn-A01-p16627043	0.07	A/G	A02	7791837	AA	GG	GG	GG	GG	NC	GG	GG	GG	GG	GG	GG	GG	GG	AA	AA	AA	GG	AA	GG	GG	GG	GG	GG	AA	GG	GG	GG	GG	GG	GG	AA	GG	GG	GG	GG	GG	AA	GG	GG	GG	GG	GG	GG
992	Bn-A02-p11038401	0.1	A/C	A02	7801149	AA	CC	CC	AA	AA	NC	NC	CC	CC	CC	CC	CC	NC	CC	CC	CC	CC	NC	CC	CC	NC	CC	CC	NC	CC	NC	AA	NC	NC	CC	NC	CC	CC	CC	NC	AA	AA	CC	CC	CC	NC	CC	NC	CC
993	Bn-A02-p11060975	0.07	T/C	A02	7821784	TT	CC	CC	TT	TT	TT	TT	TT	TT	TT	TT	TT	TT	CC	TT	TT	TT	TT	TT	NC	TT	CC	TT	TT	TT	TT	CC	CC	NC	CC	TT	TT	CC	TT	TT	TT	CC	TT	TT	TT	TT	CC	TT	TT
994	Bn-A02-p11073162	0.1	A/G	A02	7835657	AA	GG	GG	AA	AA	AA	NC	AA	AA	AA	AA	AA	NC	GG	AA	AA	AA	NC	AA	GG	NC	GG	NC	NC	AA	NC	GG	GG	GG	GG	NC	AA	GG	GG	NC	GG	GG	AA	AA	AA	NC	GG	NC	AA
995	Bn-A02-p11096221	0.05	A/G	A02	7861615	AA	GG	AA	AA	AA	AA	AA	AA	AA	AA	AA	AA	AA	AA	AA	AA	AA	AA	AA	AA	AA	AA	AA	AA	AA	AA	GG	NC	AA	AA	AA	AA	AA	AA	AA	NC	GG	AA	AA	AA	AA	AA	AA	AA
996	Bn-A02-p11155686	0.07	A/G	A02	7929084	AA	GG	AA	AA	AA	AA	AA	AA	AA	AA	AA	AA	AA	AA	AA	AA	AA	AA	AA	AA	AA	AA	AA	AA	AA	AA	GG	NC	AA	AA	AA	AA	AA	AA	AA	NC	GG	AA	AA	AA	AA	AA	AA	AA
997	Bn-A02-p11156474	0.08	T/C	A02	7929872	TT	CC	TT	TT	TT	TT	TT	TT	TT	TT	TT	TT	TT	TT	TT	TT	TT	TT	TT	TT	TT	TT	TT	TT	TT	TT	CC	NC	TT	TT	TT	TT	TT	TT	TT	NC	CC	TT	TT	TT	TT	TT	TT	TT
998	Bn-A02-p11159353	0.06	T/C	A02	7932819	TT	CC	CC	CC	CC	CC	CC	CC	CC	CC	CC	CC	CC	CC	CC	CC	CC	CC	CC	CC	CC	CC	CC	CC	CC	CC	TT	NC	CC	CC	CC	CC	CC	CC	CC	NC	TT	CC	CC	CC	CC	CC	CC	CC
999	Bn-A02-p11160726	0.12	T/C	A02	7934192	TT	CC	CC	CC	CC	NC	CC	CC	CC	CC	CC	CC	CC	CC	TT	TT	TT	CC	TT	CC	CC	CC	CC	CC	TT	CC	CC	CC	CC	CC	CC	TT	CC	CC	CC	CC	CC	TT	CC	CC	CC	CC	CC	CC
1000	Bn-A02-p11187572	0.01	T/C	A02	7978171	TT	CC	TT	TT	TT	TT	TT	TT	TT	TT	TT	TT	TT	TT	TT	TT	TT	TT	TT	TT	TT	TT	TT	TT	TT	TT	NC	NC	TT	TT	TT	TT	TT	TT	TT	TT	NC	TT	TT	TT	TT	TT	TT	TT
1001	Bn-A02-p11192451	0.1	A/G	A02	7980521	AA	GG	AA	GG	GG	NC	GG	AA	AA	AA	AA	AA	GG	AA	AA	AA	AA	GG	AA	NC	GG	AA	AA	GG	AA	GG	GG	NC	AA	AA	GG	AA	AA	AA	GG	GG	GG	AA	AA	GG	GG	AA	GG	GG
1002	Bn-A02-p11200305	0.08	A/G	A02	7989992	AA	GG	AA	GG	GG	AA	AA	AA	AA	AA	NC	AA	AA	AA	AA	AA	AA	AA	AA	AA	AA	AA	AA	AA	AA	AA	GG	NC	NC	AA	AA	AA	AA	GG	AA	NC	GG	AA	AA	AA	AA	AA	AA	AA
1003	Bn-A02-p11345557	0.13	T/C	A02	8004810	TT	CC	CC	TT	TT	NC	TT	TT	TT	TT	TT	TT	TT	CC	CC	CC	CC	TT	CC	NC	TT	TT	NC	TT	CC	CC	CC	CC	TT	CC	TT	CC	TT	TT	TT	NC	CC	TT	TT	TT	TT	TT	TT	TT
1004	Bn-A02-p11356944	0.11	A/G	A02	8016184	AA	GG	GG	GG	GG	NC	GG	AA	AA	AA	AA	AA	GG	GG	AA	AA	AA	AA	AA	NC	AA	AA	NC	AA	AA	AA	AA	NC	NC	GG	GG	AA	NC	AA	GG	NC	AA	NC	GG	GG	AA	NC	NC	GG
1005	Bn-A02-p11365167	0.11	A/C	A02	8025031	AA	CC	AA	AA	AA	CC	CC	AA	AA	AA	AA	AA	CC	AA	CC	CC	CC	AA	CC	AA	AA	AA	AA	AA	CC	CC	CC	NC	AA	AA	CC	CC	AA	AA	CC	CC	CC	AA	CC	CC	AA	AA	CC	CC
1006	Bn-A02-p11439590	0.13	T/C	A02	8150421	TT	CC	CC	CC	CC	NC	TT	CC	CC	CC	CC	CC	TT	CC	CC	CC	CC	CC	CC	CC	CC	CC	CC	CC	CC	CC	TT	NC	NC	CC	TT	CC	CC	CC	TT	NC	CC	CC	TT	TT	CC	CC	NC	TT
1007	Bn-A02-p11440895	0.09	T/G	A02	8151727	TT	GG	TT	TT	TT	NC	GG	TT	TT	TT	TT	TT	GG	TT	TT	TT	TT	TT	TT	TT	TT	TT	TT	TT	TT	TT	GG	NC	NC	TT	GG	TT	TT	TT	GG	NC	TT	TT	GG	GG	TT	TT	GG	GG
1008	Bn-A02-p11449348	0.07	T/C	A02	8161233	TT	CC	CC	CC	CC	CC	CC	CC	CC	CC	CC	CC	CC	CC	CC	CC	CC	CC	CC	CC	CC	CC	CC	CC	CC	CC	TT	NC	CC	CC	CC	CC	CC	CC	CC	CC	CC	CC	CC	CC	CC	CC	CC	CC
1009	Bn-A02-p11449488	0.08	T/C	A02	8161273	TT	CC	TT	CC	CC	TT	TT	TT	TT	TT	NC	TT	TT	TT	TT	TT	TT	TT	TT	TT	TT	TT	TT	TT	TT	TT	TT	TT	TT	TT	TT	TT	TT	CC	TT	TT	TT	CC	TT	TT	TT	TT	TT	TT
1010	Bn-A02-p11450032	0.05	T/C	A02	8161817	TT	CC	TT	TT	TT	TT	TT	TT	TT	TT	NC	TT	TT	TT	TT	TT	TT	TT	TT	TT	TT	TT	TT	TT	TT	TT	TT	TT	TT	TT	TT	TT	TT	CC	TT	TT	TT	CC	TT	TT	TT	TT	TT	TT
1011	Bn-A02-p11450463	0.05	T/G	A02	8162248	TT	GG	GG	GG	GG	GG	GG	GG	GG	GG	NC	GG	GG	GG	GG	GG	GG	GG	GG	GG	GG	GG	GG	GG	GG	GG	GG	GG	GG	GG	GG	GG	GG	TT	GG	GG	GG	TT	GG	GG	GG	GG	GG	GG
1012	Bn-A02-p11451035	0.13	A/G	A02	8162920	AA	GG	GG	AA	AA	GG	GG	GG	GG	GG	NC	GG	GG	GG	GG	GG	GG	GG	GG	GG	GG	GG	GG	GG	GG	GG	AA	NC	NC	GG	GG	GG	GG	AA	GG	GG	GG	AA	GG	GG	GG	GG	GG	GG
1013	Bn-A02-p11451261	0.07	A/G	A02	8163146	AA	GG	GG	GG	GG	GG	GG	GG	GG	GG	NC	GG	GG	GG	GG	GG	GG	GG	GG	GG	GG	GG	GG	GG	GG	GG	GG	GG	NC	GG	GG	GG	GG	AA	GG	GG	GG	AA	GG	GG	GG	GG	GG	GG
1014	Bn-A02-p11454573	0.09	T/C	A02	8166513	TT	CC	TT	CC	CC	TT	TT	TT	TT	TT	NC	TT	TT	TT	TT	TT	TT	TT	TT	TT	TT	TT	TT	TT	TT	TT	CC	NC	NC	TT	TT	TT	TT	CC	TT	TT	TT	CC	TT	TT	TT	TT	TT	TT
1015	Bn-A02-p11455068	0.06	A/C	A02	8167111	AA	CC	AA	AA	AA	AA	AA	AA	AA	AA	AA	AA	AA	AA	AA	AA	AA	AA	AA	AA	AA	AA	AA	AA	AA	AA	CC	NC	AA	AA	AA	AA	AA	AA	AA	AA	AA	AA	AA	AA	AA	AA	AA	AA
1016	Bn-A02-p11455369	0.05	T/G	A02	8167312	TT	GG	GG	GG	GG	GG	GG	GG	GG	GG	GG	GG	GG	GG	GG	GG	GG	GG	GG	GG	GG	GG	GG	GG	GG	GG	TT	NC	GG	GG	GG	GG	GG	GG	GG	GG	GG	GG	GG	GG	GG	GG	GG	GG
1017	Bn-A02-p11455310	0.08	A/C	A02	8167353	AA	CC	AA	CC	CC	AA	AA	AA	AA	AA	NC	AA	AA	AA	AA	AA	AA	AA	AA	AA	AA	AA	AA	AA	AA	AA	AA	AA	AA	AA	AA	AA	AA	CC	AA	AA	AA	CC	AA	AA	AA	AA	AA	AA
1018	Bn-A02-p11455659	0.08	A/C	A02	8167702	AA	CC	AA	CC	CC	AA	AA	AA	AA	AA	AA	AA	AA	AA	AA	AA	AA	AA	AA	AA	AA	AA	AA	AA	AA	AA	CC	NC	NC	AA	AA	AA	AA	AA	AA	AA	AA	AA	AA	AA	AA	AA	AA	AA
1019	Bn-A02-p11457727	0.13	A/G	A02	8169669	AA	GG	GG	AA	AA	GG	GG	GG	GG	GG	NC	GG	GG	GG	GG	GG	GG	GG	GG	GG	GG	GG	GG	GG	GG	GG	AA	NC	GG	GG	GG	GG	GG	AA	GG	GG	GG	AA	GG	GG	GG	GG	GG	GG
1020	Bn-A02-p11492320	0.1	A/G	A02	8209222	AA	GG	GG	AA	AA	NC	AA	GG	AA	AA	NC	AA	AA	GG	GG	GG	GG	AA	GG	NC	AA	AA	NC	AA	GG	GG	GG	GG	GG	GG	AA	GG	GG	GG	AA	NC	GG	GG	AA	AA	AA	GG	AA	AA
1021	Bn-A02-p11513420	0.06	A/G	A02	8230680	AA	GG	GG	GG	GG	GG	GG	GG	GG	GG	NC	GG	GG	GG	GG	GG	GG	GG	GG	GG	GG	GG	GG	GG	GG	GG	GG	GG	GG	GG	GG	GG	GG	AA	GG	GG	GG	AA	GG	GG	GG	GG	GG	GG
1022	Bn-A02-p11521800	0.11	T/G	A02	8236194	TT	GG	GG	TT	TT	TT	TT	GG	TT	TT	TT	TT	TT	TT	TT	TT	TT	TT	TT	TT	TT	TT	TT	TT	TT	TT	GG	GG	TT	GG	TT	TT	TT	TT	TT	TT	TT	GG	TT	TT	TT	TT	TT	TT
1023	Bn-A02-p11248280	0.09	T/C	A02	8255387	TT	CC	CC	CC	CC	TT	TT	CC	CC	CC	CC	CC	TT	CC	TT	TT	TT	TT	TT	NC	TT	CC	CC	TT	TT	TT	TT	NC	NC	CC	TT	TT	CC	TT	TT	TT	TT	TT	TT	TT	CC	CC	TT	TT
1024	Bn-A02-p11248642	0.07	T/C	A02	8255749	TT	CC	TT	TT	TT	TT	TT	TT	TT	TT	TT	TT	TT	TT	TT	TT	TT	TT	TT	TT	TT	TT	TT	TT	TT	TT	CC	NC	NC	TT	TT	TT	TT	TT	TT	NC	CC	TT	TT	TT	TT	TT	TT	TT
1025	Bn-A02-p11248742	0.1	A/G	A02	8255749	AA	GG	GG	GG	GG	AA	AA	GG	GG	GG	GG	GG	AA	GG	AA	AA	AA	AA	AA	NC	AA	GG	GG	AA	AA	AA	AA	NC	GG	GG	AA	AA	GG	AA	AA	AA	AA	AA	AA	AA	GG	GG	NC	AA
1026	Bn-A02-p11248828	0.15	A/G	A02	8255835	AA	GG	GG	GG	GG	AA	AA	GG	GG	GG	GG	GG	AA	GG	AA	AA	AA	AA	AA	NC	AA	GG	GG	AA	AA	AA	AA	NC	GG	GG	AA	AA	GG	AA	AA	AA	AA	AA	AA	AA	GG	GG	NC	AA
1027	Bn-A02-p11259297	0.14	A/G	A02	8266404	AA	GG	GG	GG	GG	AA	AA	GG	GG	GG	GG	GG	AA	GG	AA	AA	AA	AA	AA	NC	AA	GG	GG	AA	AA	AA	GG	GG	GG	GG	AA	AA	GG	AA	AA	NC	GG	AA	AA	AA	GG	GG	NC	AA
1028	Bn-A02-p11284285	0.18	T/C	A02	8292937	TT	CC	CC	CC	CC	NC	CC	TT	TT	TT	NC	TT	CC	CC	TT	TT	TT	CC	TT	CC	CC	CC	NC	CC	TT	CC	TT	NC	CC	CC	CC	TT	CC	CC	CC	NC	TT	CC	CC	CC	TT	CC	NC	CC
1029	Bn-A02-p11328718	0.16	T/C	A02	8335236	TT	CC	TT	CC	CC	TT	TT	CC	CC	CC	NC	CC	TT	TT	TT	TT	TT	CC	TT	NC	CC	CC	CC	CC	TT	TT	TT	TT	TT	TT	TT	TT	TT	CC	TT	TT	TT	TT	TT	TT	CC	TT	NC	TT
1030	Bn-A02-p11648522	0.15	A/C	A02	8372313	AA	CC	CC	AA	AA	AA	AA	CC	AA	AA	AA	AA	AA	CC	NC	AA	AA	AA	AA	AA	AA	AA	AA	AA	CC	AA	CC	CC	AA	CC	AA	AA	AA	AA	AA	NC	CC	CC	AA	AA	AA	AA	AA	AA
1031	Bn-A02-p11682974	0.15	T/C	A02	8405446	TT	CC	TT	CC	CC	CC	CC	TT	CC	CC	CC	CC	CC	TT	NC	CC	CC	TT	CC	NC	CC	CC	CC	CC	TT	CC	TT	TT	CC	TT	CC	CC	CC	CC	CC	NC	TT	TT	CC	CC	CC	CC	CC	CC
1032	Bn-A02-p11683024	0.14	T/G	A02	8405596	TT	GG	GG	TT	TT	TT	TT	GG	TT	TT	TT	TT	TT	GG	NC	TT	TT	GG	TT	NC	TT	TT	TT	TT	GG	TT	GG	GG	NC	GG	TT	TT	TT	TT	TT	NC	GG	GG	TT	TT	TT	TT	TT	TT
1033	Bn-A02-p11683481	0.15	T/C	A02	8405953	TT	CC	TT	CC	CC	CC	CC	TT	CC	CC	CC	CC	CC	TT	NC	CC	CC	TT	CC	NC	CC	CC	CC	CC	TT	CC	TT	TT	NC	TT	CC	CC	CC	CC	CC	NC	TT	TT	CC	CC	CC	CC	CC	CC
1034	Bn-A02-p11703005	0.14	A/G	A02	8418423	AA	GG	AA	GG	GG	GG	GG	AA	GG	GG	GG	GG	GG	GG	GG	GG	GG	AA	GG	NC	GG	GG	GG	GG	GG	GG	AA	AA	GG	AA	GG	GG	GG	GG	GG	GG	GG	AA	GG	GG	GG	GG	GG	GG
1035	Bn-A02-p11737945	0.05	T/C	A02	8450462	TT	CC	CC	CC	CC	CC	CC	CC	CC	CC	CC	CC	CC	TT	NC	CC	CC	CC	CC	CC	CC	CC	CC	CC	TT	CC	CC	CC	CC	CC	CC	CC	CC	CC	CC	NC	TT	NC	CC	CC	CC	CC	CC	CC
1036	Bn-A02-p11738896	0.05	T/C	A02	8451413	TT	CC	CC	CC	CC	CC	CC	CC	CC	CC	CC	CC	CC	TT	NC	CC	CC	CC	CC	CC	CC	CC	CC	CC	TT	CC	CC	CC	NC	CC	CC	CC	CC	CC	CC	NC	TT	NC	CC	CC	CC	CC	CC	CC
1037	Bn-A02-p11748602	0.16	A/G	A02	8459278	AA	GG	GG	AA	AA	NC	AA	GG	AA	AA	NC	AA	AA	AA	NC	GG	GG	GG	GG	NC	AA	AA	AA	AA	AA	GG	GG	GG	GG	GG	AA	GG	GG	GG	AA	AA	AA	AA	AA	AA	AA	GG	AA	AA
1038	Bn-A02-p11772983	0.13	A/G	A02	8480622	AA	GG	GG	AA	AA	NC	NC	NC	AA	AA	AA	AA	GG	AA	AA	AA	AA	AA	AA	AA	AA	AA	AA	AA	AA	AA	AA	NC	NC	GG	GG	AA	AA	AA	NC	NC	AA	AA	NC	GG	AA	AA	GG	NC
1039	Bn-A02-p11789023	0.07	A/G	A02	8492873	AA	GG	AA	AA	AA	NC	GG	AA	AA	AA	AA	AA	GG	AA	AA	AA	AA	AA	AA	AA	AA	AA	AA	AA	AA	AA	AA	AA	AA	AA	GG	AA	AA	AA	GG	NC	AA	AA	GG	GG	AA	AA	NC	GG
1040	Bn-A02-p11816790	0.18	A/G	A02	8522724	AA	GG	GG	AA	AA	AA	AA	GG	GG	GG	NC	GG	AA	GG	NC	AA	AA	AA	AA	NC	GG	GG	GG	GG	GG	AA	AA	NC	AA	GG	AA	AA	AA	GG	AA	NC	GG	AA	AA	AA	GG	AA	NC	AA
1041	Bn-A02-p11849409	0.08	A/G	A02	8560501	AA	GG	GG	AA	AA	GG	GG	GG	GG	GG	GG	GG	GG	GG	GG	GG	GG	AA	GG	NC	GG	GG	GG	GG	GG	GG	AA	GG	NC	GG	GG	GG	GG	GG	GG	GG	GG	GG	GG	GG	GG	GG	GG	GG
1042	Bn-A02-p11849571	0.16	A/G	A02	8560563	AA	GG	AA	GG	GG	GG	GG	GG	GG	GG	GG	GG	AA	AA	AA	AA	AA	GG	AA	GG	GG	GG	GG	GG	AA	AA	GG	AA	NC	AA	GG	AA	AA	AA	AA	NC	AA	AA	GG	GG	GG	AA	GG	GG
1043	Bn-A02-p11863349	0.1	T/C	A02	8574472	TT	CC	TT	CC	CC	TT	TT	TT	TT	TT	NC	TT	CC	CC	NC	TT	TT	CC	TT	NC	TT	TT	TT	TT	CC	TT	CC	TT	TT	TT	TT	TT	TT	TT	CC	NC	CC	TT	TT	TT	TT	TT	TT	TT
1044	Bn-A02-p11863681	0.09	A/G	A02	8574905	AA	GG	AA	GG	GG	GG	GG	GG	AA	AA	NC	AA	GG	GG	GG	AA	AA	GG	AA	NC	AA	AA	AA	AA	GG	AA	GG	AA	AA	AA	GG	AA	AA	AA	GG	GG	GG	AA	GG	GG	AA	AA	GG	GG
1045	Bn-A02-p11896294	0.08	T/G	A02	8599152	TT	GG	TT	TT	TT	GG	GG	GG	TT	TT	TT	TT	TT	TT	TT	TT	TT	TT	TT	TT	TT	TT	TT	TT	TT	TT	TT	TT	TT	TT	GG	TT	TT	TT	TT	NC	TT	GG	GG	GG	TT	TT	GG	GG
1046	Bn-A02-p11906704	0.11	T/C	A02	8616203	TT	CC	TT	TT	TT	TT	TT	TT	CC	CC	NC	CC	CC	CC	CC	CC	CC	CC	CC	CC	CC	CC	CC	CC	CC	CC	CC	TT	NC	TT	TT	CC	CC	CC	CC	NC	CC	TT	TT	TT	CC	CC	NC	TT
1047	Bn-A02-p11939715	0.14	A/C	A02	8652523	AA	CC	CC	CC	CC	CC	CC	NC	AA	AA	NC	AA	AA	AA	AA	AA	AA	AA	AA	AA	AA	AA	NC	AA	AA	AA	AA	CC	AA	CC	CC	AA	AA	AA	AA	NC	AA	CC	CC	CC	AA	AA	NC	CC
1048	Bn-A02-p11939983	0.12	A/G	A02	8652790	AA	GG	AA	AA	AA	AA	AA	NC	GG	GG	NC	GG	AA	GG	GG	GG	GG	GG	GG	GG	GG	GG	NC	GG	GG	GG	GG	AA	NC	AA	AA	GG	GG	GG	AA	NC	GG	AA	AA	AA	GG	GG	NC	AA
1049	Bn-A02-p11998345	0.05	A/G	A02	8705025	AA	GG	AA	AA	AA	AA	AA	AA	AA	AA	AA	AA	GG	GG	NC	AA	AA	AA	AA	AA	AA	AA	AA	AA	GG	AA	AA	AA	AA	AA	AA	AA	AA	GG	GG	NC	GG	AA	AA	AA	AA	AA	AA	AA
1050	Bn-A02-p11998540	0.06	A/G	A02	8705220	AA	GG	AA	AA	AA	AA	AA	AA	AA	AA	AA	AA	GG	GG	NC	AA	AA	AA	AA	AA	AA	AA	AA	AA	GG	AA	AA	AA	NC	AA	AA	AA	AA	GG	GG	NC	GG	AA	AA	AA	AA	AA	AA	AA
1051	Bn-A02-p11998921	0.16	T/C	A02	8705502	TT	CC	CC	CC	CC	TT	TT	TT	CC	CC	CC	CC	CC	CC	NC	TT	TT	TT	TT	NC	CC	CC	NC	CC	CC	TT	TT	CC	TT	CC	TT	TT	TT	CC	CC	NC	CC	TT	TT	TT	CC	TT	NC	TT
1052	Bn-A02-p12003125	0.1	A/G	A02	8709776	AA	GG	AA	AA	AA	AA	AA	AA	AA	AA	AA	AA	GG	AA	AA	AA	AA	AA	AA	AA	AA	AA	AA	AA	AA	AA	AA	AA	AA	AA	AA	AA	AA	AA	GG	AA	AA	GG	AA	AA	AA	AA	AA	AA
1053	Bn-A02-p12028821	0.13	A/G	A02	8733705	AA	GG	AA	AA	AA	GG	GG	GG	GG	GG	GG	GG	AA	NC	AA	AA	AA	AA	AA	NC	GG	GG	NC	GG	NC	AA	AA	AA	AA	AA	GG	AA	AA	GG	AA	GG	NC	AA	GG	GG	GG	AA	GG	GG
1054	Bn-A02-p12061350	0.19	T/G	A02	8776767	TT	GG	TT	TT	TT	TT	TT	TT	TT	TT	TT	TT	NC	TT	TT	TT	TT	NC	TT	NC	TT	TT	TT	TT	TT	TT	TT	TT	TT	TT	TT	TT	TT	TT	NC	TT	TT	NC	TT	TT	TT	TT	TT	TT
1055	Bn-A02-p12164268	0.09	A/G	A02	8872449	AA	GG	NC	NC	NC	GG	GG	GG	AA	AA	AA	AA	GG	AA	AA	AA	AA	AA	AA	AA	AA	AA	AA	AA	AA	AA	AA	NC	AA	NC	GG	AA	AA	AA	GG	NC	AA	AA	GG	GG	AA	AA	GG	GG
1056	Bn-A02-p12179579	0.14	T/C	A02	8888479	TT	CC	CC	CC	CC	NC	TT	TT	CC	CC	CC	CC	TT	TT	NC	CC	CC	TT	CC	NC	CC	CC	CC	CC	TT	CC	CC	CC	CC	CC	TT	CC	CC	CC	TT	TT	TT	TT	TT	TT	CC	CC	NC	TT
1057	Bn-A02-p12192921	0.17	A/G	A02	8898732	AA	GG	AA	AA	AA	NC	GG	GG	AA	AA	AA	AA	GG	GG	NC	AA	AA	GG	AA	NC	AA	AA	AA	AA	GG	AA	AA	AA	AA	AA	GG	AA	AA	AA	GG	GG	GG	GG	GG	GG	AA	AA	NC	GG
1058	Bn-A02-p12219666	0.15	T/C	A02	8929399	TT	CC	TT	TT	TT	TT	TT	TT	TT	TT	TT	TT	CC	CC	NC	TT	TT	CC	TT	NC	TT	TT	TT	TT	CC	TT	TT	TT	TT	TT	TT	TT	TT	TT	CC	NC	CC	CC	TT	TT	TT	TT	TT	TT
1059	Bn-A02-p12220436	0.1	A/G	A02	8930069	AA	GG	GG	GG	GG	GG	GG	GG	GG	GG	GG	GG	AA	AA	NC	GG	GG	AA	GG	NC	GG	GG	GG	GG	AA	GG	GG	GG	GG	GG	GG	GG	GG	GG	AA	NC	AA	AA	GG	GG	GG	GG	GG	GG
1060	Bn-A02-p12295281	0.13	A/C	A02	9011453	AA	CC	AA	AA	AA	AA	AA	AA	CC	CC	NC	CC	CC	AA	AA	AA	AA	AA	AA	NC	CC	CC	CC	AA	AA	AA	CC	AA	AA	AA	AA	AA	AA	AA	CC	AA	AA	AA	AA	AA	CC	AA	NC	AA
1061	Bn-A02-p12295682	0.14	T/C	A02	9011953	TT	CC	TT	CC	CC	CC	CC	CC	TT	TT	TT	TT	TT	CC	CC	CC	CC	CC	CC	NC	TT	TT	TT	CC	CC	CC	TT	TT	CC	TT	CC	CC	CC	CC	TT	CC	CC	CC	CC	CC	TT	CC	NC	CC
1062	Bn-A02-p12297473	0.11	A/G	A02	9013668	AA	GG	GG	AA	AA	AA	AA	AA	GG	GG	GG	GG	GG	AA	AA	AA	AA	AA	AA	NC	GG	GG	GG	AA	AA	AA	GG	GG	AA	GG	AA	AA	AA	AA	GG	AA	AA	AA	AA	AA	GG	AA	NC	AA
1063	Bn-A02-p12314542	0.07	T/C	A02	9024695	TT	CC	CC	CC	CC	CC	CC	CC	CC	CC	CC	CC	CC	TT	TT	TT	TT	TT	TT	NC	CC	CC	CC	CC	TT	TT	CC	CC	TT	CC	CC	TT	TT	TT	CC	NC	TT	TT	CC	CC	CC	TT	CC	CC
1064	Bn-A02-p12342256	0.08	A/G	A02	9056342	AA	GG	GG	AA	AA	AA	AA	AA	NC	NC	NC	NC	AA	GG	GG	GG	GG	GG	GG	GG	NC	NC	AA	AA	GG	GG	NC	GG	GG	GG	AA	GG	GG	GG	AA	NC	GG	GG	AA	AA	NC	GG	AA	AA
1065	Bn-A02-p12363140	0.13	A/G	A02	9075931	AA	GG	GG	GG	GG	GG	GG	GG	AA	AA	AA	AA	AA	GG	GG	GG	GG	GG	GG	NC	AA	AA	AA	GG	GG	GG	AA	GG	NC	GG	GG	GG	GG	GG	AA	GG	GG	GG	GG	GG	AA	GG	NC	GG
1066	Bn-A02-p12393535	0.1	T/G	A02	9107464	TT	GG	TT	GG	GG	GG	GG	GG	TT	TT	NC	TT	GG	GG	GG	GG	GG	GG	GG	NC	TT	TT	TT	GG	GG	GG	TT	TT	NC	TT	GG	GG	GG	GG	GG	GG	GG	GG	GG	GG	TT	GG	GG	GG
1067	Bn-A02-p12443767	0.1	A/C	A02	9154305	AA	CC	CC	AA	AA	AA	AA	AA	CC	CC	CC	CC	AA	AA	NC	CC	CC	AA	CC	NC	CC	CC	NC	AA	AA	CC	CC	CC	NC	CC	AA	CC	CC	CC	AA	AA	AA	AA	AA	AA	CC	CC	NC	AA
1068	Bn-A02-p12452799	0.04	T/G	A02	9162037	TT	GG	NC	GG	GG	GG	GG	GG	GG	GG	GG	GG	GG	GG	GG	GG	GG	GG	GG	GG	GG	GG	GG	GG	GG	GG	GG	NC	GG	NC	GG	GG	GG	GG	GG	GG	GG	GG	GG	GG	GG	GG	GG	GG
1069	Bn-A02-p12460628	0.04	A/G	A02	9174329	AA	GG	GG	GG	GG	GG	GG	GG	GG	GG	GG	GG	GG	GG	GG	GG	GG	GG	GG	GG	GG	GG	GG	GG	GG	GG	GG	GG	GG	GG	GG	GG	GG	GG	GG	GG	GG	GG	GG	GG	GG	GG	GG	GG
1070	Bn-A02-p12508852	0.1	A/G	A02	9227277	AA	GG	GG	GG	GG	GG	GG	GG	GG	GG	GG	GG	AA	AA	NC	GG	GG	AA	GG	NC	GG	GG	NC	AA	AA	GG	GG	GG	NC	GG	GG	GG	GG	GG	AA	NC	AA	AA	GG	GG	GG	GG	GG	GG
1071	Bn-A02-p12512160	0.16	T/C	A02	9230309	TT	CC	CC	CC	CC	CC	CC	CC	CC	CC	CC	CC	TT	TT	NC	CC	CC	TT	CC	NC	CC	CC	NC	TT	TT	CC	CC	CC	CC	CC	CC	CC	CC	CC	TT	NC	TT	TT	CC	CC	CC	CC	CC	CC
1072	Bn-A02-p12512328	0.08	T/C	A02	9230577	TT	CC	CC	CC	CC	CC	CC	CC	CC	CC	CC	CC	CC	CC	CC	CC	CC	CC	CC	CC	CC	CC	CC	CC	CC	CC	CC	CC	NC	CC	CC	CC	CC	CC	CC	CC	CC	CC	TT	TT	CC	CC	CC	TT
1073	Bn-A02-p12512533	0.1	A/G	A02	9230682	AA	GG	GG	GG	GG	GG	GG	GG	GG	GG	GG	GG	GG	GG	GG	GG	GG	GG	GG	GG	GG	GG	GG	GG	GG	GG	GG	GG	GG	GG	GG	GG	GG	GG	GG	GG	GG	GG	AA	AA	GG	GG	GG	AA
1074	Bn-A02-p12514179	0.09	T/G	A02	9232327	TT	GG	TT	TT	TT	TT	TT	TT	TT	TT	TT	TT	TT	TT	TT	TT	TT	TT	TT	TT	TT	TT	TT	TT	TT	TT	TT	TT	TT	TT	TT	TT	TT	TT	TT	TT	TT	TT	GG	GG	TT	TT	TT	GG
1075	Bn-A02-p12516859	0.1	A/G	A02	9237553	AA	GG	AA	AA	AA	AA	AA	AA	AA	AA	AA	AA	AA	AA	AA	AA	AA	AA	AA	AA	AA	AA	AA	AA	AA	AA	AA	AA	AA	AA	AA	AA	AA	AA	AA	AA	AA	AA	GG	GG	AA	AA	AA	GG
1076	Bn-A02-p12550795	0.15	T/C	A02	9277506	TT	CC	CC	TT	TT	TT	TT	TT	TT	TT	TT	TT	CC	TT	TT	TT	TT	CC	TT	NC	TT	TT	TT	TT	TT	TT	TT	CC	TT	CC	CC	TT	TT	TT	CC	TT	TT	TT	CC	CC	TT	TT	TT	CC
1077	Bn-A02-p12552323	0.13	A/C	A02	9278934	AA	CC	CC	CC	CC	CC	CC	CC	AA	AA	NC	CC	CC	AA	NC	CC	CC	CC	CC	CC	AA	AA	NC	AA	AA	CC	AA	CC	NC	CC	CC	CC	CC	CC	CC	NC	AA	AA	CC	CC	CC	CC	CC	CC
1078	Bn-A02-p12554865	0.14	T/C	A02	9281476	TT	CC	TT	CC	CC	CC	CC	CC	CC	CC	CC	CC	CC	CC	CC	CC	CC	CC	CC	CC	CC	CC	CC	CC	CC	CC	CC	TT	NC	TT	TT	CC	CC	CC	CC	CC	CC	CC	TT	TT	CC	CC	CC	TT
1079	Bn-A02-p12559982	0.07	T/C	A02	9286690	TT	CC	CC	CC	CC	CC	CC	CC	NC	NC	CC	CC	CC	NC	CC	CC	CC	CC	CC	CC	NC	NC	NC	NC	NC	CC	NC	CC	CC	CC	CC	CC	CC	CC	CC	CC	NC	NC	TT	TT	CC	CC	CC	TT
1080	Bn-A02-p12627047	0.15	A/G	A02	9396338	AA	GG	GG	AA	AA	AA	AA	AA	AA	AA	AA	AA	AA	AA	AA	AA	AA	GG	AA	NC	AA	AA	NC	AA	AA	AA	AA	GG	AA	GG	GG	AA	AA	AA	AA	AA	AA	AA	GG	GG	AA	AA	AA	GG
1081	Bn-A02-p12628141	0.11	A/G	A02	9397319	AA	GG	GG	AA	AA	AA	AA	AA	AA	AA	AA	AA	AA	AA	AA	AA	AA	GG	AA	NC	AA	AA	GG	AA	AA	AA	AA	GG	AA	GG	GG	AA	AA	AA	AA	AA	AA	AA	GG	GG	AA	AA	AA	GG
1082	Bn-A02-p12632166	0.11	A/C	A02	9400302	AA	CC	AA	CC	CC	CC	CC	CC	CC	CC	CC	CC	CC	CC	CC	CC	CC	AA	CC	CC	CC	CC	NC	CC	CC	CC	CC	AA	NC	AA	AA	CC	CC	CC	CC	CC	CC	CC	AA	AA	CC	CC	CC	AA
1083	Bn-Scaffold010908-p102	0.13	A/G	A02	9597268	AA	GG	GG	GG	GG	GG	GG	NC	AA	GG	NC	GG	GG	AA	AA	GG	GG	AA	GG	NC	AA	AA	GG	NC	AA	GG	AA	GG	NC	GG	GG	GG	GG	GG	GG	GG	AA	AA	GG	GG	GG	GG	GG	GG
1084	Bn-A02-p12851818	0.08	A/G	A02	9607138	AA	GG	AA	AA	AA	NC	AA	AA	AA	AA	AA	AA	AA	AA	AA	AA	AA	AA	AA	AA	AA	AA	GG	AA	AA	AA	AA	AA	AA	AA	AA	AA	AA	AA	AA	NC	AA	AA	GG	GG	AA	AA	AA	GG
1085	Bn-A02-p12972954	0.09	T/C	A02	9684884	TT	CC	TT	CC	CC	CC	CC	CC	CC	TT	CC	CC	CC	CC	NC	TT	TT	CC	TT	CC	CC	CC	CC	CC	CC	TT	CC	TT	TT	TT	TT	TT	TT	CC	CC	CC	CC	CC	TT	TT	CC	TT	CC	TT
1086	Bn-A02-p12996998	0.12	T/C	A02	9705806	TT	CC	TT	TT	TT	NC	TT	TT	TT	TT	TT	TT	TT	TT	NC	CC	CC	TT	CC	TT	TT	TT	NC	TT	TT	CC	TT	TT	CC	TT	TT	CC	CC	TT	TT	NC	TT	TT	CC	CC	TT	CC	TT	CC
1087	Bn-A02-p12999856	0.1	A/G	A02	9710687	AA	GG	GG	GG	GG	GG	GG	GG	GG	GG	GG	GG	GG	AA	NC	GG	GG	AA	GG	NC	GG	GG	GG	GG	AA	GG	GG	GG	GG	GG	GG	GG	GG	GG	GG	NC	AA	AA	GG	GG	GG	GG	GG	GG
1088	Bn-A02-p13123802	0.08	T/G	A02	9785359	TT	GG	GG	GG	GG	NC	GG	GG	GG	GG	GG	GG	GG	GG	NC	TT	TT	GG	TT	GG	GG	GG	NC	GG	GG	TT	GG	GG	TT	GG	GG	TT	TT	GG	GG	NC	GG	GG	GG	GG	GG	TT	GG	GG
1089	Bn-A02-p13130726	0.07	T/C	A02	9795046	TT	CC	CC	NC	NC	CC	NC	NC	NC	CC	TT	NC	TT	TT	NC	CC	CC	TT	CC	NC	TT	TT	CC	NC	TT	CC	TT	CC	NC	CC	CC	CC	CC	NC	TT	NC	TT	TT	TT	TT	NC	CC	NC	TT
1090	Bn-A02-p13197154	0.1	A/G	A02	9885918	AA	GG	GG	GG	GG	GG	GG	GG	GG	GG	GG	GG	GG	AA	NC	GG	GG	AA	GG	GG	GG	AA	GG	GG	AA	GG	GG	GG	GG	GG	GG	GG	GG	GG	GG	NC	AA	AA	AA	AA	GG	GG	GG	AA
1091	Bn-A02-p13570742	0.1	A/G	A02	10245321	AA	GG	GG	GG	GG	GG	GG	GG	GG	GG	GG	GG	GG	GG	GG	GG	GG	AA	GG	NC	GG	GG	GG	GG	GG	GG	GG	GG	GG	GG	GG	GG	GG	GG	GG	AA	AA	AA	AA	AA	GG	GG	GG	AA
1092	Bn-A02-p13593944	0.11	A/G	A02	10271101	AA	GG	GG	GG	GG	GG	GG	GG	GG	GG	GG	GG	GG	GG	NC	AA	AA	AA	AA	NC	GG	GG	GG	GG	GG	AA	GG	GG	AA	GG	GG	AA	AA	AA	GG	GG	GG	AA	AA	AA	GG	AA	GG	AA
1093	Bn-A02-p13598238	0.07	T/C	A02	10275402	TT	CC	CC	CC	CC	CC	CC	CC	CC	CC	CC	CC	CC	CC	NC	TT	TT	TT	TT	NC	CC	CC	CC	CC	CC	TT	CC	CC	TT	CC	CC	TT	TT	TT	CC	CC	CC	TT	TT	TT	CC	TT	CC	TT
1094	Bn-A02-p13782884	0.17	A/G	A02	10402599	AA	GG	GG	GG	GG	GG	GG	GG	GG	GG	GG	GG	GG	AA	NC	GG	GG	AA	GG	NC	GG	AA	GG	GG	AA	GG	AA	GG	GG	GG	GG	GG	GG	GG	GG	GG	GG	AA	AA	AA	GG	GG	GG	AA
1095	Bn-A02-p13803435	0.05	T/C	A02	10432059	TT	CC	CC	TT	TT	TT	TT	TT	TT	CC	TT	TT	TT	TT	TT	TT	TT	TT	TT	TT	TT	TT	TT	TT	TT	TT	TT	CC	TT	CC	CC	TT	TT	TT	TT	TT	TT	TT	TT	TT	TT	TT	TT	TT
1096	Bn-A02-p14293315	0.15	A/G	A02	10663919	AA	GG	GG	GG	GG	AA	AA	AA	AA	AA	AA	AA	AA	AA	AA	AA	AA	AA	AA	AA	AA	AA	AA	AA	AA	AA	AA	GG	GG	GG	GG	AA	AA	AA	AA	AA	AA	GG	AA	GG	AA	AA	AA	GG
1097	Bn-Scaffold000262-p33927	0.16	A/G	A02	10817912	AA	GG	AA	AA	AA	NC	AA	AA	AA	GG	NC	AA	AA	GG	GG	GG	GG	GG	GG	GG	GG	GG	NC	AA	GG	GG	GG	AA	AA	AA	AA	GG	GG	AA	AA	NC	AA	NC	AA	AA	AA	GG	NC	AA
1098	Bn-A02-p14040220	0.12	T/C	A02	10824568	TT	CC	CC	CC	CC	CC	CC	CC	CC	CC	CC	CC	CC	CC	CC	CC	CC	CC	CC	CC	CC	CC	CC	CC	CC	CC	CC	CC	CC	CC	CC	CC	CC	CC	CC	CC	CC	TT	CC	TT	CC	CC	CC	TT
1099	Bn-A02-p14078497	0.14	A/G	A02	10868474	AA	GG	GG	GG	GG	GG	GG	GG	GG	GG	GG	GG	GG	GG	GG	GG	GG	GG	GG	GG	GG	GG	GG	GG	GG	GG	GG	GG	NC	GG	GG	GG	GG	GG	GG	GG	GG	AA	GG	AA	GG	GG	GG	AA
1100	Bn-A02-p14151274	0.08	A/G	A02	10941853	AA	GG	AA	AA	AA	AA	AA	AA	AA	AA	AA	AA	AA	AA	AA	AA	AA	AA	AA	AA	AA	AA	AA	AA	AA	AA	AA	AA	NC	AA	AA	AA	AA	AA	AA	AA	AA	GG	AA	GG	AA	AA	AA	GG
1101	Bn-A02-p14167623	0.13	A/G	A02	10951442	AA	GG	GG	NC	NC	GG	NC	NC	NC	GG	GG	NC	NC	GG	GG	GG	GG	GG	GG	GG	GG	GG	GG	NC	GG	GG	GG	GG	NC	GG	GG	GG	GG	NC	NC	NC	NC	AA	NC	AA	NC	GG	GG	AA
1102	Bn-A02-p14215327	0.07	T/G	A02	10998918	TT	GG	TT	TT	TT	TT	TT	TT	TT	TT	TT	TT	TT	GG	NC	TT	TT	TT	TT	TT	TT	GG	TT	TT	GG	TT	GG	TT	NC	TT	TT	TT	TT	TT	TT	TT	TT	TT	TT	TT	TT	TT	TT	TT
1103	Bn-A02-p14579685	0.09	A/C	A02	11191916	AA	CC	CC	AA	AA	CC	CC	CC	CC	CC	CC	CC	CC	CC	CC	CC	CC	CC	CC	CC	CC	CC	CC	CC	CC	CC	CC	CC	NC	CC	CC	CC	CC	CC	CC	CC	CC	AA	CC	AA	CC	CC	CC	AA
1104	Bn-A02-p14576479	0.13	A/G	A02	11195814	AA	GG	AA	GG	GG	AA	AA	AA	AA	AA	AA	AA	AA	AA	AA	AA	AA	AA	AA	AA	AA	AA	AA	AA	AA	AA	AA	AA	AA	AA	AA	AA	AA	AA	AA	AA	AA	GG	AA	GG	AA	AA	AA	GG
1105	Bn-A02-p14575017	0.16	T/C	A02	11196988	TT	CC	CC	TT	TT	CC	CC	CC	CC	CC	CC	CC	CC	CC	CC	CC	CC	CC	CC	CC	CC	CC	CC	CC	CC	CC	CC	CC	CC	CC	CC	CC	CC	CC	CC	CC	CC	NC	CC	TT	CC	CC	CC	NC
1106	Bn-A02-p14527781	0.17	T/C	A02	11235505	TT	CC	CC	CC	CC	NC	CC	CC	CC	TT	NC	CC	CC	TT	TT	TT	TT	TT	TT	TT	TT	TT	NC	CC	TT	TT	TT	CC	CC	CC	CC	TT	TT	CC	CC	NC	CC	CC	CC	CC	CC	TT	NC	CC
1107	Bn-A02-p14526990	0.16	T/C	A02	11236395	TT	CC	TT	TT	TT	NC	TT	TT	TT	CC	NC	TT	TT	CC	CC	CC	CC	CC	CC	CC	CC	CC	CC	TT	CC	CC	CC	TT	TT	TT	TT	CC	CC	TT	TT	NC	TT	TT	TT	TT	TT	CC	NC	TT
1108	Bn-A02-p14526876	0.14	T/C	A02	11236509	TT	CC	CC	CC	CC	NC	CC	CC	CC	TT	NC	CC	CC	TT	TT	TT	TT	TT	TT	TT	TT	TT	NC	CC	TT	TT	TT	CC	NC	CC	CC	TT	TT	CC	CC	NC	CC	CC	CC	CC	CC	TT	NC	CC
1109	Bn-A02-p14781371	0.14	T/G	A02	11371563	TT	GG	TT	TT	TT	GG	GG	GG	GG	TT	NC	GG	GG	GG	NC	TT	TT	TT	TT	TT	TT	GG	NC	NC	GG	TT	GG	TT	TT	TT	TT	TT	TT	GG	GG	GG	GG	TT	GG	GG	GG	TT	NC	GG
1110	Bn-A02-p14886507	0.17	T/C	A02	11496510	TT	CC	TT	CC	CC	NC	CC	CC	CC	TT	NC	CC	CC	CC	NC	TT	TT	TT	TT	TT	TT	CC	NC	NC	CC	TT	CC	TT	TT	TT	TT	TT	TT	CC	CC	NC	CC	CC	CC	TT	CC	TT	NC	TT
1111	Bn-A02-p14898010	0.11	T/C	A02	11512518	TT	CC	TT	CC	CC	TT	TT	TT	TT	TT	TT	TT	TT	CC	NC	TT	TT	TT	TT	TT	TT	CC	TT	TT	CC	TT	CC	TT	TT	TT	TT	TT	TT	TT	TT	TT	TT	CC	TT	TT	TT	TT	TT	TT
1112	Bn-A02-p14902806	0.11	A/G	A02	11517573	AA	GG	GG	AA	AA	NC	AA	AA	AA	GG	NC	AA	AA	AA	NC	NC	GG	GG	GG	GG	GG	AA	NC	NC	AA	GG	AA	GG	NC	NC	GG	GG	GG	AA	AA	NC	AA	AA	AA	GG	AA	NC	NC	NC
1113	Bn-A02-p14905419	0.11	A/G	A02	11520190	AA	GG	GG	AA	AA	GG	NC	NC	NC	GG	GG	NC	NC	AA	NC	GG	GG	GG	GG	GG	GG	AA	GG	GG	AA	GG	AA	GG	NC	GG	GG	GG	GG	NC	NC	GG	NC	AA	NC	GG	NC	GG	GG	GG
1114	Bn-A02-p14944551	0.06	A/C	A02	11545271	AA	CC	CC	AA	AA	NC	AA	AA	AA	AA	AA	AA	AA	AA	AA	AA	AA	AA	AA	AA	AA	AA	AA	AA	AA	AA	AA	CC	NC	CC	AA	AA	AA	AA	AA	NC	AA	AA	AA	CC	AA	AA	AA	CC
1115	Bn-A02-p14956864	0.11	A/C	A02	11567115	AA	CC	CC	AA	AA	CC	CC	CC	CC	CC	CC	CC	CC	AA	NC	CC	CC	CC	CC	CC	CC	AA	CC	CC	AA	CC	AA	CC	NC	CC	CC	CC	CC	CC	CC	CC	CC	AA	CC	CC	CC	CC	CC	CC
1116	Bn-A02-p14992781	0.09	A/C	A02	11602350	AA	CC	AA	CC	CC	AA	AA	AA	AA	AA	AA	AA	AA	CC	NC	AA	AA	AA	AA	AA	AA	CC	AA	AA	CC	AA	CC	AA	AA	AA	AA	AA	AA	AA	AA	AA	AA	CC	AA	AA	AA	AA	AA	AA
1117	Bn-A02-p14992706	0.08	A/G	A02	11602375	AA	GG	AA	GG	GG	AA	AA	AA	AA	AA	AA	AA	AA	GG	NC	AA	AA	AA	AA	AA	AA	GG	AA	NC	GG	AA	GG	AA	AA	AA	AA	AA	AA	AA	AA	AA	AA	GG	AA	AA	AA	AA	AA	AA
1118	Bn-A02-p15693192	0.15	A/G	A02	12089214	AA	GG	GG	AA	AA	NC	AA	GG	AA	GG	NC	AA	AA	GG	GG	GG	GG	GG	GG	GG	GG	GG	NC	GG	GG	GG	GG	GG	GG	GG	GG	GG	GG	AA	AA	NC	AA	AA	AA	GG	AA	GG	NC	GG
1119	Bn-A02-p15884717	0.08	T/G	A02	12262292	TT	GG	GG	GG	GG	NC	GG	GG	GG	GG	GG	GG	GG	TT	NC	GG	GG	GG	GG	GG	TT	TT	GG	GG	TT	GG	TT	GG	GG	GG	GG	GG	GG	GG	GG	NC	GG	GG	GG	TT	GG	GG	GG	TT
1120	Bn-scaff_22451_1-p200233	0.15	A/G	A02	12455502	AA	GG	AA	AA	AA	NC	AA	AA	AA	AA	AA	GG	AA	GG	GG	GG	AA	AA	AA	GG	AA	AA	NC	GG	GG	AA	AA	AA	GG	GG	AA	GG	AA	GG	GG	AA	AA	AA	GG	AA	GG	GG	NC	GG
1121	Bn-A05-p9250358	0.06	A/C	A02	12869660	AA	CC	AA	AA	AA	AA	AA	AA	AA	AA	AA	AA	AA	AA	AA	AA	AA	AA	AA	AA	AA	AA	AA	AA	AA	AA	AA	AA	NC	AA	AA	AA	AA	AA	AA	AA	AA	CC	AA	AA	AA	AA	AA	AA
1122	Bn-A05-p9079762	0.12	A/G	A02	13013364	AA	GG	GG	AA	AA	AA	AA	GG	AA	GG	GG	AA	AA	AA	NC	GG	GG	GG	GG	GG	AA	AA	NC	GG	AA	GG	AA	GG	NC	GG	GG	NC	GG	GG	AA	AA	AA	GG	AA	AA	GG	GG	NC	AA
1123	Bn-A05-p9079126	0.08	T/C	A02	13014101	TT	CC	CC	CC	CC	CC	CC	CC	CC	CC	CC	CC	CC	CC	CC	CC	CC	CC	CC	CC	CC	CC	NC	CC	CC	CC	CC	CC	CC	CC	CC	CC	CC	CC	CC	CC	CC	TT	CC	CC	CC	CC	CC	CC
1124	Bn-A05-p9078313	0.11	T/G	A02	13014814	TT	GG	GG	TT	TT	NC	TT	GG	TT	GG	GG	TT	TT	TT	NC	GG	GG	GG	GG	GG	TT	TT	GG	GG	TT	GG	TT	GG	GG	GG	GG	GG	GG	GG	TT	TT	TT	GG	TT	TT	GG	GG	NC	TT
1125	Bn-A05-p9078281	0.07	A/G	A02	13014946	AA	GG	GG	GG	GG	GG	GG	GG	GG	GG	GG	GG	GG	GG	GG	GG	GG	GG	GG	GG	GG	GG	NC	GG	GG	GG	GG	GG	GG	GG	GG	GG	GG	GG	GG	GG	GG	AA	GG	GG	GG	GG	GG	GG
1126	Bn-A05-p9077059	0.06	T/C	A02	13016068	TT	CC	NC	TT	TT	TT	TT	NC	TT	NC	NC	TT	TT	TT	TT	NC	NC	NC	NC	NC	TT	TT	CC	NC	TT	NC	TT	NC	NC	NC	NC	NC	NC	NC	TT	TT	TT	CC	TT	TT	NC	NC	TT	TT
1127	Bn-A05-p9076704	0.07	T/C	A02	13016523	TT	CC	NC	TT	TT	TT	TT	NC	TT	NC	NC	TT	TT	TT	TT	NC	NC	NC	NC	NC	TT	TT	NC	NC	TT	NC	TT	NC	NC	NC	NC	NC	NC	NC	TT	TT	TT	CC	TT	TT	NC	NC	TT	TT
1128	Bn-A05-p9076153	0.07	A/G	A02	13016974	AA	GG	GG	GG	GG	GG	GG	GG	GG	GG	GG	GG	GG	GG	GG	GG	GG	GG	GG	GG	GG	GG	GG	GG	GG	GG	GG	GG	GG	GG	GG	GG	GG	GG	GG	GG	GG	AA	GG	GG	GG	GG	GG	GG
1129	Bn-A02-p17381818	0.07	T/C	A02	14550656	TT	CC	CC	CC	CC	CC	CC	CC	CC	CC	CC	CC	CC	CC	CC	CC	CC	CC	CC	CC	CC	CC	CC	CC	CC	CC	CC	CC	CC	CC	CC	CC	CC	CC	CC	CC	CC	TT	CC	TT	CC	CC	CC	TT
1130	Bn-Scaffold000111-p271334	0.05	A/G	A02	14778316	AA	GG	GG	GG	GG	GG	GG	GG	GG	GG	GG	GG	GG	AA	NC	GG	GG	GG	GG	GG	GG	AA	GG	GG	AA	GG	AA	GG	GG	GG	GG	GG	GG	GG	GG	GG	GG	GG	GG	GG	GG	GG	GG	GG
1131	Bn-scaff_15767_1-p104948	0.06	T/C	A02	15464861	TT	CC	TT	TT	TT	TT	TT	TT	TT	TT	TT	CC	TT	TT	TT	TT	TT	TT	TT	TT	TT	TT	CC	CC	TT	TT	TT	TT	NC	TT	TT	CC	TT	TT	CC	TT	TT	TT	TT	TT	TT	TT	NC	TT
1132	Bn-scaff_17067_1-p409807	0.08	T/G	A02	16402055	TT	GG	GG	GG	GG	GG	GG	GG	GG	GG	GG	TT	GG	GG	GG	GG	GG	GG	GG	GG	GG	GG	TT	TT	GG	GG	GG	GG	NC	GG	GG	TT	GG	GG	TT	GG	GG	GG	GG	GG	GG	GG	NC	GG
1133	Bn-A02-p18994312	0.09	A/G	A02	17997746	AA	GG	GG	AA	AA	AA	AA	GG	AA	AA	AA	GG	GG	GG	NC	AA	AA	AA	AA	AA	AA	GG	GG	AA	GG	AA	GG	AA	AA	AA	AA	AA	AA	AA	GG	AA	AA	GG	AA	AA	AA	AA	AA	AA
1134	Bn-A02-p18994472	0.11	A/G	A02	17997806	AA	GG	GG	AA	AA	AA	AA	GG	AA	AA	AA	GG	GG	GG	NC	AA	AA	AA	AA	AA	AA	GG	GG	AA	GG	AA	GG	AA	AA	AA	AA	AA	AA	AA	GG	AA	AA	GG	AA	AA	AA	AA	AA	AA
1135	Bn-A02-p19049506	0.13	A/G	A02	18088812	AA	GG	AA	GG	GG	NC	GG	AA	GG	GG	GG	AA	AA	AA	NC	GG	GG	AA	AA	AA	GG	AA	NC	NC	AA	GG	AA	GG	GG	GG	AA	GG	GG	AA	AA	NC	GG	AA	GG	AA	AA	GG	NC	AA
1136	Bn-A02-p19170689	0.1	T/G	A02	18208707	TT	GG	GG	GG	GG	GG	GG	GG	GG	GG	GG	TT	GG	TT	NC	GG	GG	GG	GG	GG	GG	GG	GG	GG	TT	GG	TT	GG	GG	GG	GG	GG	GG	GG	GG	GG	GG	TT	GG	GG	GG	GG	GG	GG
1137	Bn-A02-p19212766	0.06	A/C	A02	18255065	AA	CC	CC	CC	CC	CC	CC	CC	CC	CC	CC	AA	CC	AA	NC	CC	CC	CC	CC	CC	CC	CC	CC	CC	AA	CC	AA	CC	NC	CC	CC	CC	CC	CC	CC	CC	CC	AA	CC	NC	NC	CC	CC	NC
1138	Bn-A02-p19244695	0.06	A/C	A02	18286484	AA	CC	CC	CC	CC	NC	CC	CC	CC	CC	CC	AA	CC	AA	NC	CC	CC	CC	CC	CC	CC	CC	CC	CC	AA	CC	AA	CC	CC	CC	CC	CC	CC	CC	CC	CC	CC	AA	CC	CC	CC	CC	CC	CC
1139	Bn-A02-p19343485	0.14	A/G	A02	18320888	AA	GG	GG	AA	AA	NC	AA	GG	AA	AA	AA	GG	GG	GG	NC	AA	AA	GG	GG	GG	AA	GG	GG	NC	GG	AA	GG	GG	NC	GG	GG	AA	AA	GG	GG	NC	AA	GG	AA	GG	GG	AA	NC	GG
1140	Bn-A02-p19348348	0.12	A/G	A02	18325537	AA	GG	GG	GG	GG	NC	GG	GG	GG	GG	GG	AA	GG	AA	NC	GG	GG	GG	GG	GG	GG	GG	GG	GG	AA	GG	AA	AA	AA	AA	GG	GG	GG	GG	GG	GG	GG	AA	GG	GG	GG	GG	GG	GG
1141	Bn-A02-p19373757	0.12	A/G	A02	18335472	AA	GG	AA	AA	AA	NC	AA	AA	AA	AA	AA	GG	AA	GG	NC	AA	AA	AA	AA	AA	AA	AA	AA	AA	GG	AA	GG	GG	GG	GG	AA	AA	AA	AA	AA	AA	AA	GG	AA	AA	AA	AA	AA	AA
1142	Bn-A02-p19373825	0.1	T/C	A02	18335640	TT	CC	CC	CC	CC	CC	CC	CC	CC	CC	CC	TT	CC	TT	NC	CC	CC	CC	CC	CC	CC	CC	CC	CC	TT	CC	TT	TT	TT	TT	CC	CC	CC	CC	CC	CC	CC	TT	CC	CC	CC	CC	CC	CC
1143	Bn-A02-p19375860	0.05	T/C	A02	18337676	TT	CC	TT	CC	CC	CC	CC	TT	CC	CC	CC	CC	TT	CC	CC	CC	CC	CC	CC	CC	CC	CC	CC	CC	CC	CC	CC	CC	CC	CC	CC	CC	CC	CC	TT	CC	CC	CC	CC	TT	TT	CC	CC	TT
1144	Bn-A02-p19385896	0.05	A/G	A02	18338706	AA	GG	AA	GG	GG	GG	GG	AA	GG	GG	GG	GG	AA	GG	GG	GG	GG	GG	GG	GG	GG	GG	GG	GG	GG	GG	GG	GG	GG	GG	GG	GG	GG	GG	AA	GG	GG	GG	GG	AA	AA	GG	GG	AA
1145	Bn-A02-p19385986	0.03	T/G	A02	18338796	TT	GG	TT	GG	GG	GG	GG	TT	GG	GG	GG	GG	TT	GG	GG	GG	GG	GG	GG	GG	GG	GG	NC	GG	GG	GG	GG	GG	GG	GG	GG	GG	GG	GG	TT	GG	GG	GG	GG	TT	TT	GG	GG	TT
1146	Bn-A02-p19395795	0.13	T/G	A02	18348677	TT	GG	GG	GG	GG	NC	GG	GG	GG	GG	GG	TT	GG	TT	NC	GG	GG	GG	GG	GG	GG	GG	GG	GG	TT	GG	TT	TT	TT	TT	GG	GG	GG	GG	GG	GG	GG	TT	GG	GG	GG	GG	GG	GG
1147	Bn-A02-p19410459	0.17	T/C	A02	18365314	TT	CC	CC	TT	TT	NC	TT	CC	TT	TT	TT	CC	CC	CC	NC	TT	TT	CC	CC	CC	TT	CC	TT	NC	CC	TT	CC	CC	CC	CC	CC	TT	TT	CC	CC	NC	TT	CC	TT	TT	TT	TT	NC	TT
1148	Bn-A02-p19451380	0.06	T/C	A02	18409536	TT	CC	TT	TT	TT	TT	TT	TT	TT	TT	TT	TT	TT	TT	TT	TT	TT	NC	NC	NC	TT	NC	NC	TT	TT	TT	TT	TT	TT	TT	NC	TT	TT	NC	TT	TT	TT	TT	NC	CC	TT	TT	TT	CC
1149	Bn-A02-p19549587	0.06	A/G	A02	18660613	AA	GG	AA	AA	AA	NC	AA	AA	AA	AA	AA	GG	AA	AA	AA	AA	AA	AA	AA	AA	AA	AA	AA	AA	AA	AA	AA	GG	GG	GG	AA	AA	AA	AA	AA	AA	AA	GG	AA	NC	AA	AA	AA	NC
1150	Bn-A02-p19573867	0.07	A/G	A02	18678386	AA	GG	AA	AA	AA	NC	AA	AA	AA	AA	AA	GG	AA	AA	AA	AA	AA	AA	AA	AA	AA	AA	AA	AA	AA	AA	AA	GG	GG	GG	AA	AA	AA	AA	AA	AA	AA	GG	AA	AA	AA	AA	AA	AA
1151	Bn-A02-p19587474	0.12	A/G	A02	18698191	AA	GG	GG	GG	GG	NC	GG	GG	GG	GG	NC	AA	GG	GG	GG	GG	GG	AA	AA	AA	AA	AA	GG	AA	GG	GG	GG	AA	AA	AA	AA	GG	GG	AA	GG	NC	GG	AA	AA	GG	GG	AA	NC	GG
1152	Bn-A02-p19587812	0.14	A/C	A02	18698629	AA	CC	CC	AA	AA	NC	AA	CC	AA	AA	NC	CC	CC	AA	AA	AA	AA	CC	CC	CC	CC	CC	AA	CC	AA	AA	AA	CC	CC	CC	CC	AA	AA	CC	CC	NC	AA	CC	CC	CC	AA	CC	NC	CC
1153	Bn-A02-p19602796	0.04	A/C	A02	18714563	AA	CC	NC	AA	AA	AA	AA	NC	AA	AA	AA	NC	NC	AA	AA	AA	AA	NC	NC	NC	NC	NC	AA	NC	AA	AA	AA	NC	NC	NC	NC	AA	AA	CC	NC	AA	AA	NC	NC	CC	AA	NC	AA	CC
1154	Bn-A02-p19662482	0.14	T/C	A02	18769143	TT	CC	CC	TT	TT	NC	TT	CC	TT	TT	NC	CC	CC	TT	TT	TT	TT	CC	CC	CC	CC	CC	CC	CC	TT	TT	TT	CC	NC	CC	CC	TT	TT	CC	CC	NC	TT	CC	CC	TT	TT	CC	NC	TT
1155	Bn-A02-p19674831	0.13	A/G	A02	18784385	AA	GG	AA	AA	AA	NC	AA	AA	AA	AA	NC	GG	AA	AA	AA	AA	AA	GG	GG	GG	GG	GG	NC	GG	AA	AA	AA	GG	GG	GG	GG	AA	AA	GG	AA	NC	AA	GG	GG	AA	AA	GG	NC	AA
1156	Bn-A02-p19683093	0.13	T/C	A02	18792573	TT	CC	CC	TT	TT	NC	TT	CC	TT	TT	NC	TT	CC	TT	TT	TT	TT	CC	CC	CC	CC	CC	NC	CC	TT	TT	TT	TT	TT	TT	CC	TT	TT	CC	CC	NC	TT	TT	CC	CC	TT	CC	NC	CC
1157	Bn-A02-p19704677	0.06	A/C	A02	18834321	AA	CC	CC	AA	AA	AA	AA	CC	AA	AA	AA	AA	CC	CC	NC	AA	AA	AA	AA	AA	AA	AA	NC	AA	CC	AA	CC	AA	AA	AA	AA	AA	AA	AA	CC	AA	AA	AA	AA	CC	AA	AA	AA	CC
1158	Bn-A02-p21032956	0.09	T/C	A02	18936078	TT	CC	CC	TT	TT	NC	TT	CC	TT	TT	TT	CC	CC	TT	TT	TT	TT	TT	TT	TT	TT	TT	TT	TT	TT	TT	TT	TT	NC	CC	TT	TT	TT	TT	CC	TT	TT	TT	CC	TT	TT	TT	TT	CC
1159	Bn-scaff_18360_1-p900143	0.11	T/G	A02	19037110	TT	GG	TT	GG	GG	NC	GG	TT	GG	GG	NC	TT	TT	TT	TT	TT	GG	TT	TT	TT	TT	TT	NC	TT	TT	GG	TT	TT	TT	TT	TT	GG	GG	GG	TT	NC	GG	TT	TT	GG	GG	TT	GG	TT
1160	Bn-A02-p20634433	0.12	T/C	A02	19375319	TT	CC	TT	TT	TT	NC	CC	TT	CC	CC	NC	CC	TT	TT	TT	TT	CC	TT	TT	TT	TT	TT	CC	TT	TT	CC	TT	TT	TT	TT	TT	CC	CC	CC	TT	NC	CC	TT	CC	CC	CC	TT	CC	CC
1161	Bn-A02-p20462487	0.07	T/G	A02	19548578	TT	GG	TT	TT	TT	GG	GG	TT	GG	GG	GG	GG	TT	GG	GG	GG	GG	GG	GG	GG	GG	GG	NC	GG	GG	GG	GG	GG	GG	GG	GG	GG	GG	GG	TT	GG	GG	GG	TT	GG	GG	GG	GG	TT
1162	Bn-A02-p20461477	0.08	T/C	A02	19549471	TT	CC	CC	CC	CC	TT	TT	CC	TT	TT	TT	TT	CC	TT	TT	TT	TT	TT	TT	TT	TT	TT	NC	TT	TT	TT	TT	TT	TT	TT	TT	TT	TT	TT	CC	TT	TT	TT	CC	TT	TT	TT	TT	CC
1163	Bn-A08-p1584454	0.05	A/G	A02	19947086	AA	GG	GG	AA	AA	AA	AA	GG	AA	AA	AA	AA	GG	AA	AA	AA	AA	AA	AA	AA	AA	AA	AA	AA	AA	AA	AA	AA	AA	AA	AA	AA	AA	AA	GG	AA	AA	AA	AA	GG	AA	AA	AA	GG
1164	Bn-A08-p1584455	0.05	A/G	A02	19947086	AA	GG	GG	AA	AA	AA	AA	GG	AA	AA	AA	AA	GG	AA	AA	AA	AA	AA	AA	AA	AA	AA	AA	AA	AA	AA	AA	AA	AA	AA	AA	AA	AA	AA	GG	AA	AA	AA	AA	GG	AA	AA	AA	GG
1165	Bn-A08-p1581891	0.02	A/G	A02	19949642	AA	GG	AA	GG	GG	GG	GG	AA	GG	GG	GG	GG	AA	GG	GG	GG	GG	GG	GG	GG	GG	GG	GG	GG	GG	GG	GG	GG	GG	GG	GG	GG	GG	GG	AA	GG	GG	GG	GG	AA	GG	GG	GG	AA
1166	Bn-A02-p19892839	0.1	T/G	A02	20258259	TT	GG	GG	GG	GG	NC	TT	GG	TT	TT	NC	TT	GG	GG	NC	GG	TT	GG	TT	GG	GG	GG	GG	NC	TT	TT	TT	TT	TT	TT	GG	GG	TT	GG	GG	NC	TT	TT	TT	TT	TT	TT	TT	TT
1167	Bn-A02-p19892632	0.14	T/C	A02	20258366	TT	CC	TT	TT	TT	NC	CC	TT	CC	CC	NC	CC	TT	TT	CC	TT	CC	TT	CC	TT	TT	TT	NC	CC	CC	CC	CC	CC	NC	CC	NC	TT	CC	TT	TT	NC	CC	CC	CC	CC	CC	CC	CC	CC
1168	Bn-A02-p19892433	0.15	A/G	A02	20258665	AA	GG	AA	AA	AA	NC	GG	AA	GG	GG	NC	GG	AA	AA	NC	AA	GG	AA	GG	AA	AA	AA	NC	GG	GG	GG	GG	GG	GG	GG	AA	AA	GG	AA	AA	NC	GG	GG	GG	GG	GG	GG	GG	GG
1169	Bn-A02-p19889192	0.17	T/C	A02	20262252	TT	CC	TT	TT	TT	NC	CC	TT	CC	CC	NC	CC	TT	TT	NC	TT	CC	TT	CC	TT	TT	TT	CC	NC	CC	CC	CC	CC	NC	CC	TT	TT	CC	TT	TT	NC	CC	CC	CC	CC	CC	CC	CC	CC
1170	Bn-A02-p19874478	0.11	A/C	A02	20277471	AA	CC	NC	AA	AA	NC	CC	AA	CC	CC	CC	CC	AA	NC	CC	AA	CC	AA	CC	AA	AA	AA	NC	CC	CC	CC	CC	CC	NC	CC	AA	AA	CC	AA	AA	NC	CC	CC	CC	CC	CC	CC	CC	CC
1171	Bn-A02-p19872956	0.15	T/C	A02	20278724	TT	CC	TT	TT	TT	NC	CC	TT	CC	CC	NC	CC	TT	TT	CC	TT	CC	TT	CC	TT	TT	TT	NC	CC	CC	CC	CC	CC	NC	CC	TT	TT	CC	TT	TT	NC	CC	CC	CC	CC	CC	CC	CC	CC
1172	Bn-A02-p22906797	0.06	T/G	A02	20428026	TT	GG	TT	GG	GG	GG	GG	TT	GG	GG	GG	GG	TT	GG	GG	GG	GG	GG	GG	GG	GG	GG	NC	GG	GG	GG	GG	GG	GG	GG	GG	GG	GG	GG	TT	GG	GG	GG	GG	GG	GG	GG	GG	GG
1173	Bn-A02-p22906452	0.08	T/C	A02	20428271	TT	CC	CC	TT	TT	TT	TT	CC	TT	TT	TT	TT	CC	TT	TT	TT	TT	TT	TT	TT	TT	TT	NC	TT	TT	TT	TT	TT	NC	TT	TT	TT	TT	TT	CC	TT	TT	TT	TT	TT	TT	TT	TT	TT
1174	Bn-A02-p22899854	0.04	A/G	A02	20434868	AA	GG	AA	GG	GG	GG	GG	AA	GG	GG	GG	GG	AA	GG	GG	GG	GG	GG	GG	GG	GG	GG	NC	GG	GG	GG	GG	GG	NC	GG	GG	GG	GG	GG	AA	GG	GG	GG	GG	GG	GG	GG	GG	GG
1175	Bn-A02-p22899292	0.05	T/G	A02	20435430	TT	GG	TT	GG	GG	GG	GG	TT	GG	GG	GG	GG	TT	GG	GG	GG	GG	GG	GG	GG	GG	GG	NC	GG	GG	GG	GG	GG	GG	GG	GG	GG	GG	GG	TT	GG	GG	GG	GG	GG	GG	GG	GG	GG
1176	Bn-A02-p22875408	0.12	T/C	A02	20457747	TT	CC	TT	CC	CC	NC	CC	TT	CC	CC	NC	CC	TT	TT	NC	TT	CC	TT	CC	TT	TT	TT	NC	CC	CC	CC	CC	CC	NC	CC	TT	TT	CC	NC	TT	NC	CC	CC	CC	CC	CC	CC	CC	CC
1177	Bn-A02-p22872607	0.12	T/G	A02	20460533	TT	GG	TT	GG	GG	NC	GG	TT	GG	GG	NC	GG	TT	TT	NC	TT	GG	TT	GG	TT	TT	TT	NC	GG	GG	GG	GG	GG	NC	GG	TT	TT	GG	NC	TT	NC	GG	GG	GG	GG	GG	GG	GG	GG
1178	Bn-A02-p22443535	0.09	T/C	A02	20723059	TT	CC	TT	TT	TT	NC	TT	TT	TT	TT	TT	TT	TT	TT	TT	TT	TT	TT	TT	TT	TT	TT	TT	TT	TT	TT	TT	TT	TT	TT	TT	TT	TT	TT	TT	TT	TT	TT	CC	TT	TT	TT	TT	CC
1179	Bn-A02-p22433753	0.11	T/C	A02	20736911	TT	CC	TT	TT	TT	NC	CC	TT	TT	TT	TT	TT	TT	TT	TT	TT	TT	TT	TT	TT	TT	TT	TT	TT	TT	TT	TT	TT	NC	TT	TT	TT	TT	TT	TT	NC	TT	TT	CC	TT	TT	TT	TT	CC
1180	Bn-A02-p22429871	0.12	T/C	A02	20740846	TT	CC	CC	TT	TT	CC	CC	CC	TT	TT	TT	TT	CC	TT	TT	TT	TT	TT	TT	TT	TT	TT	TT	TT	TT	TT	TT	TT	TT	TT	TT	TT	TT	TT	CC	NC	TT	TT	CC	TT	TT	TT	TT	CC
1181	Bn-A02-p22427387	0.15	A/G	A02	20743332	AA	GG	GG	AA	AA	NC	AA	GG	AA	AA	AA	AA	GG	AA	AA	AA	AA	AA	AA	AA	AA	AA	AA	AA	AA	AA	AA	AA	NC	AA	AA	AA	AA	AA	GG	AA	AA	AA	GG	AA	AA	AA	AA	GG
1182	Bn-A02-p22409779	0.1	T/C	A02	20756524	TT	CC	CC	TT	TT	NC	TT	CC	TT	TT	TT	TT	CC	TT	TT	TT	TT	TT	TT	TT	TT	TT	TT	TT	TT	TT	TT	TT	NC	TT	TT	TT	TT	TT	CC	TT	TT	TT	CC	TT	TT	TT	TT	CC
1183	Bn-A02-p22395060	0.13	A/G	A02	20766489	AA	GG	AA	GG	GG	NC	AA	AA	GG	GG	GG	GG	AA	GG	GG	GG	GG	GG	GG	GG	GG	GG	GG	GG	GG	GG	GG	GG	GG	GG	GG	GG	GG	GG	AA	NC	GG	GG	AA	GG	GG	GG	GG	AA
1184	Bn-A02-p22394632	0.19	T/C	A02	20766917	TT	CC	CC	TT	TT	NC	CC	CC	NC	TT	TT	NC	CC	TT	TT	TT	TT	TT	TT	TT	TT	TT	NC	TT	TT	TT	TT	TT	TT	TT	TT	TT	TT	TT	CC	NC	TT	TT	CC	TT	TT	TT	TT	CC
1185	Bn-A02-p22394284	0.11	A/G	A02	20767165	AA	GG	GG	AA	AA	NC	GG	GG	AA	AA	AA	AA	GG	AA	AA	AA	AA	AA	AA	AA	AA	AA	AA	AA	AA	AA	AA	AA	AA	AA	AA	AA	AA	AA	GG	NC	AA	AA	GG	AA	AA	AA	AA	GG
1186	Bn-A02-p22383771	0.09	T/C	A02	20778296	TT	CC	TT	CC	CC	NC	TT	TT	CC	CC	CC	CC	TT	CC	CC	CC	CC	CC	CC	CC	CC	CC	CC	CC	CC	CC	CC	CC	NC	CC	CC	CC	CC	CC	TT	NC	CC	CC	TT	CC	CC	CC	CC	TT
1187	Bn-A02-p22375887	0.11	A/G	A02	20783829	AA	GG	GG	AA	AA	NC	AA	GG	AA	AA	AA	AA	GG	AA	AA	AA	AA	AA	AA	AA	AA	AA	AA	AA	AA	AA	AA	AA	AA	AA	AA	AA	AA	AA	GG	AA	AA	AA	GG	AA	AA	AA	AA	GG
1188	Bn-A02-p22375400	0.14	A/G	A02	20784320	AA	GG	GG	AA	AA	NC	GG	GG	AA	AA	AA	AA	GG	AA	AA	AA	AA	AA	AA	AA	AA	AA	AA	AA	AA	AA	AA	AA	AA	AA	AA	AA	AA	AA	GG	NC	AA	AA	GG	AA	AA	AA	AA	GG
1189	Bn-A02-p22365337	0.08	A/G	A02	20792994	AA	GG	GG	AA	AA	GG	GG	GG	AA	AA	AA	AA	GG	AA	AA	AA	AA	AA	AA	AA	AA	AA	GG	AA	AA	AA	AA	AA	AA	AA	AA	AA	AA	AA	GG	NC	AA	AA	AA	AA	AA	AA	AA	AA
1190	Bn-A02-p22332961	0.08	A/C	A02	20818438	AA	CC	CC	AA	AA	CC	CC	CC	AA	AA	AA	AA	CC	AA	AA	AA	AA	AA	AA	AA	AA	AA	NC	AA	AA	AA	AA	AA	AA	AA	AA	AA	AA	AA	CC	NC	AA	AA	AA	AA	AA	AA	AA	AA
1191	Bn-A02-p21930156	0.12	T/C	A02	21226248	TT	CC	TT	TT	TT	NC	TT	CC	TT	TT	TT	TT	CC	TT	TT	TT	TT	TT	TT	TT	TT	TT	TT	TT	TT	TT	TT	TT	TT	TT	TT	TT	TT	TT	CC	NC	TT	TT	CC	TT	TT	TT	TT	CC
1192	Bn-A03-p1067313	0.18	T/G	A02	21524261	TT	GG	GG	GG	GG	GG	GG	GG	TT	NC	NC	NC	GG	GG	NC	GG	GG	GG	GG	GG	GG	GG	NC	GG	NC	GG	TT	TT	GG	GG	GG	GG	GG	GG	GG	GG	GG	TT	TT	NC	GG	GG	NC	TT
1193	Bn-A02-p21378450	0.14	T/C	A02	21741917	TT	CC	TT	CC	CC	NC	TT	CC	TT	TT	TT	TT	CC	CC	NC	CC	TT	CC	CC	CC	CC	NC	TT	TT	TT	TT	TT	TT	TT	TT	CC	CC	TT	CC	NC	CC	CC	TT	NC	TT	TT	TT	TT	NC
1194	Bn-A02-p23668607	0.1	A/G	A02	21869261	AA	GG	GG	GG	GG	NC	GG	AA	GG	GG	GG	GG	AA	GG	GG	GG	GG	GG	GG	GG	GG	GG	GG	GG	GG	GG	GG	GG	GG	GG	GG	GG	GG	GG	AA	GG	GG	GG	GG	GG	GG	GG	GG	GG
1195	Bn-A02-p23669898	0.06	T/C	A02	21870390	TT	CC	TT	TT	TT	NC	TT	TT	TT	TT	TT	TT	TT	TT	TT	TT	TT	TT	TT	TT	TT	TT	TT	TT	TT	TT	TT	TT	NC	TT	TT	TT	TT	TT	TT	TT	TT	TT	TT	TT	TT	TT	TT	TT
1196	Bn-A02-p23700858	0.08	A/C	A02	21892513	AA	CC	CC	CC	CC	NC	CC	CC	CC	CC	CC	CC	CC	CC	CC	CC	CC	CC	CC	CC	CC	CC	CC	CC	CC	CC	CC	CC	CC	CC	CC	CC	CC	CC	CC	CC	CC	CC	CC	CC	CC	CC	CC	CC
1197	Bn-A02-p23708117	0.04	T/C	A02	21917490	TT	CC	TT	CC	CC	TT	TT	CC	TT	TT	TT	TT	CC	TT	TT	TT	TT	TT	TT	TT	TT	TT	TT	TT	TT	TT	TT	TT	TT	TT	TT	TT	TT	TT	CC	TT	TT	TT	TT	TT	TT	TT	TT	TT
1198	Bn-A02-p23708299	0.06	A/C	A02	21917572	AA	CC	AA	CC	CC	AA	AA	CC	AA	AA	AA	AA	CC	AA	AA	AA	AA	AA	AA	AA	AA	AA	AA	AA	AA	AA	AA	AA	AA	AA	AA	AA	AA	AA	CC	AA	AA	AA	AA	AA	AA	AA	AA	AA
1199	Bn-A02-p23708516	0.06	T/C	A02	21917889	TT	CC	TT	CC	CC	TT	TT	CC	TT	TT	TT	TT	CC	TT	TT	TT	TT	TT	TT	TT	TT	TT	TT	TT	TT	TT	TT	TT	TT	TT	TT	TT	TT	TT	CC	TT	TT	TT	TT	TT	TT	TT	TT	TT
1200	Bn-A02-p23708678	0.06	A/G	A02	21917951	AA	GG	GG	AA	AA	GG	GG	AA	GG	GG	GG	GG	AA	GG	GG	GG	GG	GG	GG	GG	GG	GG	GG	GG	GG	GG	GG	GG	GG	GG	GG	GG	GG	GG	AA	GG	GG	GG	GG	GG	GG	GG	GG	GG
1201	Bn-A02-p23792703	0.11	A/G	A02	22018955	AA	GG	AA	GG	GG	NC	AA	GG	AA	AA	NC	AA	AA	AA	AA	AA	AA	AA	AA	AA	AA	AA	AA	AA	AA	AA	GG	GG	AA	AA	AA	AA	AA	AA	GG	AA	AA	AA	AA	AA	AA	AA	AA	AA
1202	Bn-A02-p23819797	0.13	A/G	A02	22047940	AA	GG	GG	GG	GG	NC	AA	AA	GG	GG	NC	GG	GG	GG	GG	GG	GG	GG	GG	GG	GG	GG	NC	GG	GG	GG	AA	AA	NC	GG	GG	GG	GG	GG	GG	GG	GG	GG	GG	GG	GG	GG	GG	GG
1203	Bn-A02-p23824343	0.08	T/C	A02	22051903	TT	CC	CC	CC	CC	NC	CC	CC	CC	CC	CC	CC	CC	CC	CC	NC	CC	CC	CC	CC	CC	CC	CC	CC	CC	CC	TT	TT	NC	CC	CC	CC	CC	CC	CC	CC	CC	CC	CC	CC	CC	CC	CC	CC
1204	Bn-A02-p23826324	0.1	A/C	A02	22053784	AA	CC	AA	AA	AA	NC	CC	AA	AA	AA	NC	AA	AA	AA	AA	AA	AA	AA	AA	AA	AA	AA	NC	AA	AA	AA	CC	CC	NC	AA	AA	AA	AA	AA	AA	AA	AA	AA	AA	AA	AA	AA	AA	AA
1205	Bn-A02-p23831173	0.09	A/G	A02	22058159	AA	GG	AA	AA	AA	NC	GG	AA	AA	AA	NC	AA	AA	AA	AA	AA	AA	AA	AA	AA	AA	AA	NC	AA	AA	AA	GG	GG	AA	AA	AA	AA	AA	AA	AA	AA	AA	AA	AA	AA	AA	AA	AA	AA
1206	Bn-A02-p23835683	0.14	T/G	A02	22068133	TT	GG	GG	GG	GG	NC	GG	TT	GG	GG	GG	GG	GG	GG	GG	GG	GG	GG	GG	GG	GG	GG	GG	GG	GG	GG	TT	TT	GG	GG	GG	GG	GG	GG	GG	GG	GG	GG	GG	GG	GG	GG	GG	GG
1207	Bn-A02-p23836232	0.16	T/C	A02	22068580	TT	CC	CC	CC	CC	NC	CC	TT	CC	CC	CC	CC	CC	CC	CC	CC	CC	CC	CC	CC	CC	CC	CC	CC	CC	CC	TT	TT	CC	CC	CC	CC	CC	CC	CC	CC	CC	CC	CC	CC	CC	CC	CC	CC
1208	Bn-A02-p23856500	0.12	A/G	A02	22090336	AA	GG	AA	GG	GG	NC	GG	AA	AA	AA	NC	AA	AA	AA	AA	AA	AA	AA	AA	AA	AA	AA	GG	AA	AA	AA	GG	GG	AA	AA	AA	AA	AA	AA	AA	AA	AA	AA	AA	AA	AA	AA	AA	AA
1209	Bn-A02-p23857384	0.08	A/C	A02	22091120	AA	CC	AA	AA	AA	NC	AA	AA	AA	AA	AA	AA	AA	AA	AA	AA	AA	AA	AA	AA	AA	AA	AA	AA	AA	AA	CC	CC	AA	AA	AA	AA	AA	AA	AA	AA	AA	AA	AA	AA	AA	AA	AA	AA
1210	Bn-A02-p23897014	0.12	A/G	A02	22129127	AA	GG	GG	AA	AA	NC	AA	AA	GG	GG	NC	GG	GG	GG	GG	GG	GG	GG	GG	GG	GG	GG	NC	GG	GG	GG	AA	AA	GG	GG	GG	GG	GG	GG	GG	GG	GG	GG	GG	GG	GG	GG	GG	GG
1211	Bn-A02-p24178094	0.07	T/C	A02	22406580	TT	CC	TT	CC	CC	NC	TT	TT	TT	TT	TT	TT	TT	CC	TT	TT	TT	TT	TT	TT	TT	CC	TT	TT	TT	TT	CC	CC	NC	TT	TT	TT	TT	TT	TT	TT	TT	TT	TT	TT	TT	TT	TT	TT
1212	Bn-A02-p24317870	0.12	A/G	A02	22436927	AA	GG	GG	GG	GG	NC	AA	AA	GG	GG	NC	GG	GG	GG	NC	AA	GG	AA	AA	AA	GG	AA	NC	GG	AA	GG	GG	GG	GG	GG	AA	AA	GG	GG	GG	GG	GG	GG	GG	GG	GG	GG	GG	GG
1213	Bn-A02-p24366221	0.1	A/G	A02	22490230	AA	GG	AA	AA	AA	NC	GG	GG	AA	AA	NC	AA	AA	GG	NC	GG	AA	GG	GG	GG	AA	GG	GG	AA	GG	AA	GG	GG	AA	AA	GG	GG	AA	AA	AA	AA	AA	AA	AA	AA	AA	AA	AA	AA
1214	Bn-A02-p24402133	0.12	T/G	A02	22528453	TT	GG	TT	TT	TT	NC	TT	TT	TT	TT	TT	TT	TT	GG	TT	TT	TT	TT	TT	TT	TT	TT	TT	TT	TT	TT	GG	GG	TT	TT	TT	TT	TT	TT	TT	TT	TT	TT	TT	TT	TT	TT	TT	TT
1215	Bn-A02-p24415454	0.11	T/G	A02	22534210	TT	GG	GG	GG	GG	NC	TT	TT	GG	GG	NC	GG	GG	GG	NC	TT	GG	TT	TT	TT	GG	TT	NC	GG	TT	GG	GG	GG	GG	GG	TT	TT	GG	GG	GG	GG	GG	GG	GG	GG	GG	GG	GG	GG
1216	Bn-A02-p24508488	0.14	T/G	A02	22630426	TT	GG	GG	GG	GG	NC	TT	GG	GG	GG	NC	GG	GG	TT	NC	TT	GG	TT	TT	TT	GG	NC	NC	GG	TT	GG	GG	GG	GG	GG	TT	TT	GG	GG	GG	GG	GG	GG	GG	GG	GG	GG	GG	GG
1217	Bn-A02-p24532892	0.12	A/C	A02	22663326	AA	CC	CC	CC	CC	NC	AA	NC	CC	CC	NC	CC	CC	AA	NC	AA	CC	AA	AA	AA	CC	NC	NC	CC	AA	CC	CC	CC	CC	CC	AA	AA	CC	CC	CC	CC	CC	CC	CC	CC	CC	CC	CC	CC
1218	Bn-A02-p24543172	0.13	A/G	A02	22671090	AA	GG	AA	AA	AA	NC	GG	GG	AA	AA	NC	AA	AA	GG	NC	GG	AA	GG	GG	GG	AA	NC	NC	AA	GG	AA	AA	AA	NC	AA	GG	GG	AA	AA	AA	AA	AA	AA	AA	AA	AA	AA	AA	AA
1219	Bn-A02-p24552203	0.1	T/C	A02	22692032	TT	CC	TT	TT	TT	NC	CC	CC	TT	TT	NC	TT	TT	CC	NC	CC	TT	CC	CC	CC	TT	NC	CC	TT	CC	TT	TT	TT	TT	TT	CC	CC	TT	TT	TT	TT	TT	TT	TT	TT	TT	TT	TT	TT
1220	Bn-A02-p24552476	0.11	A/C	A02	22692405	AA	CC	AA	AA	AA	NC	CC	CC	AA	AA	NC	AA	AA	CC	NC	CC	AA	CC	CC	CC	AA	NC	CC	AA	CC	AA	AA	AA	AA	AA	CC	CC	AA	AA	AA	AA	AA	AA	AA	AA	AA	AA	AA	AA
1221	Bn-A02-p24552639	0.1	A/C	A02	22692468	AA	CC	AA	AA	AA	NC	CC	CC	AA	AA	NC	AA	AA	CC	NC	CC	AA	CC	CC	CC	AA	NC	NC	AA	CC	AA	AA	AA	AA	AA	CC	CC	AA	AA	AA	AA	AA	AA	AA	AA	AA	AA	AA	AA
1222	Bn-A02-p24552542	0.11	T/G	A02	22692471	TT	GG	GG	GG	GG	NC	TT	TT	GG	GG	NC	GG	GG	TT	NC	TT	GG	TT	TT	TT	GG	NC	NC	GG	TT	GG	GG	GG	GG	GG	TT	TT	GG	GG	GG	GG	GG	GG	GG	GG	GG	GG	GG	GG
1223	Bn-A02-p24552840	0.13	T/C	A02	22692669	TT	CC	TT	TT	TT	NC	CC	CC	TT	TT	NC	TT	TT	CC	NC	CC	TT	CC	CC	CC	TT	NC	NC	TT	CC	TT	TT	TT	TT	TT	CC	CC	TT	TT	TT	TT	TT	TT	TT	TT	TT	TT	TT	TT
1224	Bn-A02-p24552843	0.14	A/G	A02	22692772	AA	GG	GG	GG	GG	NC	AA	AA	GG	GG	NC	GG	GG	AA	NC	AA	GG	AA	AA	AA	GG	NC	NC	GG	AA	GG	GG	GG	GG	GG	AA	AA	GG	GG	GG	GG	GG	GG	GG	GG	GG	GG	GG	GG
1225	Bn-A02-p24559792	0.15	T/C	A02	22699791	TT	CC	CC	CC	CC	NC	NC	TT	CC	CC	CC	CC	CC	TT	NC	TT	CC	TT	TT	TT	CC	NC	CC	CC	NC	CC	TT	TT	CC	CC	TT	TT	CC	CC	CC	CC	CC	CC	CC	CC	CC	CC	CC	CC
1226	Bn-A02-p24575998	0.1	T/C	A02	22711806	TT	CC	CC	CC	CC	CC	CC	CC	CC	CC	CC	CC	CC	CC	CC	CC	CC	CC	CC	CC	CC	CC	CC	CC	CC	CC	TT	TT	CC	CC	CC	CC	CC	CC	CC	CC	CC	CC	CC	CC	CC	CC	CC	CC
1227	Bn-A02-p24577932	0.08	T/C	A02	22713741	TT	CC	CC	CC	CC	CC	CC	CC	CC	CC	CC	CC	CC	CC	CC	CC	CC	CC	CC	CC	CC	CC	CC	CC	CC	CC	TT	TT	NC	CC	CC	CC	CC	CC	CC	CC	CC	CC	CC	CC	CC	CC	CC	CC
1228	Bn-A02-p24675182	0.15	A/G	A02	22769301	AA	GG	GG	GG	GG	NC	GG	AA	GG	GG	NC	GG	GG	AA	NC	AA	GG	AA	AA	AA	GG	AA	NC	GG	AA	GG	AA	AA	GG	GG	AA	AA	GG	GG	GG	GG	GG	GG	GG	GG	GG	GG	GG	GG
1229	Bn-A02-p24722684	0.11	A/G	A02	22810474	AA	GG	GG	GG	GG	NC	GG	GG	GG	GG	GG	GG	GG	AA	GG	GG	GG	GG	GG	GG	GG	GG	GG	GG	GG	GG	AA	AA	GG	GG	GG	GG	GG	GG	GG	GG	GG	GG	GG	GG	GG	GG	GG	GG
1230	Bn-A02-p24809526	0.03	A/C	A02	22898300	AA	CC	CC	CC	CC	CC	CC	CC	CC	CC	CC	CC	CC	CC	CC	CC	CC	CC	CC	CC	CC	CC	CC	CC	CC	CC	CC	CC	CC	CC	CC	CC	CC	CC	CC	CC	CC	CC	CC	CC	CC	CC	CC	CC
1231	Bn-A02-p24810609	0.04	A/G	A02	22899483	AA	GG	GG	GG	GG	GG	GG	AA	GG	GG	GG	GG	GG	GG	GG	GG	GG	GG	GG	GG	GG	GG	GG	GG	GG	GG	GG	GG	GG	GG	GG	GG	GG	GG	GG	GG	GG	GG	GG	GG	GG	GG	GG	GG
1232	Bn-A02-p24909771	0.15	A/G	A02	23001147	AA	GG	AA	AA	AA	NC	AA	GG	AA	AA	NC	AA	AA	AA	NC	GG	AA	GG	GG	GG	AA	GG	NC	AA	GG	AA	GG	GG	AA	AA	GG	GG	AA	AA	AA	AA	AA	AA	AA	AA	AA	AA	AA	AA
1233	Bn-A02-p24928311	0.07	T/C	A02	23021114	TT	CC	CC	CC	CC	CC	CC	NC	CC	CC	CC	CC	CC	CC	CC	CC	CC	CC	CC	CC	CC	CC	CC	CC	CC	CC	TT	TT	CC	CC	CC	CC	CC	CC	CC	CC	CC	CC	CC	CC	CC	CC	CC	CC
1234	Bn-A02-p25100451	0.06	T/G	A02	23175109	TT	GG	GG	GG	GG	GG	GG	GG	GG	GG	GG	GG	GG	GG	GG	GG	GG	GG	GG	GG	GG	GG	GG	GG	GG	GG	TT	TT	NC	GG	GG	GG	GG	GG	GG	GG	GG	GG	GG	GG	GG	GG	GG	GG
1235	Bn-A02-p25109769	0.08	A/C	A02	23184023	AA	CC	AA	AA	AA	NC	AA	AA	AA	AA	AA	AA	AA	AA	AA	AA	AA	AA	AA	AA	AA	AA	AA	AA	AA	AA	CC	CC	AA	AA	AA	AA	AA	AA	AA	AA	AA	AA	AA	AA	AA	AA	AA	AA
1236	Bn-A02-p25190854	0.02	T/G	A02	23272837	TT	GG	TT	TT	TT	NC	TT	TT	TT	TT	TT	TT	TT	TT	TT	TT	TT	TT	TT	TT	TT	TT	TT	TT	TT	TT	TT	TT	TT	TT	TT	TT	TT	TT	TT	TT	TT	TT	TT	TT	TT	TT	TT	TT
1237	Bn-A02-p25201372	0.11	A/G	A02	23281063	AA	GG	GG	GG	GG	GG	GG	GG	GG	GG	GG	GG	GG	GG	GG	GG	GG	GG	GG	GG	GG	GG	GG	GG	GG	GG	AA	AA	GG	GG	GG	GG	GG	GG	GG	GG	GG	GG	GG	GG	GG	GG	GG	GG
1238	Bn-A02-p25334266	0.1	T/C	A02	23411915	TT	CC	CC	CC	CC	NC	CC	CC	CC	CC	CC	CC	CC	CC	CC	CC	CC	CC	CC	CC	CC	CC	CC	CC	CC	CC	TT	TT	NC	CC	CC	CC	CC	CC	CC	CC	CC	CC	CC	CC	CC	CC	CC	CC
1239	Bn-A02-p25334271	0.11	A/G	A02	23412020	AA	GG	AA	AA	AA	NC	AA	AA	AA	AA	AA	AA	AA	AA	AA	AA	AA	AA	AA	AA	AA	AA	AA	AA	AA	AA	GG	GG	AA	AA	AA	AA	AA	AA	AA	AA	AA	AA	AA	AA	AA	AA	AA	AA
1240	Bn-A02-p25463582	0.01	T/C	A02	23491893	TT	CC	TT	TT	TT	NC	TT	TT	TT	TT	TT	TT	TT	TT	TT	TT	TT	TT	TT	TT	TT	TT	TT	NC	TT	TT	TT	TT	TT	TT	TT	TT	TT	TT	TT	TT	TT	TT	TT	TT	TT	TT	TT	TT
1241	Bn-A02-p25465508	0.03	A/G	A02	23493903	AA	GG	GG	GG	GG	NC	GG	GG	GG	GG	GG	GG	GG	GG	GG	GG	GG	GG	GG	GG	GG	GG	GG	GG	GG	GG	GG	GG	NC	GG	GG	GG	GG	GG	GG	GG	GG	GG	GG	GG	GG	GG	GG	GG
1242	Bn-A02-p25479893	0.06	T/C	A02	23508240	TT	CC	TT	TT	TT	NC	TT	TT	TT	TT	TT	TT	TT	TT	TT	TT	TT	TT	TT	TT	TT	TT	TT	TT	TT	TT	TT	TT	NC	TT	TT	TT	TT	TT	TT	TT	TT	TT	TT	TT	TT	TT	TT	TT
1243	Bn-A02-p25554878	0.04	A/C	A02	23576319	AA	CC	AA	AA	AA	NC	AA	AA	AA	AA	AA	AA	AA	AA	AA	AA	AA	AA	AA	AA	AA	AA	AA	AA	AA	AA	AA	AA	AA	AA	AA	AA	AA	AA	AA	AA	AA	AA	AA	AA	AA	AA	AA	AA
1244	Bn-A02-p25615285	0.05	T/C	A02	23644767	TT	CC	CC	CC	CC	CC	CC	CC	CC	CC	CC	CC	CC	CC	CC	CC	CC	CC	CC	CC	CC	CC	CC	CC	CC	CC	CC	CC	NC	CC	CC	CC	CC	CC	CC	CC	CC	CC	CC	CC	CC	CC	CC	CC
1245	Bn-A02-p26398002	0.12	T/C	A02	24112981	TT	CC	CC	CC	CC	CC	CC	CC	CC	CC	CC	CC	CC	CC	CC	CC	CC	CC	CC	CC	CC	CC	CC	CC	CC	CC	TT	TT	NC	CC	CC	CC	CC	CC	CC	CC	CC	CC	CC	CC	CC	CC	CC	CC
1246	Bn-A02-p26421790	0.14	T/G	A02	24150718	TT	GG	GG	GG	GG	GG	GG	GG	GG	GG	GG	GG	GG	GG	GG	GG	GG	GG	GG	GG	GG	GG	GG	GG	GG	GG	TT	TT	GG	GG	GG	GG	GG	GG	GG	GG	GG	GG	GG	GG	GG	GG	GG	GG
1247	Bn-A02-p26539305	0.11	A/C	A02	24228968	AA	CC	CC	CC	CC	CC	CC	CC	CC	CC	CC	CC	CC	CC	CC	CC	CC	CC	CC	CC	CC	CC	CC	CC	CC	CC	AA	AA	CC	CC	CC	CC	CC	CC	CC	CC	CC	CC	CC	CC	CC	CC	CC	CC
1248	Bn-A02-p26564337	0.05	A/G	A02	24255339	AA	GG	GG	GG	GG	GG	GG	GG	GG	GG	GG	GG	GG	GG	GG	GG	GG	GG	GG	AA	GG	GG	GG	NC	GG	AA	GG	GG	GG	GG	GG	GG	AA	GG	GG	GG	GG	GG	GG	GG	GG	GG	GG	GG
1249	Bn-A02-p26982864	0.07	A/C	A02	24298129	AA	CC	AA	AA	AA	AA	AA	AA	AA	AA	AA	AA	AA	AA	AA	AA	AA	AA	AA	CC	AA	AA	AA	NC	AA	CC	AA	AA	AA	AA	AA	AA	CC	AA	AA	AA	AA	AA	AA	AA	AA	AA	AA	AA
1250	Bn-A02-p27022909	0.13	T/G	A02	24331021	TT	GG	TT	TT	TT	TT	TT	TT	TT	TT	TT	TT	TT	TT	TT	TT	TT	TT	TT	TT	TT	TT	TT	TT	TT	TT	GG	GG	TT	TT	TT	TT	TT	TT	TT	TT	TT	TT	TT	TT	TT	TT	TT	TT
1251	Bn-A02-p27024443	0.13	T/C	A02	24332849	TT	CC	TT	TT	TT	TT	TT	TT	TT	TT	TT	TT	TT	TT	TT	TT	TT	TT	TT	TT	TT	TT	TT	TT	TT	TT	CC	CC	TT	TT	TT	TT	TT	TT	TT	TT	TT	TT	TT	TT	TT	TT	TT	TT
1252	Bn-A02-p27030941	0.06	A/G	A02	24339327	AA	GG	AA	AA	AA	AA	AA	AA	AA	AA	AA	AA	AA	AA	AA	AA	AA	AA	AA	AA	AA	AA	AA	AA	AA	AA	AA	AA	AA	AA	AA	AA	AA	AA	AA	AA	AA	AA	AA	AA	AA	AA	NC	AA
1253	Bn-A02-p27035425	0.06	T/G	A02	24342888	TT	GG	TT	TT	TT	TT	TT	TT	TT	TT	TT	TT	TT	TT	TT	TT	TT	TT	TT	TT	TT	TT	TT	TT	TT	TT	TT	TT	TT	TT	TT	TT	TT	TT	TT	TT	TT	TT	TT	TT	TT	TT	NC	TT
1254	Bn-A02-p27043712	0.06	T/G	A02	24357103	TT	GG	GG	GG	GG	GG	GG	GG	GG	GG	GG	GG	GG	GG	GG	GG	GG	GG	GG	GG	GG	GG	GG	GG	GG	GG	GG	GG	NC	GG	GG	GG	GG	GG	GG	GG	GG	GG	GG	GG	GG	GG	NC	GG
1255	Bn-A02-p27052532	0.13	T/G	A02	24374433	TT	GG	TT	TT	TT	TT	TT	TT	TT	TT	TT	TT	TT	TT	TT	TT	TT	TT	TT	TT	TT	TT	TT	TT	TT	TT	GG	GG	TT	TT	TT	TT	TT	TT	TT	TT	TT	TT	TT	TT	TT	TT	TT	TT
1256	Bn-A02-p27052742	0.05	A/C	A02	24374649	AA	CC	AA	AA	AA	AA	AA	AA	AA	AA	AA	AA	AA	AA	AA	AA	AA	AA	AA	CC	AA	AA	AA	NC	AA	CC	AA	AA	AA	AA	AA	AA	CC	AA	AA	AA	AA	AA	AA	AA	AA	AA	NC	AA
1257	Bn-A02-p27109424	0.11	T/G	A02	24434188	TT	GG	GG	GG	GG	GG	GG	GG	GG	GG	GG	GG	GG	GG	GG	GG	GG	GG	GG	GG	GG	GG	GG	GG	GG	GG	TT	TT	GG	GG	GG	GG	GG	GG	GG	GG	GG	GG	GG	GG	GG	GG	GG	GG
1258	Bn-A02-p27109713	0.1	A/G	A02	24434470	AA	GG	AA	AA	AA	AA	AA	AA	AA	AA	AA	AA	AA	AA	AA	AA	AA	AA	AA	AA	AA	AA	AA	AA	AA	AA	GG	GG	AA	AA	AA	AA	AA	AA	AA	AA	AA	AA	AA	AA	AA	AA	AA	AA
1259	Bn-A02-p27110006	0.12	T/C	A02	24434763	TT	CC	CC	CC	CC	CC	CC	CC	CC	CC	CC	CC	CC	CC	CC	CC	CC	CC	CC	CC	CC	CC	CC	CC	CC	CC	TT	TT	NC	CC	CC	CC	CC	CC	CC	CC	CC	CC	CC	CC	CC	CC	CC	CC
1260	Bn-A02-p27111963	0.14	T/C	A02	24435320	TT	CC	TT	TT	TT	TT	TT	TT	TT	TT	TT	TT	TT	TT	TT	TT	TT	TT	TT	TT	TT	TT	TT	TT	TT	TT	CC	CC	TT	TT	TT	TT	TT	TT	TT	TT	TT	TT	TT	TT	TT	TT	TT	TT
1261	Bn-A02-p27122935	0.1	A/G	A02	24446290	AA	GG	AA	AA	AA	AA	AA	AA	AA	AA	AA	AA	AA	AA	AA	AA	AA	AA	AA	AA	AA	AA	AA	AA	AA	AA	GG	GG	AA	AA	AA	AA	AA	AA	AA	AA	AA	AA	AA	AA	AA	AA	AA	AA
1262	Bn-A02-p27124090	0.15	A/G	A02	24447433	AA	GG	AA	AA	AA	AA	AA	AA	AA	AA	AA	AA	AA	AA	AA	AA	AA	AA	AA	AA	AA	AA	AA	AA	AA	AA	GG	GG	AA	AA	AA	AA	AA	AA	AA	AA	AA	AA	AA	AA	AA	AA	AA	AA
1263	Bn-A02-p27125319	0.13	T/C	A02	24448520	TT	CC	CC	CC	CC	CC	CC	CC	CC	CC	CC	CC	CC	CC	CC	CC	CC	CC	CC	CC	CC	CC	CC	CC	CC	CC	TT	TT	CC	CC	CC	CC	CC	CC	CC	CC	CC	CC	CC	CC	CC	CC	CC	CC
1264	Bn-A02-p27149778	0.11	T/C	A02	24468414	TT	CC	CC	CC	CC	CC	CC	CC	CC	CC	CC	CC	CC	CC	CC	CC	CC	CC	CC	CC	CC	CC	CC	CC	CC	CC	TT	TT	CC	CC	CC	CC	CC	CC	CC	CC	CC	CC	CC	CC	CC	CC	CC	CC
1265	Bn-A02-p27179350	0.03	A/C	A02	24495145	AA	CC	CC	CC	CC	CC	CC	CC	CC	CC	CC	CC	CC	CC	CC	CC	CC	CC	CC	AA	CC	CC	CC	NC	CC	AA	CC	CC	CC	CC	CC	CC	AA	CC	CC	CC	CC	CC	CC	CC	CC	CC	CC	CC
1266	Bn-A02-p27180049	0.13	A/G	A02	24495758	AA	GG	GG	GG	GG	GG	GG	GG	GG	GG	GG	GG	GG	GG	GG	GG	GG	GG	GG	GG	GG	GG	GG	GG	GG	GG	AA	AA	GG	GG	GG	GG	GG	GG	GG	GG	GG	GG	GG	GG	GG	GG	GG	GG
1267	Bn-A02-p27203061	0.1	T/C	A02	24526446	TT	CC	TT	TT	TT	TT	TT	TT	TT	TT	TT	TT	TT	TT	TT	TT	TT	TT	TT	CC	TT	TT	TT	NC	TT	CC	CC	CC	TT	TT	TT	TT	CC	TT	TT	TT	TT	TT	TT	TT	TT	TT	TT	TT
1268	Bn-A02-p27226579	0.12	A/G	A02	24551813	AA	GG	AA	AA	AA	AA	AA	AA	AA	AA	AA	AA	AA	AA	AA	AA	AA	AA	AA	AA	AA	AA	AA	AA	AA	AA	GG	GG	AA	AA	AA	AA	AA	AA	AA	AA	AA	AA	AA	AA	AA	AA	AA	AA
1269	Bn-A02-p27245861	0.12	A/G	A02	24567443	AA	GG	AA	AA	AA	AA	AA	AA	AA	AA	AA	AA	AA	AA	AA	AA	AA	AA	AA	AA	AA	AA	AA	AA	AA	AA	GG	GG	AA	AA	AA	AA	AA	AA	AA	AA	AA	AA	AA	AA	AA	AA	AA	AA
1270	Bn-A02-p27286923	0.11	T/C	A02	24599162	TT	CC	TT	TT	TT	TT	TT	TT	TT	TT	TT	TT	TT	TT	TT	TT	TT	TT	TT	TT	TT	TT	TT	TT	TT	TT	CC	CC	TT	TT	TT	TT	TT	TT	TT	TT	TT	TT	TT	TT	TT	TT	TT	TT
1271	Bn-A02-p27288011	0.09	T/G	A02	24605352	TT	GG	GG	GG	GG	GG	GG	GG	GG	GG	GG	GG	GG	GG	GG	GG	GG	GG	GG	GG	GG	GG	GG	GG	GG	GG	TT	TT	GG	GG	GG	GG	GG	GG	GG	GG	GG	GG	GG	GG	GG	GG	GG	GG
1272	Bn-A02-p27288121	0.09	A/G	A02	24605460	AA	GG	GG	GG	GG	GG	GG	GG	GG	GG	GG	GG	GG	GG	GG	GG	GG	GG	GG	GG	GG	GG	GG	GG	GG	GG	AA	AA	GG	GG	GG	GG	GG	GG	GG	GG	GG	GG	GG	GG	GG	GG	GG	GG
1273	Bn-A02-p27288044	0.1	T/G	A02	24605483	TT	GG	TT	TT	TT	TT	TT	TT	TT	TT	TT	TT	TT	TT	TT	TT	TT	TT	TT	TT	TT	TT	TT	TT	TT	TT	GG	GG	TT	TT	TT	TT	TT	TT	TT	TT	TT	TT	TT	TT	TT	TT	TT	TT
1274	Bn-A02-p27304105	0.09	A/G	A02	24611313	AA	GG	AA	AA	AA	AA	AA	AA	AA	AA	AA	AA	AA	AA	AA	AA	AA	AA	AA	AA	AA	AA	AA	AA	AA	AA	GG	GG	AA	AA	AA	AA	AA	AA	AA	AA	AA	AA	AA	AA	AA	AA	AA	AA
1275	Bn-A02-p27781100	0.11	T/C	A02	24735133	TT	CC	TT	TT	TT	TT	TT	TT	TT	TT	TT	TT	TT	TT	TT	TT	TT	TT	TT	TT	TT	TT	CC	TT	TT	TT	TT	TT	TT	TT	TT	TT	TT	TT	TT	TT	TT	TT	TT	TT	TT	TT	TT	TT
1276	Bn-A02-p27786739	0.11	A/G	A02	24744895	AA	GG	AA	AA	AA	AA	AA	AA	AA	AA	AA	AA	AA	AA	AA	AA	AA	AA	AA	AA	AA	AA	GG	AA	AA	AA	AA	AA	AA	AA	AA	AA	AA	AA	AA	AA	AA	AA	AA	AA	AA	AA	AA	AA
1277	Bn-A02-p27792444	0.12	T/C	A02	24751558	TT	CC	CC	CC	CC	CC	CC	CC	CC	CC	CC	CC	CC	CC	CC	CC	CC	CC	CC	CC	CC	CC	NC	CC	CC	CC	CC	CC	CC	CC	CC	CC	CC	CC	CC	CC	CC	CC	CC	CC	CC	CC	CC	CC
1278	Bn-A02-p27799727	0.09	A/G	A02	24756539	AA	GG	GG	GG	GG	GG	GG	GG	GG	GG	GG	GG	GG	GG	GG	GG	GG	GG	GG	GG	GG	GG	NC	GG	GG	GG	GG	GG	NC	GG	GG	GG	GG	GG	GG	GG	GG	GG	GG	GG	GG	GG	GG	GG
1279	Bn-A02-p27833071	0.13	A/C	A02	24782635	AA	CC	AA	AA	AA	AA	AA	AA	AA	AA	AA	AA	AA	AA	AA	AA	AA	AA	AA	AA	AA	AA	NC	AA	AA	AA	AA	AA	AA	AA	AA	AA	AA	AA	AA	AA	AA	AA	AA	AA	AA	AA	AA	AA
1280	Bn-A02-p27834072	0.15	A/G	A02	24783639	AA	GG	AA	AA	AA	AA	AA	AA	AA	AA	AA	AA	AA	AA	AA	AA	AA	AA	AA	AA	AA	AA	NC	AA	AA	AA	AA	AA	AA	AA	AA	AA	AA	AA	AA	AA	AA	AA	AA	AA	AA	AA	AA	AA
1281	Bn-A02-p27845279	0.18	T/G	A02	24791537	TT	GG	TT	TT	TT	TT	TT	TT	TT	TT	TT	TT	TT	TT	TT	TT	TT	TT	TT	TT	TT	TT	NC	TT	TT	TT	TT	TT	TT	TT	TT	TT	TT	TT	TT	TT	TT	TT	TT	TT	TT	TT	TT	TT
1282	Bn-A03-p12026	0.17	T/G	A03	1850	TT	GG	TT	TT	TT	NC	TT	TT	TT	TT	TT	TT	TT	TT	TT	TT	TT	TT	TT	TT	TT	TT	TT	TT	TT	GG	NC	NC	TT	NC	TT	TT	TT	TT	TT	NC	GG	NC	TT	TT	NC	TT	TT	TT
1283	Bn-A03-p166402	0.18	A/C	A03	171902	AA	CC	AA	AA	AA	NC	AA	AA	CC	CC	NC	NC	CC	AA	AA	AA	NC	AA	AA	AA	AA	AA	NC	AA	AA	AA	NC	NC	AA	NC	AA	AA	AA	AA	CC	NC	AA	NC	CC	AA	AA	AA	AA	CC
1284	Bn-A03-p373134	0.18	A/G	A03	342875	AA	GG	AA	GG	GG	GG	AA	AA	GG	AA	AA	AA	GG	AA	AA	AA	NC	AA	AA	AA	AA	AA	NC	AA	NC	GG	GG	GG	AA	NC	AA	AA	AA	AA	NC	GG	NC	GG	AA	NC	NC	AA	NC	AA
1285	Bn-A03-p560769	0.11	A/G	A03	445756	AA	GG	GG	GG	GG	GG	GG	GG	GG	GG	NC	NC	GG	GG	GG	GG	GG	GG	GG	GG	GG	GG	NC	GG	GG	GG	GG	GG	GG	GG	GG	GG	GG	GG	GG	GG	GG	GG	GG	GG	GG	GG	GG	GG
1286	Bn-A03-p560941	0.11	A/G	A03	445828	AA	GG	AA	AA	AA	AA	AA	AA	AA	AA	NC	NC	AA	AA	AA	AA	AA	AA	AA	AA	AA	AA	NC	AA	AA	AA	AA	AA	AA	AA	AA	AA	AA	AA	AA	AA	AA	AA	AA	AA	AA	AA	AA	AA
1287	Bn-A03-p708787	0.09	A/G	A03	573370	AA	GG	AA	AA	AA	AA	AA	AA	NC	AA	NC	NC	NC	AA	AA	AA	AA	AA	AA	AA	AA	AA	NC	AA	AA	AA	AA	AA	AA	NC	AA	AA	AA	AA	AA	AA	AA	AA	AA	AA	AA	AA	AA	AA
1288	Bn-A03-p709005	0.13	T/C	A03	573588	TT	CC	CC	CC	CC	CC	CC	CC	CC	CC	NC	NC	CC	CC	CC	CC	CC	CC	CC	CC	CC	CC	NC	CC	CC	NC	CC	CC	NC	NC	CC	CC	CC	CC	CC	CC	CC	CC	CC	CC	TT	CC	NC	CC
1289	Bn-A03-p709332	0.05	T/G	A03	573815	TT	GG	GG	GG	GG	NC	GG	GG	GG	GG	GG	GG	GG	GG	GG	GG	NC	GG	GG	GG	GG	GG	NC	GG	GG	GG	GG	GG	NC	GG	GG	GG	GG	GG	GG	NC	GG	GG	GG	GG	GG	GG	GG	GG
1290	Bn-A03-p830116	0.12	A/C	A03	707679	AA	CC	AA	CC	CC	NC	AA	AA	CC	NC	AA	AA	AA	AA	AA	AA	NC	AA	AA	AA	AA	AA	NC	AA	AA	AA	AA	AA	AA	AA	AA	AA	AA	AA	AA	NC	AA	AA	AA	AA	AA	AA	NC	AA
1291	Bn-A03-p834379	0.18	A/G	A03	710284	AA	GG	AA	AA	AA	AA	AA	GG	AA	AA	NC	NC	AA	AA	AA	AA	AA	AA	AA	AA	AA	AA	NC	AA	NC	AA	NC	NC	AA	NC	AA	AA	AA	AA	AA	AA	AA	NC	NC	NC	AA	AA	AA	NC
1292	Bn-A03-p835162	0.16	T/C	A03	710967	TT	CC	TT	CC	CC	NC	TT	NC	CC	NC	TT	TT	TT	TT	TT	TT	NC	TT	TT	TT	TT	TT	NC	NC	TT	CC	CC	CC	TT	CC	TT	TT	TT	TT	TT	NC	TT	CC	NC	CC	TT	TT	CC	NC
1293	Bn-A03-p974894	0.18	A/G	A03	811784	AA	GG	GG	AA	AA	GG	GG	AA	GG	GG	GG	GG	GG	GG	GG	GG	GG	GG	GG	GG	GG	GG	NC	GG	GG	AA	NC	NC	GG	AA	GG	GG	GG	GG	GG	GG	GG	NC	NC	GG	GG	GG	GG	NC
1294	Bn-A03-p1050893	0.18	A/C	A03	883337	AA	CC	CC	AA	AA	CC	CC	CC	AA	NC	NC	NC	CC	CC	NC	CC	CC	CC	CC	CC	CC	CC	AA	CC	NC	CC	AA	AA	CC	CC	CC	CC	CC	CC	CC	CC	CC	AA	AA	NC	CC	CC	NC	AA
1295	Bn-A03-p1435886	0.16	A/G	A03	1066291	AA	GG	AA	AA	AA	AA	AA	AA	AA	AA	NC	NC	AA	GG	GG	AA	AA	AA	GG	AA	AA	AA	NC	GG	NC	AA	AA	AA	AA	AA	AA	AA	AA	GG	AA	NC	AA	AA	GG	AA	AA	GG	AA	GG
1296	Bn-A03-p1596091	0.17	T/C	A03	1215973	TT	CC	TT	CC	CC	CC	CC	TT	TT	NC	NC	NC	CC	TT	TT	TT	NC	TT	TT	TT	TT	CC	NC	TT	CC	TT	TT	TT	TT	TT	CC	TT	TT	TT	CC	NC	CC	TT	TT	NC	CC	TT	TT	TT
1297	Bn-A03-p1894119	0.15	A/G	A03	1506582	AA	GG	GG	GG	GG	GG	GG	GG	GG	GG	GG	GG	GG	GG	GG	GG	GG	GG	GG	GG	GG	GG	GG	GG	AA	GG	AA	AA	GG	AA	GG	GG	GG	GG	GG	GG	GG	AA	AA	NC	GG	GG	NC	AA
1298	Bn-A03-p1899032	0.1	T/C	A03	1511458	TT	CC	CC	NC	NC	NC	NC	NC	CC	CC	NC	NC	NC	TT	NC	CC	NC	CC	TT	CC	CC	NC	TT	TT	TT	NC	CC	CC	NC	CC	NC	CC	CC	TT	CC	TT	TT	CC	CC	CC	NC	TT	CC	CC
1299	Bn-A03-p1918536	0.08	T/G	A03	1536945	TT	GG	GG	GG	GG	GG	GG	GG	GG	GG	GG	GG	GG	GG	GG	GG	NC	GG	GG	GG	GG	GG	NC	GG	GG	GG	TT	TT	GG	NC	GG	GG	GG	GG	GG	NC	GG	GG	GG	GG	GG	GG	GG	GG
1300	Bn-A03-p1926809	0.08	A/C	A03	1543594	AA	CC	CC	CC	CC	NC	CC	CC	AA	NC	NC	AA	CC	CC	CC	CC	CC	CC	CC	CC	CC	CC	CC	CC	AA	CC	CC	CC	CC	CC	AA	CC	CC	CC	AA	CC	CC	CC	CC	CC	AA	CC	CC	CC
1301	Bn-A03-p1959964	0.06	A/C	A03	1585856	AA	CC	CC	CC	CC	CC	CC	CC	CC	CC	CC	CC	CC	CC	CC	CC	CC	CC	CC	CC	CC	CC	CC	CC	CC	CC	CC	CC	NC	CC	CC	CC	CC	CC	AA	CC	CC	CC	CC	CC	CC	CC	CC	CC
1302	Bn-A03-p1960313	0.06	A/C	A03	1586307	AA	CC	CC	CC	CC	CC	CC	CC	CC	CC	CC	CC	CC	CC	CC	CC	CC	CC	CC	CC	CC	CC	CC	CC	CC	CC	CC	CC	CC	CC	CC	CC	CC	CC	AA	CC	CC	CC	CC	CC	CC	CC	CC	CC
1303	Bn-A03-p1960694	0.07	A/G	A03	1586644	AA	GG	GG	GG	GG	GG	GG	GG	GG	GG	GG	GG	GG	GG	GG	GG	GG	GG	GG	GG	GG	GG	GG	GG	GG	GG	GG	GG	NC	GG	GG	GG	GG	GG	AA	GG	GG	GG	GG	GG	GG	GG	GG	GG
1304	Bn-A03-p2054412	0.18	A/G	A03	1672709	AA	GG	GG	GG	GG	GG	GG	GG	NC	NC	GG	NC	GG	NC	GG	GG	GG	GG	NC	GG	GG	GG	GG	NC	NC	GG	AA	AA	GG	AA	NC	GG	GG	NC	GG	GG	NC	AA	AA	NC	NC	NC	NC	AA
1305	Bn-A03-p2074890	0.07	T/C	A03	1690009	TT	CC	CC	CC	CC	CC	CC	CC	CC	CC	CC	CC	CC	CC	NC	TT	NC	TT	CC	TT	TT	CC	CC	CC	CC	CC	CC	CC	TT	CC	CC	NC	CC	CC	TT	CC	CC	CC	CC	CC	CC	CC	CC	CC
1306	Bn-A03-p2130281	0.15	T/C	A03	1731356	TT	CC	NC	NC	NC	TT	NC	NC	TT	TT	TT	TT	NC	CC	NC	TT	TT	TT	CC	TT	TT	NC	TT	CC	CC	NC	TT	TT	TT	TT	TT	NC	NC	CC	CC	NC	CC	CC	CC	NC	TT	CC	CC	CC
1307	Bn-A03-p2171944	0.19	T/C	A03	1762815	TT	CC	CC	CC	CC	NC	CC	CC	CC	CC	NC	TT	CC	TT	TT	TT	TT	TT	TT	TT	TT	CC	NC	TT	TT	CC	CC	CC	TT	CC	TT	TT	CC	TT	TT	TT	TT	CC	TT	CC	TT	TT	CC	TT
1308	Bn-A03-p2190638	0.04	A/G	A03	1777276	AA	GG	AA	AA	AA	NC	AA	AA	AA	AA	NC	GG	AA	AA	NC	GG	GG	GG	AA	GG	GG	AA	GG	AA	AA	AA	AA	AA	NC	AA	GG	NC	AA	AA	GG	NC	AA	AA	AA	AA	GG	AA	AA	AA
1309	Bn-A03-p2405726	0.18	A/C	A03	1965133	AA	CC	AA	AA	AA	AA	AA	AA	CC	NC	NC	CC	AA	CC	NC	AA	NC	AA	CC	AA	AA	AA	CC	CC	AA	CC	AA	AA	AA	AA	CC	NC	AA	CC	CC	NC	AA	CC	AA	AA	AA	CC	NC	AA
1310	Bn-A03-p2457934	0.13	A/C	A03	1995900	AA	CC	CC	CC	CC	NC	CC	CC	AA	NC	CC	CC	CC	CC	CC	CC	CC	CC	CC	CC	CC	CC	CC	CC	AA	CC	AA	AA	CC	AA	CC	CC	CC	CC	CC	NC	AA	CC	AA	CC	CC	CC	CC	AA
1311	Bn-A03-p2457869	0.12	A/C	A03	1995934	AA	CC	CC	CC	CC	NC	CC	CC	AA	NC	CC	CC	CC	CC	CC	CC	CC	CC	CC	CC	CC	CC	CC	CC	AA	CC	AA	AA	CC	AA	CC	CC	CC	CC	CC	NC	AA	CC	AA	CC	CC	CC	CC	AA
1312	Bn-A03-p2460475	0.13	T/C	A03	1998200	TT	CC	CC	CC	CC	NC	CC	CC	CC	CC	NC	TT	CC	NC	CC	CC	NC	CC	NC	CC	CC	CC	NC	NC	TT	NC	TT	TT	NC	TT	TT	CC	CC	NC	CC	TT	TT	TT	TT	CC	CC	NC	NC	TT
1313	Bn-A03-p2579866	0.03	A/G	A03	2118220	AA	GG	GG	GG	GG	GG	GG	GG	GG	GG	GG	GG	GG	GG	GG	GG	GG	GG	GG	GG	GG	GG	GG	GG	GG	GG	GG	GG	GG	GG	AA	GG	GG	GG	NC	GG	GG	GG	GG	GG	GG	GG	GG	NC
1314	Bn-A03-p2596410	0.13	T/G	A03	2139172	TT	GG	TT	TT	TT	NC	TT	TT	TT	TT	NC	GG	TT	GG	NC	TT	NC	TT	GG	TT	TT	TT	GG	GG	GG	GG	GG	GG	TT	GG	NC	NC	TT	GG	TT	GG	GG	TT	TT	GG	TT	GG	TT	TT
1315	Bn-A03-p2665731	0.11	T/C	A03	2218163	TT	CC	TT	TT	TT	NC	TT	TT	TT	NC	NC	TT	TT	CC	NC	TT	TT	TT	CC	TT	TT	TT	NC	CC	TT	CC	CC	CC	TT	CC	TT	NC	TT	CC	TT	TT	TT	TT	CC	CC	CC	CC	TT	CC
1316	Bn-A03-p2667726	0.08	T/C	A03	2220257	TT	CC	CC	CC	CC	CC	CC	CC	CC	CC	CC	NC	CC	CC	CC	CC	CC	CC	CC	CC	CC	CC	CC	CC	CC	CC	TT	TT	CC	TT	NC	CC	CC	CC	CC	CC	CC	CC	CC	TT	TT	CC	CC	CC
1317	Bn-A03-p2668128	0.12	A/G	A03	2220666	AA	GG	GG	GG	GG	NC	GG	GG	GG	GG	NC	GG	GG	AA	NC	GG	NC	GG	AA	GG	GG	GG	NC	AA	AA	AA	AA	AA	NC	AA	GG	NC	GG	AA	GG	AA	AA	GG	AA	AA	AA	AA	GG	AA
1318	Bn-A03-p2695311	0.12	A/G	A03	2247672	AA	GG	GG	GG	GG	NC	GG	GG	GG	NC	NC	AA	GG	AA	NC	GG	NC	GG	AA	GG	GG	GG	NC	AA	GG	AA	GG	GG	GG	GG	GG	NC	GG	AA	AA	NC	GG	GG	AA	GG	GG	AA	GG	AA
1319	Bn-A03-p2714251	0.14	A/G	A03	2268429	AA	GG	AA	AA	AA	NC	AA	AA	AA	NC	NC	GG	AA	GG	NC	AA	AA	AA	GG	AA	AA	AA	AA	GG	AA	GG	GG	GG	AA	GG	GG	NC	AA	GG	GG	AA	AA	AA	GG	GG	GG	GG	AA	GG
1320	Bn-A03-p2843108	0.1	A/C	A03	2419880	AA	CC	CC	CC	CC	NC	CC	CC	CC	AA	NC	AA	CC	AA	NC	CC	NC	CC	AA	CC	CC	CC	CC	AA	AA	AA	CC	CC	CC	CC	CC	NC	CC	AA	AA	NC	CC	CC	CC	CC	CC	AA	CC	CC
1321	Bn-A03-p2858882	0.19	T/G	A03	2426819	TT	GG	GG	GG	GG	NC	GG	GG	GG	TT	GG	TT	GG	TT	TT	TT	NC	TT	TT	TT	TT	GG	GG	TT	TT	TT	TT	TT	TT	TT	TT	TT	GG	TT	GG	NC	TT	GG	TT	TT	TT	TT	GG	TT
1322	Bn-A03-p2860489	0.17	T/C	A03	2428408	TT	CC	CC	CC	CC	NC	CC	CC	CC	TT	CC	TT	CC	TT	TT	TT	NC	TT	TT	TT	TT	CC	CC	TT	TT	TT	TT	TT	TT	TT	TT	TT	CC	TT	CC	NC	TT	CC	TT	TT	TT	TT	CC	TT
1323	Bn-A03-p2897610	0.14	A/G	A03	2457791	AA	GG	GG	GG	GG	NC	GG	GG	GG	AA	NC	AA	GG	AA	AA	AA	NC	AA	GG	AA	AA	GG	GG	AA	AA	AA	AA	AA	AA	AA	AA	AA	GG	AA	GG	GG	GG	GG	AA	AA	AA	AA	GG	AA
1324	Bn-A03-p2948394	0.13	T/C	A03	2510332	TT	CC	TT	TT	TT	TT	TT	TT	TT	TT	TT	TT	TT	TT	NC	CC	CC	CC	TT	CC	CC	TT	TT	TT	TT	TT	CC	CC	CC	CC	CC	NC	TT	TT	TT	TT	TT	TT	TT	TT	TT	TT	TT	TT
1325	Bn-A03-p2948695	0.04	T/C	A03	2510633	TT	CC	CC	CC	CC	CC	CC	CC	CC	CC	CC	CC	CC	CC	CC	CC	CC	CC	CC	CC	CC	CC	CC	CC	CC	CC	CC	CC	CC	CC	TT	CC	CC	CC	CC	CC	CC	CC	CC	CC	CC	CC	CC	CC
1326	Bn-A03-p3001467	0.09	T/C	A03	2563506	TT	CC	CC	CC	CC	CC	CC	TT	TT	TT	NC	TT	CC	NC	CC	CC	CC	CC	CC	CC	CC	CC	NC	NC	NC	NC	CC	CC	NC	CC	NC	CC	CC	NC	CC	CC	CC	CC	NC	CC	NC	NC	CC	NC
1327	Bn-A03-p3073797	0.16	A/G	A03	2638714	AA	GG	GG	AA	AA	NC	GG	GG	GG	GG	GG	GG	GG	AA	AA	AA	AA	AA	GG	AA	AA	GG	GG	AA	AA	AA	AA	AA	AA	AA	GG	AA	GG	AA	GG	GG	GG	GG	GG	AA	AA	AA	GG	GG
1328	Bn-A03-p3074927	0.15	A/G	A03	2639749	AA	GG	AA	AA	AA	NC	AA	AA	AA	AA	AA	AA	AA	GG	GG	GG	GG	GG	AA	GG	GG	AA	AA	GG	GG	GG	GG	GG	GG	GG	AA	GG	AA	GG	GG	AA	AA	AA	GG	GG	GG	GG	AA	GG
1329	Bn-A03-p3084593	0.15	A/C	A03	2649235	AA	CC	AA	NC	NC	NC	AA	AA	AA	AA	AA	AA	AA	CC	CC	CC	CC	CC	AA	CC	CC	AA	AA	CC	CC	CC	CC	CC	CC	CC	AA	CC	AA	CC	CC	AA	AA	AA	CC	CC	CC	CC	AA	CC
1330	Bn-A03-p3084866	0.12	A/C	A03	2649608	AA	CC	AA	CC	CC	NC	AA	AA	AA	AA	AA	AA	AA	CC	CC	CC	CC	CC	AA	CC	CC	AA	AA	CC	CC	CC	CC	CC	CC	CC	AA	CC	AA	CC	CC	AA	AA	AA	CC	CC	CC	CC	AA	CC
1331	Bn-A03-p3091011	0.15	A/G	A03	2654457	AA	GG	AA	GG	GG	AA	AA	AA	AA	AA	AA	AA	AA	NC	GG	GG	GG	GG	AA	GG	GG	AA	AA	NC	NC	NC	GG	GG	GG	GG	AA	NC	AA	NC	GG	AA	AA	AA	AA	GG	NC	NC	AA	AA
1332	Bn-A03-p3097703	0.15	A/C	A03	2662508	AA	CC	CC	AA	AA	NC	CC	CC	CC	CC	CC	CC	CC	AA	AA	AA	AA	AA	CC	AA	AA	CC	CC	AA	AA	AA	AA	AA	AA	AA	CC	AA	CC	AA	AA	CC	CC	CC	AA	AA	AA	AA	CC	AA
1333	Bn-A03-p3098813	0.13	T/G	A03	2663621	TT	GG	TT	GG	GG	TT	TT	TT	TT	TT	TT	TT	TT	TT	NC	GG	GG	GG	TT	GG	GG	TT	TT	TT	TT	TT	GG	GG	NC	GG	TT	NC	TT	TT	GG	TT	TT	TT	GG	GG	TT	TT	TT	GG
1334	Bn-A03-p3099901	0.13	A/G	A03	2665892	AA	GG	AA	GG	GG	AA	AA	AA	AA	AA	AA	AA	AA	AA	NC	GG	GG	GG	AA	GG	GG	AA	AA	AA	AA	AA	GG	GG	GG	GG	AA	NC	AA	AA	GG	AA	AA	AA	AA	GG	AA	AA	AA	AA
1335	Bn-A03-p3116829	0.19	A/G	A03	2687944	AA	GG	AA	AA	AA	NC	AA	GG	GG	AA	AA	AA	AA	GG	GG	GG	GG	GG	AA	GG	GG	AA	NC	GG	GG	GG	GG	GG	GG	GG	GG	GG	AA	GG	GG	AA	AA	AA	GG	GG	GG	GG	AA	GG
1336	Bn-A03-p3189333	0.12	T/G	A03	2764470	TT	GG	TT	TT	TT	TT	TT	TT	TT	TT	NC	TT	TT	TT	NC	GG	GG	GG	TT	GG	GG	TT	TT	TT	TT	TT	GG	GG	GG	GG	TT	NC	TT	TT	TT	TT	TT	TT	GG	GG	TT	TT	TT	GG
1337	Bn-A03-p3319357	0.11	A/G	A03	2877368	AA	GG	AA	AA	AA	AA	AA	AA	AA	AA	AA	AA	AA	AA	NC	GG	GG	GG	AA	GG	GG	AA	AA	AA	AA	AA	GG	GG	GG	AA	AA	NC	AA	AA	AA	AA	AA	AA	AA	AA	AA	AA	AA	AA
1338	Bn-A03-p3392103	0.13	T/C	A03	2962344	TT	CC	TT	CC	CC	NC	TT	CC	CC	TT	TT	TT	TT	CC	NC	TT	TT	TT	TT	TT	TT	TT	CC	CC	CC	CC	TT	TT	NC	TT	CC	NC	TT	CC	CC	TT	TT	TT	CC	TT	CC	CC	TT	TT
1339	Bn-A03-p3489437	0.12	A/G	A03	3049129	AA	GG	AA	AA	AA	AA	AA	GG	GG	GG	NC	GG	AA	AA	NC	GG	GG	GG	AA	GG	GG	AA	NC	AA	AA	AA	GG	GG	GG	GG	GG	NC	AA	AA	GG	AA	AA	AA	AA	GG	AA	AA	AA	GG
1340	Bn-A03-p3692048	0.12	T/G	A03	3249727	TT	GG	TT	TT	TT	TT	TT	TT	TT	TT	NC	TT	TT	TT	NC	GG	GG	GG	TT	GG	GG	TT	TT	TT	TT	TT	TT	TT	GG	TT	TT	NC	GG	TT	GG	TT	TT	TT	TT	GG	TT	TT	TT	TT
1341	Bn-A03-p3795299	0.12	A/G	A03	3348513	AA	GG	AA	AA	AA	NC	AA	GG	AA	AA	NC	AA	AA	GG	NC	AA	AA	AA	AA	AA	AA	AA	NC	GG	GG	GG	AA	AA	AA	AA	GG	AA	AA	AA	AA	AA	AA	AA	GG	AA	GG	AA	AA	GG
1342	Bn-A03-p3795523	0.1	A/G	A03	3348827	AA	GG	AA	AA	AA	NC	AA	GG	AA	AA	NC	AA	AA	GG	NC	AA	AA	AA	AA	AA	AA	AA	GG	GG	GG	GG	AA	AA	AA	AA	GG	AA	AA	AA	AA	AA	AA	AA	GG	AA	GG	AA	AA	GG
1343	Bn-A03-p3796557	0.1	A/G	A03	3349859	AA	GG	AA	AA	AA	NC	AA	GG	AA	AA	NC	AA	AA	GG	NC	AA	AA	AA	AA	AA	AA	AA	GG	GG	GG	GG	AA	AA	NC	AA	GG	AA	AA	AA	AA	AA	AA	AA	GG	AA	GG	AA	AA	GG
1344	Bn-A03-p3799804	0.13	T/G	A03	3354809	TT	GG	TT	TT	TT	TT	TT	GG	TT	TT	GG	TT	TT	GG	GG	GG	GG	GG	TT	GG	GG	TT	GG	TT	GG	TT	TT	TT	NC	GG	GG	GG	GG	TT	TT	TT	TT	TT	GG	TT	GG	TT	TT	GG
1345	Bn-A03-p3801626	0.04	A/G	A03	3356534	AA	GG	GG	GG	GG	GG	GG	NC	GG	GG	NC	GG	GG	GG	GG	NC	NC	NC	GG	NC	NC	GG	GG	GG	GG	GG	GG	GG	NC	GG	NC	NC	NC	GG	GG	GG	GG	GG	GG	GG	GG	GG	GG	GG
1346	Bn-A03-p3808441	0.14	A/C	A03	3364315	AA	CC	AA	AA	AA	AA	AA	AA	AA	AA	AA	AA	CC	AA	NC	CC	CC	CC	AA	CC	CC	AA	AA	AA	AA	AA	CC	CC	CC	NC	AA	CC	CC	AA	AA	AA	AA	AA	AA	CC	AA	AA	AA	AA
1347	Bn-A03-p3861991	0.14	A/C	A03	3418551	AA	CC	CC	CC	CC	CC	CC	AA	CC	CC	NC	CC	AA	CC	NC	AA	AA	AA	CC	AA	AA	CC	NC	CC	CC	CC	AA	AA	AA	CC	AA	AA	AA	CC	CC	CC	CC	CC	CC	AA	CC	CC	CC	CC
1348	Bn-A03-p3862302	0.18	A/G	A03	3418764	AA	GG	AA	AA	AA	AA	AA	GG	AA	AA	NC	AA	GG	AA	NC	GG	GG	GG	AA	GG	GG	AA	NC	AA	AA	AA	GG	GG	GG	AA	GG	GG	GG	AA	AA	AA	AA	AA	AA	GG	AA	AA	AA	AA
1349	Bn-A03-p3862406	0.16	T/C	A03	3421700	TT	CC	CC	CC	CC	CC	CC	TT	CC	CC	NC	CC	TT	CC	NC	TT	TT	TT	CC	TT	TT	CC	TT	CC	CC	CC	TT	TT	NC	CC	TT	TT	TT	CC	CC	CC	CC	CC	CC	TT	CC	CC	CC	CC
1350	Bn-A03-p3862928	0.16	A/G	A03	3422323	AA	GG	AA	AA	AA	AA	AA	AA	AA	AA	AA	AA	GG	AA	NC	GG	GG	GG	AA	GG	GG	AA	AA	AA	AA	AA	GG	GG	NC	GG	AA	GG	GG	AA	AA	AA	AA	AA	AA	GG	AA	AA	AA	AA
1351	Bn-A03-p3877500	0.12	A/C	A03	3436793	AA	CC	AA	AA	AA	AA	AA	CC	AA	AA	CC	AA	CC	CC	NC	AA	AA	AA	AA	AA	AA	AA	NC	AA	CC	AA	CC	CC	AA	CC	CC	AA	AA	AA	AA	AA	AA	AA	CC	CC	CC	AA	AA	CC
1352	Bn-A03-p3877572	0.14	A/C	A03	3436965	AA	CC	AA	AA	AA	AA	AA	CC	AA	AA	CC	AA	CC	CC	NC	AA	AA	AA	AA	AA	AA	AA	NC	AA	CC	AA	CC	CC	AA	AA	CC	AA	AA	AA	AA	AA	AA	AA	CC	CC	CC	AA	AA	CC
1353	Bn-A03-p3951623	0.11	A/G	A03	3513166	AA	GG	GG	GG	GG	GG	GG	GG	GG	GG	NC	GG	GG	AA	AA	AA	AA	AA	GG	AA	AA	GG	GG	GG	AA	GG	GG	GG	NC	GG	GG	AA	AA	GG	GG	GG	GG	GG	AA	AA	AA	GG	GG	AA
1354	Bn-A03-p3951816	0.11	T/G	A03	3513459	TT	GG	NC	GG	GG	GG	GG	GG	GG	GG	TT	GG	GG	TT	TT	TT	TT	TT	GG	TT	TT	GG	GG	NC	TT	GG	GG	GG	TT	GG	GG	TT	TT	GG	GG	GG	GG	GG	TT	TT	TT	NC	GG	TT
1355	Bn-A03-p3969037	0.13	A/G	A03	3529985	AA	GG	GG	GG	GG	GG	GG	GG	GG	GG	GG	GG	AA	GG	GG	GG	GG	GG	GG	GG	GG	GG	GG	GG	GG	GG	AA	AA	GG	AA	GG	GG	GG	GG	AA	GG	GG	GG	GG	AA	GG	GG	GG	GG
1356	Bn-A03-p4008078	0.04	T/C	A03	3570448	TT	CC	TT	TT	TT	TT	TT	TT	TT	TT	NC	TT	TT	CC	NC	NC	CC	CC	TT	CC	CC	TT	TT	TT	CC	TT	TT	TT	NC	TT	TT	CC	NC	TT	TT	TT	TT	TT	NC	TT	CC	TT	TT	NC
1357	Bn-A03-p4123164	0.13	T/C	A03	3651427	TT	CC	CC	CC	CC	CC	CC	CC	CC	CC	NC	CC	CC	TT	TT	TT	TT	TT	CC	TT	TT	CC	CC	CC	TT	CC	CC	CC	TT	TT	CC	TT	TT	CC	CC	CC	CC	TT	TT	TT	CC	CC	CC	TT
1358	Bn-A03-p4123209	0.13	A/G	A03	3651572	AA	GG	AA	AA	AA	AA	AA	AA	AA	AA	NC	AA	AA	GG	GG	GG	GG	GG	AA	GG	GG	AA	AA	AA	GG	AA	AA	AA	GG	GG	AA	GG	GG	AA	AA	AA	AA	GG	GG	GG	AA	AA	AA	GG
1359	Bn-A03-p4193022	0.08	T/C	A03	3732180	TT	CC	TT	TT	TT	TT	TT	CC	TT	TT	CC	TT	TT	TT	NC	CC	CC	CC	TT	CC	CC	TT	NC	TT	TT	TT	TT	TT	NC	CC	CC	CC	CC	TT	TT	TT	TT	CC	TT	TT	TT	TT	TT	TT
1360	Bn-A03-p4196989	0.14	T/C	A03	3735472	TT	CC	CC	CC	CC	CC	CC	TT	CC	CC	NC	CC	CC	CC	NC	TT	TT	TT	CC	TT	TT	CC	NC	CC	CC	CC	CC	CC	TT	TT	TT	TT	TT	CC	CC	CC	CC	TT	CC	CC	CC	CC	CC	CC
1361	Bn-A03-p4205159	0.11	T/G	A03	3744119	TT	GG	TT	TT	TT	TT	TT	GG	TT	TT	GG	TT	TT	GG	GG	GG	GG	GG	TT	GG	GG	TT	NC	TT	GG	TT	TT	TT	GG	GG	GG	GG	GG	TT	TT	TT	TT	GG	GG	TT	TT	TT	TT	GG
1362	Bn-A03-p4211072	0.08	T/C	A03	3749880	TT	CC	TT	TT	TT	TT	TT	CC	TT	TT	CC	TT	TT	CC	CC	CC	CC	CC	TT	CC	CC	TT	CC	TT	CC	TT	TT	TT	CC	CC	CC	CC	CC	TT	TT	TT	TT	CC	CC	TT	TT	TT	TT	CC
1363	Bn-A03-p4244641	0.11	A/G	A03	3782263	AA	GG	AA	AA	AA	AA	AA	GG	AA	AA	NC	AA	AA	GG	GG	GG	GG	GG	AA	GG	GG	AA	GG	AA	GG	AA	AA	AA	GG	GG	GG	GG	GG	AA	AA	AA	AA	GG	GG	GG	AA	AA	AA	GG
1364	Bn-A03-p4292459	0.04	A/G	A03	3821653	AA	GG	AA	AA	AA	AA	AA	AA	AA	AA	AA	AA	AA	AA	AA	AA	AA	AA	AA	AA	AA	AA	AA	AA	AA	AA	GG	GG	AA	AA	AA	AA	AA	AA	AA	AA	AA	AA	AA	AA	AA	AA	AA	AA
1365	Bn-A03-p4342338	0.11	T/C	A03	3874153	TT	CC	TT	TT	TT	TT	TT	TT	TT	TT	NC	TT	TT	TT	NC	CC	CC	CC	TT	CC	CC	TT	TT	TT	TT	TT	CC	CC	CC	CC	TT	CC	CC	TT	TT	TT	TT	TT	TT	TT	TT	TT	TT	TT
1366	Bn-A03-p4348997	0.1	T/G	A03	3880687	TT	GG	GG	GG	GG	GG	GG	GG	GG	GG	NC	GG	GG	GG	NC	TT	TT	TT	GG	TT	TT	GG	GG	GG	GG	GG	TT	TT	TT	TT	GG	TT	TT	GG	GG	GG	GG	GG	GG	GG	GG	GG	GG	GG
1367	Bn-A03-p4352837	0.07	T/C	A03	3885230	TT	CC	CC	CC	CC	NC	CC	CC	CC	CC	NC	CC	CC	CC	CC	CC	CC	CC	CC	CC	CC	CC	CC	TT	CC	TT	CC	CC	NC	CC	CC	CC	CC	TT	CC	CC	CC	CC	CC	CC	CC	TT	TT	CC
1368	Bn-A03-p4382093	0.11	A/G	A03	3912280	AA	GG	AA	AA	AA	NC	AA	GG	AA	AA	NC	AA	AA	GG	GG	GG	GG	GG	AA	GG	GG	AA	GG	GG	GG	GG	AA	AA	NC	GG	GG	GG	GG	GG	AA	AA	AA	AA	GG	GG	AA	GG	GG	GG
1369	Bn-A03-p4387230	0.07	T/G	A03	3919532	TT	GG	TT	TT	TT	TT	TT	TT	TT	TT	GG	TT	TT	TT	TT	TT	TT	TT	TT	TT	TT	TT	TT	TT	TT	TT	GG	GG	TT	TT	TT	TT	TT	TT	TT	TT	TT	TT	TT	TT	TT	TT	TT	TT
1370	Bn-A03-p4399285	0.09	A/C	A03	3929878	AA	CC	CC	CC	CC	NC	CC	CC	CC	CC	CC	CC	CC	CC	CC	CC	CC	CC	CC	CC	CC	CC	CC	AA	CC	AA	AA	AA	CC	CC	CC	CC	AA	AA	CC	CC	CC	CC	CC	CC	CC	AA	AA	CC
1371	Bn-A03-p4407987	0.11	A/G	A03	3937958	AA	GG	GG	GG	GG	GG	GG	AA	GG	GG	NC	GG	GG	GG	NC	AA	AA	AA	GG	AA	AA	GG	NC	GG	GG	GG	GG	GG	NC	AA	AA	AA	GG	GG	GG	GG	GG	GG	GG	GG	GG	GG	GG	GG
1372	Bn-A03-p4408006	0.14	T/G	A03	3938077	TT	GG	TT	TT	TT	TT	TT	GG	TT	TT	GG	TT	TT	TT	NC	GG	GG	GG	TT	GG	GG	TT	NC	TT	TT	TT	TT	TT	NC	GG	GG	GG	TT	TT	TT	TT	TT	TT	TT	TT	TT	TT	TT	TT
1373	Bn-A03-p4408895	0.11	A/C	A03	3938865	AA	CC	AA	AA	AA	NC	AA	CC	AA	AA	CC	AA	AA	AA	NC	CC	CC	CC	AA	CC	CC	AA	NC	CC	AA	CC	AA	AA	NC	CC	CC	CC	CC	CC	AA	AA	AA	AA	AA	AA	AA	CC	CC	AA
1374	Bn-A03-p4409606	0.11	A/G	A03	3939546	AA	GG	AA	AA	AA	AA	AA	AA	AA	AA	AA	AA	AA	AA	AA	AA	AA	AA	AA	AA	AA	AA	AA	AA	AA	AA	GG	GG	AA	AA	AA	AA	AA	AA	AA	AA	AA	AA	AA	AA	AA	AA	AA	AA
1375	Bn-A03-p4409970	0.13	T/G	A03	3940010	TT	GG	TT	TT	TT	NC	TT	GG	TT	TT	NC	TT	TT	TT	NC	GG	GG	GG	TT	GG	GG	TT	NC	GG	TT	GG	TT	TT	GG	GG	GG	GG	GG	GG	TT	TT	TT	TT	TT	TT	TT	GG	GG	TT
1376	Bn-A03-p4423212	0.11	A/G	A03	3955195	AA	GG	GG	GG	GG	GG	GG	AA	GG	GG	AA	GG	GG	GG	NC	AA	AA	AA	GG	AA	AA	GG	NC	GG	GG	GG	GG	GG	AA	AA	AA	AA	GG	GG	GG	GG	GG	GG	GG	GG	GG	GG	GG	GG
1377	Bn-A03-p4423604	0.12	A/G	A03	3955584	AA	GG	AA	AA	AA	NC	AA	AA	AA	AA	AA	AA	AA	AA	AA	AA	AA	AA	AA	AA	AA	AA	AA	GG	AA	GG	GG	GG	AA	AA	AA	AA	GG	GG	AA	AA	AA	AA	AA	AA	AA	GG	GG	AA
1378	Bn-A03-p4425819	0.08	A/G	A03	3957709	AA	GG	GG	GG	GG	NC	GG	GG	GG	GG	GG	GG	GG	GG	GG	GG	GG	GG	GG	GG	GG	GG	GG	AA	GG	AA	AA	AA	GG	GG	GG	GG	AA	AA	GG	GG	GG	GG	GG	GG	GG	AA	AA	GG
1379	Bn-A03-p4509102	0.12	A/G	A03	4036776	AA	GG	AA	AA	AA	AA	AA	GG	AA	AA	GG	AA	AA	GG	GG	GG	GG	GG	AA	GG	GG	AA	GG	AA	GG	AA	AA	AA	NC	GG	GG	GG	AA	AA	AA	AA	AA	AA	GG	GG	AA	AA	AA	AA
1380	Bn-A03-p4548924	0.18	T/C	A03	4069958	TT	CC	TT	TT	TT	TT	TT	CC	TT	TT	NC	TT	TT	TT	TT	TT	TT	TT	TT	TT	TT	TT	NC	TT	TT	TT	CC	CC	TT	TT	TT	TT	TT	TT	TT	TT	TT	TT	TT	TT	TT	TT	TT	TT
1381	Bn-A03-p4575317	0.15	T/C	A03	4096248	TT	CC	CC	CC	CC	NC	CC	NC	CC	CC	NC	CC	CC	CC	CC	NC	NC	NC	NC	NC	NC	CC	CC	TT	CC	TT	TT	TT	NC	NC	CC	NC	TT	TT	CC	CC	CC	CC	CC	TT	CC	TT	TT	CC
1382	Bn-A03-p4590174	0.13	A/C	A03	4102398	AA	CC	CC	CC	CC	NC	CC	AA	CC	CC	AA	CC	CC	CC	NC	AA	AA	AA	NC	AA	AA	CC	NC	AA	CC	AA	AA	AA	AA	AA	CC	AA	AA	AA	CC	CC	CC	CC	CC	AA	CC	AA	AA	CC
1383	Bn-A03-p4605838	0.19	T/C	A03	4108883	TT	CC	TT	TT	TT	NC	TT	CC	TT	TT	NC	TT	TT	TT	NC	CC	CC	CC	NC	CC	CC	TT	CC	CC	TT	CC	CC	CC	CC	CC	TT	CC	CC	NC	TT	TT	TT	TT	TT	NC	TT	CC	CC	TT
1384	Bn-A03-p4606213	0.17	A/G	A03	4109358	AA	GG	AA	AA	AA	NC	AA	GG	AA	AA	NC	AA	AA	AA	NC	GG	GG	GG	NC	GG	GG	AA	GG	GG	AA	GG	GG	GG	GG	GG	AA	GG	GG	NC	AA	AA	AA	AA	AA	NC	AA	GG	GG	AA
1385	Bn-A03-p4620459	0.06	A/C	A03	4126341	AA	CC	AA	AA	AA	AA	AA	CC	AA	AA	NC	AA	AA	AA	NC	CC	CC	CC	AA	CC	CC	AA	CC	AA	AA	AA	AA	AA	CC	CC	AA	CC	AA	AA	AA	AA	AA	AA	AA	AA	AA	AA	AA	AA
1386	Bn-A03-p4673508	0.1	T/C	A03	4171723	TT	CC	TT	TT	TT	TT	TT	CC	TT	TT	TT	TT	TT	TT	TT	TT	TT	TT	TT	TT	TT	TT	TT	TT	TT	TT	CC	CC	NC	TT	TT	TT	TT	TT	TT	TT	TT	TT	TT	NC	TT	TT	TT	TT
1387	Bn-A03-p4769653	0.15	A/G	A03	4254784	AA	GG	GG	GG	GG	GG	GG	AA	GG	GG	AA	GG	GG	AA	AA	AA	AA	AA	GG	AA	AA	GG	NC	GG	AA	GG	AA	AA	AA	AA	GG	AA	GG	GG	GG	GG	GG	GG	AA	NC	GG	GG	GG	GG
1388	Bn-A03-p4783485	0.11	A/G	A03	4262421	AA	GG	GG	GG	GG	GG	GG	AA	GG	GG	AA	GG	GG	AA	AA	AA	AA	AA	GG	AA	AA	GG	NC	GG	AA	GG	AA	AA	AA	AA	GG	AA	GG	GG	GG	GG	GG	GG	AA	NC	GG	GG	GG	GG
1389	Bn-A03-p4827846	0.12	A/G	A03	4313031	AA	GG	GG	GG	GG	GG	GG	AA	GG	GG	GG	GG	GG	GG	GG	GG	GG	GG	GG	GG	GG	GG	GG	GG	GG	GG	AA	AA	NC	GG	GG	GG	GG	GG	GG	GG	GG	GG	GG	AA	GG	GG	GG	GG
1390	Bn-A03-p4992039	0.13	A/C	A03	4425378	AA	CC	AA	AA	AA	AA	AA	AA	AA	AA	NC	AA	AA	AA	AA	AA	CC	CC	AA	CC	CC	AA	AA	AA	AA	CC	AA	AA	CC	CC	AA	NC	AA	AA	AA	AA	AA	CC	AA	AA	AA	AA	AA	AA
1391	Bn-A03-p5039586	0.15	A/G	A03	4473163	AA	GG	GG	AA	AA	NC	GG	AA	GG	GG	AA	GG	GG	AA	NC	AA	AA	GG	GG	AA	AA	GG	NC	AA	GG	AA	AA	AA	AA	AA	GG	AA	AA	AA	GG	NC	GG	GG	GG	AA	GG	AA	AA	GG
1392	Bn-A03-p5078310	0.1	T/C	A03	4511871	TT	CC	TT	CC	CC	NC	TT	TT	TT	TT	NC	TT	TT	CC	NC	CC	CC	TT	TT	CC	CC	TT	TT	CC	TT	CC	TT	TT	CC	CC	TT	CC	CC	CC	TT	TT	TT	TT	TT	CC	TT	CC	CC	TT
1393	Bn-A03-p5083198	0.11	A/G	A03	4515865	AA	GG	GG	AA	AA	NC	GG	GG	GG	GG	NC	GG	GG	AA	NC	AA	AA	GG	GG	AA	AA	GG	GG	AA	GG	AA	GG	GG	AA	AA	GG	AA	AA	AA	GG	AA	AA	GG	AA	AA	GG	AA	AA	AA
1394	Bn-A03-p5083386	0.11	A/G	A03	4516053	AA	GG	GG	AA	AA	NC	GG	GG	GG	GG	NC	GG	GG	AA	NC	AA	AA	GG	GG	AA	AA	GG	GG	AA	GG	AA	GG	GG	AA	AA	GG	AA	AA	AA	GG	AA	AA	GG	AA	AA	GG	AA	AA	AA
1395	Bn-A03-p5083430	0.09	T/C	A03	4516197	TT	CC	CC	TT	TT	NC	CC	CC	CC	CC	NC	CC	CC	TT	NC	TT	TT	CC	CC	TT	TT	CC	CC	TT	CC	TT	CC	CC	TT	TT	CC	TT	TT	TT	CC	TT	TT	CC	TT	TT	CC	TT	TT	TT
1396	Bn-A03-p5131371	0.14	A/G	A03	4554568	AA	GG	GG	AA	AA	NC	GG	AA	GG	GG	NC	GG	GG	AA	NC	AA	AA	GG	GG	AA	AA	GG	GG	AA	GG	AA	AA	AA	AA	AA	GG	AA	AA	AA	GG	GG	GG	AA	GG	AA	GG	AA	AA	GG
1397	Bn-A03-p5131282	0.15	A/G	A03	4554579	AA	GG	GG	AA	AA	NC	GG	AA	GG	GG	NC	GG	GG	AA	NC	AA	GG	GG	GG	GG	GG	GG	GG	AA	GG	GG	AA	AA	NC	GG	GG	NC	AA	AA	GG	GG	GG	AA	GG	AA	GG	AA	AA	GG
1398	Bn-A03-p5140947	0.13	A/G	A03	4568628	AA	GG	GG	AA	AA	NC	GG	AA	GG	GG	NC	GG	GG	AA	NC	AA	GG	GG	GG	GG	GG	GG	GG	AA	GG	GG	AA	AA	GG	GG	GG	NC	AA	AA	GG	GG	GG	AA	GG	AA	GG	AA	AA	GG
1399	Bn-A03-p5144171	0.13	A/G	A03	4573158	AA	GG	GG	AA	AA	NC	GG	AA	GG	GG	NC	GG	GG	AA	NC	AA	GG	GG	GG	GG	GG	GG	GG	AA	GG	GG	AA	AA	GG	GG	GG	NC	AA	AA	GG	AA	AA	AA	AA	AA	GG	AA	AA	AA
1400	Bn-A03-p5180655	0.09	A/C	A03	4607285	AA	CC	AA	CC	CC	NC	AA	CC	AA	AA	NC	AA	AA	CC	NC	CC	AA	AA	AA	AA	AA	AA	AA	CC	AA	AA	CC	CC	AA	AA	AA	NC	AA	CC	AA	AA	AA	CC	AA	CC	AA	CC	CC	AA
1401	Bn-A03-p5227700	0.13	A/G	A03	4657100	AA	GG	AA	GG	GG	NC	AA	GG	AA	AA	NC	AA	AA	GG	NC	GG	GG	AA	AA	GG	GG	AA	GG	GG	AA	GG	GG	GG	GG	GG	AA	GG	GG	GG	AA	GG	GG	AA	GG	GG	AA	GG	NC	GG
1402	Bn-A03-p5341139	0.14	T/G	A03	4754999	TT	GG	TT	TT	TT	TT	TT	GG	TT	TT	NC	TT	TT	GG	TT	TT	GG	TT	TT	GG	GG	TT	GG	NC	TT	GG	GG	GG	NC	GG	TT	GG	GG	TT	TT	TT	TT	GG	TT	TT	TT	NC	NC	TT
1403	Bn-A03-p5374417	0.08	T/G	A03	4791255	TT	GG	TT	GG	GG	NC	TT	TT	TT	TT	TT	TT	GG	TT	NC	GG	TT	TT	NC	TT	TT	TT	TT	NC	TT	TT	TT	TT	TT	TT	TT	TT	TT	GG	TT	GG	GG	TT	GG	GG	TT	NC	GG	GG
1404	Bn-A03-p5380857	0.12	T/G	A03	4797911	TT	GG	TT	GG	GG	NC	TT	GG	TT	TT	NC	TT	GG	GG	NC	GG	GG	TT	NC	GG	GG	TT	GG	GG	TT	GG	GG	GG	NC	GG	TT	GG	GG	GG	TT	GG	GG	GG	GG	TT	TT	GG	GG	GG
1405	Bn-A03-p5414946	0.09	T/C	A03	4832224	TT	CC	CC	TT	TT	NC	CC	CC	CC	CC	NC	CC	TT	TT	NC	TT	TT	CC	NC	TT	TT	CC	NC	TT	CC	TT	CC	CC	TT	TT	CC	TT	TT	TT	CC	TT	TT	TT	TT	CC	CC	TT	TT	TT
1406	Bn-A03-p5434265	0.12	T/C	A03	4853070	TT	CC	CC	CC	CC	CC	CC	TT	CC	CC	NC	CC	CC	TT	CC	CC	TT	CC	CC	TT	TT	CC	NC	NC	CC	TT	TT	TT	TT	TT	CC	TT	TT	CC	CC	CC	CC	TT	CC	TT	CC	CC	NC	CC
1407	Bn-A03-p5455069	0.15	A/G	A03	4872930	AA	GG	GG	GG	GG	GG	GG	GG	GG	GG	NC	GG	GG	AA	GG	GG	AA	GG	GG	AA	AA	GG	NC	NC	GG	AA	GG	GG	AA	AA	GG	AA	AA	GG	GG	AA	AA	AA	AA	AA	GG	GG	NC	AA
1408	Bn-A03-p5468447	0.12	T/C	A03	4887227	TT	CC	TT	TT	TT	TT	TT	TT	TT	TT	NC	TT	TT	CC	TT	TT	CC	TT	TT	CC	CC	TT	NC	NC	TT	CC	TT	TT	NC	CC	TT	CC	CC	TT	TT	CC	CC	CC	CC	CC	TT	TT	NC	CC
1409	Bn-A03-p5502308	0.12	T/G	A03	4931893	TT	GG	TT	GG	GG	NC	TT	TT	TT	TT	NC	TT	GG	GG	NC	GG	GG	TT	NC	GG	GG	TT	NC	GG	TT	GG	TT	TT	GG	GG	TT	GG	GG	GG	TT	GG	GG	GG	GG	GG	TT	GG	GG	GG
1410	Bn-A03-p5503857	0.09	A/C	A03	4933342	AA	CC	CC	NC	NC	NC	CC	CC	CC	CC	NC	CC	AA	AA	NC	AA	AA	CC	NC	AA	AA	CC	NC	AA	CC	AA	CC	CC	AA	AA	CC	AA	AA	AA	CC	NC	NC	AA	NC	AA	CC	AA	AA	NC
1411	Bn-A03-p5523239	0.12	T/G	A03	4954718	TT	GG	GG	TT	TT	NC	GG	TT	GG	GG	GG	GG	TT	GG	NC	TT	GG	GG	NC	GG	GG	GG	GG	NC	GG	GG	TT	TT	GG	GG	GG	GG	GG	TT	GG	TT	TT	GG	TT	GG	GG	TT	NC	TT
1412	Bn-A03-p5523813	0.06	A/C	A03	4955392	AA	CC	AA	AA	AA	AA	AA	CC	AA	AA	AA	AA	AA	AA	AA	AA	AA	AA	AA	AA	AA	AA	AA	AA	AA	AA	CC	CC	AA	AA	AA	AA	AA	AA	AA	AA	AA	AA	AA	AA	AA	AA	AA	AA
1413	Bn-A03-p5523943	0.08	A/G	A03	4955422	AA	GG	GG	GG	GG	GG	GG	AA	GG	GG	GG	GG	GG	GG	GG	GG	GG	GG	GG	GG	GG	GG	GG	GG	GG	GG	AA	AA	GG	GG	GG	GG	GG	GG	GG	GG	GG	GG	GG	GG	GG	GG	GG	GG
1414	Bn-A03-p5608927	0.18	A/G	A03	5043236	AA	GG	AA	NC	NC	AA	AA	GG	AA	AA	NC	AA	GG	GG	AA	AA	GG	AA	AA	AA	GG	AA	NC	NC	AA	GG	GG	GG	GG	GG	AA	GG	GG	AA	AA	AA	AA	GG	AA	GG	AA	AA	NC	AA
1415	Bn-A03-p5612769	0.07	A/G	A03	5046935	AA	GG	NC	NC	NC	GG	NC	GG	NC	NC	NC	NC	NC	AA	GG	GG	AA	NC	GG	NC	AA	NC	AA	NC	NC	AA	GG	GG	NC	AA	NC	AA	AA	GG	NC	GG	GG	AA	GG	GG	NC	GG	NC	GG
1416	Bn-A03-p5643775	0.1	A/C	A03	5068593	AA	CC	AA	CC	CC	NC	AA	CC	AA	AA	NC	AA	CC	AA	NC	CC	AA	AA	NC	AA	AA	AA	AA	NC	AA	AA	CC	CC	AA	AA	AA	AA	AA	CC	AA	CC	CC	AA	CC	CC	AA	CC	NC	CC
1417	Bn-A03-p5669661	0.05	T/C	A03	5097235	TT	CC	CC	NC	NC	CC	CC	CC	CC	CC	CC	CC	CC	CC	CC	CC	CC	CC	CC	CC	CC	CC	CC	CC	CC	CC	CC	CC	NC	CC	CC	CC	CC	CC	CC	TT	TT	CC	TT	TT	CC	CC	CC	TT
1418	Bn-A03-p5711923	0.16	A/G	A03	5139983	AA	GG	AA	AA	AA	NC	AA	GG	AA	AA	AA	AA	GG	GG	NC	GG	AA	AA	NC	AA	AA	AA	NC	NC	AA	AA	GG	GG	AA	AA	AA	AA	AA	GG	AA	AA	AA	AA	AA	AA	AA	GG	NC	AA
1419	Bn-A03-p5713023	0.12	T/G	A03	5141316	TT	GG	TT	TT	TT	NC	TT	GG	TT	TT	TT	TT	GG	GG	NC	GG	TT	TT	NC	TT	TT	TT	GG	NC	TT	TT	GG	GG	TT	TT	TT	TT	TT	GG	TT	GG	GG	TT	GG	TT	TT	GG	GG	GG
1420	Bn-A03-p5721231	0.11	A/G	A03	5149631	AA	GG	NC	AA	AA	AA	AA	AA	AA	AA	NC	AA	AA	GG	AA	AA	AA	AA	AA	AA	AA	AA	NC	AA	AA	AA	AA	AA	NC	AA	AA	AA	AA	AA	AA	AA	AA	GG	AA	AA	AA	AA	NC	AA
1421	Bn-A03-p5721171	0.16	A/G	A03	5149671	AA	GG	AA	GG	GG	AA	AA	GG	AA	AA	NC	AA	AA	GG	AA	AA	AA	AA	AA	AA	AA	AA	NC	AA	AA	AA	GG	GG	NC	AA	AA	AA	AA	AA	AA	AA	AA	GG	AA	AA	AA	AA	NC	AA
1422	Bn-A03-p5721443	0.15	A/G	A03	5149943	AA	GG	GG	AA	AA	GG	GG	AA	GG	GG	NC	GG	GG	AA	GG	GG	GG	GG	GG	GG	GG	GG	NC	GG	GG	GG	AA	AA	GG	GG	GG	GG	GG	GG	GG	GG	GG	AA	GG	GG	GG	GG	NC	GG
1423	Bn-A03-p5721617	0.11	A/C	A03	5150117	AA	CC	CC	AA	AA	CC	CC	CC	CC	CC	NC	CC	CC	AA	CC	CC	CC	CC	CC	CC	CC	CC	NC	CC	CC	CC	CC	CC	CC	CC	CC	CC	CC	CC	CC	CC	CC	AA	CC	CC	CC	CC	NC	CC
1424	Bn-A03-p5722009	0.12	A/G	A03	5150511	AA	GG	GG	NC	NC	GG	GG	GG	GG	GG	NC	GG	AA	AA	GG	GG	GG	GG	GG	GG	GG	GG	NC	GG	GG	GG	GG	GG	NC	GG	GG	GG	GG	GG	GG	GG	GG	AA	GG	GG	GG	GG	GG	GG
1425	Bn-A03-p5741340	0.14	A/G	A03	5170524	AA	GG	AA	GG	GG	AA	AA	GG	AA	AA	AA	AA	AA	GG	AA	AA	AA	AA	AA	AA	AA	AA	NC	AA	AA	AA	GG	GG	AA	AA	AA	AA	AA	AA	AA	AA	AA	AA	AA	AA	AA	AA	AA	AA
1426	Bn-A03-p5742880	0.14	A/G	A03	5171975	AA	GG	AA	AA	AA	NC	GG	AA	GG	GG	GG	GG	AA	AA	NC	AA	GG	GG	NC	GG	GG	GG	NC	NC	GG	GG	AA	AA	NC	GG	GG	GG	GG	AA	GG	GG	GG	GG	GG	GG	GG	AA	NC	GG
1427	Bn-A03-p5742916	0.14	A/G	A03	5172111	AA	GG	AA	AA	AA	NC	GG	AA	GG	GG	GG	GG	AA	AA	NC	AA	GG	GG	NC	GG	GG	GG	NC	NC	GG	GG	AA	AA	GG	GG	GG	GG	GG	AA	GG	NC	NC	GG	NC	GG	GG	AA	NC	NC
1428	Bn-A03-p5744242	0.14	T/G	A03	5177755	TT	GG	TT	TT	TT	NC	GG	TT	GG	GG	GG	GG	TT	TT	NC	TT	GG	GG	NC	GG	GG	GG	NC	NC	GG	GG	TT	TT	GG	GG	GG	GG	GG	TT	GG	TT	TT	GG	TT	GG	GG	TT	NC	TT
1429	Bn-A03-p5744750	0.1	T/G	A03	5178161	TT	GG	TT	TT	TT	NC	GG	TT	GG	GG	GG	GG	TT	TT	GG	TT	GG	GG	NC	GG	GG	GG	NC	NC	GG	GG	TT	TT	NC	GG	GG	GG	GG	TT	GG	TT	TT	GG	TT	GG	GG	TT	NC	TT
1430	Bn-A03-p5745392	0.16	A/G	A03	5178796	AA	GG	GG	GG	GG	NC	AA	GG	AA	AA	AA	AA	GG	GG	NC	GG	AA	AA	NC	AA	AA	AA	NC	NC	AA	AA	GG	GG	AA	AA	AA	AA	AA	GG	AA	GG	GG	AA	GG	AA	AA	GG	NC	GG
1431	Bn-A03-p5745449	0.11	T/C	A03	5178953	TT	CC	TT	TT	TT	CC	CC	TT	CC	CC	CC	CC	CC	TT	CC	CC	CC	CC	CC	CC	CC	CC	NC	CC	CC	CC	TT	TT	NC	CC	CC	CC	CC	CC	CC	CC	CC	CC	CC	CC	CC	CC	CC	CC
1432	Bn-A03-p5746114	0.1	T/C	A03	5179518	TT	CC	TT	TT	TT	NC	CC	TT	CC	CC	CC	CC	TT	TT	NC	TT	CC	CC	NC	CC	CC	CC	NC	NC	CC	CC	TT	TT	NC	CC	CC	CC	CC	TT	CC	NC	NC	CC	NC	CC	CC	TT	NC	NC
1433	Bn-A03-p5748366	0.11	T/G	A03	5181904	TT	GG	GG	GG	GG	NC	TT	GG	TT	TT	TT	TT	GG	GG	NC	GG	TT	TT	NC	TT	TT	TT	GG	NC	TT	TT	GG	GG	TT	TT	TT	TT	TT	GG	TT	GG	GG	TT	GG	TT	TT	GG	NC	GG
1434	Bn-A03-p5748775	0.11	A/G	A03	5182313	AA	GG	GG	GG	GG	NC	AA	GG	AA	AA	AA	AA	GG	GG	NC	GG	AA	AA	NC	AA	AA	AA	GG	NC	AA	AA	GG	GG	AA	AA	AA	AA	AA	GG	AA	GG	GG	AA	GG	AA	AA	GG	GG	GG
1435	Bn-A03-p5748884	0.1	T/C	A03	5182322	TT	CC	CC	CC	CC	NC	TT	CC	TT	TT	TT	TT	CC	CC	NC	CC	TT	TT	NC	TT	TT	TT	CC	NC	TT	TT	CC	CC	TT	TT	TT	TT	TT	CC	TT	NC	NC	TT	NC	TT	TT	CC	CC	NC
1436	Bn-A03-p5749121	0.13	A/G	A03	5182559	AA	GG	AA	AA	AA	NC	GG	AA	GG	GG	GG	GG	AA	AA	NC	AA	GG	GG	NC	GG	GG	GG	NC	NC	GG	GG	AA	AA	GG	GG	GG	GG	GG	AA	GG	AA	AA	GG	AA	GG	GG	AA	NC	AA
1437	Bn-A03-p5749213	0.12	A/C	A03	5182651	AA	CC	CC	CC	CC	NC	AA	CC	AA	AA	AA	AA	CC	CC	NC	CC	AA	AA	NC	AA	AA	AA	CC	NC	AA	AA	CC	CC	AA	AA	AA	AA	AA	CC	AA	CC	CC	AA	CC	AA	AA	CC	NC	CC
1438	Bn-A03-p5750321	0.13	A/G	A03	5183859	AA	GG	GG	NC	NC	NC	AA	GG	AA	AA	AA	AA	GG	GG	NC	GG	AA	AA	NC	AA	AA	AA	NC	NC	AA	AA	GG	GG	AA	AA	AA	AA	AA	GG	AA	AA	AA	AA	AA	AA	AA	GG	NC	AA
1439	Bn-A03-p5751160	0.1	T/C	A03	5185053	TT	CC	CC	CC	CC	TT	TT	CC	TT	TT	TT	TT	TT	CC	TT	TT	TT	TT	TT	TT	TT	TT	CC	TT	TT	TT	CC	CC	TT	TT	TT	TT	TT	TT	TT	NC	NC	TT	NC	TT	TT	TT	TT	NC
1440	Bn-A03-p5751992	0.14	T/G	A03	5185883	TT	GG	TT	TT	TT	NC	GG	TT	GG	GG	GG	GG	TT	TT	NC	TT	GG	GG	NC	GG	GG	GG	NC	NC	GG	GG	TT	TT	GG	GG	GG	GG	GG	TT	GG	TT	TT	GG	TT	GG	GG	TT	NC	TT
1441	Bn-A03-p5752052	0.12	A/G	A03	5185943	AA	GG	AA	AA	AA	NC	GG	AA	GG	GG	GG	GG	AA	AA	NC	AA	GG	GG	NC	GG	GG	GG	AA	NC	GG	GG	AA	AA	NC	GG	GG	GG	GG	AA	GG	AA	AA	GG	AA	GG	GG	AA	AA	AA
1442	Bn-A03-p5784532	0.12	T/C	A03	5215785	TT	CC	CC	CC	CC	NC	TT	CC	TT	TT	TT	TT	CC	CC	NC	CC	TT	TT	NC	TT	TT	TT	CC	NC	TT	TT	CC	CC	TT	TT	TT	TT	TT	CC	TT	CC	CC	TT	CC	TT	TT	CC	CC	CC
1443	Bn-A03-p5809860	0.11	A/C	A03	5241577	AA	CC	CC	CC	CC	NC	AA	CC	AA	AA	AA	AA	CC	AA	NC	CC	AA	AA	NC	AA	AA	AA	AA	NC	AA	AA	CC	CC	AA	AA	AA	AA	AA	CC	AA	CC	CC	AA	CC	AA	AA	CC	CC	CC
1444	Bn-A03-p5814447	0.13	A/G	A03	5245728	AA	GG	GG	AA	AA	NC	GG	AA	GG	GG	GG	GG	GG	GG	NC	AA	GG	GG	NC	GG	GG	GG	GG	NC	GG	GG	AA	AA	GG	GG	GG	GG	GG	AA	GG	GG	GG	GG	GG	GG	GG	AA	NC	GG
1445	Bn-A03-p5956851	0.12	T/C	A03	5370272	TT	CC	TT	TT	TT	NC	TT	TT	TT	TT	TT	TT	CC	TT	NC	CC	TT	TT	NC	TT	TT	TT	NC	NC	TT	TT	TT	TT	TT	TT	TT	TT	TT	CC	TT	CC	CC	CC	TT	TT	TT	CC	CC	TT
1446	Bn-A03-p5956934	0.09	A/G	A03	5370455	AA	GG	AA	AA	AA	AA	AA	AA	AA	AA	AA	AA	AA	AA	AA	AA	AA	AA	AA	AA	AA	AA	AA	AA	AA	AA	AA	AA	AA	AA	AA	AA	AA	AA	AA	AA	AA	GG	AA	AA	AA	AA	NC	AA
1447	Bn-A03-p6036521	0.09	A/C	A03	5448778	AA	CC	AA	CC	CC	NC	CC	AA	CC	CC	CC	CC	CC	CC	NC	AA	CC	CC	NC	CC	CC	CC	NC	NC	CC	CC	AA	AA	NC	CC	CC	CC	CC	AA	CC	CC	CC	CC	CC	CC	CC	AA	AA	CC
1448	Bn-A03-p6149485	0.12	T/C	A03	5519346	TT	CC	CC	CC	CC	CC	CC	TT	CC	CC	CC	CC	TT	CC	CC	CC	CC	CC	CC	CC	CC	CC	NC	CC	CC	CC	TT	TT	CC	CC	CC	CC	CC	CC	CC	CC	CC	TT	CC	CC	CC	CC	CC	CC
1449	Bn-A03-p6228570	0.1	A/C	A03	5594660	AA	CC	CC	CC	CC	AA	AA	CC	AA	AA	NC	AA	CC	AA	AA	AA	AA	AA	AA	AA	AA	AA	CC	AA	AA	AA	AA	AA	NC	AA	AA	AA	AA	AA	AA	AA	AA	CC	AA	AA	AA	AA	NC	AA
1450	Bn-A03-p6274828	0.09	T/C	A03	5625654	TT	CC	CC	CC	CC	CC	CC	TT	CC	CC	CC	CC	CC	CC	CC	NC	CC	CC	CC	CC	CC	CC	CC	CC	CC	CC	CC	CC	CC	CC	CC	CC	CC	NC	CC	CC	CC	CC	CC	CC	CC	NC	CC	CC
1451	Bn-A03-p6319963	0.04	A/G	A03	5667083	AA	GG	GG	GG	GG	GG	GG	GG	GG	GG	NC	GG	GG	GG	GG	GG	GG	GG	GG	GG	GG	GG	GG	GG	GG	GG	GG	GG	GG	GG	GG	GG	GG	GG	GG	GG	GG	GG	GG	GG	GG	GG	GG	GG
1452	Bn-A03-p6332797	0.15	A/G	A03	5681409	AA	GG	GG	AA	AA	AA	AA	GG	AA	AA	NC	AA	GG	AA	AA	NC	AA	AA	NC	AA	AA	AA	AA	NC	AA	AA	AA	AA	AA	AA	AA	AA	AA	NC	AA	AA	AA	AA	AA	AA	AA	NC	NC	AA
1453	Bn-A03-p6335597	0.13	T/C	A03	5683846	TT	CC	CC	TT	TT	NC	TT	CC	TT	TT	TT	TT	CC	TT	NC	CC	TT	TT	NC	TT	TT	TT	CC	NC	TT	TT	TT	TT	TT	TT	TT	TT	TT	CC	TT	TT	TT	TT	TT	TT	TT	CC	CC	TT
1454	Bn-A03-p6385958	0.07	A/G	A03	5710115	AA	GG	GG	GG	GG	GG	GG	AA	GG	GG	GG	GG	GG	GG	GG	GG	GG	GG	GG	GG	GG	GG	NC	GG	GG	GG	GG	GG	GG	GG	GG	GG	GG	GG	GG	GG	GG	GG	GG	GG	GG	GG	GG	GG
1455	Bn-A03-p6388604	0.06	A/G	A03	5712189	AA	GG	GG	GG	GG	GG	GG	GG	GG	GG	AA	GG	GG	GG	GG	GG	GG	GG	GG	GG	GG	GG	GG	GG	GG	GG	GG	GG	NC	GG	GG	GG	GG	GG	GG	GG	GG	GG	GG	GG	GG	GG	GG	GG
1456	Bn-A03-p6404903	0.05	A/C	A03	5726973	AA	CC	CC	CC	CC	CC	CC	CC	CC	CC	CC	CC	CC	CC	CC	CC	CC	CC	CC	CC	CC	CC	CC	CC	CC	CC	CC	CC	CC	CC	CC	CC	CC	CC	CC	CC	CC	CC	CC	CC	CC	CC	CC	CC
1457	Bn-A03-p6420355	0.07	A/C	A03	5740629	AA	CC	AA	AA	AA	AA	AA	CC	AA	AA	AA	AA	CC	AA	AA	AA	AA	AA	AA	AA	AA	AA	AA	AA	AA	AA	AA	AA	NC	AA	AA	AA	AA	AA	AA	AA	AA	AA	AA	AA	AA	AA	AA	AA
1458	Bn-A03-p6423049	0.1	T/C	A03	5743576	TT	CC	TT	TT	TT	CC	CC	TT	CC	CC	CC	CC	TT	CC	CC	CC	CC	CC	CC	CC	CC	CC	CC	CC	CC	CC	CC	CC	TT	CC	CC	CC	CC	CC	CC	CC	CC	CC	CC	CC	CC	CC	CC	CC
1459	Bn-A03-p6423198	0.12	T/C	A03	5743725	TT	CC	TT	TT	TT	TT	TT	CC	TT	TT	TT	TT	CC	TT	TT	TT	TT	TT	TT	TT	TT	TT	TT	TT	TT	TT	TT	TT	NC	TT	TT	TT	TT	TT	TT	TT	TT	TT	TT	TT	TT	TT	TT	TT
1460	Bn-A03-p6576575	0.05	A/G	A03	5874653	AA	GG	AA	GG	GG	AA	AA	AA	AA	AA	GG	AA	AA	AA	AA	AA	AA	AA	AA	AA	AA	AA	NC	AA	AA	AA	AA	AA	AA	AA	AA	AA	AA	AA	AA	AA	AA	AA	AA	AA	AA	AA	AA	AA
1461	Bn-A03-p6586436	0.05	A/G	A03	5884558	AA	GG	GG	GG	GG	GG	GG	GG	GG	GG	AA	GG	GG	GG	GG	GG	GG	GG	GG	GG	GG	GG	NC	GG	GG	GG	GG	GG	NC	GG	GG	GG	GG	GG	GG	GG	GG	GG	GG	GG	GG	GG	GG	GG
1462	Bn-A03-p6590051	0.05	A/G	A03	5886682	AA	GG	AA	AA	AA	AA	AA	AA	AA	AA	GG	AA	AA	AA	AA	AA	AA	AA	AA	AA	AA	AA	GG	AA	AA	AA	AA	AA	AA	AA	AA	AA	AA	AA	AA	AA	AA	AA	AA	AA	AA	AA	AA	AA
1463	Bn-A03-p6636780	0.08	A/G	A03	5928209	AA	GG	AA	AA	AA	NC	AA	AA	AA	AA	GG	AA	GG	AA	NC	GG	AA	AA	NC	AA	AA	AA	GG	NC	AA	AA	AA	AA	NC	AA	AA	AA	AA	GG	AA	AA	AA	AA	AA	AA	AA	GG	NC	AA
1464	Bn-A03-p6672024	0.07	A/G	A03	5956038	AA	GG	GG	GG	GG	GG	GG	AA	GG	GG	GG	GG	NC	GG	GG	GG	GG	GG	GG	GG	GG	GG	GG	GG	GG	GG	GG	GG	AA	GG	GG	GG	GG	GG	GG	GG	GG	GG	GG	GG	GG	GG	GG	GG
1465	Bn-A03-p6681953	0.07	T/C	A03	5962875	TT	CC	CC	TT	TT	CC	TT	CC	CC	CC	TT	CC	TT	CC	CC	CC	CC	CC	CC	CC	CC	CC	TT	CC	CC	CC	CC	CC	NC	CC	CC	CC	CC	CC	CC	CC	CC	CC	CC	CC	CC	CC	CC	CC
1466	Bn-A03-p6710409	0.05	T/C	A03	5986030	TT	CC	CC	CC	CC	CC	CC	CC	CC	CC	TT	CC	CC	CC	CC	CC	CC	CC	CC	CC	CC	CC	NC	CC	CC	CC	CC	CC	NC	CC	CC	CC	CC	CC	CC	CC	CC	CC	CC	CC	CC	CC	CC	CC
1467	Bn-A03-p6744344	0.06	T/C	A03	6017757	TT	CC	TT	CC	CC	TT	CC	TT	TT	TT	TT	TT	NC	TT	TT	TT	TT	TT	TT	TT	TT	TT	TT	TT	TT	TT	TT	TT	TT	TT	TT	TT	TT	TT	TT	TT	TT	TT	TT	TT	TT	TT	TT	TT
1468	Bn-A03-p6744274	0.11	T/C	A03	6017787	TT	CC	TT	CC	CC	TT	CC	CC	TT	TT	TT	TT	NC	TT	TT	TT	TT	TT	TT	TT	TT	TT	TT	TT	TT	TT	TT	TT	CC	TT	TT	TT	TT	TT	TT	TT	TT	TT	TT	TT	TT	TT	TT	TT
1469	Bn-A03-p6771876	0.1	A/G	A03	6051984	AA	GG	AA	GG	GG	AA	AA	AA	AA	AA	NC	AA	AA	AA	AA	AA	AA	AA	AA	AA	AA	AA	NC	AA	AA	AA	AA	AA	AA	AA	AA	AA	AA	AA	AA	AA	AA	AA	AA	AA	AA	AA	AA	AA
1470	Bn-A03-p6772326	0.05	T/G	A03	6052431	TT	GG	TT	GG	GG	TT	TT	TT	TT	TT	NC	TT	TT	TT	TT	TT	TT	TT	TT	TT	TT	TT	GG	TT	NC	TT	TT	TT	TT	TT	TT	TT	TT	TT	TT	TT	TT	TT	TT	TT	TT	TT	TT	TT
1471	Bn-A03-p6781156	0.09	A/G	A03	6054387	AA	GG	GG	GG	GG	GG	GG	GG	GG	GG	NC	GG	GG	GG	GG	GG	GG	GG	GG	GG	GG	GG	NC	GG	GG	GG	GG	GG	GG	GG	GG	GG	GG	GG	GG	GG	GG	GG	GG	GG	GG	GG	GG	GG
1472	Bn-A03-p6791851	0.1	A/G	A03	6064904	AA	GG	AA	AA	AA	AA	AA	GG	AA	AA	NC	AA	AA	AA	AA	AA	AA	AA	AA	AA	AA	AA	NC	AA	AA	AA	AA	AA	GG	AA	AA	AA	AA	AA	AA	AA	AA	AA	AA	AA	AA	AA	AA	AA
1473	Bn-A03-p6804536	0.12	T/C	A03	6077430	TT	CC	TT	TT	TT	TT	TT	TT	TT	TT	CC	TT	TT	TT	TT	TT	TT	TT	TT	TT	TT	TT	NC	TT	TT	TT	TT	TT	TT	TT	TT	TT	TT	TT	TT	TT	TT	TT	TT	TT	TT	TT	TT	TT
1474	Bn-A03-p6804857	0.1	T/C	A03	6077850	TT	CC	TT	TT	TT	TT	TT	TT	TT	TT	CC	TT	NC	TT	TT	TT	TT	TT	TT	TT	TT	TT	CC	TT	TT	TT	TT	TT	TT	TT	TT	TT	TT	TT	TT	TT	TT	TT	TT	TT	TT	TT	TT	TT
1475	Bn-A03-p6807075	0.12	A/G	A03	6080064	AA	GG	AA	GG	GG	NC	GG	GG	AA	AA	AA	AA	NC	AA	NC	GG	AA	AA	NC	AA	AA	AA	AA	NC	AA	AA	AA	AA	NC	AA	AA	AA	AA	GG	AA	AA	AA	AA	AA	AA	AA	GG	NC	AA
1476	Bn-A03-p6898220	0.11	T/G	A03	6179599	TT	GG	TT	GG	GG	NC	GG	GG	TT	TT	GG	TT	GG	TT	NC	GG	TT	TT	NC	TT	TT	TT	GG	NC	TT	TT	GG	GG	GG	TT	TT	TT	TT	GG	TT	TT	TT	TT	TT	TT	TT	GG	NC	TT
1477	Bn-A03-p7007377	0.1	A/G	A03	6291298	AA	GG	AA	AA	AA	AA	AA	GG	AA	AA	AA	AA	AA	AA	AA	AA	AA	AA	AA	AA	AA	AA	AA	AA	AA	AA	NC	NC	GG	AA	AA	AA	AA	AA	AA	AA	AA	AA	AA	AA	AA	AA	AA	AA
1478	Bn-A03-p7058001	0.08	A/G	A03	6344455	AA	GG	AA	AA	AA	AA	AA	AA	AA	AA	GG	AA	AA	AA	AA	AA	AA	AA	AA	AA	AA	AA	NC	AA	AA	AA	AA	AA	AA	AA	AA	AA	AA	AA	AA	AA	AA	AA	AA	AA	AA	AA	AA	AA
1479	Bn-A03-p7085943	0.08	T/C	A03	6368181	TT	CC	CC	TT	TT	CC	CC	TT	CC	CC	CC	CC	CC	CC	CC	CC	CC	CC	CC	CC	CC	CC	CC	CC	CC	CC	TT	TT	TT	CC	CC	CC	CC	CC	CC	CC	CC	CC	CC	CC	CC	CC	CC	CC
1480	Bn-A10-p1629545	0.09	A/G	A03	6379627	AA	GG	AA	GG	GG	AA	AA	GG	AA	AA	AA	AA	AA	AA	AA	AA	AA	AA	AA	AA	AA	AA	AA	AA	AA	AA	GG	GG	GG	AA	AA	AA	AA	AA	AA	AA	AA	AA	AA	AA	AA	AA	AA	AA
1481	Bn-A03-p7094698	0.1	A/G	A03	6379966	AA	GG	GG	AA	AA	GG	GG	AA	GG	GG	GG	GG	GG	GG	GG	GG	GG	GG	GG	GG	GG	GG	GG	GG	GG	GG	AA	AA	AA	GG	GG	GG	GG	GG	GG	GG	GG	GG	GG	GG	GG	GG	GG	GG
1482	Bn-A03-p7110332	0.1	A/G	A03	6388279	AA	GG	GG	GG	GG	GG	AA	GG	GG	GG	AA	GG	NC	GG	GG	GG	GG	GG	GG	GG	GG	GG	NC	GG	GG	GG	AA	AA	GG	GG	GG	GG	GG	AA	GG	GG	GG	GG	GG	GG	GG	AA	NC	GG
1483	Bn-A03-p7167442	0.1	T/C	A03	6443943	TT	CC	CC	CC	CC	CC	CC	CC	CC	CC	NC	CC	CC	CC	CC	CC	CC	CC	CC	CC	CC	CC	NC	CC	CC	CC	CC	CC	NC	CC	CC	CC	CC	CC	CC	CC	CC	CC	CC	CC	CC	CC	CC	CC
1484	Bn-A03-p7177504	0.11	A/C	A03	6450483	AA	CC	CC	CC	CC	CC	AA	AA	CC	CC	AA	CC	CC	CC	CC	CC	CC	CC	CC	CC	CC	CC	NC	CC	CC	CC	AA	AA	CC	CC	CC	CC	CC	CC	CC	CC	CC	CC	CC	CC	CC	CC	CC	CC
1485	Bn-A03-p7177776	0.13	A/G	A03	6450813	AA	GG	AA	GG	GG	AA	GG	GG	AA	AA	GG	AA	NC	AA	AA	AA	AA	AA	AA	AA	AA	AA	GG	AA	AA	AA	GG	GG	AA	AA	AA	AA	AA	AA	AA	AA	AA	AA	AA	AA	AA	AA	AA	AA
1486	Bn-A03-p7178650	0.08	T/C	A03	6451720	TT	CC	CC	CC	CC	CC	CC	CC	CC	CC	CC	CC	CC	CC	CC	CC	CC	CC	CC	CC	CC	CC	CC	CC	CC	CC	CC	CC	NC	CC	CC	CC	CC	CC	CC	CC	CC	CC	CC	CC	CC	CC	CC	CC
1487	Bn-A03-p7178917	0.13	A/G	A03	6451987	AA	GG	AA	AA	AA	AA	AA	GG	AA	AA	GG	AA	AA	AA	AA	AA	AA	AA	AA	AA	AA	AA	NC	AA	AA	AA	GG	GG	AA	AA	AA	AA	AA	AA	AA	AA	AA	AA	AA	AA	AA	AA	AA	AA
1488	Bn-A03-p7228211	0.04	T/G	A03	6502894	TT	GG	TT	TT	TT	TT	TT	TT	TT	TT	TT	TT	TT	TT	TT	TT	TT	TT	TT	TT	TT	TT	TT	TT	TT	TT	GG	GG	TT	TT	TT	TT	TT	TT	TT	TT	TT	TT	TT	TT	TT	TT	TT	TT
1489	Bn-A03-p7228783	0.09	T/G	A03	6503481	TT	GG	GG	TT	TT	GG	TT	TT	GG	GG	TT	GG	NC	GG	GG	GG	GG	GG	GG	GG	GG	GG	NC	GG	GG	GG	TT	TT	GG	GG	GG	GG	GG	TT	GG	GG	GG	GG	GG	GG	GG	TT	NC	GG
1490	Bn-A03-p7234862	0.08	T/C	A03	6510735	TT	CC	TT	CC	CC	TT	TT	CC	TT	TT	CC	TT	TT	TT	TT	TT	TT	TT	TT	TT	TT	TT	CC	TT	TT	TT	CC	CC	TT	TT	TT	TT	TT	TT	TT	TT	TT	TT	TT	TT	TT	TT	TT	TT
1491	Bn-A03-p7235826	0.08	A/C	A03	6511599	AA	CC	AA	CC	CC	AA	AA	CC	AA	AA	CC	AA	AA	AA	AA	AA	AA	AA	AA	AA	AA	AA	NC	AA	AA	AA	CC	CC	AA	AA	AA	AA	AA	AA	AA	AA	AA	AA	AA	AA	AA	AA	AA	AA
1492	Bn-A03-p7236103	0.08	A/C	A03	6511976	AA	CC	CC	AA	AA	CC	CC	AA	CC	CC	AA	CC	CC	CC	CC	CC	CC	CC	CC	CC	CC	CC	AA	CC	CC	CC	AA	AA	NC	CC	CC	CC	CC	CC	CC	CC	CC	CC	CC	CC	CC	CC	CC	CC
1493	Bn-A03-p7239260	0.04	T/C	A03	6515034	TT	CC	TT	CC	CC	TT	TT	TT	TT	TT	CC	TT	TT	TT	TT	TT	TT	TT	TT	TT	TT	TT	CC	TT	TT	TT	CC	CC	TT	TT	TT	TT	TT	TT	TT	TT	TT	TT	TT	TT	TT	TT	TT	TT
1494	Bn-A03-p7239205	0.15	A/G	A03	6515079	AA	GG	GG	GG	GG	GG	AA	AA	GG	GG	NC	GG	AA	GG	GG	GG	GG	GG	GG	GG	GG	GG	GG	GG	GG	GG	GG	GG	NC	GG	GG	GG	GG	AA	GG	GG	GG	GG	GG	GG	GG	AA	NC	GG
1495	Bn-A03-p7248970	0.09	T/G	A03	6521684	TT	GG	GG	TT	TT	GG	GG	TT	GG	GG	TT	GG	GG	GG	GG	GG	GG	GG	GG	GG	GG	GG	NC	GG	GG	GG	TT	TT	GG	GG	GG	GG	GG	GG	GG	GG	GG	GG	GG	GG	GG	GG	GG	GG
1496	Bn-A03-p7326202	0.13	T/C	A03	6605492	TT	CC	CC	CC	CC	CC	TT	TT	CC	CC	TT	CC	TT	CC	CC	CC	CC	CC	CC	CC	CC	CC	NC	CC	CC	CC	TT	TT	CC	CC	CC	CC	CC	TT	CC	CC	CC	CC	CC	CC	CC	TT	NC	CC
1497	Bn-A03-p7366783	0.07	T/C	A03	6663623	TT	CC	CC	NC	NC	CC	CC	CC	CC	CC	CC	CC	CC	CC	CC	CC	CC	CC	CC	CC	CC	CC	CC	CC	CC	CC	CC	CC	NC	CC	CC	CC	CC	CC	CC	CC	CC	CC	CC	CC	CC	CC	CC	CC
1498	Bn-A03-p7434488	0.04	A/G	A03	6726866	AA	GG	AA	AA	AA	AA	AA	AA	AA	AA	AA	AA	AA	AA	AA	AA	AA	AA	AA	AA	AA	AA	AA	AA	AA	AA	AA	AA	AA	AA	AA	AA	AA	AA	AA	AA	AA	AA	AA	AA	AA	AA	AA	AA
1499	Bn-A03-p7434950	0.03	A/G	A03	6727229	AA	GG	GG	GG	GG	GG	GG	AA	GG	GG	AA	GG	GG	GG	GG	GG	GG	GG	GG	GG	GG	GG	NC	GG	GG	GG	AA	AA	NC	GG	GG	GG	GG	GG	GG	GG	GG	GG	GG	GG	GG	GG	GG	GG
1500	Bn-A03-p7480105	0.11	T/C	A03	6782774	TT	CC	CC	CC	CC	CC	CC	TT	CC	CC	TT	CC	CC	CC	CC	CC	CC	CC	CC	CC	CC	CC	NC	CC	CC	CC	CC	CC	NC	CC	CC	CC	CC	CC	CC	CC	CC	CC	CC	CC	CC	CC	CC	CC
1501	Bn-A03-p7491211	0.1	A/C	A03	6789347	AA	CC	AA	AA	AA	AA	AA	CC	AA	AA	CC	AA	AA	AA	AA	AA	AA	AA	AA	AA	AA	AA	CC	AA	AA	AA	AA	AA	AA	AA	AA	AA	AA	CC	AA	AA	AA	AA	AA	AA	AA	CC	CC	AA
1502	Bn-A03-p7493664	0.13	A/G	A03	6791792	AA	GG	GG	GG	GG	GG	GG	AA	GG	GG	AA	GG	GG	GG	GG	GG	GG	GG	GG	GG	GG	GG	NC	GG	GG	GG	GG	GG	GG	GG	GG	GG	GG	AA	GG	GG	GG	GG	GG	GG	GG	AA	NC	GG
1503	Bn-A03-p7501352	0.13	A/G	A03	6799694	AA	GG	AA	AA	AA	AA	AA	GG	AA	AA	GG	AA	AA	AA	AA	AA	AA	AA	AA	AA	AA	AA	NC	AA	AA	AA	GG	GG	AA	AA	AA	AA	AA	GG	AA	AA	AA	AA	AA	AA	AA	GG	NC	AA
1504	Bn-A03-p7514678	0.05	A/G	A03	6810921	AA	GG	AA	AA	AA	AA	AA	AA	AA	AA	AA	AA	AA	AA	AA	AA	AA	AA	AA	AA	AA	AA	AA	AA	AA	AA	AA	AA	AA	AA	AA	AA	AA	GG	AA	AA	AA	AA	AA	AA	AA	GG	NC	AA
1505	Bn-A03-p7521958	0.05	A/G	A03	6814427	AA	GG	GG	NC	NC	GG	NC	GG	GG	GG	GG	GG	GG	GG	GG	GG	GG	GG	GG	GG	GG	GG	GG	GG	GG	GG	GG	GG	GG	GG	GG	GG	GG	AA	GG	GG	GG	GG	GG	GG	GG	AA	NC	GG
1506	Bn-scaff_19244_1-p843614	0.11	A/G	A03	6869952	AA	GG	GG	AA	AA	GG	NC	AA	GG	GG	NC	GG	GG	GG	GG	GG	GG	GG	GG	GG	GG	GG	NC	GG	GG	GG	AA	AA	GG	GG	GG	GG	GG	AA	GG	GG	GG	GG	GG	GG	NC	AA	NC	GG
1507	Bn-A03-p7572109	0.1	A/C	A03	6882300	AA	CC	CC	CC	CC	CC	AA	CC	CC	CC	CC	CC	CC	CC	CC	CC	CC	CC	CC	CC	CC	CC	CC	CC	CC	CC	CC	CC	CC	CC	CC	CC	CC	AA	CC	CC	CC	CC	CC	CC	AA	AA	NC	CC
1508	Bn-A03-p7572128	0.02	T/G	A03	6882418	TT	GG	TT	TT	TT	TT	GG	TT	TT	TT	TT	TT	TT	TT	TT	TT	TT	TT	TT	TT	TT	TT	TT	TT	TT	TT	TT	TT	TT	TT	TT	TT	TT	TT	TT	TT	TT	TT	TT	TT	NC	TT	TT	TT
1509	Bn-A03-p7613494	0.08	T/C	A03	6909951	TT	CC	TT	NC	NC	TT	NC	NC	TT	TT	TT	TT	TT	TT	TT	TT	TT	TT	TT	TT	TT	TT	TT	TT	TT	TT	NC	NC	TT	TT	TT	TT	TT	TT	TT	TT	TT	TT	TT	TT	CC	TT	TT	TT
1510	Bn-A03-p7618555	0.09	A/G	A03	6915014	AA	GG	GG	AA	AA	GG	AA	AA	GG	GG	GG	GG	GG	GG	GG	GG	GG	GG	GG	GG	GG	GG	GG	GG	GG	GG	AA	AA	NC	GG	GG	GG	GG	AA	GG	GG	GG	GG	GG	GG	AA	AA	NC	GG
1511	Bn-A03-p7628905	0.09	A/G	A03	6930095	AA	GG	AA	AA	AA	AA	GG	NC	AA	AA	NC	AA	AA	AA	AA	AA	AA	AA	AA	AA	AA	AA	GG	AA	AA	AA	NC	NC	AA	AA	AA	AA	AA	GG	AA	AA	AA	AA	AA	AA	AA	GG	NC	AA
1512	Bn-A03-p7631083	0.1	T/C	A03	6932172	TT	CC	TT	TT	TT	TT	CC	NC	TT	TT	NC	TT	TT	TT	TT	TT	TT	TT	TT	TT	TT	TT	NC	TT	TT	TT	NC	NC	TT	TT	TT	TT	TT	NC	TT	TT	TT	TT	TT	TT	CC	NC	TT	TT
1513	Bn-A03-p7641673	0.14	T/C	A03	6942943	TT	CC	TT	CC	CC	TT	CC	NC	TT	TT	NC	TT	TT	TT	TT	TT	TT	TT	TT	TT	TT	TT	NC	TT	TT	TT	NC	NC	TT	TT	TT	TT	TT	CC	TT	TT	TT	TT	TT	TT	CC	CC	NC	TT
1514	Bn-A03-p7642519	0.11	A/G	A03	6943315	AA	GG	AA	GG	GG	AA	GG	NC	AA	AA	NC	AA	AA	AA	AA	AA	AA	AA	AA	AA	AA	AA	GG	AA	AA	AA	NC	NC	AA	AA	AA	AA	AA	GG	AA	AA	AA	AA	AA	AA	GG	GG	GG	AA
1515	Bn-A03-p7642692	0.11	A/G	A03	6943490	AA	GG	AA	GG	GG	AA	GG	NC	AA	AA	NC	AA	AA	AA	AA	AA	AA	AA	AA	AA	AA	AA	GG	AA	AA	AA	NC	NC	AA	AA	AA	AA	AA	GG	AA	AA	AA	AA	AA	AA	GG	GG	GG	AA
1516	Bn-A03-p7652326	0.11	T/C	A03	6953349	TT	CC	CC	TT	TT	CC	TT	NC	CC	CC	NC	CC	CC	CC	CC	CC	CC	CC	CC	CC	CC	CC	NC	CC	CC	CC	NC	NC	CC	CC	CC	CC	CC	NC	CC	CC	CC	CC	CC	CC	TT	NC	CC	CC
1517	Bn-A03-p7672403	0.12	T/G	A03	6972819	TT	GG	TT	GG	GG	TT	NC	GG	TT	TT	NC	TT	TT	TT	TT	TT	TT	TT	TT	TT	TT	TT	NC	TT	TT	TT	GG	GG	TT	TT	TT	TT	TT	GG	TT	TT	TT	TT	TT	TT	GG	GG	NC	TT
1518	Bn-A03-p7773812	0.11	A/C	A03	7063616	AA	CC	AA	AA	AA	AA	NC	CC	AA	AA	NC	AA	AA	AA	AA	AA	AA	AA	AA	AA	AA	AA	NC	AA	AA	AA	CC	CC	AA	AA	AA	AA	AA	NC	AA	AA	AA	AA	AA	AA	CC	NC	AA	AA
1519	Bn-A03-p7788800	0.07	A/C	A03	7081534	AA	CC	CC	AA	AA	CC	AA	CC	CC	CC	CC	CC	CC	CC	CC	CC	CC	CC	CC	CC	CC	CC	NC	CC	CC	CC	CC	CC	CC	CC	CC	CC	CC	CC	CC	CC	CC	CC	CC	CC	AA	CC	CC	CC
1520	Bn-A03-p7814324	0.12	A/G	A03	7104631	AA	GG	AA	AA	AA	AA	NC	NC	AA	AA	NC	AA	NC	AA	AA	AA	AA	AA	AA	AA	AA	AA	NC	AA	AA	AA	NC	GG	AA	AA	AA	AA	AA	GG	AA	AA	AA	AA	AA	AA	GG	GG	NC	AA
1521	Bn-A03-p7818081	0.1	A/G	A03	7108639	AA	GG	GG	AA	AA	GG	AA	AA	GG	GG	NC	GG	NC	GG	GG	GG	GG	GG	GG	GG	GG	GG	NC	GG	GG	GG	AA	AA	GG	GG	GG	GG	GG	AA	GG	GG	GG	GG	GG	GG	AA	AA	NC	GG
1522	Bn-A03-p7818503	0.09	A/G	A03	7108961	AA	GG	GG	AA	AA	GG	GG	GG	GG	GG	NC	GG	GG	GG	GG	GG	GG	GG	GG	GG	GG	GG	GG	GG	GG	GG	GG	GG	GG	GG	GG	GG	GG	AA	GG	GG	GG	GG	GG	GG	AA	AA	NC	GG
1523	Bn-A03-p7835836	0.06	A/G	A03	7127852	AA	GG	AA	AA	AA	AA	AA	AA	AA	AA	AA	AA	AA	AA	AA	AA	AA	AA	AA	AA	AA	AA	AA	AA	AA	AA	AA	AA	AA	AA	AA	AA	AA	AA	AA	AA	AA	AA	AA	AA	GG	AA	AA	AA
1524	Bn-A03-p7870307	0.12	A/G	A03	7158412	AA	GG	GG	GG	GG	GG	GG	GG	GG	GG	NC	GG	GG	GG	GG	GG	GG	GG	GG	GG	GG	GG	NC	GG	GG	GG	GG	GG	GG	GG	GG	GG	GG	GG	AA	GG	GG	GG	GG	GG	GG	GG	GG	GG
1525	Bn-A03-p7870541	0.17	T/C	A03	7158546	TT	CC	TT	TT	TT	TT	CC	TT	TT	TT	NC	TT	TT	TT	TT	TT	TT	TT	TT	TT	TT	TT	NC	TT	TT	TT	TT	TT	NC	TT	TT	TT	TT	CC	CC	TT	TT	TT	TT	TT	TT	CC	NC	TT
1526	Bn-A03-p7919322	0.07	T/G	A03	7200554	TT	GG	GG	TT	TT	GG	TT	TT	GG	GG	GG	GG	NC	GG	GG	GG	GG	GG	GG	GG	GG	GG	GG	GG	GG	GG	TT	TT	NC	GG	GG	GG	GG	NC	GG	GG	GG	GG	GG	GG	TT	NC	NC	GG
1527	Bn-A03-p7939679	0.08	T/C	A03	7219665	TT	CC	CC	CC	CC	CC	CC	CC	CC	CC	CC	CC	CC	CC	CC	CC	CC	CC	CC	CC	CC	CC	CC	CC	CC	CC	CC	CC	NC	CC	CC	CC	CC	CC	TT	CC	CC	CC	CC	CC	TT	CC	CC	CC
1528	Bn-A03-p7940082	0.11	A/G	A03	7220068	AA	GG	GG	AA	AA	GG	GG	GG	GG	GG	GG	GG	GG	GG	GG	GG	GG	GG	GG	GG	GG	GG	NC	GG	GG	GG	GG	GG	GG	GG	GG	GG	GG	AA	AA	GG	GG	GG	GG	GG	AA	AA	NC	GG
1529	Bn-A03-p7943450	0.12	A/C	A03	7227295	AA	CC	CC	AA	AA	CC	AA	AA	CC	CC	CC	CC	NC	CC	CC	CC	CC	CC	CC	CC	CC	CC	NC	CC	CC	CC	AA	AA	CC	CC	CC	CC	CC	AA	AA	CC	CC	CC	CC	CC	AA	AA	NC	CC
1530	Bn-A03-p7946505	0.09	T/C	A03	7230526	TT	CC	TT	CC	CC	TT	NC	CC	TT	TT	TT	TT	NC	TT	TT	TT	TT	TT	TT	TT	TT	TT	CC	TT	TT	TT	CC	CC	TT	TT	TT	TT	TT	CC	CC	TT	TT	TT	TT	TT	CC	CC	CC	TT
1531	Bn-A03-p7964361	0.1	T/G	A03	7245934	TT	GG	TT	GG	GG	TT	NC	GG	TT	TT	TT	TT	NC	TT	TT	TT	TT	TT	TT	TT	TT	TT	GG	TT	TT	TT	GG	GG	TT	TT	TT	TT	TT	GG	GG	TT	TT	TT	TT	TT	GG	GG	NC	TT
1532	Bn-A03-p7964519	0.13	T/C	A03	7246092	TT	CC	CC	TT	TT	CC	CC	TT	CC	CC	CC	CC	NC	CC	CC	CC	CC	CC	CC	CC	CC	CC	NC	CC	CC	CC	TT	TT	NC	CC	CC	CC	CC	TT	TT	CC	CC	CC	CC	CC	TT	TT	NC	CC
1533	Bn-A03-p7964789	0.13	T/C	A03	7246261	TT	CC	CC	TT	TT	CC	CC	TT	CC	CC	CC	CC	NC	CC	CC	CC	CC	CC	CC	CC	CC	CC	NC	CC	CC	CC	TT	TT	NC	CC	CC	CC	CC	TT	TT	CC	CC	CC	CC	CC	TT	TT	NC	CC
1534	Bn-A03-p7966805	0.12	A/G	A03	7249026	AA	GG	AA	GG	GG	AA	AA	GG	AA	AA	AA	AA	NC	AA	AA	AA	AA	AA	AA	AA	AA	AA	NC	AA	AA	AA	GG	GG	AA	AA	AA	AA	AA	GG	GG	AA	AA	AA	AA	AA	GG	GG	NC	AA
1535	Bn-A03-p7969685	0.11	A/G	A03	7251858	AA	GG	AA	GG	GG	AA	GG	AA	AA	AA	AA	AA	AA	AA	AA	AA	AA	AA	AA	AA	AA	AA	NC	AA	AA	AA	AA	AA	AA	AA	AA	AA	AA	GG	GG	AA	AA	AA	AA	AA	GG	GG	NC	AA
1536	Bn-A03-p7985158	0.2	T/C	A03	7266410	TT	CC	TT	TT	TT	TT	TT	CC	TT	TT	NC	TT	NC	TT	TT	NC	TT	TT	TT	TT	TT	TT	NC	TT	TT	TT	NC	NC	TT	TT	NC	TT	TT	CC	CC	TT	NC	TT	TT	TT	TT	NC	CC	TT
1537	Bn-A03-p7988667	0.04	A/G	A03	7273595	AA	GG	GG	GG	GG	GG	AA	AA	GG	GG	GG	GG	NC	GG	GG	GG	GG	GG	GG	GG	GG	GG	GG	GG	GG	GG	AA	AA	NC	GG	GG	GG	GG	GG	AA	GG	GG	GG	GG	GG	GG	GG	GG	GG
1538	Bn-A03-p8008867	0.1	T/C	A03	7292323	TT	CC	TT	CC	CC	TT	CC	CC	TT	TT	NC	TT	NC	TT	TT	TT	TT	TT	TT	TT	TT	TT	CC	TT	TT	TT	CC	CC	TT	TT	TT	TT	TT	CC	CC	TT	TT	TT	TT	TT	CC	CC	CC	TT
1539	Bn-A03-p8032849	0.09	A/G	A03	7321761	AA	GG	GG	AA	AA	GG	GG	AA	GG	GG	NC	GG	NC	GG	GG	GG	GG	GG	GG	GG	GG	GG	GG	GG	GG	GG	AA	AA	NC	GG	GG	GG	GG	GG	AA	GG	GG	GG	GG	GG	AA	GG	GG	GG
1540	Bn-A03-p8033095	0.1	T/C	A03	7321907	TT	CC	TT	CC	CC	TT	TT	TT	TT	TT	NC	TT	TT	TT	TT	TT	TT	TT	TT	TT	TT	TT	TT	TT	TT	TT	TT	TT	TT	TT	TT	TT	TT	TT	CC	TT	TT	TT	TT	TT	CC	NC	TT	TT
1541	Bn-A03-p8170734	0.09	A/C	A03	7467223	AA	CC	AA	AA	AA	AA	CC	AA	AA	AA	NC	AA	AA	AA	AA	AA	AA	AA	AA	AA	AA	AA	AA	AA	AA	AA	AA	AA	AA	AA	AA	AA	AA	AA	AA	CC	CC	CC	AA	AA	AA	AA	NC	AA
1542	Bn-A03-p8171211	0.08	A/G	A03	7467589	AA	GG	GG	GG	GG	GG	AA	GG	GG	GG	NC	GG	GG	GG	GG	GG	GG	GG	GG	GG	GG	GG	GG	GG	GG	GG	GG	GG	GG	GG	GG	GG	GG	GG	GG	AA	AA	AA	GG	GG	GG	GG	NC	GG
1543	Bn-A03-p8171248	0.03	T/G	A03	7467726	TT	GG	TT	TT	TT	TT	TT	TT	TT	TT	TT	TT	TT	TT	TT	TT	TT	TT	TT	TT	TT	TT	GG	TT	TT	TT	TT	TT	TT	TT	TT	TT	TT	TT	GG	TT	TT	TT	TT	TT	TT	TT	TT	TT
1544	Bn-A03-p8181125	0.15	A/G	A03	7488356	AA	GG	AA	AA	AA	AA	NC	GG	AA	AA	NC	AA	NC	AA	AA	AA	AA	AA	AA	AA	AA	AA	NC	AA	AA	AA	GG	GG	AA	AA	AA	AA	AA	GG	GG	GG	GG	GG	AA	AA	AA	GG	GG	AA
1545	Bn-A03-p8181187	0.17	T/G	A03	7488518	TT	GG	GG	GG	GG	GG	NC	TT	GG	GG	NC	GG	NC	GG	GG	GG	GG	GG	GG	GG	GG	GG	NC	GG	GG	GG	TT	TT	GG	GG	GG	GG	GG	TT	TT	TT	TT	TT	GG	GG	GG	TT	TT	GG
1546	Bn-A03-p8181778	0.12	T/C	A03	7489109	TT	CC	TT	TT	TT	TT	CC	CC	TT	TT	NC	TT	NC	TT	TT	TT	TT	TT	TT	TT	TT	TT	CC	TT	TT	TT	CC	CC	TT	TT	TT	TT	TT	CC	CC	CC	CC	CC	TT	TT	TT	CC	CC	TT
1547	Bn-A03-p8282545	0.09	T/C	A03	7593121	TT	CC	TT	TT	TT	TT	TT	TT	TT	TT	NC	TT	TT	TT	TT	TT	TT	TT	TT	TT	TT	TT	CC	TT	TT	TT	TT	TT	TT	NC	TT	TT	TT	TT	CC	TT	TT	TT	TT	TT	TT	NC	TT	TT
1548	Bn-A03-p8333536	0.08	T/G	A03	7642590	TT	GG	TT	TT	TT	TT	TT	TT	TT	TT	NC	TT	TT	TT	TT	TT	TT	TT	TT	TT	TT	TT	GG	TT	TT	TT	TT	TT	NC	TT	TT	TT	TT	TT	NC	TT	TT	TT	TT	TT	TT	TT	TT	TT
1549	Bn-A03-p8360894	0.07	A/G	A03	7664739	AA	GG	AA	AA	AA	AA	GG	GG	AA	AA	NC	AA	NC	AA	AA	AA	AA	AA	AA	AA	AA	AA	GG	AA	AA	AA	GG	GG	AA	AA	AA	AA	AA	GG	GG	AA	AA	AA	AA	AA	AA	GG	NC	AA
1550	Bn-A03-p8380550	0.04	A/G	A03	7692608	AA	GG	GG	GG	GG	GG	NC	AA	GG	GG	GG	GG	NC	GG	GG	GG	GG	GG	GG	GG	GG	GG	GG	GG	GG	GG	AA	AA	GG	GG	GG	GG	GG	AA	GG	GG	GG	GG	GG	GG	GG	AA	NC	GG
1551	Bn-A03-p8394184	0.02	T/C	A03	7707336	TT	CC	CC	CC	CC	CC	TT	CC	CC	CC	CC	CC	CC	CC	CC	CC	CC	CC	CC	CC	CC	CC	CC	CC	CC	CC	CC	CC	NC	CC	CC	CC	CC	CC	CC	CC	CC	CC	CC	CC	CC	CC	CC	CC
1552	Bn-A03-p8395621	0.09	T/C	A03	7708843	TT	CC	TT	TT	TT	TT	TT	TT	TT	TT	NC	TT	TT	TT	TT	TT	TT	TT	TT	TT	TT	TT	NC	TT	TT	TT	TT	TT	NC	TT	TT	TT	TT	TT	CC	TT	TT	TT	TT	TT	TT	TT	TT	TT
1553	Bn-A03-p8398790	0.11	T/G	A03	7711924	TT	GG	TT	TT	TT	TT	GG	GG	TT	TT	TT	TT	NC	TT	TT	TT	TT	TT	TT	TT	TT	TT	TT	TT	TT	TT	GG	GG	TT	TT	TT	TT	TT	GG	TT	TT	TT	TT	TT	TT	TT	GG	NC	TT
1554	Bn-A03-p8407999	0.09	T/C	A03	7719650	TT	CC	TT	TT	TT	TT	CC	CC	TT	TT	CC	TT	NC	TT	TT	TT	TT	TT	TT	TT	TT	TT	CC	TT	TT	TT	CC	CC	TT	TT	TT	TT	TT	CC	CC	TT	TT	TT	TT	TT	TT	CC	CC	TT
1555	Bn-A03-p8483706	0.1	T/C	A03	7788111	TT	CC	TT	CC	CC	TT	CC	CC	TT	TT	TT	TT	NC	TT	TT	TT	TT	TT	TT	TT	TT	TT	CC	NC	TT	TT	CC	CC	TT	TT	TT	TT	TT	CC	TT	TT	TT	TT	TT	TT	TT	CC	CC	TT
1556	Bn-A03-p8554739	0.1	T/C	A03	7848675	TT	CC	TT	CC	CC	TT	CC	TT	TT	TT	NC	TT	TT	TT	TT	TT	TT	TT	TT	TT	TT	TT	TT	TT	TT	TT	TT	TT	TT	TT	TT	TT	TT	TT	CC	TT	TT	TT	TT	TT	TT	TT	TT	TT
1557	Bn-A03-p8629992	0.18	A/G	A03	7919617	AA	GG	AA	GG	GG	AA	GG	GG	AA	AA	NC	AA	NC	AA	AA	AA	AA	AA	AA	AA	AA	AA	AA	AA	AA	AA	NC	GG	AA	AA	AA	AA	AA	GG	AA	AA	AA	AA	AA	AA	AA	GG	GG	AA
1558	Bn-A03-p8631833	0.16	A/G	A03	7921517	AA	GG	AA	AA	AA	AA	AA	AA	AA	AA	NC	AA	AA	AA	AA	AA	AA	AA	AA	AA	AA	AA	AA	AA	AA	AA	AA	AA	AA	AA	AA	AA	AA	AA	GG	AA	AA	AA	AA	AA	AA	AA	AA	AA
1559	Bn-A03-p8638217	0.11	T/G	A03	7927935	TT	GG	TT	TT	TT	TT	TT	TT	TT	TT	NC	TT	TT	TT	TT	TT	TT	TT	TT	TT	TT	TT	TT	TT	TT	TT	TT	TT	TT	TT	TT	TT	TT	TT	TT	TT	TT	TT	TT	TT	TT	TT	TT	TT
1560	Bn-A03-p8663803	0.15	A/C	A03	7955617	AA	CC	AA	CC	CC	AA	CC	CC	AA	AA	NC	AA	NC	AA	AA	AA	AA	AA	AA	AA	AA	AA	AA	AA	AA	AA	CC	CC	NC	AA	AA	AA	AA	AA	CC	AA	AA	AA	AA	AA	AA	AA	AA	AA
1561	Bn-A03-p8671697	0.11	A/G	A03	7963109	AA	GG	AA	GG	GG	NC	GG	GG	GG	GG	NC	GG	GG	GG	AA	AA	GG	AA	GG	GG	AA	GG	GG	AA	AA	AA	GG	GG	NC	AA	AA	AA	AA	AA	GG	AA	AA	AA	AA	NC	GG	AA	AA	AA
1562	Bn-A03-p8756590	0.15	T/C	A03	8052615	TT	CC	TT	TT	TT	NC	CC	CC	CC	CC	NC	CC	CC	CC	TT	TT	CC	TT	CC	CC	TT	CC	CC	TT	TT	TT	CC	CC	NC	TT	TT	TT	TT	TT	CC	TT	TT	TT	TT	NC	CC	TT	TT	TT
1563	Bn-A03-p8764251	0.09	T/C	A03	8060925	TT	CC	CC	CC	CC	CC	CC	CC	CC	CC	NC	CC	CC	CC	CC	CC	CC	CC	CC	CC	CC	CC	CC	CC	CC	CC	CC	CC	CC	CC	CC	CC	CC	CC	TT	CC	CC	CC	CC	CC	CC	CC	CC	CC
1564	Bn-A03-p8764481	0.11	A/G	A03	8061050	AA	GG	AA	AA	AA	AA	AA	AA	AA	AA	NC	AA	AA	AA	AA	AA	AA	AA	AA	AA	AA	AA	AA	AA	AA	AA	AA	AA	AA	AA	AA	AA	AA	AA	GG	AA	AA	AA	AA	AA	AA	AA	AA	AA
1565	Bn-A03-p8769576	0.08	T/G	A03	8065447	TT	GG	TT	TT	NC	NC	GG	TT	GG	GG	GG	GG	NC	GG	TT	TT	GG	TT	GG	GG	TT	GG	GG	TT	TT	TT	TT	TT	NC	TT	TT	TT	TT	TT	GG	TT	TT	TT	TT	GG	GG	TT	TT	TT
1566	Bn-A03-p8802360	0.09	T/G	A03	8105277	TT	GG	GG	GG	GG	GG	GG	GG	GG	GG	GG	GG	GG	GG	GG	GG	GG	GG	GG	GG	GG	GG	GG	GG	GG	GG	GG	GG	NC	GG	GG	GG	GG	GG	GG	GG	GG	GG	GG	GG	GG	GG	GG	GG
1567	Bn-A03-p8805441	0.13	A/G	A03	8108423	AA	GG	AA	GG	GG	NC	AA	GG	GG	GG	GG	GG	GG	GG	AA	AA	GG	AA	GG	GG	AA	GG	GG	AA	AA	AA	GG	GG	NC	AA	AA	AA	AA	GG	GG	AA	AA	AA	AA	GG	GG	GG	GG	AA
1568	Bn-A03-p8850377	0.09	A/G	A03	8156091	AA	GG	GG	GG	GG	NC	GG	GG	AA	AA	GG	AA	NC	AA	GG	GG	AA	GG	AA	AA	GG	AA	AA	GG	GG	GG	GG	GG	NC	GG	GG	GG	GG	GG	GG	GG	GG	GG	GG	NC	AA	GG	GG	GG
1569	Bn-A03-p8851142	0.04	A/G	A03	8156349	AA	GG	AA	GG	GG	AA	AA	AA	AA	AA	AA	AA	AA	AA	AA	AA	AA	AA	AA	AA	AA	AA	AA	AA	AA	AA	AA	AA	AA	AA	AA	AA	AA	AA	GG	AA	AA	AA	AA	AA	AA	AA	AA	AA
1570	Bn-A03-p8860638	0.14	A/G	A03	8164352	AA	GG	GG	AA	AA	NC	GG	AA	AA	AA	GG	AA	AA	AA	GG	GG	AA	GG	AA	AA	GG	AA	AA	GG	GG	GG	AA	AA	AA	AA	GG	GG	GG	AA	AA	GG	GG	GG	GG	NC	AA	AA	NC	GG
1571	Bn-A03-p8861495	0.08	T/G	A03	8165213	TT	GG	GG	TT	TT	NC	GG	GG	TT	TT	GG	TT	NC	TT	GG	GG	TT	GG	TT	TT	GG	TT	TT	GG	GG	GG	GG	GG	NC	GG	GG	GG	GG	GG	TT	GG	GG	GG	GG	NC	TT	GG	GG	GG
1572	Bn-A03-p8881377	0.13	T/G	A03	8182147	TT	GG	GG	GG	GG	NC	GG	TT	TT	TT	NC	TT	TT	TT	GG	GG	TT	GG	TT	TT	GG	TT	TT	GG	GG	GG	TT	TT	NC	TT	GG	GG	GG	TT	TT	GG	GG	GG	GG	NC	TT	TT	NC	GG
1573	Bn-A03-p8881585	0.17	T/G	A03	8182258	TT	GG	GG	GG	GG	NC	GG	TT	TT	TT	NC	TT	TT	TT	GG	GG	TT	GG	TT	TT	GG	TT	TT	GG	GG	GG	TT	TT	TT	TT	GG	GG	GG	TT	TT	GG	GG	GG	GG	NC	TT	TT	NC	GG
1574	Bn-A03-p8883782	0.15	A/G	A03	8184652	AA	GG	GG	GG	GG	NC	GG	AA	AA	AA	NC	AA	AA	AA	GG	GG	AA	GG	AA	AA	GG	AA	AA	GG	GG	GG	AA	AA	AA	AA	GG	GG	GG	GG	AA	GG	GG	GG	GG	NC	AA	GG	GG	GG
1575	Bn-A03-p8915240	0.11	A/C	A03	8223785	AA	CC	AA	AA	AA	NC	CC	CC	CC	CC	NC	CC	CC	CC	AA	AA	CC	AA	CC	CC	AA	CC	CC	AA	AA	AA	AA	AA	CC	CC	AA	AA	AA	AA	CC	AA	AA	AA	AA	NC	AA	AA	AA	AA
1576	Bn-A03-p8956355	0.12	A/G	A03	8260643	AA	GG	AA	AA	AA	NC	GG	GG	GG	GG	NC	GG	GG	GG	AA	AA	GG	AA	GG	GG	AA	GG	GG	AA	AA	AA	AA	AA	NC	GG	AA	AA	AA	GG	GG	AA	AA	AA	AA	GG	AA	GG	GG	AA
1577	Bn-A03-p8987098	0.19	A/G	A03	8293599	AA	GG	GG	GG	GG	NC	GG	GG	AA	AA	NC	AA	NC	AA	GG	GG	AA	GG	AA	AA	GG	AA	AA	GG	GG	GG	GG	GG	AA	AA	GG	GG	GG	GG	NC	GG	GG	GG	GG	NC	GG	GG	GG	GG
1578	Bn-A03-p9011966	0.12	T/C	A03	8309128	TT	CC	CC	CC	CC	NC	CC	CC	TT	TT	NC	TT	NC	TT	CC	CC	TT	CC	TT	TT	CC	TT	TT	CC	CC	CC	CC	CC	TT	NC	CC	CC	CC	CC	CC	CC	CC	CC	CC	NC	CC	CC	CC	CC
1579	Bn-A03-p9020167	0.11	T/C	A03	8317480	TT	CC	TT	TT	TT	NC	TT	TT	CC	CC	NC	CC	NC	CC	TT	TT	CC	TT	CC	CC	TT	CC	CC	TT	TT	TT	TT	TT	NC	CC	TT	TT	TT	TT	TT	TT	TT	TT	TT	NC	TT	TT	TT	TT
1580	Bn-A03-p9020291	0.12	A/G	A03	8317703	AA	GG	AA	AA	AA	NC	AA	AA	GG	GG	NC	GG	NC	GG	AA	AA	GG	AA	GG	GG	AA	GG	GG	AA	AA	AA	AA	AA	GG	GG	AA	AA	AA	AA	AA	AA	AA	AA	AA	NC	AA	AA	AA	AA
1581	Bn-A03-p9047380	0.15	T/C	A03	8342613	TT	CC	CC	CC	CC	NC	TT	CC	TT	TT	NC	TT	NC	TT	CC	CC	TT	CC	TT	TT	CC	TT	TT	CC	CC	CC	CC	CC	TT	TT	CC	CC	CC	TT	TT	CC	CC	CC	CC	NC	CC	TT	NC	CC
1582	Bn-A03-p9093699	0.17	A/C	A03	8392615	AA	CC	CC	CC	CC	NC	CC	AA	AA	AA	NC	AA	AA	AA	CC	CC	AA	CC	AA	AA	CC	AA	AA	CC	CC	CC	CC	CC	AA	AA	CC	CC	CC	CC	AA	CC	CC	CC	CC	NC	CC	CC	CC	CC
1583	Bn-A03-p9143356	0.14	A/C	A03	8428971	AA	CC	AA	AA	AA	AA	AA	CC	AA	AA	NC	AA	NC	AA	AA	AA	AA	AA	AA	AA	AA	AA	AA	AA	AA	AA	AA	AA	AA	AA	AA	AA	AA	CC	AA	AA	AA	AA	AA	AA	AA	CC	NC	AA
1584	Bn-A03-p9208735	0.07	A/G	A03	8487605	AA	GG	GG	GG	GG	GG	GG	AA	GG	GG	NC	GG	NC	GG	GG	GG	GG	GG	GG	GG	GG	GG	GG	GG	GG	GG	GG	GG	NC	GG	GG	GG	GG	AA	GG	GG	GG	GG	GG	GG	GG	AA	NC	GG
1585	Bn-A03-p9246222	0.13	T/C	A03	8528145	TT	CC	CC	CC	CC	NC	CC	TT	TT	TT	CC	TT	TT	TT	CC	CC	TT	CC	TT	TT	CC	TT	TT	CC	CC	CC	CC	CC	TT	TT	CC	CC	CC	TT	TT	CC	CC	CC	CC	NC	CC	TT	NC	CC
1586	Bn-A03-p9247666	0.08	A/G	A03	8529658	AA	GG	AA	AA	AA	NC	AA	AA	GG	GG	AA	GG	NC	GG	AA	AA	GG	AA	GG	GG	AA	GG	GG	AA	AA	AA	AA	AA	NC	AA	AA	AA	AA	GG	GG	AA	AA	AA	AA	NC	AA	GG	GG	AA
1587	Bn-A03-p9247798	0.09	T/C	A03	8529691	TT	CC	CC	CC	CC	CC	TT	CC	CC	CC	NC	CC	CC	CC	CC	CC	CC	CC	CC	CC	CC	CC	CC	CC	CC	CC	CC	CC	CC	CC	CC	CC	CC	CC	CC	CC	CC	CC	CC	CC	CC	CC	CC	CC
1588	Bn-A03-p9255139	0.15	A/C	A03	8536884	AA	CC	AA	AA	AA	NC	CC	AA	CC	CC	NC	CC	NC	CC	AA	AA	CC	AA	CC	CC	AA	CC	CC	AA	AA	AA	AA	AA	NC	CC	AA	AA	AA	AA	CC	AA	AA	AA	AA	NC	AA	AA	AA	AA
1589	Bn-A03-p9266328	0.05	T/C	A03	8548016	TT	CC	TT	TT	TT	TT	TT	TT	TT	TT	NC	TT	TT	TT	TT	TT	TT	TT	TT	TT	TT	TT	TT	TT	TT	TT	TT	TT	TT	TT	TT	TT	TT	TT	TT	TT	TT	TT	TT	TT	TT	TT	TT	TT
1590	Bn-A03-p9301541	0.1	A/C	A03	8583735	AA	CC	CC	CC	CC	NC	CC	CC	AA	AA	NC	AA	NC	AA	CC	CC	AA	CC	AA	AA	CC	AA	AA	CC	CC	CC	CC	CC	NC	CC	CC	CC	CC	AA	AA	CC	CC	CC	CC	NC	CC	AA	NC	CC
1591	Bn-A03-p9304563	0.1	A/C	A03	8585939	AA	CC	AA	AA	AA	NC	CC	CC	CC	CC	NC	CC	CC	CC	AA	AA	CC	AA	CC	CC	AA	CC	CC	AA	AA	AA	AA	AA	NC	AA	AA	AA	AA	CC	CC	AA	AA	AA	AA	NC	AA	CC	CC	AA
1592	Bn-A03-p9338698	0.17	A/G	A03	8622410	AA	GG	AA	AA	AA	NC	GG	GG	GG	GG	NC	GG	GG	GG	AA	AA	GG	AA	GG	GG	AA	GG	GG	AA	AA	AA	AA	AA	NC	GG	AA	AA	AA	GG	GG	AA	AA	AA	AA	NC	AA	GG	NC	AA
1593	Bn-A03-p9429437	0.13	T/C	A03	8702827	TT	CC	TT	TT	TT	NC	TT	CC	CC	CC	NC	CC	CC	CC	TT	TT	CC	TT	CC	CC	TT	CC	CC	TT	TT	TT	TT	TT	NC	TT	TT	TT	TT	CC	CC	TT	TT	TT	TT	NC	TT	CC	NC	TT
1594	Bn-A03-p9439893	0.14	A/G	A03	8713285	AA	GG	AA	AA	AA	NC	AA	GG	GG	GG	NC	GG	GG	GG	AA	AA	GG	AA	GG	GG	AA	GG	GG	AA	AA	AA	AA	AA	NC	AA	AA	AA	AA	GG	GG	AA	AA	AA	AA	NC	AA	GG	NC	AA
1595	Bn-A03-p9480203	0.16	A/G	A03	8754149	AA	GG	GG	GG	GG	NC	AA	GG	AA	AA	NC	AA	NC	AA	GG	GG	AA	GG	AA	AA	GG	AA	AA	GG	GG	GG	GG	GG	AA	AA	GG	GG	GG	GG	AA	GG	GG	GG	GG	NC	GG	GG	GG	GG
1596	Bn-A03-p9537618	0.15	A/G	A03	8807699	AA	GG	AA	AA	AA	NC	GG	AA	GG	GG	NC	GG	NC	GG	AA	AA	GG	AA	GG	GG	AA	GG	GG	AA	AA	AA	AA	AA	GG	GG	AA	AA	AA	GG	GG	AA	AA	AA	AA	GG	AA	GG	GG	AA
1597	Bn-A03-p9637487	0.09	T/C	A03	8872028	TT	CC	CC	CC	CC	NC	TT	TT	CC	CC	NC	CC	CC	CC	CC	CC	CC	CC	CC	CC	CC	CC	CC	CC	CC	CC	CC	CC	NC	TT	CC	CC	CC	CC	CC	CC	CC	CC	CC	CC	CC	CC	CC	CC
1598	Bn-A03-p9638708	0.08	T/G	A03	8873251	TT	GG	GG	GG	GG	NC	GG	GG	TT	TT	NC	TT	NC	TT	GG	GG	TT	GG	TT	TT	GG	TT	TT	TT	TT	TT	GG	GG	NC	GG	GG	NC	TT	GG	GG	GG	GG	GG	GG	NC	GG	GG	GG	GG
1599	Bn-A03-p9638726	0.15	A/G	A03	8873369	AA	GG	GG	GG	GG	NC	AA	AA	GG	GG	GG	GG	NC	GG	GG	GG	GG	GG	GG	GG	GG	GG	GG	GG	GG	GG	GG	GG	NC	AA	GG	GG	GG	GG	GG	GG	GG	GG	GG	NC	GG	GG	GG	GG
1600	Bn-A03-p9641671	0.13	T/C	A03	8876263	TT	CC	TT	TT	TT	NC	CC	CC	TT	TT	TT	TT	NC	TT	TT	TT	TT	TT	TT	TT	TT	TT	TT	TT	TT	TT	TT	TT	NC	CC	TT	TT	TT	TT	TT	TT	TT	TT	TT	NC	TT	TT	TT	TT
1601	Bn-A03-p9680882	0.09	T/C	A03	8904125	TT	CC	CC	CC	CC	CC	CC	CC	CC	CC	NC	CC	CC	CC	CC	CC	CC	CC	CC	CC	CC	CC	CC	CC	CC	CC	CC	CC	NC	TT	CC	CC	CC	CC	CC	CC	CC	CC	CC	CC	CC	CC	CC	CC
1602	Bn-A03-p9747710	0.14	T/C	A03	8977571	TT	CC	CC	CC	CC	CC	NC	CC	CC	CC	NC	CC	CC	CC	NC	CC	CC	CC	CC	CC	CC	CC	CC	CC	CC	CC	TT	TT	CC	CC	TT	CC	TT	CC	TT	CC	CC	CC	TT	CC	TT	CC	CC	TT
1603	Bn-A03-p9747824	0.12	T/C	A03	8977685	TT	CC	CC	CC	CC	CC	NC	CC	CC	CC	NC	CC	CC	CC	NC	CC	CC	CC	CC	CC	CC	CC	CC	CC	CC	CC	TT	TT	NC	CC	TT	CC	TT	CC	TT	CC	CC	CC	TT	CC	TT	CC	CC	TT
1604	Bn-A03-p9751621	0.12	A/G	A03	8982718	AA	GG	AA	AA	AA	AA	NC	AA	AA	AA	NC	AA	AA	AA	NC	AA	AA	AA	AA	AA	AA	AA	AA	AA	AA	AA	GG	GG	AA	AA	GG	AA	GG	AA	GG	AA	AA	AA	GG	AA	GG	AA	AA	GG
1605	Bn-A03-p9758514	0.13	A/G	A03	8989596	AA	GG	AA	AA	AA	AA	NC	AA	AA	AA	NC	AA	AA	AA	NC	AA	AA	AA	AA	AA	AA	AA	AA	AA	AA	AA	GG	GG	AA	AA	GG	AA	GG	AA	GG	AA	AA	AA	GG	AA	GG	AA	AA	GG
1606	Bn-A03-p9765623	0.09	A/G	A03	8996710	AA	GG	GG	GG	GG	NC	NC	AA	GG	GG	NC	GG	GG	GG	GG	GG	GG	GG	GG	GG	GG	GG	GG	GG	AA	GG	GG	GG	NC	AA	GG	GG	GG	GG	GG	GG	GG	GG	GG	GG	GG	GG	GG	GG
1607	Bn-A03-p9836757	0.08	A/G	A03	9057045	AA	GG	AA	AA	AA	NC	AA	AA	GG	GG	AA	GG	NC	GG	AA	AA	GG	AA	GG	GG	AA	GG	GG	GG	AA	GG	AA	AA	NC	AA	AA	NC	AA	AA	AA	AA	AA	AA	AA	GG	AA	AA	AA	AA
1608	Bn-A03-p9856465	0.1	T/C	A03	9075647	TT	CC	CC	CC	CC	NC	TT	NC	TT	TT	CC	TT	NC	TT	CC	CC	TT	CC	TT	TT	CC	TT	TT	TT	TT	TT	TT	TT	NC	CC	TT	NC	CC	CC	CC	CC	CC	CC	NC	TT	NC	CC	CC	NC
1609	Bn-A03-p9856923	0.11	A/G	A03	9076005	AA	GG	AA	AA	AA	NC	GG	GG	GG	GG	AA	GG	NC	GG	NC	AA	GG	AA	GG	GG	AA	GG	GG	GG	GG	GG	GG	GG	GG	GG	GG	NC	GG	AA	AA	AA	AA	AA	GG	GG	GG	AA	AA	GG
1610	Bn-A03-p9863138	0.14	A/G	A03	9079510	AA	GG	GG	GG	GG	NC	AA	NC	AA	AA	GG	AA	NC	AA	GG	GG	AA	GG	AA	AA	GG	AA	AA	AA	GG	AA	AA	AA	NC	GG	AA	NC	NC	GG	GG	GG	GG	GG	NC	AA	NC	GG	GG	NC
1611	Bn-A03-p9863553	0.14	T/G	A03	9079924	TT	GG	TT	TT	TT	NC	GG	NC	GG	GG	TT	GG	NC	GG	TT	TT	GG	TT	GG	GG	TT	GG	GG	GG	GG	GG	GG	GG	NC	TT	GG	NC	NC	TT	TT	TT	TT	TT	NC	GG	NC	TT	TT	NC
1612	Bn-A03-p9863600	0.1	T/C	A03	9080071	TT	CC	CC	CC	CC	NC	TT	NC	TT	TT	CC	TT	NC	TT	CC	CC	TT	CC	TT	TT	CC	TT	TT	TT	TT	TT	TT	TT	NC	CC	TT	NC	NC	CC	CC	CC	CC	CC	NC	TT	NC	CC	CC	NC
1613	Bn-A03-p9869156	0.14	T/C	A03	9085480	TT	CC	CC	CC	CC	NC	NC	TT	CC	CC	NC	CC	CC	CC	NC	CC	CC	CC	CC	CC	CC	CC	CC	CC	CC	CC	CC	CC	NC	TT	CC	CC	CC	CC	TT	CC	CC	CC	TT	CC	TT	CC	CC	TT
1614	Bn-A03-p9873384	0.1	T/C	A03	9088260	TT	CC	TT	TT	TT	TT	NC	TT	TT	TT	NC	TT	TT	TT	TT	TT	TT	TT	TT	TT	TT	TT	TT	TT	CC	TT	CC	CC	TT	TT	CC	TT	CC	TT	CC	TT	TT	TT	TT	TT	TT	TT	TT	TT
1615	Bn-A03-p9873327	0.16	T/C	A03	9088303	TT	CC	CC	CC	CC	NC	TT	TT	CC	CC	NC	CC	CC	CC	NC	CC	CC	CC	CC	CC	CC	CC	CC	CC	TT	CC	TT	TT	NC	TT	TT	CC	TT	CC	TT	CC	CC	CC	TT	CC	TT	CC	CC	TT
1616	Bn-A03-p9924047	0.13	A/G	A03	9126007	AA	GG	AA	AA	AA	AA	AA	AA	AA	AA	NC	AA	AA	AA	AA	AA	AA	AA	AA	AA	AA	AA	AA	AA	AA	AA	AA	AA	GG	GG	AA	AA	AA	AA	GG	AA	AA	AA	AA	AA	AA	AA	AA	AA
1617	Bn-A03-p9925289	0.08	T/C	A03	9127159	TT	CC	CC	CC	CC	CC	CC	CC	CC	CC	NC	CC	CC	CC	CC	CC	CC	CC	CC	CC	CC	CC	CC	CC	CC	CC	CC	CC	TT	TT	CC	CC	CC	CC	TT	CC	CC	CC	CC	CC	CC	CC	CC	CC
1618	Bn-A03-p9925550	0.1	T/C	A03	9127420	TT	CC	TT	TT	TT	TT	TT	TT	TT	TT	NC	TT	TT	TT	TT	TT	TT	TT	TT	TT	TT	TT	TT	TT	TT	TT	TT	TT	NC	CC	TT	TT	TT	TT	CC	TT	TT	TT	TT	TT	TT	TT	TT	TT
1619	Bn-A03-p9926783	0.15	A/G	A03	9128641	AA	GG	AA	AA	AA	AA	AA	AA	AA	AA	NC	AA	AA	AA	AA	AA	AA	AA	AA	AA	AA	AA	AA	AA	AA	AA	AA	AA	GG	GG	AA	AA	GG	AA	GG	AA	AA	AA	AA	AA	AA	AA	AA	AA
1620	Bn-A03-p9939018	0.16	A/G	A03	9139748	AA	GG	AA	AA	AA	NC	NC	AA	GG	GG	AA	GG	NC	GG	AA	AA	GG	AA	GG	GG	AA	GG	GG	GG	GG	GG	GG	GG	GG	GG	GG	NC	GG	AA	AA	AA	AA	AA	AA	GG	AA	AA	AA	AA
1621	Bn-A03-p10010569	0.11	T/G	A03	9205048	TT	GG	GG	GG	GG	NC	NC	GG	TT	TT	NC	TT	NC	TT	GG	GG	TT	GG	TT	TT	GG	TT	TT	TT	TT	TT	TT	TT	TT	TT	TT	NC	TT	GG	TT	GG	GG	GG	GG	TT	GG	GG	GG	GG
1622	Bn-A03-p10023639	0.07	A/C	A03	9214406	AA	CC	CC	CC	CC	NC	NC	CC	CC	CC	CC	CC	CC	CC	CC	CC	AA	CC	CC	CC	CC	AA	NC	CC	AA	CC	AA	AA	NC	CC	AA	CC	AA	CC	AA	CC	CC	CC	CC	CC	CC	CC	CC	CC
1623	Bn-A03-p10110586	0.09	A/C	A03	9309400	AA	CC	CC	CC	CC	CC	AA	AA	CC	AA	NC	AA	NC	AA	NC	CC	CC	CC	AA	AA	CC	CC	NC	AA	CC	CC	CC	CC	CC	CC	CC	NC	AA	CC	AA	CC	CC	CC	AA	AA	AA	CC	CC	AA
1624	Bn-A03-p10285809	0.12	A/G	A03	9459161	AA	GG	AA	AA	AA	NC	NC	GG	GG	GG	GG	GG	NC	GG	GG	GG	GG	NC	GG	GG	GG	GG	GG	GG	GG	GG	GG	GG	AA	AA	GG	GG	GG	AA	AA	GG	GG	GG	GG	GG	GG	AA	NC	GG
1625	Bn-A03-p10313368	0.13	A/G	A03	9485404	AA	GG	AA	AA	AA	NC	NC	GG	GG	GG	NC	GG	NC	GG	NC	AA	GG	AA	GG	GG	AA	GG	GG	GG	GG	AA	GG	GG	AA	AA	GG	NC	GG	AA	GG	AA	AA	AA	GG	GG	GG	AA	AA	GG
1626	Bn-A03-p10355167	0.15	A/G	A03	9530214	AA	GG	GG	GG	GG	NC	GG	GG	GG	AA	NC	AA	NC	AA	GG	GG	GG	GG	AA	AA	GG	GG	NC	AA	GG	GG	GG	GG	NC	GG	GG	NC	GG	GG	GG	GG	GG	GG	GG	AA	GG	GG	GG	GG
1627	Bn-A03-p10402639	0.08	T/G	A03	9587013	TT	GG	TT	TT	TT	NC	TT	TT	TT	GG	GG	GG	NC	GG	TT	TT	TT	TT	GG	GG	TT	TT	GG	GG	GG	TT	TT	TT	NC	TT	NC	NC	TT	TT	TT	TT	NC	TT	TT	GG	TT	TT	TT	TT
1628	Bn-A03-p10448318	0.11	A/C	A03	9632372	AA	CC	CC	CC	CC	NC	CC	CC	CC	AA	AA	AA	NC	AA	NC	AA	CC	AA	AA	AA	AA	CC	NC	AA	AA	AA	CC	CC	NC	CC	CC	AA	CC	CC	CC	AA	AA	AA	CC	AA	CC	CC	NC	CC
1629	Bn-A03-p10466633	0.18	A/C	A03	9639934	AA	CC	AA	NC	AA	NC	NC	AA	AA	CC	NC	CC	NC	CC	AA	AA	CC	AA	CC	CC	AA	CC	CC	CC	CC	AA	AA	AA	AA	CC	AA	NC	CC	AA	CC	AA	AA	AA	AA	CC	NC	AA	AA	AA
1630	Bn-A03-p10458923	0.13	A/G	A03	9642912	AA	GG	AA	AA	AA	AA	NC	AA	NC	GG	GG	GG	NC	GG	AA	NC	AA	NC	GG	GG	NC	AA	NC	GG	GG	NC	NC	NC	AA	AA	NC	GG	GG	AA	GG	NC	NC	NC	AA	GG	AA	AA	AA	AA
1631	Bn-A03-p10482765	0.12	A/G	A03	9654164	AA	GG	GG	GG	GG	GG	GG	NC	GG	GG	GG	GG	GG	GG	GG	GG	GG	GG	GG	GG	GG	GG	GG	GG	GG	GG	GG	GG	GG	GG	GG	GG	GG	GG	GG	GG	GG	GG	GG	GG	GG	GG	GG	GG
1632	Bn-A03-p10517056	0.08	A/G	A03	9693501	AA	GG	GG	GG	GG	NC	NC	GG	AA	GG	GG	GG	GG	GG	NC	AA	AA	NC	GG	GG	AA	AA	GG	GG	GG	AA	AA	AA	GG	AA	AA	NC	AA	GG	AA	AA	AA	AA	GG	GG	GG	GG	GG	GG
1633	Bn-A03-p10565738	0.19	A/G	A03	9746326	AA	GG	AA	AA	AA	AA	NC	AA	AA	AA	GG	AA	AA	AA	NC	GG	AA	NC	AA	AA	GG	GG	AA	AA	AA	GG	AA	AA	AA	AA	AA	NC	AA	AA	AA	GG	GG	GG	AA	AA	AA	AA	NC	AA
1634	Bn-A03-p10617866	0.1	A/G	A03	9772608	AA	GG	AA	AA	AA	AA	AA	AA	AA	AA	NC	AA	AA	AA	AA	AA	AA	AA	AA	AA	AA	AA	AA	AA	AA	AA	AA	AA	AA	AA	AA	AA	AA	AA	AA	AA	AA	AA	AA	AA	AA	AA	AA	AA
1635	Bn-A03-p10640643	0.08	T/G	A03	9794190	TT	GG	GG	GG	GG	GG	GG	GG	GG	GG	NC	GG	GG	GG	GG	GG	GG	GG	GG	GG	GG	GG	GG	GG	GG	GG	GG	GG	GG	GG	GG	GG	GG	GG	TT	GG	GG	GG	GG	GG	GG	GG	GG	GG
1636	Bn-A03-p10641836	0.07	T/G	A03	9795379	TT	GG	GG	GG	GG	GG	GG	GG	GG	GG	NC	GG	GG	GG	GG	GG	GG	GG	GG	GG	GG	GG	GG	GG	GG	GG	GG	GG	GG	GG	GG	GG	GG	GG	TT	GG	GG	GG	GG	GG	GG	GG	GG	GG
1637	Bn-A03-p10651420	0.06	A/G	A03	9807958	AA	GG	GG	GG	GG	GG	GG	GG	GG	GG	NC	GG	GG	GG	GG	GG	GG	GG	GG	GG	GG	GG	GG	GG	GG	GG	GG	GG	GG	GG	GG	GG	GG	GG	GG	GG	GG	GG	GG	GG	GG	GG	GG	GG
1638	Bn-A03-p10680539	0.09	A/C	A03	9833523	AA	CC	CC	CC	CC	CC	CC	CC	AA	CC	NC	CC	CC	CC	CC	CC	CC	CC	CC	CC	CC	CC	CC	CC	CC	CC	AA	AA	NC	CC	AA	CC	CC	CC	CC	CC	CC	CC	CC	CC	CC	CC	CC	CC
1639	Bn-A03-p10682159	0.08	T/C	A03	9835243	TT	CC	TT	TT	TT	CC	TT	TT	TT	CC	TT	CC	NC	CC	TT	TT	CC	TT	CC	CC	TT	TT	CC	CC	CC	TT	TT	TT	TT	CC	TT	NC	CC	TT	CC	TT	TT	TT	TT	CC	TT	TT	TT	TT
1640	Bn-A03-p10714724	0.13	T/G	A03	9868270	TT	GG	GG	GG	GG	NC	GG	GG	NC	TT	GG	TT	NC	TT	GG	NC	NC	NC	TT	TT	NC	NC	TT	TT	TT	NC	NC	NC	NC	NC	NC	NC	NC	GG	GG	NC	NC	NC	NC	TT	GG	GG	GG	GG
1641	Bn-A03-p10757525	0.12	A/G	A03	9918396	AA	GG	AA	AA	AA	NC	AA	AA	AA	GG	NC	GG	GG	GG	AA	AA	AA	AA	GG	GG	AA	AA	GG	GG	GG	AA	AA	AA	NC	AA	AA	NC	AA	AA	AA	AA	AA	AA	AA	GG	AA	AA	AA	AA
1642	Bn-A03-p10758970	0.09	A/G	A03	9919741	AA	GG	GG	GG	GG	GG	GG	GG	GG	AA	NC	AA	AA	NC	GG	GG	GG	GG	AA	AA	GG	GG	NC	NC	AA	GG	GG	GG	NC	GG	GG	NC	GG	GG	GG	GG	GG	GG	GG	AA	GG	GG	GG	GG
1643	Bn-A03-p10773339	0.13	T/C	A03	9945883	TT	CC	CC	CC	CC	CC	CC	CC	CC	CC	NC	CC	CC	CC	NC	TT	CC	NC	CC	CC	TT	TT	CC	CC	TT	TT	CC	CC	CC	CC	CC	NC	CC	CC	CC	TT	TT	TT	TT	CC	CC	CC	NC	CC
1644	Bn-A03-p10794985	0.13	T/G	A03	9964961	TT	GG	TT	TT	TT	NC	NC	TT	GG	GG	GG	GG	GG	GG	NC	GG	GG	GG	GG	GG	GG	GG	GG	GG	TT	GG	GG	GG	TT	GG	GG	GG	GG	TT	TT	GG	GG	GG	GG	GG	TT	TT	NC	TT
1645	Bn-A03-p10814591	0.06	A/G	A03	9985094	AA	GG	AA	AA	AA	AA	AA	AA	AA	AA	AA	AA	AA	AA	AA	AA	AA	AA	AA	AA	AA	AA	AA	AA	GG	AA	AA	AA	AA	AA	AA	AA	AA	AA	AA	AA	AA	AA	AA	AA	AA	AA	AA	AA
1646	Bn-A03-p10959439	0.09	A/G	A03	10075389	AA	GG	GG	AA	AA	NC	GG	GG	GG	AA	NC	AA	AA	AA	GG	GG	GG	GG	AA	AA	GG	GG	NC	AA	AA	GG	GG	GG	GG	GG	GG	NC	GG	GG	GG	GG	GG	GG	GG	AA	GG	GG	GG	GG
1647	Bn-A03-p10959387	0.09	A/G	A03	10075437	AA	GG	GG	AA	AA	NC	GG	GG	GG	AA	NC	AA	AA	AA	GG	GG	GG	GG	AA	AA	GG	GG	NC	AA	AA	GG	GG	GG	NC	GG	GG	NC	GG	GG	GG	GG	GG	GG	GG	AA	GG	GG	GG	GG
1648	Bn-A03-p10962307	0.06	A/C	A03	10076807	AA	CC	AA	CC	CC	CC	AA	AA	NC	CC	CC	CC	CC	CC	AA	NC	NC	AA	CC	CC	NC	NC	CC	CC	CC	NC	NC	NC	AA	NC	NC	CC	NC	AA	NC	NC	NC	NC	NC	CC	AA	AA	AA	AA
1649	Bn-A03-p10962645	0.07	T/C	A03	10077044	TT	CC	TT	CC	CC	CC	TT	TT	NC	CC	CC	CC	CC	CC	TT	NC	NC	TT	CC	CC	NC	NC	CC	CC	CC	NC	NC	NC	TT	NC	NC	CC	NC	TT	NC	NC	NC	NC	NC	CC	TT	TT	TT	TT
1650	Bn-A03-p10962969	0.08	T/C	A03	10077468	TT	CC	TT	CC	CC	CC	TT	TT	NC	CC	CC	CC	CC	CC	TT	NC	NC	TT	CC	CC	NC	NC	CC	CC	CC	NC	NC	NC	TT	NC	NC	CC	NC	TT	NC	NC	NC	NC	NC	CC	TT	TT	TT	TT
1651	Bn-A03-p10964394	0.07	A/G	A03	10078887	AA	GG	GG	AA	AA	AA	GG	GG	NC	AA	AA	AA	AA	AA	GG	NC	NC	GG	AA	AA	NC	NC	AA	AA	AA	NC	NC	NC	GG	NC	NC	AA	NC	GG	NC	NC	NC	NC	NC	AA	GG	GG	GG	GG
1652	Bn-A03-p10964511	0.1	A/C	A03	10078904	AA	CC	AA	CC	CC	CC	NC	AA	CC	CC	CC	CC	CC	CC	NC	CC	CC	CC	CC	CC	CC	CC	CC	CC	CC	CC	CC	CC	AA	CC	CC	CC	CC	AA	CC	CC	CC	CC	CC	CC	AA	AA	NC	AA
1653	Bn-A03-p10964682	0.08	A/G	A03	10079077	AA	GG	AA	GG	GG	GG	AA	AA	NC	GG	GG	GG	GG	GG	AA	NC	NC	AA	GG	GG	NC	NC	GG	GG	GG	NC	NC	NC	AA	NC	NC	GG	NC	AA	NC	NC	NC	NC	NC	GG	AA	AA	AA	AA
1654	Bn-A03-p11051970	0.13	A/G	A03	10170431	AA	GG	AA	GG	GG	NC	NC	GG	GG	GG	GG	GG	GG	GG	GG	GG	GG	NC	GG	GG	GG	GG	GG	GG	GG	GG	GG	GG	AA	GG	GG	GG	GG	AA	AA	GG	GG	GG	GG	GG	GG	AA	NC	GG
1655	Bn-A03-p11053857	0.15	T/C	A03	10172331	TT	CC	CC	TT	TT	NC	NC	TT	CC	TT	TT	TT	TT	TT	TT	TT	CC	NC	TT	TT	TT	TT	NC	TT	TT	TT	CC	CC	NC	CC	TT	TT	CC	CC	CC	TT	TT	TT	TT	TT	TT	CC	NC	TT
1656	Bn-A03-p11087692	0.15	T/C	A03	10204608	TT	CC	CC	TT	TT	NC	CC	CC	CC	TT	TT	TT	TT	TT	NC	TT	CC	TT	TT	TT	TT	TT	NC	TT	CC	TT	CC	CC	NC	CC	TT	TT	CC	CC	CC	TT	TT	TT	TT	TT	CC	CC	NC	CC
1657	Bn-A03-p11133743	0.13	T/G	A03	10238161	TT	GG	TT	GG	GG	NC	TT	TT	TT	GG	GG	GG	GG	GG	NC	GG	TT	GG	GG	GG	GG	GG	NC	GG	GG	GG	TT	TT	TT	TT	GG	GG	TT	TT	GG	GG	GG	GG	GG	GG	TT	TT	NC	TT
1658	Bn-Scaffold001128-p1186	0.07	A/G	A03	10272807	AA	GG	GG	GG	AA	GG	GG	GG	AA	GG	GG	GG	GG	GG	GG	GG	NC	NC	GG	GG	GG	GG	GG	GG	GG	GG	AA	AA	AA	NC	GG	GG	NC	AA	GG	GG	GG	GG	GG	GG	GG	AA	NC	GG
1659	Bn-A03-p11217606	0.11	T/C	A03	10339886	TT	CC	TT	CC	TT	NC	CC	CC	TT	CC	CC	CC	CC	CC	CC	CC	TT	CC	CC	CC	CC	CC	CC	CC	CC	CC	TT	TT	TT	TT	CC	CC	TT	TT	TT	CC	CC	TT	CC	CC	CC	TT	NC	CC
1660	Bn-scaff_22466_1-p746326	0.07	T/C	A03	10371610	TT	CC	TT	TT	TT	NC	TT	CC	TT	TT	NC	TT	TT	TT	TT	TT	TT	TT	TT	TT	TT	TT	NC	TT	CC	TT	TT	TT	TT	TT	TT	TT	TT	TT	TT	NC	TT	TT	TT	CC	CC	CC	TT	TT
1661	Bn-A03-p11247615	0.12	T/C	A03	10372890	TT	CC	TT	CC	TT	NC	CC	CC	TT	CC	NC	CC	CC	CC	CC	CC	TT	CC	CC	CC	CC	CC	CC	CC	CC	CC	TT	TT	TT	TT	CC	CC	TT	TT	TT	CC	CC	TT	CC	CC	CC	TT	TT	CC
1662	Bn-A03-p11256138	0.11	A/C	A03	10381422	AA	CC	CC	AA	CC	NC	CC	CC	CC	AA	NC	AA	AA	AA	NC	AA	CC	NC	AA	AA	AA	CC	NC	AA	AA	AA	CC	CC	NC	CC	AA	AA	CC	CC	AA	AA	AA	CC	AA	AA	CC	CC	CC	CC
1663	Bn-A03-p11256664	0.12	A/G	A03	10381953	AA	GG	GG	GG	AA	GG	GG	GG	AA	GG	GG	GG	GG	GG	GG	GG	GG	GG	GG	GG	GG	AA	GG	GG	GG	GG	AA	AA	AA	AA	GG	GG	AA	AA	GG	GG	GG	AA	GG	GG	GG	AA	AA	GG
1664	Bn-A03-p11319722	0.11	T/G	A03	10434244	TT	GG	GG	TT	GG	NC	TT	TT	GG	GG	NC	GG	GG	GG	NC	GG	TT	GG	GG	GG	GG	GG	GG	GG	TT	GG	GG	GG	GG	GG	GG	GG	GG	GG	GG	GG	GG	GG	GG	GG	TT	GG	NC	TT
1665	Bn-A03-p11319901	0.1	A/C	A03	10434523	AA	CC	AA	CC	AA	NC	CC	CC	AA	AA	NC	AA	AA	AA	NC	AA	CC	AA	AA	AA	AA	AA	NC	AA	CC	AA	AA	AA	AA	AA	AA	AA	AA	AA	AA	AA	AA	AA	AA	AA	CC	AA	NC	CC
1666	Bn-A03-p11325897	0.09	A/C	A03	10441074	AA	CC	CC	CC	CC	NC	CC	CC	CC	AA	NC	AA	AA	AA	NC	AA	CC	NC	AA	AA	AA	AA	NC	AA	CC	AA	CC	CC	CC	AA	AA	AA	CC	CC	CC	AA	AA	CC	AA	AA	CC	CC	CC	CC
1667	Bn-A03-p11345845	0.1	A/C	A03	10458153	AA	CC	CC	CC	AA	NC	AA	AA	AA	AA	NC	AA	AA	AA	AA	AA	CC	AA	AA	AA	AA	AA	NC	AA	AA	AA	AA	AA	NC	AA	AA	AA	AA	AA	CC	AA	AA	AA	AA	AA	AA	AA	NC	AA
1668	Bn-A03-p11356180	0.13	T/C	A03	10465800	TT	CC	CC	TT	CC	NC	CC	CC	CC	TT	NC	TT	NC	TT	NC	TT	CC	NC	TT	TT	TT	TT	NC	TT	CC	TT	CC	CC	CC	TT	TT	TT	CC	CC	CC	TT	TT	CC	TT	TT	CC	CC	CC	CC
1669	Bn-A03-p11364656	0.07	T/G	A03	10475089	TT	GG	NC	GG	GG	GG	TT	TT	NC	GG	GG	GG	GG	GG	NC	GG	GG	GG	GG	GG	GG	GG	GG	GG	GG	GG	NC	NC	NC	GG	GG	GG	GG	GG	NC	GG	GG	GG	GG	GG	TT	GG	NC	TT
1670	Bn-A03-p11381125	0.13	T/C	A03	10496275	TT	CC	CC	CC	CC	NC	TT	TT	CC	TT	NC	TT	TT	TT	TT	TT	TT	NC	TT	TT	TT	CC	TT	TT	CC	TT	CC	CC	CC	TT	TT	TT	CC	CC	CC	TT	TT	CC	TT	TT	TT	CC	CC	TT
1671	Bn-A03-p11399915	0.06	A/G	A03	10522633	AA	GG	GG	AA	GG	GG	GG	GG	GG	GG	GG	GG	GG	GG	GG	GG	GG	GG	GG	GG	GG	AA	GG	GG	AA	GG	GG	GG	NC	GG	GG	GG	GG	GG	GG	GG	GG	GG	GG	GG	GG	GG	GG	GG
1672	Bn-A03-p11421511	0.13	A/G	A03	10543740	AA	GG	GG	AA	AA	NC	AA	AA	GG	GG	AA	GG	NC	GG	NC	GG	AA	GG	GG	GG	GG	AA	GG	GG	AA	GG	GG	GG	AA	GG	GG	GG	AA	AA	GG	GG	GG	AA	GG	GG	AA	AA	NC	AA
1673	Bn-A03-p11456115	0.12	T/C	A03	10586627	TT	CC	CC	TT	CC	CC	TT	TT	CC	CC	NC	CC	CC	CC	NC	CC	CC	CC	CC	CC	CC	TT	CC	CC	TT	CC	CC	CC	CC	CC	CC	CC	CC	CC	CC	CC	CC	CC	CC	CC	TT	CC	CC	TT
1674	Bn-A03-p11517597	0.11	T/C	A03	10650422	TT	CC	TT	CC	TT	NC	CC	CC	CC	CC	TT	CC	CC	CC	CC	CC	TT	CC	CC	CC	CC	TT	CC	CC	CC	CC	CC	CC	NC	CC	CC	CC	TT	NC	TT	CC	CC	TT	CC	CC	CC	TT	NC	CC
1675	Bn-A03-p11519012	0.17	T/C	A03	10651831	TT	CC	CC	TT	CC	NC	TT	TT	TT	TT	CC	TT	NC	TT	TT	TT	CC	NC	TT	TT	TT	CC	NC	TT	TT	TT	TT	TT	CC	TT	TT	TT	CC	CC	CC	TT	TT	CC	TT	TT	TT	CC	NC	TT
1676	Bn-A03-p11519264	0.1	T/G	A03	10652083	TT	GG	GG	TT	GG	NC	TT	TT	TT	TT	GG	TT	NC	TT	TT	TT	GG	NC	TT	TT	TT	GG	NC	TT	TT	TT	TT	TT	GG	TT	NC	TT	GG	GG	GG	TT	TT	GG	TT	TT	TT	GG	NC	TT
1677	Bn-A03-p11546520	0.14	A/C	A03	10672258	AA	CC	CC	AA	AA	NC	CC	CC	AA	CC	AA	CC	NC	CC	CC	CC	AA	CC	CC	CC	CC	AA	CC	CC	CC	CC	AA	AA	AA	CC	CC	CC	AA	AA	CC	CC	CC	AA	CC	CC	CC	AA	NC	CC
1678	Bn-A03-p11549018	0.13	A/G	A03	10676887	AA	GG	AA	GG	GG	NC	AA	AA	GG	AA	GG	AA	NC	AA	AA	AA	GG	NC	AA	AA	AA	GG	NC	AA	AA	AA	GG	GG	NC	AA	AA	AA	GG	GG	AA	AA	AA	GG	AA	AA	AA	GG	NC	AA
1679	Bn-A03-p11549288	0.14	A/G	A03	10677159	AA	GG	GG	AA	AA	NC	GG	GG	AA	GG	AA	GG	NC	GG	GG	GG	AA	GG	GG	GG	GG	AA	NC	GG	GG	GG	AA	AA	AA	GG	GG	GG	AA	AA	GG	GG	GG	AA	GG	GG	GG	AA	NC	GG
1680	Bn-A03-p11583086	0.11	A/G	A03	10706010	AA	GG	GG	AA	NC	NC	GG	GG	GG	GG	GG	AA	AA	AA	NC	AA	NC	AA	AA	AA	AA	AA	AA	AA	GG	AA	GG	GG	NC	AA	AA	AA	NC	NC	GG	AA	AA	NC	AA	AA	GG	NC	GG	GG
1681	Bn-A03-p11613865	0.08	T/G	A03	10746728	TT	GG	GG	NC	TT	NC	GG	GG	GG	GG	NC	GG	GG	GG	GG	GG	TT	GG	GG	GG	GG	TT	GG	GG	GG	GG	GG	GG	TT	GG	GG	GG	TT	TT	GG	GG	GG	TT	GG	GG	GG	TT	GG	GG
1682	Bn-A03-p11626015	0.12	A/G	A03	10757717	AA	GG	AA	AA	AA	NC	GG	GG	AA	AA	AA	GG	NC	GG	GG	GG	AA	GG	GG	GG	GG	AA	GG	GG	AA	GG	AA	AA	AA	GG	GG	GG	AA	AA	GG	GG	GG	AA	GG	GG	GG	AA	AA	GG
1683	Bn-A03-p11684352	0.11	A/C	A03	10811103	AA	CC	CC	AA	CC	NC	AA	AA	AA	AA	AA	AA	NC	AA	AA	AA	CC	AA	AA	AA	AA	AA	NC	AA	AA	AA	AA	AA	NC	AA	AA	AA	CC	CC	AA	AA	AA	CC	AA	AA	AA	CC	NC	AA
1684	Bn-A03-p11687251	0.07	A/G	A03	10814004	AA	GG	GG	AA	GG	GG	AA	AA	GG	GG	AA	GG	GG	GG	NC	GG	GG	GG	GG	GG	GG	AA	GG	GG	AA	GG	GG	GG	GG	GG	GG	GG	GG	GG	GG	GG	GG	GG	GG	GG	AA	GG	GG	AA
1685	Bn-A03-p11704125	0.17	A/G	A03	10833089	AA	GG	AA	AA	AA	NC	GG	GG	GG	GG	NC	GG	NC	GG	GG	GG	AA	NC	GG	GG	GG	AA	NC	GG	GG	GG	GG	GG	AA	GG	GG	GG	AA	AA	GG	GG	GG	AA	GG	GG	GG	AA	NC	GG
1686	Bn-A03-p11785159	0.15	A/C	A03	10925647	AA	CC	CC	CC	AA	NC	CC	CC	CC	CC	CC	CC	NC	CC	CC	CC	AA	NC	CC	CC	CC	CC	NC	CC	CC	CC	CC	CC	AA	CC	CC	CC	AA	AA	CC	CC	CC	AA	CC	CC	CC	AA	NC	CC
1687	Bn-A03-p11883572	0.03	T/C	A03	11016223	TT	CC	TT	CC	CC	CC	CC	CC	TT	TT	CC	CC	CC	CC	CC	CC	CC	CC	CC	CC	CC	CC	CC	CC	CC	CC	TT	TT	NC	CC	CC	CC	CC	CC	CC	CC	CC	CC	CC	CC	CC	CC	CC	CC
1688	Bn-A03-p12213267	0.08	T/C	A03	11326540	TT	CC	CC	CC	TT	TT	TT	TT	CC	CC	TT	TT	TT	TT	NC	CC	TT	TT	TT	TT	CC	TT	TT	TT	TT	CC	CC	CC	TT	TT	CC	TT	TT	TT	TT	TT	TT	TT	CC	TT	TT	TT	TT	TT
1689	Bn-A03-p12250401	0.16	A/G	A03	11367349	AA	GG	AA	AA	GG	GG	AA	AA	AA	AA	NC	GG	GG	GG	AA	AA	GG	GG	GG	GG	AA	GG	GG	GG	GG	AA	AA	AA	GG	GG	AA	GG	GG	GG	GG	GG	GG	GG	AA	GG	AA	GG	GG	AA
1690	Bn-A03-p12313036	0.17	T/C	A03	11373438	TT	CC	CC	CC	TT	TT	CC	CC	CC	CC	CC	TT	TT	TT	CC	CC	TT	TT	TT	TT	CC	TT	TT	TT	CC	CC	CC	CC	TT	TT	CC	TT	TT	TT	TT	TT	TT	TT	CC	TT	CC	TT	NC	CC
1691	Bn-A03-p12313330	0.16	A/G	A03	11373732	AA	GG	AA	GG	GG	GG	AA	AA	AA	AA	AA	GG	GG	GG	AA	AA	GG	GG	GG	GG	AA	GG	GG	GG	AA	AA	AA	AA	GG	GG	AA	GG	GG	GG	GG	GG	GG	GG	AA	GG	AA	GG	NC	AA
1692	Bn-A03-p12322277	0.13	T/C	A03	11386608	TT	CC	TT	CC	CC	CC	TT	TT	TT	TT	TT	CC	CC	CC	TT	TT	CC	CC	CC	CC	TT	CC	CC	CC	TT	TT	TT	TT	NC	CC	TT	CC	CC	CC	CC	CC	CC	CC	TT	CC	TT	CC	CC	TT
1693	Bn-A03-p12331321	0.07	A/G	A03	11395600	AA	GG	NC	AA	AA	AA	GG	GG	NC	NC	NC	AA	AA	AA	NC	NC	AA	AA	AA	AA	NC	AA	AA	NC	AA	NC	NC	NC	AA	AA	NC	AA	AA	AA	AA	AA	AA	AA	NC	AA	NC	AA	AA	NC
1694	Bn-A03-p12331575	0.11	A/G	A03	11395754	AA	GG	NC	GG	GG	GG	AA	AA	NC	NC	AA	GG	GG	GG	AA	AA	GG	GG	GG	GG	AA	GG	GG	GG	GG	AA	NC	NC	GG	GG	AA	GG	GG	GG	GG	GG	GG	GG	AA	GG	AA	GG	GG	AA
1695	Bn-A03-p12332552	0.07	T/G	A03	11399599	TT	GG	NC	TT	TT	TT	GG	GG	NC	NC	GG	TT	TT	TT	GG	GG	TT	TT	TT	TT	GG	TT	TT	TT	TT	GG	NC	NC	TT	TT	GG	TT	TT	TT	TT	TT	TT	TT	GG	TT	GG	TT	TT	GG
1696	Bn-A03-p12342812	0.08	T/C	A03	11418639	TT	CC	CC	NC	CC	NC	CC	CC	CC	CC	CC	TT	CC	TT	NC	TT	CC	NC	TT	TT	TT	TT	NC	TT	CC	TT	CC	CC	NC	TT	TT	TT	CC	CC	TT	CC	CC	CC	TT	TT	CC	CC	CC	CC
1697	Bn-A03-p12353218	0.13	T/C	A03	11435543	TT	CC	CC	TT	TT	NC	TT	TT	CC	CC	NC	CC	TT	CC	NC	CC	TT	NC	CC	CC	CC	CC	NC	CC	TT	CC	CC	CC	TT	CC	CC	CC	TT	TT	CC	TT	TT	TT	CC	CC	TT	TT	TT	TT
1698	Bn-A03-p12359936	0.13	A/G	A03	11441915	AA	GG	AA	GG	GG	NC	GG	GG	AA	AA	NC	AA	GG	AA	NC	AA	GG	NC	AA	AA	AA	AA	NC	AA	AA	AA	AA	AA	GG	AA	AA	AA	GG	GG	AA	GG	GG	GG	AA	AA	GG	GG	GG	GG
1699	Bn-A03-p12429205	0.13	A/G	A03	11537721	AA	GG	GG	GG	AA	NC	AA	AA	GG	GG	NC	GG	AA	GG	NC	GG	AA	GG	GG	GG	GG	GG	GG	GG	GG	GG	GG	GG	AA	AA	GG	GG	AA	AA	GG	AA	AA	AA	GG	GG	AA	AA	AA	AA
1700	Bn-A03-p12639200	0.12	T/C	A03	11774406	TT	CC	TT	CC	CC	TT	TT	TT	CC	CC	NC	TT	CC	TT	NC	CC	TT	TT	TT	TT	CC	TT	TT	TT	CC	CC	CC	CC	NC	TT	CC	TT	CC	TT	TT	TT	TT	TT	CC	TT	TT	TT	TT	TT
1701	Bn-A03-p12639319	0.16	T/C	A03	11774625	TT	CC	CC	TT	TT	CC	CC	CC	NC	NC	NC	CC	TT	CC	CC	NC	CC	CC	CC	CC	NC	CC	CC	CC	TT	NC	NC	NC	TT	CC	NC	CC	TT	CC	CC	CC	CC	CC	NC	CC	CC	CC	CC	CC
1702	Bn-A03-p12783093	0.09	A/G	A03	11921805	AA	GG	AA	GG	GG	NC	GG	GG	GG	GG	GG	AA	GG	AA	NC	AA	GG	AA	AA	AA	GG	AA	NC	AA	GG	GG	GG	GG	GG	GG	GG	AA	GG	GG	AA	GG	GG	GG	GG	AA	GG	GG	GG	GG
1703	Bn-A03-p12784925	0.07	T/G	A03	11923639	TT	GG	GG	TT	TT	NC	TT	TT	TT	TT	TT	GG	TT	GG	NC	GG	TT	GG	GG	GG	TT	GG	GG	GG	TT	TT	TT	TT	NC	TT	TT	GG	TT	TT	GG	TT	TT	TT	TT	GG	TT	TT	TT	TT
1704	Bn-A03-p12820905	0.15	A/G	A03	11960657	AA	GG	AA	AA	AA	NC	GG	GG	AA	AA	NC	AA	AA	AA	NC	AA	GG	AA	AA	AA	AA	AA	NC	AA	AA	AA	AA	AA	AA	GG	AA	AA	AA	GG	AA	GG	GG	GG	AA	AA	AA	GG	GG	AA
1705	Bn-A03-p12863264	0.12	A/G	A03	12003164	AA	GG	AA	GG	GG	AA	AA	AA	AA	AA	NC	AA	GG	AA	AA	AA	AA	AA	AA	AA	AA	AA	AA	AA	AA	AA	AA	AA	GG	AA	AA	AA	GG	AA	AA	AA	AA	AA	AA	AA	GG	AA	AA	AA
1706	Bn-A03-p12863642	0.15	A/C	A03	12003542	AA	CC	CC	AA	AA	NC	CC	CC	AA	AA	NC	CC	AA	CC	NC	AA	AA	AA	AA	AA	AA	CC	NC	AA	CC	AA	AA	AA	AA	AA	AA	AA	AA	AA	CC	AA	AA	AA	AA	CC	AA	AA	AA	AA
1707	Bn-A03-p12863684	0.12	T/C	A03	12003684	TT	CC	TT	CC	CC	NC	TT	TT	CC	CC	NC	TT	CC	TT	NC	CC	CC	CC	CC	CC	CC	TT	NC	CC	TT	CC	CC	CC	NC	CC	CC	CC	CC	CC	TT	CC	CC	CC	CC	TT	CC	CC	CC	CC
1708	Bn-A03-p12869911	0.12	A/C	A03	12004056	AA	CC	AA	CC	CC	NC	AA	AA	CC	CC	NC	AA	CC	AA	NC	CC	CC	CC	CC	CC	CC	AA	AA	CC	AA	CC	CC	CC	NC	CC	CC	CC	CC	CC	AA	CC	CC	CC	CC	AA	CC	CC	CC	CC
1709	Bn-A03-p12903591	0.13	T/C	A03	12032683	TT	CC	TT	TT	CC	NC	TT	TT	CC	CC	TT	TT	CC	TT	NC	CC	CC	CC	CC	CC	CC	TT	NC	CC	TT	CC	CC	CC	CC	CC	CC	CC	CC	CC	TT	CC	CC	CC	CC	TT	CC	CC	CC	CC
1710	Bn-A03-p12932399	0.1	T/C	A03	12063605	TT	CC	TT	TT	TT	NC	TT	TT	CC	CC	TT	TT	TT	TT	NC	CC	CC	CC	CC	CC	TT	TT	TT	CC	TT	TT	CC	CC	NC	CC	TT	CC	TT	CC	TT	CC	CC	CC	TT	TT	TT	CC	CC	TT
1711	Bn-A03-p12933099	0.12	T/G	A03	12064303	TT	GG	TT	TT	TT	NC	TT	TT	TT	TT	TT	TT	TT	TT	NC	GG	GG	GG	GG	GG	TT	TT	NC	GG	TT	TT	TT	TT	TT	GG	TT	GG	TT	GG	TT	GG	GG	GG	TT	TT	TT	GG	GG	TT
1712	Bn-A03-p12941404	0.12	T/G	A03	12071737	TT	GG	GG	TT	TT	NC	TT	GG	TT	TT	NC	GG	TT	GG	NC	TT	TT	TT	TT	TT	TT	GG	GG	TT	GG	TT	TT	TT	TT	TT	TT	TT	TT	TT	GG	TT	TT	TT	TT	GG	TT	TT	TT	TT
1713	Bn-A03-p12973462	0.13	T/G	A03	12105787	TT	GG	GG	TT	TT	GG	NC	GG	TT	TT	NC	GG	TT	GG	GG	GG	GG	GG	GG	GG	NC	GG	GG	GG	GG	NC	TT	TT	TT	GG	NC	GG	TT	GG	GG	GG	GG	GG	TT	GG	TT	GG	GG	NC
1714	Bn-A03-p12993600	0.1	T/C	A03	12126393	TT	CC	CC	TT	CC	NC	CC	CC	CC	CC	NC	CC	CC	CC	NC	TT	TT	TT	TT	TT	CC	CC	CC	TT	TT	CC	CC	CC	NC	TT	CC	TT	CC	TT	CC	TT	TT	TT	CC	CC	CC	TT	TT	CC
1715	Bn-A03-p13017704	0.12	T/G	A03	12148268	TT	GG	TT	GG	TT	NC	TT	TT	TT	TT	TT	TT	TT	TT	NC	GG	GG	GG	GG	GG	TT	TT	NC	GG	GG	TT	TT	TT	TT	GG	TT	GG	TT	GG	TT	GG	GG	GG	TT	TT	TT	GG	GG	TT
1716	Bn-A03-p13032092	0.05	T/G	A03	12160009	TT	GG	GG	GG	GG	NC	GG	GG	GG	GG	GG	GG	GG	GG	GG	TT	TT	TT	TT	TT	GG	GG	GG	TT	TT	GG	GG	GG	GG	TT	GG	TT	GG	TT	GG	TT	TT	TT	GG	GG	GG	TT	TT	GG
1717	Bn-A03-p13032037	0.09	T/C	A03	12160054	TT	CC	CC	CC	CC	NC	CC	CC	CC	CC	CC	CC	CC	CC	NC	TT	TT	TT	TT	TT	NC	CC	CC	TT	TT	NC	CC	CC	CC	TT	NC	TT	CC	TT	CC	TT	TT	TT	NC	CC	CC	TT	TT	NC
1718	Bn-A03-p13037975	0.1	A/C	A03	12165988	AA	CC	AA	CC	CC	NC	CC	AA	CC	CC	NC	AA	CC	AA	NC	CC	CC	CC	CC	CC	CC	AA	AA	CC	CC	CC	CC	CC	NC	CC	CC	CC	CC	CC	AA	CC	CC	CC	CC	AA	CC	CC	CC	CC
1719	Bn-A03-p13039000	0.12	A/G	A03	12166913	AA	GG	AA	AA	GG	NC	GG	AA	GG	GG	NC	AA	GG	AA	NC	GG	GG	GG	GG	GG	GG	AA	NC	GG	GG	GG	GG	GG	GG	GG	GG	GG	GG	GG	AA	GG	GG	GG	GG	AA	GG	GG	GG	GG
1720	Bn-A03-p13039285	0.13	A/G	A03	12167201	AA	GG	GG	GG	AA	NC	AA	GG	AA	AA	NC	GG	AA	GG	NC	AA	AA	AA	AA	AA	AA	GG	GG	AA	GG	AA	AA	AA	AA	AA	AA	AA	AA	AA	GG	AA	AA	AA	AA	GG	AA	AA	AA	AA
1721	Bn-A03-p13043164	0.15	T/C	A03	12169555	TT	CC	TT	TT	CC	NC	CC	TT	CC	CC	CC	TT	CC	TT	NC	CC	CC	CC	CC	CC	CC	TT	NC	CC	CC	CC	CC	CC	NC	CC	CC	CC	CC	CC	TT	CC	CC	CC	CC	TT	CC	CC	CC	CC
1722	Bn-A03-p13044950	0.08	A/G	A03	12171342	AA	GG	AA	GG	GG	NC	GG	AA	GG	GG	NC	AA	GG	AA	NC	GG	GG	GG	GG	GG	GG	AA	NC	GG	NC	GG	GG	GG	GG	GG	GG	GG	GG	GG	AA	GG	GG	GG	GG	AA	GG	GG	GG	GG
1723	Bn-A03-p13094043	0.1	T/G	A03	12222493	TT	GG	GG	NC	NC	NC	GG	TT	TT	TT	TT	GG	NC	GG	TT	TT	TT	TT	TT	TT	GG	GG	GG	TT	GG	TT	TT	TT	NC	GG	GG	TT	NC	TT	GG	GG	GG	TT	GG	GG	NC	TT	TT	GG
1724	Bn-A03-p13099476	0.11	A/G	A03	12228158	AA	GG	GG	AA	AA	GG	AA	GG	GG	GG	GG	GG	AA	GG	GG	GG	GG	GG	GG	GG	GG	GG	GG	GG	GG	GG	GG	GG	AA	AA	GG	GG	AA	GG	GG	AA	AA	GG	GG	GG	AA	GG	GG	GG
1725	Bn-A03-p13104283	0.15	T/C	A03	12232366	TT	CC	TT	CC	CC	TT	CC	TT	TT	TT	TT	TT	CC	TT	TT	TT	TT	TT	TT	TT	TT	TT	TT	TT	TT	TT	TT	TT	CC	CC	TT	TT	CC	TT	TT	CC	CC	TT	TT	TT	CC	TT	TT	TT
1726	Bn-A03-p13169138	0.15	T/C	A03	12311259	TT	CC	TT	CC	TT	NC	CC	CC	CC	CC	CC	TT	TT	TT	NC	TT	CC	TT	TT	TT	CC	TT	NC	TT	CC	TT	CC	CC	NC	TT	CC	TT	TT	CC	TT	TT	TT	CC	CC	TT	TT	CC	CC	CC
1727	Bn-A03-p13169346	0.14	A/C	A03	12311467	AA	CC	CC	AA	CC	NC	AA	AA	AA	AA	AA	CC	CC	CC	NC	CC	AA	CC	CC	CC	AA	CC	CC	CC	AA	CC	AA	AA	NC	CC	AA	CC	CC	AA	CC	CC	CC	AA	AA	CC	CC	AA	AA	AA
1728	Bn-A03-p13236840	0.16	T/C	A03	12405029	TT	CC	CC	TT	CC	NC	TT	TT	TT	TT	NC	CC	CC	CC	NC	CC	TT	CC	CC	CC	TT	CC	NC	CC	TT	CC	TT	TT	CC	CC	TT	CC	CC	TT	CC	CC	CC	TT	TT	CC	CC	TT	TT	TT
1729	Bn-A03-p13266036	0.14	A/G	A03	12427966	AA	GG	GG	GG	GG	NC	GG	AA	GG	GG	NC	GG	GG	GG	NC	GG	AA	GG	GG	GG	GG	GG	NC	GG	AA	GG	GG	GG	GG	GG	GG	GG	GG	AA	GG	GG	GG	AA	GG	GG	GG	AA	AA	GG
1730	Bn-A03-p13286574	0.14	T/C	A03	12444455	TT	CC	CC	CC	TT	NC	CC	TT	CC	CC	NC	CC	TT	CC	TT	TT	TT	TT	TT	TT	CC	CC	NC	TT	TT	TT	CC	CC	NC	TT	CC	TT	TT	TT	CC	CC	CC	TT	CC	CC	TT	TT	TT	CC
1731	Bn-A03-p13287670	0.05	A/G	A03	12445554	AA	GG	NC	GG	GG	GG	GG	GG	GG	GG	GG	NC	GG	NC	GG	GG	GG	GG	GG	GG	GG	NC	NC	GG	GG	GG	GG	GG	GG	GG	GG	GG	GG	GG	NC	AA	AA	GG	GG	NC	GG	GG	GG	GG
1732	Bn-A03-p13288429	0.11	A/C	A03	12446211	AA	CC	CC	CC	AA	NC	CC	AA	AA	AA	NC	CC	AA	CC	AA	AA	AA	AA	AA	AA	AA	CC	NC	AA	AA	AA	AA	AA	AA	AA	AA	AA	AA	AA	CC	AA	AA	AA	AA	CC	AA	AA	AA	AA
1733	Bn-A03-p13421039	0.11	T/C	A03	12540856	TT	CC	TT	CC	CC	NC	CC	TT	CC	CC	TT	TT	CC	TT	TT	TT	CC	TT	TT	TT	CC	TT	NC	TT	TT	TT	CC	CC	NC	CC	CC	TT	CC	CC	TT	CC	CC	CC	CC	TT	CC	CC	CC	CC
1734	Bn-A03-p13451851	0.12	A/C	A03	12569977	AA	CC	CC	AA	AA	CC	AA	CC	CC	CC	CC	CC	AA	CC	NC	AA	CC	AA	AA	AA	CC	CC	CC	AA	CC	AA	CC	CC	NC	AA	CC	AA	AA	CC	CC	AA	AA	CC	CC	CC	AA	CC	CC	CC
1735	Bn-A03-p13545223	0.15	T/G	A03	12692038	TT	GG	TT	GG	GG	NC	GG	GG	TT	TT	NC	TT	GG	TT	GG	GG	GG	GG	GG	GG	TT	TT	NC	GG	TT	GG	TT	TT	GG	GG	TT	GG	GG	GG	TT	TT	TT	GG	TT	TT	GG	GG	GG	TT
1736	Bn-A03-p13567559	0.1	A/C	A03	12722208	AA	CC	NC	AA	CC	CC	AA	NC	AA	AA	AA	NC	CC	NC	AA	AA	CC	AA	AA	AA	AA	NC	CC	AA	NC	AA	AA	AA	AA	AA	AA	AA	CC	CC	NC	AA	AA	CC	AA	NC	AA	CC	CC	AA
1737	Bn-A03-p13572495	0.13	A/G	A03	12727798	AA	GG	GG	AA	GG	GG	AA	GG	AA	AA	AA	GG	GG	GG	NC	AA	GG	AA	AA	AA	AA	GG	GG	AA	GG	AA	AA	AA	AA	AA	AA	AA	GG	GG	GG	AA	AA	GG	AA	GG	AA	GG	GG	AA
1738	Bn-A03-p13624310	0.07	A/G	A03	12772979	AA	GG	GG	GG	GG	NC	GG	GG	GG	GG	NC	GG	GG	GG	GG	GG	AA	GG	GG	GG	GG	GG	GG	GG	GG	GG	GG	GG	GG	GG	GG	GG	GG	AA	GG	GG	GG	AA	GG	GG	GG	AA	NC	GG
1739	Bn-A03-p13664657	0.06	T/G	A03	12809650	TT	GG	GG	GG	GG	NC	GG	GG	GG	GG	GG	GG	GG	GG	NC	TT	TT	TT	TT	TT	GG	GG	GG	TT	GG	TT	GG	GG	GG	GG	GG	TT	GG	TT	GG	GG	GG	TT	GG	GG	GG	TT	NC	GG
1740	Bn-A03-p13746713	0.15	T/C	A03	12863916	TT	CC	CC	TT	CC	NC	CC	CC	TT	TT	CC	CC	CC	TT	CC	CC	TT	CC	CC	CC	TT	CC	TT	CC	CC	CC	TT	TT	TT	TT	TT	CC	CC	TT	CC	CC	CC	TT	TT	CC	TT	TT	NC	TT
1741	Bn-A07-p6068523	0.08	T/C	A03	12870637	TT	CC	CC	TT	TT	NC	TT	CC	NC	TT	CC	CC	CC	TT	NC	TT	TT	TT	TT	TT	TT	CC	NC	TT	CC	TT	TT	TT	TT	NC	NC	TT	TT	TT	CC	CC	CC	TT	NC	CC	TT	TT	NC	NC
1742	Bn-A07-p6055505	0.07	T/C	A03	12874616	TT	CC	CC	CC	CC	NC	CC	CC	CC	CC	CC	CC	CC	TT	CC	CC	TT	CC	CC	CC	CC	CC	CC	CC	CC	CC	CC	CC	CC	CC	CC	CC	CC	TT	CC	CC	CC	TT	CC	CC	CC	TT	NC	CC
1743	Bn-A07-p6044939	0.08	A/G	A03	12885386	AA	GG	GG	NC	GG	NC	GG	GG	NC	NC	GG	GG	GG	AA	GG	GG	AA	GG	GG	GG	NC	GG	NC	GG	GG	GG	NC	NC	NC	NC	NC	GG	GG	AA	GG	GG	GG	AA	NC	GG	NC	AA	NC	NC
1744	Bn-A03-p13755726	0.12	A/G	A03	12890821	AA	GG	AA	NC	GG	AA	AA	AA	NC	NC	AA	AA	AA	AA	AA	AA	AA	AA	AA	AA	NC	AA	NC	AA	AA	AA	NC	NC	NC	NC	NC	AA	GG	AA	AA	AA	AA	AA	NC	AA	NC	AA	AA	NC
1745	Bn-A03-p13758392	0.09	A/G	A03	12893594	AA	GG	AA	NC	GG	AA	AA	AA	NC	NC	AA	AA	AA	AA	AA	AA	AA	AA	AA	AA	NC	AA	NC	AA	AA	AA	NC	NC	NC	NC	NC	AA	GG	AA	AA	AA	AA	AA	NC	AA	NC	AA	AA	NC
1746	Bn-A03-p13773583	0.1	T/G	A03	12904253	TT	GG	GG	NC	GG	NC	GG	GG	NC	NC	GG	GG	GG	TT	NC	TT	TT	TT	TT	TT	NC	GG	NC	TT	GG	TT	NC	NC	NC	NC	NC	TT	GG	TT	GG	GG	GG	TT	NC	GG	NC	TT	NC	NC
1747	Bn-A03-p13802162	0.08	T/C	A03	12919168	TT	CC	CC	CC	TT	NC	CC	CC	CC	CC	CC	CC	CC	TT	NC	TT	TT	TT	TT	TT	CC	CC	CC	TT	CC	TT	CC	CC	CC	CC	CC	TT	TT	TT	CC	CC	CC	TT	CC	CC	CC	TT	CC	CC
1748	Bn-A03-p13853558	0.09	T/G	A03	12954733	TT	GG	GG	GG	GG	NC	GG	GG	TT	TT	NC	GG	GG	TT	GG	GG	TT	GG	GG	GG	TT	GG	GG	GG	GG	GG	TT	TT	TT	TT	TT	GG	GG	TT	GG	GG	TT	TT	TT	GG	TT	TT	NC	TT
1749	Bn-A03-p13861749	0.12	A/G	A03	12965429	AA	GG	GG	AA	GG	NC	GG	GG	AA	AA	NC	GG	GG	AA	GG	GG	AA	GG	GG	GG	AA	GG	NC	GG	GG	GG	AA	AA	AA	AA	AA	GG	GG	AA	GG	GG	AA	AA	AA	GG	AA	AA	NC	AA
1750	Bn-A03-p13912476	0.09	T/C	A03	13017155	TT	CC	TT	TT	TT	TT	CC	CC	TT	TT	TT	TT	TT	TT	CC	CC	TT	CC	CC	CC	TT	TT	TT	CC	TT	CC	TT	TT	TT	TT	TT	CC	TT	TT	TT	TT	TT	TT	TT	TT	TT	TT	TT	TT
1751	Bn-A03-p13922223	0.1	A/G	A03	13047766	AA	GG	GG	AA	GG	GG	AA	AA	AA	AA	GG	GG	GG	GG	NC	GG	GG	GG	GG	GG	AA	GG	GG	GG	GG	GG	AA	AA	NC	AA	AA	GG	GG	GG	GG	GG	AA	GG	AA	GG	AA	GG	GG	AA
1752	Bn-A03-p13922405	0.14	T/C	A03	13047948	TT	CC	TT	CC	TT	TT	CC	CC	CC	CC	TT	TT	TT	TT	NC	TT	TT	TT	TT	TT	CC	TT	TT	TT	TT	TT	CC	CC	NC	CC	CC	TT	TT	TT	TT	TT	CC	TT	CC	TT	CC	TT	TT	CC
1753	Bn-A03-p13970114	0.09	A/G	A03	13106674	AA	GG	AA	GG	AA	AA	GG	GG	GG	GG	AA	AA	AA	AA	NC	AA	AA	AA	AA	AA	GG	AA	AA	AA	AA	AA	GG	GG	GG	GG	GG	AA	AA	AA	AA	AA	GG	AA	GG	AA	GG	AA	AA	GG
1754	Bn-A03-p13987679	0.09	T/G	A03	13121596	TT	GG	GG	GG	TT	GG	TT	TT	GG	GG	NC	GG	GG	GG	NC	GG	GG	GG	GG	GG	GG	GG	GG	GG	GG	GG	GG	GG	GG	GG	GG	GG	TT	GG	GG	GG	GG	GG	GG	GG	GG	GG	GG	GG
1755	Bn-A03-p13996014	0.14	A/G	A03	13139722	AA	GG	AA	GG	AA	AA	GG	GG	AA	AA	NC	AA	AA	AA	NC	AA	AA	AA	AA	AA	AA	AA	AA	AA	AA	AA	AA	AA	GG	GG	AA	AA	AA	AA	AA	AA	AA	AA	AA	AA	GG	AA	AA	AA
1756	Bn-A03-p14024778	0.05	T/C	A03	13169690	TT	CC	CC	CC	CC	CC	CC	NC	NC	NC	CC	CC	CC	TT	TT	NC	CC	TT	NC	TT	NC	CC	CC	NC	CC	NC	NC	NC	NC	CC	NC	NC	CC	NC	CC	CC	CC	NC	NC	CC	CC	NC	CC	NC
1757	Bn-A03-p14026999	0.07	A/G	A03	13171852	AA	GG	GG	GG	GG	GG	GG	AA	NC	NC	GG	GG	GG	GG	AA	AA	GG	AA	AA	AA	NC	GG	GG	AA	GG	AA	NC	NC	GG	GG	NC	AA	GG	AA	GG	GG	GG	AA	NC	GG	GG	AA	NC	NC
1758	Bn-A03-p14031468	0.09	A/G	A03	13175821	AA	GG	AA	GG	AA	AA	AA	GG	NC	NC	NC	AA	AA	GG	GG	GG	AA	GG	GG	GG	NC	AA	AA	GG	AA	GG	NC	NC	GG	GG	NC	GG	AA	GG	AA	AA	GG	GG	NC	AA	GG	GG	NC	NC
1759	Bn-A03-p14041361	0.06	A/G	A03	13187340	AA	GG	GG	AA	AA	GG	AA	AA	AA	AA	GG	GG	GG	NC	AA	AA	GG	AA	AA	AA	AA	GG	GG	AA	GG	AA	AA	AA	AA	AA	AA	AA	AA	AA	GG	GG	AA	AA	AA	GG	AA	AA	NC	AA
1760	Bn-A03-p14112910	0.11	T/C	A03	13297338	TT	CC	CC	TT	NC	CC	TT	NC	TT	TT	NC	CC	NC	TT	CC	NC	CC	NC	NC	NC	TT	CC	CC	NC	CC	NC	TT	TT	TT	TT	TT	NC	NC	CC	CC	CC	TT	CC	TT	CC	TT	CC	CC	TT
1761	Bn-A03-p14113489	0.07	A/C	A03	13297817	AA	CC	CC	CC	NC	CC	CC	NC	CC	CC	CC	CC	NC	NC	CC	NC	CC	AA	NC	AA	CC	CC	CC	AA	CC	NC	CC	CC	CC	CC	CC	NC	AA	CC	CC	CC	AA	CC	CC	CC	CC	CC	CC	CC
1762	Bn-A03-p14127649	0.07	A/G	A03	13314598	AA	GG	GG	GG	GG	GG	GG	AA	GG	GG	GG	GG	GG	GG	GG	GG	GG	GG	GG	GG	GG	GG	GG	GG	GG	GG	GG	GG	GG	GG	GG	GG	GG	GG	GG	GG	AA	GG	GG	GG	GG	GG	GG	GG
1763	Bn-A03-p14153376	0.04	A/G	A03	13346849	AA	GG	GG	AA	NC	GG	NC	GG	GG	GG	GG	GG	NC	NC	GG	GG	GG	GG	GG	GG	GG	GG	GG	GG	GG	GG	GG	GG	GG	GG	GG	GG	GG	GG	GG	GG	NC	GG	GG	GG	GG	GG	GG	GG
1764	Bn-A03-p14153306	0.09	T/C	A03	13346879	TT	CC	TT	CC	CC	TT	CC	TT	TT	TT	TT	TT	CC	CC	TT	TT	TT	TT	TT	TT	TT	TT	TT	TT	TT	TT	TT	TT	TT	TT	TT	TT	TT	TT	TT	TT	NC	TT	TT	TT	TT	TT	TT	TT
1765	Bn-A03-p14154912	0.06	A/G	A03	13348499	AA	GG	GG	AA	AA	GG	AA	GG	GG	GG	GG	GG	AA	AA	GG	GG	GG	GG	GG	GG	GG	GG	GG	GG	GG	GG	GG	GG	GG	GG	GG	GG	GG	GG	GG	GG	NC	GG	GG	GG	GG	GG	GG	GG
1766	Bn-A03-p14175904	0.08	T/C	A03	13373290	TT	CC	TT	CC	CC	TT	CC	TT	CC	CC	NC	TT	TT	TT	NC	TT	TT	TT	TT	TT	CC	TT	CC	TT	TT	TT	CC	CC	CC	CC	CC	TT	CC	CC	TT	TT	CC	CC	CC	TT	CC	CC	NC	CC
1767	Bn-A03-p14176469	0.05	T/C	A03	13373756	TT	CC	CC	CC	TT	CC	CC	CC	CC	CC	CC	CC	CC	CC	CC	CC	CC	CC	CC	CC	CC	CC	CC	CC	CC	CC	CC	CC	CC	CC	CC	CC	CC	CC	CC	CC	CC	CC	CC	CC	CC	CC	CC	CC
1768	Bn-A03-p14196859	0.12	T/G	A03	13382051	TT	GG	GG	TT	TT	GG	GG	GG	GG	GG	GG	GG	GG	TT	NC	GG	GG	GG	GG	GG	GG	GG	NC	GG	GG	GG	GG	GG	TT	TT	GG	GG	TT	TT	GG	GG	GG	TT	GG	GG	TT	TT	NC	GG
1769	Bn-A03-p14197151	0.1	A/G	A03	13382350	AA	GG	GG	GG	AA	GG	AA	GG	AA	AA	NC	GG	GG	AA	NC	GG	GG	GG	GG	GG	AA	GG	NC	GG	GG	GG	AA	AA	AA	AA	AA	GG	AA	AA	GG	GG	AA	AA	AA	GG	AA	AA	NC	AA
1770	Bn-A03-p14273821	0.11	T/G	A03	13456968	TT	GG	GG	TT	TT	GG	GG	GG	GG	GG	GG	GG	GG	TT	NC	GG	GG	GG	GG	GG	GG	GG	GG	GG	GG	GG	GG	GG	GG	GG	GG	GG	TT	TT	GG	GG	NC	TT	GG	GG	GG	TT	NC	GG
1771	Bn-A03-p14282460	0.14	A/G	A03	13465601	AA	GG	AA	GG	GG	AA	GG	AA	GG	GG	AA	AA	AA	GG	NC	AA	AA	AA	AA	AA	GG	AA	NC	AA	AA	AA	GG	GG	GG	GG	GG	AA	GG	GG	AA	AA	GG	GG	GG	AA	GG	GG	NC	GG
1772	Bn-A03-p14290741	0.09	T/G	A03	13473708	TT	GG	GG	TT	TT	GG	TT	TT	TT	TT	GG	GG	TT	TT	NC	TT	GG	TT	TT	TT	TT	GG	GG	TT	GG	TT	TT	TT	NC	NC	TT	TT	GG	GG	GG	GG	TT	GG	TT	GG	NC	GG	GG	TT
1773	Bn-A03-p14295396	0.08	A/G	A03	13478452	AA	GG	AA	AA	GG	AA	AA	GG	AA	AA	AA	AA	AA	GG	NC	GG	AA	GG	GG	GG	AA	AA	AA	GG	AA	GG	AA	AA	NC	AA	AA	GG	AA	AA	AA	AA	AA	AA	AA	AA	AA	AA	AA	AA
1774	Bn-A03-p14309803	0.13	A/G	A03	13494248	AA	GG	AA	GG	AA	AA	AA	AA	GG	GG	AA	AA	AA	AA	NC	AA	AA	AA	AA	AA	GG	AA	AA	AA	AA	AA	GG	GG	AA	AA	GG	AA	GG	GG	AA	AA	NC	GG	GG	AA	GG	GG	NC	GG
1775	Bn-A03-p14310386	0.13	A/C	A03	13494730	AA	CC	CC	AA	CC	CC	CC	CC	AA	AA	CC	CC	CC	CC	NC	CC	CC	CC	CC	CC	AA	CC	CC	CC	CC	CC	AA	AA	CC	CC	AA	CC	AA	AA	CC	CC	AA	AA	AA	CC	AA	AA	NC	AA
1776	Bn-A03-p14353080	0.1	A/C	A03	13533427	AA	CC	AA	AA	CC	NC	CC	AA	NC	NC	NC	AA	NC	AA	AA	AA	CC	AA	AA	AA	NC	AA	NC	AA	AA	AA	NC	NC	NC	NC	NC	AA	AA	AA	AA	AA	CC	AA	NC	AA	AA	AA	AA	NC
1777	Bn-A03-p14369287	0.03	T/G	A03	13539201	TT	GG	GG	GG	GG	GG	GG	GG	GG	GG	GG	GG	GG	GG	NC	GG	GG	GG	GG	GG	GG	GG	GG	GG	GG	GG	GG	GG	NC	GG	GG	GG	TT	TT	GG	GG	GG	TT	GG	GG	TT	TT	GG	GG
1778	Bn-A03-p14385006	0.15	T/C	A03	13553390	TT	CC	TT	TT	CC	NC	NC	TT	CC	CC	NC	TT	NC	CC	NC	TT	CC	TT	TT	TT	CC	TT	NC	TT	TT	TT	CC	CC	TT	TT	CC	TT	CC	CC	TT	TT	TT	CC	CC	TT	CC	CC	NC	CC
1779	Bn-A03-p14399972	0.13	A/G	A03	13571232	AA	GG	GG	AA	AA	NC	AA	GG	AA	AA	NC	GG	AA	AA	NC	GG	AA	GG	GG	GG	AA	GG	AA	GG	GG	GG	AA	AA	NC	AA	AA	GG	AA	AA	GG	GG	AA	AA	AA	GG	AA	AA	NC	AA
1780	Bn-A03-p14400020	0.08	A/C	A03	13571380	AA	CC	AA	CC	CC	NC	CC	AA	CC	CC	NC	AA	CC	CC	NC	AA	CC	AA	AA	AA	CC	AA	CC	AA	AA	AA	CC	CC	NC	CC	CC	AA	CC	CC	AA	AA	CC	CC	CC	AA	CC	CC	NC	CC
1781	Bn-A03-p14434665	0.05	T/C	A03	13603433	TT	CC	CC	CC	CC	CC	CC	CC	CC	CC	CC	CC	CC	CC	CC	CC	CC	CC	CC	CC	CC	CC	CC	CC	CC	CC	CC	CC	CC	CC	CC	CC	CC	CC	CC	CC	CC	CC	CC	CC	CC	CC	CC	CC
1782	Bn-A03-p14447238	0.07	A/G	A03	13616164	AA	GG	GG	AA	AA	NC	AA	GG	AA	AA	GG	GG	AA	GG	GG	GG	AA	GG	GG	GG	AA	GG	AA	GG	GG	GG	AA	AA	AA	AA	AA	GG	NC	NC	GG	GG	AA	NC	AA	GG	NC	NC	GG	AA
1783	Bn-A03-p14458139	0.13	A/G	A03	13629535	AA	GG	GG	AA	AA	NC	AA	GG	AA	AA	GG	GG	AA	GG	NC	GG	AA	GG	GG	GG	AA	GG	GG	GG	GG	GG	AA	AA	GG	GG	AA	GG	AA	AA	GG	GG	AA	AA	AA	GG	AA	AA	NC	AA
1784	Bn-A03-p14461008	0.18	A/C	A03	13630829	AA	CC	CC	AA	AA	NC	AA	CC	AA	AA	NC	CC	AA	CC	NC	CC	AA	CC	CC	CC	AA	CC	NC	CC	CC	CC	AA	AA	CC	CC	AA	CC	AA	AA	CC	CC	AA	AA	AA	CC	AA	AA	NC	AA
1785	Bn-A03-p14462148	0.1	A/G	A03	13631937	AA	GG	GG	AA	AA	NC	NC	GG	AA	AA	GG	GG	AA	GG	NC	GG	AA	GG	GG	GG	AA	GG	NC	GG	GG	GG	AA	AA	NC	GG	AA	GG	AA	AA	GG	GG	AA	AA	AA	GG	AA	AA	NC	AA
1786	Bn-A03-p14473296	0.14	A/G	A03	13643159	AA	GG	GG	GG	GG	NC	AA	GG	AA	AA	NC	GG	NC	GG	NC	GG	GG	GG	GG	GG	AA	GG	NC	GG	GG	GG	AA	AA	AA	AA	AA	GG	AA	AA	GG	GG	GG	AA	AA	GG	AA	AA	NC	AA
1787	Bn-A03-p14511431	0.12	A/G	A03	13673323	AA	GG	GG	AA	GG	NC	GG	GG	AA	AA	NC	GG	GG	AA	NC	GG	GG	GG	GG	GG	AA	GG	GG	GG	GG	GG	AA	AA	NC	GG	AA	GG	AA	AA	GG	GG	AA	AA	AA	GG	AA	AA	NC	AA
1788	Bn-A03-p14583041	0.15	A/C	A03	13754511	AA	CC	CC	AA	AA	CC	CC	CC	CC	CC	NC	CC	CC	AA	CC	CC	CC	CC	CC	CC	CC	CC	NC	CC	CC	CC	CC	CC	NC	AA	CC	CC	CC	CC	CC	CC	AA	CC	CC	CC	CC	CC	CC	CC
1789	Bn-A03-p14611641	0.17	T/G	A03	13781368	TT	GG	GG	GG	GG	NC	GG	GG	TT	TT	NC	GG	GG	TT	NC	TT	GG	TT	TT	TT	TT	GG	NC	TT	GG	TT	TT	TT	TT	TT	TT	TT	GG	GG	TT	GG	GG	GG	TT	GG	GG	GG	GG	TT
1790	Bn-A03-p14747263	0.04	A/G	A03	13915997	AA	GG	GG	GG	GG	GG	GG	GG	GG	GG	GG	GG	GG	GG	GG	GG	GG	GG	GG	GG	GG	GG	GG	GG	GG	GG	GG	GG	NC	GG	GG	GG	GG	GG	GG	GG	GG	GG	GG	GG	GG	GG	GG	GG
1791	Bn-A03-p14759764	0.14	A/G	A03	13929161	AA	GG	AA	GG	GG	AA	AA	AA	GG	GG	AA	AA	GG	GG	GG	GG	AA	GG	GG	GG	GG	AA	AA	GG	AA	GG	GG	GG	AA	AA	GG	GG	AA	AA	GG	AA	GG	AA	GG	AA	AA	AA	AA	GG
1792	Bn-A03-p14839583	0.13	T/G	A03	13995840	TT	GG	GG	GG	GG	TT	TT	TT	TT	TT	TT	TT	GG	GG	NC	TT	TT	TT	TT	TT	TT	TT	NC	TT	TT	TT	TT	TT	GG	GG	TT	TT	GG	GG	TT	TT	GG	GG	TT	TT	GG	GG	NC	TT
1793	Bn-A03-p14852785	0.07	A/C	A03	14007794	AA	CC	AA	CC	CC	AA	AA	AA	AA	AA	NC	AA	AA	AA	NC	CC	AA	CC	CC	CC	AA	AA	AA	CC	AA	CC	AA	AA	AA	AA	AA	CC	AA	AA	AA	AA	CC	AA	AA	AA	AA	AA	AA	AA
1794	Bn-A03-p14885241	0.07	T/G	A03	14038871	TT	GG	GG	GG	GG	GG	GG	GG	GG	GG	GG	GG	GG	TT	NC	GG	GG	GG	GG	GG	GG	GG	GG	GG	GG	GG	GG	GG	GG	GG	GG	GG	GG	GG	GG	GG	GG	GG	GG	GG	GG	GG	GG	GG
1795	Bn-A03-p15002477	0.1	T/C	A03	14132414	TT	CC	CC	TT	TT	TT	TT	TT	NC	NC	TT	TT	CC	TT	TT	TT	TT	TT	TT	TT	NC	CC	NC	TT	TT	TT	NC	NC	TT	TT	NC	TT	TT	TT	NC	CC	TT	CC	NC	TT	CC	TT	NC	NC
1796	Bn-A03-p15015706	0.1	A/G	A03	14145234	AA	GG	AA	GG	GG	NC	GG	GG	GG	GG	GG	GG	AA	GG	AA	AA	GG	AA	AA	AA	GG	AA	NC	AA	GG	AA	GG	GG	GG	GG	GG	AA	GG	GG	GG	AA	GG	AA	GG	GG	AA	GG	NC	GG
1797	Bn-A03-p15077006	0.12	A/G	A03	14182353	AA	GG	GG	AA	AA	AA	AA	AA	AA	AA	AA	AA	GG	GG	AA	AA	AA	AA	AA	AA	AA	GG	AA	AA	AA	AA	AA	AA	GG	GG	AA	AA	GG	GG	AA	GG	AA	GG	AA	AA	AA	GG	NC	AA
1798	Bn-A03-p15120410	0.1	T/C	A03	14229166	TT	CC	CC	NC	NC	TT	TT	TT	NC	NC	TT	TT	CC	CC	TT	TT	TT	TT	TT	TT	NC	CC	TT	NC	TT	TT	NC	NC	CC	CC	NC	TT	CC	CC	NC	CC	NC	CC	NC	TT	TT	CC	NC	NC
1799	Bn-A03-p15233860	0.17	A/G	A03	14291908	AA	GG	GG	AA	AA	GG	GG	GG	AA	AA	NC	GG	GG	AA	NC	AA	GG	AA	AA	AA	AA	GG	NC	AA	GG	AA	AA	AA	AA	AA	AA	AA	AA	AA	AA	GG	AA	GG	AA	GG	GG	AA	GG	AA
1800	Bn-A03-p15237693	0.12	T/G	A03	14294204	TT	GG	GG	GG	GG	NC	GG	GG	GG	GG	NC	GG	GG	TT	NC	GG	GG	GG	GG	GG	GG	GG	GG	GG	GG	GG	GG	GG	TT	TT	GG	GG	GG	TT	GG	GG	GG	GG	GG	GG	GG	TT	GG	GG
1801	Bn-A03-p15245600	0.07	A/G	A03	14302066	AA	GG	AA	GG	GG	AA	AA	AA	NC	NC	AA	AA	AA	AA	GG	GG	AA	GG	GG	GG	NC	AA	GG	GG	AA	GG	NC	NC	NC	AA	NC	GG	GG	AA	NC	AA	GG	AA	NC	AA	AA	AA	AA	NC
1802	Bn-A03-p15300653	0.15	T/C	A03	14355815	TT	CC	CC	TT	TT	CC	CC	CC	CC	CC	CC	CC	CC	TT	TT	TT	CC	TT	TT	TT	CC	CC	NC	NC	CC	TT	CC	CC	TT	TT	CC	TT	TT	TT	CC	CC	TT	CC	CC	CC	CC	TT	CC	CC
1803	Bn-A03-p15327921	0.11	T/C	A03	14367523	TT	CC	TT	TT	TT	TT	TT	TT	CC	CC	TT	TT	TT	TT	NC	TT	TT	TT	TT	TT	CC	TT	TT	NC	TT	TT	CC	CC	TT	TT	CC	TT	CC	TT	CC	TT	TT	TT	CC	TT	TT	TT	TT	CC
1804	Bn-A03-p15346153	0.1	A/G	A03	14383253	AA	GG	AA	AA	AA	NC	AA	AA	GG	GG	AA	AA	AA	AA	NC	AA	AA	AA	AA	AA	GG	AA	AA	GG	AA	AA	GG	GG	AA	AA	GG	AA	GG	AA	GG	AA	AA	AA	GG	AA	AA	AA	AA	GG
1805	Bn-A03-p15347967	0.16	A/G	A03	14385059	AA	GG	AA	AA	AA	AA	AA	NC	GG	GG	AA	AA	AA	AA	NC	AA	AA	AA	AA	AA	GG	AA	AA	NC	AA	AA	GG	GG	AA	AA	GG	AA	GG	AA	GG	AA	AA	AA	GG	AA	AA	AA	AA	GG
1806	Bn-A03-p15351982	0.08	A/C	A03	14389237	AA	CC	AA	AA	AA	AA	AA	AA	AA	AA	AA	AA	AA	AA	NC	AA	AA	AA	AA	AA	AA	AA	CC	AA	AA	AA	AA	AA	AA	AA	AA	AA	CC	AA	AA	AA	AA	AA	AA	AA	AA	AA	AA	AA
1807	Bn-A03-p15359867	0.13	A/G	A03	14401443	AA	GG	AA	AA	AA	NC	AA	AA	GG	GG	AA	AA	AA	AA	AA	AA	AA	AA	AA	AA	GG	AA	AA	NC	AA	AA	GG	GG	AA	AA	GG	AA	AA	AA	NC	AA	AA	AA	GG	AA	AA	AA	AA	GG
1808	Bn-A03-p15365259	0.13	T/G	A03	14406912	TT	GG	TT	TT	TT	NC	TT	TT	GG	GG	TT	TT	TT	TT	NC	TT	TT	TT	TT	TT	GG	TT	TT	NC	TT	TT	GG	GG	TT	TT	GG	TT	GG	TT	GG	TT	TT	TT	GG	TT	TT	TT	TT	GG
1809	Bn-A03-p15404736	0.14	A/G	A03	14454484	AA	GG	GG	AA	AA	GG	GG	GG	AA	AA	GG	GG	GG	AA	AA	AA	GG	AA	AA	AA	AA	GG	GG	AA	GG	AA	AA	AA	AA	AA	AA	AA	AA	AA	NC	GG	AA	GG	AA	GG	GG	AA	NC	AA
1810	Bn-A03-p15405498	0.12	T/C	A03	14455391	TT	CC	CC	TT	TT	CC	CC	CC	TT	TT	CC	CC	CC	TT	TT	TT	CC	TT	TT	TT	TT	CC	CC	TT	CC	TT	TT	TT	TT	TT	TT	TT	TT	TT	NC	CC	TT	CC	TT	CC	CC	TT	NC	TT
1811	Bn-A03-p15424536	0.15	T/C	A03	14475277	TT	CC	CC	TT	TT	NC	CC	CC	TT	TT	CC	CC	CC	TT	TT	TT	CC	TT	TT	TT	TT	CC	CC	TT	CC	TT	TT	TT	TT	TT	TT	TT	NC	TT	NC	CC	TT	CC	TT	CC	CC	TT	NC	TT
1812	Bn-A03-p15496962	0.13	A/G	A03	14558558	AA	GG	GG	GG	GG	NC	GG	GG	AA	AA	GG	GG	AA	GG	AA	AA	GG	AA	AA	AA	AA	GG	GG	AA	GG	AA	AA	AA	GG	GG	AA	AA	AA	GG	NC	GG	GG	GG	AA	GG	GG	GG	NC	AA
1813	Bn-A03-p15546590	0.14	T/C	A03	14598614	TT	CC	CC	TT	TT	NC	CC	CC	TT	TT	CC	CC	CC	TT	NC	CC	CC	CC	CC	CC	TT	CC	CC	NC	CC	CC	TT	TT	CC	TT	TT	CC	CC	TT	NC	CC	CC	CC	TT	CC	CC	TT	NC	TT
1814	Bn-A03-p15548506	0.15	A/G	A03	14602256	AA	GG	GG	AA	AA	NC	GG	GG	AA	AA	GG	GG	AA	AA	NC	GG	GG	GG	GG	GG	AA	GG	GG	NC	GG	GG	AA	AA	GG	AA	AA	GG	AA	AA	NC	GG	GG	GG	AA	GG	GG	AA	NC	AA
1815	Bn-A03-p15577849	0.08	T/C	A03	14638185	TT	CC	CC	TT	TT	NC	TT	TT	CC	CC	NC	TT	CC	TT	CC	CC	CC	CC	CC	CC	CC	CC	CC	CC	TT	CC	CC	CC	CC	TT	CC	CC	CC	TT	CC	CC	TT	CC	CC	TT	TT	TT	CC	CC
1816	Bn-A03-p15615278	0.13	T/C	A03	14676266	TT	CC	TT	CC	CC	NC	CC	CC	CC	CC	NC	CC	TT	CC	NC	TT	TT	TT	TT	TT	CC	NC	TT	CC	CC	TT	CC	CC	NC	CC	CC	TT	CC	CC	CC	NC	CC	TT	CC	CC	CC	CC	CC	CC
1817	Bn-A03-p15622267	0.09	A/G	A03	14683331	AA	GG	AA	GG	GG	NC	GG	GG	AA	AA	NC	GG	AA	GG	NC	AA	AA	AA	AA	AA	AA	AA	AA	AA	GG	AA	AA	AA	AA	GG	AA	AA	GG	GG	AA	AA	GG	AA	GG	GG	GG	GG	AA	AA
1818	Bn-A03-p15624030	0.11	A/G	A03	14692051	AA	GG	GG	AA	AA	NC	AA	AA	GG	GG	GG	AA	GG	AA	NC	GG	GG	GG	GG	GG	GG	GG	GG	GG	AA	GG	GG	GG	NC	AA	GG	GG	AA	AA	GG	GG	AA	GG	AA	AA	AA	AA	GG	GG
1819	Bn-A03-p15624379	0.09	T/C	A03	14692509	TT	CC	CC	TT	TT	CC	TT	TT	CC	CC	CC	TT	CC	TT	NC	CC	CC	CC	CC	CC	CC	CC	CC	CC	TT	CC	CC	CC	CC	TT	CC	CC	TT	TT	CC	CC	TT	CC	TT	TT	TT	TT	CC	CC
1820	Bn-A03-p15708289	0.06	T/C	A03	14767987	TT	CC	CC	CC	CC	CC	CC	CC	TT	TT	CC	CC	CC	CC	CC	CC	CC	CC	CC	CC	TT	CC	CC	NC	CC	CC	TT	TT	NC	CC	TT	CC	CC	CC	NC	CC	CC	CC	CC	CC	CC	CC	NC	TT
1821	Bn-A03-p15708192	0.1	T/G	A03	14767990	TT	GG	TT	TT	TT	TT	TT	TT	GG	GG	TT	TT	TT	TT	TT	TT	TT	TT	TT	TT	GG	TT	NC	NC	TT	TT	GG	GG	TT	TT	GG	TT	TT	TT	NC	TT	TT	TT	TT	TT	TT	TT	NC	GG
1822	Bn-A03-p15748819	0.12	A/C	A03	14820650	AA	CC	CC	CC	CC	CC	CC	CC	AA	AA	CC	CC	CC	CC	CC	CC	CC	CC	CC	CC	AA	CC	CC	NC	CC	CC	CC	CC	CC	CC	AA	CC	AA	CC	NC	CC	CC	CC	CC	CC	CC	CC	NC	AA
1823	Bn-A03-p15749083	0.13	T/G	A03	14821021	TT	GG	TT	GG	GG	TT	TT	TT	TT	TT	TT	TT	GG	GG	GG	GG	TT	GG	GG	GG	TT	TT	TT	NC	TT	GG	TT	TT	TT	GG	TT	GG	TT	GG	TT	TT	TT	TT	GG	TT	TT	GG	TT	TT
1824	Bn-A03-p15801208	0.14	T/C	A03	14875590	TT	CC	CC	TT	TT	CC	CC	CC	CC	CC	CC	CC	TT	TT	NC	CC	CC	CC	CC	CC	CC	CC	CC	CC	CC	CC	CC	CC	NC	TT	CC	CC	TT	TT	CC	CC	CC	CC	TT	CC	CC	TT	CC	CC
1825	Bn-A03-p15827113	0.1	A/C	A03	14906342	AA	CC	AA	AA	AA	NC	CC	CC	AA	AA	NC	CC	AA	AA	AA	AA	AA	AA	AA	AA	AA	AA	AA	AA	CC	AA	AA	AA	AA	AA	AA	AA	AA	AA	CC	AA	CC	CC	AA	CC	AA	AA	NC	AA
1826	Bn-A03-p15828397	0.06	A/C	A03	14911874	AA	CC	AA	AA	AA	NC	CC	CC	AA	AA	NC	CC	AA	AA	AA	AA	AA	AA	AA	AA	AA	AA	AA	AA	CC	AA	AA	AA	AA	AA	AA	AA	AA	AA	NC	AA	CC	CC	AA	CC	AA	AA	NC	AA
1827	Bn-A03-p15875404	0.1	T/G	A03	14967634	TT	GG	TT	GG	GG	TT	TT	TT	GG	GG	GG	TT	TT	GG	TT	TT	TT	TT	TT	TT	TT	TT	GG	TT	TT	TT	TT	TT	TT	TT	NC	TT	TT	GG	TT	TT	TT	TT	TT	TT	GG	GG	NC	GG
1828	Bn-A03-p15894013	0.08	A/C	A03	14978086	AA	CC	AA	CC	CC	NC	CC	CC	CC	CC	CC	CC	CC	CC	NC	AA	AA	AA	AA	AA	AA	AA	NC	AA	CC	AA	AA	AA	AA	CC	AA	AA	AA	CC	CC	AA	CC	AA	CC	CC	CC	CC	NC	CC
1829	Bn-A03-p15893952	0.12	T/C	A03	14978125	TT	CC	CC	TT	TT	NC	TT	TT	TT	TT	TT	TT	TT	TT	NC	CC	CC	CC	CC	CC	CC	CC	NC	CC	TT	CC	CC	CC	CC	TT	CC	CC	CC	TT	NC	CC	TT	CC	TT	TT	TT	TT	NC	TT
1830	Bn-A03-p15900189	0.08	T/G	A03	14981337	TT	GG	TT	TT	TT	NC	GG	GG	TT	TT	NC	GG	GG	TT	TT	TT	TT	TT	TT	TT	TT	TT	TT	TT	GG	TT	TT	TT	TT	TT	TT	TT	TT	TT	GG	TT	GG	TT	TT	GG	TT	TT	TT	TT
1831	Bn-A03-p15906810	0.07	T/C	A03	14987957	TT	CC	CC	CC	CC	NC	TT	TT	CC	CC	TT	TT	TT	CC	CC	CC	CC	CC	CC	CC	CC	CC	CC	CC	TT	CC	CC	CC	NC	CC	CC	CC	CC	CC	NC	CC	TT	CC	CC	TT	CC	CC	CC	CC
1832	Bn-A03-p15916258	0.04	T/C	A03	14996251	TT	CC	CC	CC	CC	NC	TT	TT	NC	NC	TT	TT	TT	CC	CC	CC	CC	CC	CC	CC	CC	CC	CC	CC	TT	CC	CC	CC	NC	CC	CC	CC	CC	CC	TT	CC	TT	CC	CC	TT	NC	CC	CC	NC
1833	Bn-A03-p15957657	0.11	T/G	A03	15038143	TT	GG	TT	TT	TT	NC	TT	TT	TT	TT	TT	TT	GG	TT	GG	GG	GG	GG	GG	GG	GG	GG	NC	GG	TT	GG	GG	GG	GG	GG	GG	GG	TT	TT	NC	GG	TT	GG	GG	TT	TT	TT	NC	TT
1834	Bn-A03-p15960001	0.13	T/C	A03	15040225	TT	CC	TT	TT	TT	NC	TT	TT	NC	NC	TT	TT	CC	TT	CC	CC	CC	CC	CC	CC	CC	CC	CC	CC	TT	CC	CC	CC	NC	CC	CC	CC	TT	TT	NC	CC	TT	CC	CC	TT	NC	TT	CC	NC
1835	Bn-A03-p15973005	0.11	A/G	A03	15052951	AA	GG	GG	GG	GG	NC	GG	GG	AA	AA	GG	GG	AA	GG	NC	GG	AA	GG	GG	GG	GG	GG	NC	GG	GG	GG	GG	GG	GG	AA	GG	GG	GG	GG	GG	GG	GG	GG	AA	GG	AA	GG	NC	AA
1836	Bn-A03-p15983019	0.13	T/C	A03	15062955	TT	CC	TT	TT	TT	TT	TT	NC	TT	TT	TT	TT	TT	TT	NC	CC	TT	CC	CC	CC	CC	CC	NC	CC	TT	CC	CC	TT	NC	TT	CC	CC	TT	TT	TT	CC	NC	CC	TT	TT	TT	TT	NC	TT
1837	Bn-A03-p16017186	0.08	T/G	A03	15100258	TT	GG	TT	TT	TT	NC	GG	GG	GG	GG	GG	GG	TT	TT	NC	GG	TT	GG	GG	GG	GG	TT	GG	GG	GG	GG	GG	TT	GG	TT	GG	GG	TT	TT	GG	GG	GG	GG	TT	GG	GG	TT	GG	GG
1838	Bn-A03-p16051661	0.05	T/C	A03	15133035	TT	CC	TT	TT	TT	TT	TT	TT	TT	TT	NC	TT	NC	TT	TT	TT	TT	TT	TT	TT	TT	TT	TT	TT	TT	TT	TT	TT	TT	TT	TT	TT	TT	TT	TT	TT	TT	TT	TT	TT	TT	TT	TT	TT
1839	Bn-A03-p16079386	0.13	T/G	A03	15178535	TT	GG	GG	GG	GG	NC	GG	GG	GG	GG	GG	GG	NC	GG	NC	GG	TT	GG	GG	GG	GG	GG	GG	GG	GG	GG	GG	GG	GG	TT	GG	GG	TT	GG	GG	GG	GG	GG	TT	GG	GG	GG	GG	GG
1840	Bn-A03-p16081434	0.17	T/C	A03	15180481	TT	CC	CC	CC	CC	NC	CC	CC	TT	TT	NC	CC	NC	CC	TT	TT	TT	TT	TT	TT	TT	CC	TT	TT	CC	TT	TT	CC	NC	TT	TT	TT	CC	CC	NC	TT	CC	TT	TT	CC	TT	CC	TT	TT
1841	Bn-A03-p16103891	0.09	T/C	A03	15205953	TT	CC	TT	TT	TT	NC	CC	CC	TT	TT	NC	CC	CC	TT	TT	TT	TT	TT	TT	TT	TT	TT	TT	TT	CC	TT	TT	TT	TT	TT	TT	TT	CC	TT	CC	TT	CC	TT	TT	CC	TT	TT	TT	TT
1842	Bn-A03-p16123758	0.13	T/C	A03	15217567	TT	CC	CC	CC	CC	NC	TT	TT	TT	TT	TT	TT	TT	CC	NC	TT	CC	TT	TT	TT	TT	TT	TT	TT	TT	TT	TT	CC	TT	CC	CC	TT	CC	CC	TT	TT	TT	TT	CC	TT	TT	CC	TT	TT
1843	Bn-A03-p16185537	0.12	T/C	A03	15274157	TT	CC	CC	CC	CC	CC	CC	CC	TT	TT	NC	CC	CC	CC	CC	CC	CC	CC	CC	CC	CC	TT	TT	CC	CC	CC	TT	CC	NC	CC	CC	CC	CC	CC	CC	CC	CC	CC	CC	CC	TT	CC	TT	TT
1844	Bn-A03-p16190643	0.08	A/G	A03	15279565	AA	GG	GG	GG	GG	NC	AA	AA	GG	GG	AA	AA	GG	GG	GG	GG	GG	GG	GG	GG	GG	GG	GG	GG	AA	GG	GG	GG	NC	GG	GG	GG	GG	GG	NC	GG	AA	GG	GG	AA	GG	GG	GG	GG
1845	Bn-A03-p16211692	0.1	A/G	A03	15297450	AA	GG	AA	AA	AA	AA	AA	AA	GG	GG	AA	AA	GG	AA	AA	AA	AA	AA	AA	AA	AA	GG	GG	AA	AA	AA	GG	AA	AA	AA	AA	AA	AA	AA	AA	AA	AA	AA	AA	AA	GG	AA	GG	GG
1846	Bn-A03-p16269745	0.12	A/G	A03	15401305	AA	GG	AA	AA	AA	NC	GG	GG	NC	NC	GG	GG	GG	AA	AA	AA	AA	AA	AA	AA	AA	NC	NC	AA	GG	AA	NC	AA	AA	AA	AA	AA	AA	AA	NC	AA	GG	AA	AA	GG	NC	AA	NC	NC
1847	Bn-A03-p16275650	0.09	A/G	A03	15403823	AA	GG	GG	GG	GG	NC	AA	AA	GG	GG	AA	AA	AA	GG	GG	GG	GG	GG	GG	GG	GG	GG	GG	GG	AA	GG	GG	GG	NC	GG	GG	GG	GG	GG	NC	GG	AA	GG	GG	AA	GG	GG	GG	GG
1848	Bn-A03-p16278251	0.13	A/G	A03	15405618	AA	GG	AA	AA	AA	NC	GG	GG	AA	AA	GG	GG	GG	AA	AA	AA	AA	AA	AA	AA	AA	AA	AA	AA	GG	AA	AA	AA	NC	AA	AA	AA	AA	AA	GG	AA	GG	AA	AA	GG	AA	AA	AA	AA
1849	Bn-A03-p16303780	0.17	A/G	A03	15430433	AA	GG	GG	GG	GG	NC	GG	GG	AA	AA	GG	GG	AA	GG	NC	GG	AA	GG	GG	GG	GG	AA	AA	GG	GG	GG	AA	AA	GG	AA	GG	GG	AA	GG	GG	GG	GG	GG	AA	GG	AA	GG	AA	AA
1850	Bn-A03-p16371467	0.1	T/C	A03	15498650	TT	CC	CC	CC	CC	NC	CC	CC	TT	TT	NC	CC	CC	CC	CC	CC	TT	CC	CC	CC	CC	TT	TT	CC	TT	CC	TT	TT	NC	CC	CC	CC	TT	CC	NC	CC	TT	CC	CC	TT	CC	CC	TT	TT
1851	Bn-A03-p16379045	0.13	A/G	A03	15507301	AA	GG	GG	GG	NC	NC	GG	GG	GG	GG	NC	AA	AA	GG	NC	AA	GG	AA	AA	AA	AA	GG	GG	AA	GG	AA	GG	GG	AA	GG	GG	AA	GG	GG	NC	AA	GG	AA	GG	GG	GG	GG	GG	GG
1852	Bn-A03-p16405269	0.09	T/G	A03	15546939	TT	GG	TT	TT	NC	NC	GG	GG	GG	GG	GG	GG	GG	TT	GG	GG	TT	GG	GG	GG	GG	GG	GG	GG	GG	GG	GG	GG	NC	GG	TT	GG	TT	GG	GG	GG	GG	GG	GG	GG	GG	GG	GG	GG
1853	Bn-A03-p16409353	0.14	T/G	A03	15552202	TT	GG	GG	GG	NC	NC	TT	TT	GG	GG	TT	TT	TT	GG	TT	TT	GG	TT	TT	TT	TT	TT	NC	TT	TT	TT	GG	GG	TT	TT	GG	TT	GG	TT	TT	TT	TT	TT	TT	TT	TT	TT	GG	TT
1854	Bn-A03-p16431100	0.08	A/G	A03	15568311	AA	GG	GG	GG	GG	NC	AA	AA	GG	GG	NC	AA	GG	GG	GG	GG	AA	GG	GG	GG	GG	AA	NC	GG	GG	GG	GG	GG	NC	GG	GG	GG	AA	GG	AA	GG	GG	GG	GG	AA	GG	GG	GG	AA
1855	Bn-A03-p16444510	0.08	A/G	A03	15580462	AA	GG	AA	AA	AA	NC	AA	AA	AA	AA	GG	GG	AA	AA	AA	AA	GG	AA	AA	AA	AA	AA	AA	AA	GG	AA	AA	AA	AA	AA	AA	AA	GG	AA	NC	AA	GG	AA	AA	GG	AA	AA	AA	AA
1856	Bn-A03-p16901041	0.03	A/C	A03	16074769	AA	CC	AA	AA	AA	AA	CC	CC	AA	AA	NC	AA	AA	AA	AA	AA	AA	AA	AA	AA	AA	CC	AA	AA	CC	AA	AA	AA	AA	AA	AA	AA	AA	AA	AA	AA	CC	AA	AA	AA	AA	AA	AA	CC
1857	Bn-A03-p17056395	0.06	T/C	A03	16208645	TT	CC	TT	TT	TT	TT	TT	TT	TT	TT	TT	CC	TT	TT	TT	TT	TT	TT	TT	TT	TT	TT	TT	TT	TT	TT	TT	TT	NC	TT	TT	TT	CC	TT	CC	TT	CC	TT	TT	CC	TT	TT	TT	TT
1858	Bn-A03-p17182494	0.11	T/G	A03	16329572	TT	GG	TT	TT	TT	NC	TT	TT	TT	TT	TT	TT	TT	TT	NC	TT	TT	TT	TT	TT	TT	TT	TT	TT	GG	TT	TT	TT	TT	GG	TT	TT	TT	GG	TT	TT	GG	TT	GG	TT	GG	GG	TT	TT
1859	Bn-A03-p17184441	0.11	A/G	A03	16331521	AA	GG	GG	GG	GG	NC	GG	GG	GG	GG	NC	GG	GG	GG	NC	GG	GG	GG	GG	GG	GG	GG	GG	GG	AA	GG	GG	GG	NC	AA	GG	GG	GG	AA	GG	GG	GG	GG	AA	GG	AA	AA	GG	GG
1860	Bn-A03-p17281617	0.07	A/G	A03	16423289	AA	GG	AA	AA	AA	AA	AA	AA	AA	AA	NC	AA	AA	AA	AA	AA	AA	AA	AA	AA	AA	AA	AA	AA	AA	AA	AA	AA	AA	AA	AA	AA	AA	AA	AA	AA	GG	AA	AA	AA	AA	AA	AA	AA
1861	Bn-A05-p13098758	0.1	A/G	A03	16674723	AA	GG	AA	AA	AA	NC	AA	AA	GG	AA	GG	NC	GG	GG	NC	AA	GG	AA	NC	AA	AA	AA	GG	AA	GG	AA	AA	AA	AA	AA	AA	AA	AA	AA	GG	AA	AA	AA	GG	AA	AA	AA	AA	GG
1862	Bn-A03-p17985410	0.04	A/G	A03	16992502	AA	GG	AA	AA	AA	AA	AA	AA	AA	AA	AA	AA	AA	AA	AA	AA	AA	AA	AA	AA	AA	AA	AA	AA	AA	AA	AA	AA	AA	AA	AA	AA	AA	AA	AA	AA	GG	AA	AA	AA	AA	AA	AA	AA
1863	Bn-A03-p18025565	0.09	T/C	A03	17031089	TT	CC	TT	TT	TT	NC	TT	TT	TT	TT	TT	TT	TT	TT	NC	TT	TT	TT	TT	TT	TT	TT	TT	TT	TT	TT	TT	TT	TT	TT	TT	TT	TT	CC	TT	TT	CC	TT	CC	TT	CC	CC	TT	TT
1864	Bn-A03-p18451316	0.17	A/G	A03	17444291	AA	GG	GG	GG	GG	NC	GG	GG	AA	GG	NC	AA	GG	GG	NC	GG	GG	GG	GG	GG	GG	AA	NC	GG	AA	GG	NC	NC	GG	GG	GG	GG	GG	AA	GG	AA	GG	GG	AA	GG	AA	AA	GG	GG
1865	Bn-A03-p18455020	0.08	A/G	A03	17448094	AA	GG	GG	GG	GG	NC	GG	GG	GG	GG	NC	GG	GG	GG	NC	GG	GG	GG	GG	GG	GG	AA	GG	GG	GG	GG	GG	GG	GG	GG	GG	GG	GG	AA	GG	AA	GG	GG	AA	GG	AA	AA	GG	GG
1866	Bn-A03-p18455932	0.08	A/C	A03	17449009	AA	CC	AA	AA	AA	NC	AA	AA	AA	AA	NC	AA	AA	AA	NC	AA	AA	AA	AA	AA	AA	CC	NC	NC	AA	AA	AA	AA	AA	AA	AA	NC	AA	CC	AA	CC	AA	NC	CC	AA	CC	CC	AA	AA
1867	Bn-A03-p18461597	0.07	A/G	A03	17459800	AA	GG	AA	AA	AA	NC	AA	AA	AA	AA	NC	AA	AA	AA	NC	AA	AA	AA	AA	AA	AA	GG	NC	AA	AA	AA	AA	AA	AA	AA	AA	AA	AA	GG	AA	GG	AA	AA	GG	AA	GG	GG	AA	AA
1868	Bn-A03-p18461778	0.06	A/G	A03	17460081	AA	GG	GG	GG	GG	NC	GG	GG	GG	GG	NC	GG	GG	GG	NC	GG	GG	GG	GG	GG	GG	AA	NC	GG	GG	GG	GG	GG	GG	GG	GG	GG	GG	AA	GG	AA	GG	GG	AA	GG	AA	AA	GG	GG
1869	Bn-A03-p18468633	0.07	A/G	A03	17470198	AA	GG	GG	GG	GG	NC	GG	GG	GG	GG	NC	GG	GG	GG	NC	GG	GG	GG	GG	GG	GG	AA	GG	GG	GG	GG	GG	GG	GG	GG	GG	GG	GG	AA	GG	AA	GG	GG	AA	GG	AA	AA	GG	GG
1870	Bn-A03-p18471820	0.11	A/G	A03	17473493	AA	GG	AA	AA	AA	NC	AA	AA	AA	AA	NC	AA	AA	AA	NC	AA	AA	AA	AA	AA	AA	GG	NC	AA	AA	AA	AA	AA	NC	AA	AA	AA	AA	GG	AA	GG	AA	AA	GG	AA	GG	GG	AA	AA
1871	Bn-A03-p18593371	0.1	A/G	A03	17607364	AA	GG	GG	GG	GG	NC	AA	AA	GG	GG	GG	GG	GG	GG	NC	GG	GG	GG	GG	GG	GG	GG	GG	GG	GG	GG	AA	AA	GG	GG	GG	GG	GG	AA	GG	GG	AA	GG	AA	GG	AA	AA	GG	GG
1872	Bn-A03-p18606297	0.12	A/G	A03	17620392	AA	GG	GG	GG	GG	NC	AA	AA	GG	GG	GG	GG	GG	GG	NC	GG	GG	GG	GG	GG	GG	GG	GG	GG	GG	GG	AA	AA	GG	GG	GG	GG	GG	AA	GG	AA	AA	GG	AA	GG	AA	AA	GG	GG
1873	Bn-A03-p18638146	0.13	A/G	A03	17661706	AA	GG	GG	GG	GG	NC	AA	AA	AA	GG	GG	AA	GG	GG	NC	GG	GG	GG	GG	GG	GG	GG	GG	GG	AA	GG	AA	AA	GG	GG	GG	GG	GG	AA	GG	AA	AA	GG	AA	GG	AA	AA	GG	GG
1874	Bn-A03-p18682521	0.09	A/G	A03	17710877	AA	GG	AA	AA	AA	NC	GG	GG	GG	AA	AA	GG	AA	AA	NC	AA	AA	AA	AA	AA	AA	AA	AA	AA	GG	AA	GG	GG	AA	AA	AA	AA	AA	GG	AA	GG	GG	AA	GG	AA	GG	GG	AA	AA
1875	Bn-A03-p18744023	0.06	A/C	A03	17758456	AA	CC	CC	CC	CC	CC	AA	NC	CC	CC	CC	CC	CC	CC	CC	CC	CC	CC	CC	CC	CC	CC	CC	NC	CC	CC	AA	AA	NC	CC	CC	CC	CC	CC	CC	AA	NC	NC	CC	NC	CC	CC	NC	CC
1876	Bn-A03-p18744159	0.07	T/C	A03	17758492	TT	CC	CC	CC	CC	CC	TT	TT	CC	CC	CC	CC	CC	CC	CC	CC	CC	CC	CC	CC	CC	CC	CC	CC	CC	CC	TT	TT	CC	CC	CC	CC	CC	CC	CC	TT	TT	TT	CC	TT	CC	CC	NC	CC
1877	Bn-A03-p18745119	0.06	A/G	A03	17761781	AA	GG	AA	AA	AA	AA	GG	GG	AA	AA	AA	AA	AA	AA	AA	AA	AA	AA	AA	AA	AA	AA	AA	AA	AA	AA	GG	GG	AA	AA	AA	AA	AA	AA	AA	GG	GG	GG	AA	GG	AA	AA	NC	AA
1878	Bn-A03-p18746612	0.07	A/C	A03	17763871	AA	CC	CC	CC	CC	CC	AA	AA	CC	CC	CC	CC	CC	CC	CC	CC	CC	CC	CC	CC	CC	CC	CC	CC	CC	CC	AA	AA	CC	CC	CC	CC	CC	CC	CC	AA	AA	AA	CC	AA	CC	CC	NC	CC
1879	Bn-A03-p18746881	0.06	T/C	A03	17764084	TT	CC	TT	TT	TT	TT	CC	CC	TT	TT	TT	TT	TT	TT	TT	TT	TT	TT	TT	TT	TT	TT	TT	TT	TT	TT	CC	CC	NC	TT	TT	TT	TT	TT	TT	CC	CC	CC	TT	CC	TT	TT	NC	TT
1880	Bn-A03-p18750371	0.09	T/C	A03	17771584	TT	CC	CC	CC	CC	CC	TT	TT	CC	CC	CC	CC	CC	CC	CC	CC	CC	CC	CC	CC	CC	CC	CC	CC	CC	CC	TT	TT	CC	CC	CC	CC	CC	CC	CC	TT	TT	TT	CC	TT	CC	CC	NC	CC
1881	Bn-A03-p18752710	0.1	A/G	A03	17773636	AA	GG	GG	GG	GG	GG	AA	AA	GG	GG	GG	GG	GG	GG	GG	GG	GG	GG	GG	GG	GG	GG	GG	GG	GG	GG	AA	AA	GG	GG	GG	GG	GG	GG	GG	AA	AA	AA	GG	AA	GG	GG	NC	GG
1882	Bn-A03-p18753036	0.08	T/C	A03	17778936	TT	CC	TT	TT	TT	TT	CC	CC	TT	TT	TT	TT	TT	TT	TT	TT	TT	TT	TT	TT	TT	TT	TT	TT	TT	TT	CC	CC	TT	TT	TT	TT	TT	TT	TT	CC	CC	CC	TT	CC	TT	TT	NC	TT
1883	Bn-A03-p18762453	0.06	T/C	A03	17779817	TT	CC	TT	TT	TT	TT	CC	CC	TT	TT	TT	TT	TT	TT	TT	TT	TT	TT	TT	TT	TT	TT	TT	TT	TT	TT	CC	CC	TT	TT	TT	TT	TT	TT	TT	CC	CC	CC	TT	CC	TT	TT	NC	TT
1884	Bn-A03-p18762984	0.1	A/G	A03	17780348	AA	GG	AA	AA	AA	AA	GG	GG	AA	AA	AA	AA	AA	AA	AA	AA	AA	AA	AA	AA	AA	AA	AA	AA	AA	AA	GG	GG	AA	AA	AA	AA	AA	AA	AA	GG	GG	GG	AA	GG	AA	AA	NC	AA
1885	Bn-A03-p18766028	0.13	T/C	A03	17784433	TT	CC	CC	CC	CC	CC	TT	TT	CC	CC	CC	CC	CC	CC	CC	CC	CC	CC	CC	CC	CC	CC	CC	CC	CC	CC	TT	TT	NC	CC	CC	CC	CC	CC	CC	TT	TT	NC	CC	TT	CC	CC	NC	CC
1886	Bn-A03-p18765971	0.05	T/G	A03	17784476	TT	GG	GG	GG	GG	GG	TT	TT	GG	GG	GG	GG	GG	GG	GG	GG	GG	GG	GG	GG	GG	GG	GG	GG	GG	GG	TT	TT	GG	GG	GG	GG	GG	GG	GG	TT	NC	TT	GG	TT	GG	GG	GG	GG
1887	Bn-A03-p18768321	0.09	T/C	A03	17786726	TT	CC	CC	CC	CC	CC	TT	TT	CC	CC	CC	CC	CC	CC	CC	CC	CC	CC	CC	CC	CC	CC	CC	CC	CC	CC	TT	TT	NC	CC	CC	CC	CC	CC	CC	TT	NC	TT	CC	TT	CC	CC	NC	CC
1888	Bn-A03-p18770617	0.08	T/C	A03	17789122	TT	CC	CC	CC	CC	CC	TT	TT	CC	CC	CC	CC	CC	CC	CC	CC	CC	CC	CC	CC	CC	CC	CC	CC	CC	CC	TT	TT	NC	CC	CC	CC	CC	CC	CC	TT	TT	TT	CC	TT	CC	CC	NC	CC
1889	Bn-A03-p18770982	0.07	T/C	A03	17789487	TT	CC	TT	TT	TT	TT	CC	CC	TT	TT	TT	TT	TT	TT	TT	TT	TT	TT	TT	TT	TT	TT	TT	TT	TT	TT	CC	CC	TT	TT	TT	TT	TT	TT	TT	CC	CC	CC	TT	CC	TT	TT	NC	TT
1890	Bn-A03-p18776071	0.09	A/G	A03	17795642	AA	GG	GG	GG	GG	GG	AA	AA	GG	GG	GG	GG	GG	GG	GG	GG	GG	GG	GG	GG	GG	GG	GG	GG	GG	GG	AA	AA	GG	GG	GG	GG	GG	GG	GG	AA	AA	AA	GG	AA	GG	GG	NC	GG
1891	Bn-A03-p18782416	0.09	T/G	A03	17802221	TT	GG	TT	TT	TT	TT	GG	GG	TT	TT	TT	TT	TT	TT	TT	TT	TT	TT	TT	TT	TT	TT	TT	TT	TT	TT	GG	GG	TT	TT	TT	TT	TT	TT	TT	GG	GG	TT	TT	TT	TT	TT	TT	TT
1892	Bn-A03-p18782352	0.06	T/C	A03	17802257	TT	CC	CC	CC	CC	CC	TT	TT	CC	CC	CC	CC	CC	CC	CC	CC	CC	CC	CC	CC	CC	CC	CC	CC	CC	CC	TT	TT	NC	CC	CC	CC	CC	CC	CC	TT	TT	CC	CC	CC	CC	CC	CC	CC
1893	Bn-A03-p18810251	0.1	A/G	A03	17825084	AA	GG	AA	AA	AA	AA	GG	GG	AA	AA	AA	AA	AA	AA	AA	AA	AA	AA	AA	AA	AA	AA	AA	AA	AA	AA	GG	GG	AA	AA	AA	AA	AA	AA	AA	GG	GG	AA	AA	AA	AA	AA	AA	AA
1894	Bn-A03-p18811487	0.05	A/C	A03	17826322	AA	CC	CC	CC	CC	CC	AA	AA	CC	CC	CC	CC	CC	CC	CC	CC	CC	CC	CC	CC	CC	CC	CC	CC	CC	CC	AA	AA	NC	CC	CC	CC	CC	CC	CC	AA	AA	CC	CC	CC	CC	CC	CC	CC
1895	Bn-A03-p18818925	0.09	T/C	A03	17831342	TT	CC	TT	TT	TT	TT	CC	CC	TT	TT	TT	TT	TT	TT	TT	TT	TT	TT	TT	TT	TT	TT	TT	TT	TT	TT	CC	CC	TT	TT	TT	TT	TT	TT	TT	CC	CC	TT	TT	TT	TT	TT	TT	TT
1896	Bn-A03-p18819844	0.08	A/C	A03	17833844	AA	CC	CC	CC	CC	CC	AA	AA	CC	CC	CC	CC	CC	CC	CC	CC	CC	CC	CC	CC	CC	CC	CC	CC	CC	CC	AA	AA	NC	CC	CC	CC	CC	CC	CC	AA	AA	CC	CC	CC	CC	CC	CC	CC
1897	Bn-A03-p18820592	0.13	A/G	A03	17834595	AA	GG	GG	GG	GG	NC	AA	AA	AA	GG	GG	AA	GG	GG	NC	GG	GG	GG	GG	GG	GG	GG	GG	GG	AA	GG	AA	AA	GG	GG	GG	GG	GG	AA	GG	AA	AA	GG	AA	GG	AA	AA	GG	GG
1898	Bn-A03-p18828645	0.13	T/G	A03	17842371	TT	GG	TT	TT	TT	NC	GG	GG	GG	TT	TT	GG	TT	TT	NC	TT	TT	TT	TT	TT	TT	TT	TT	TT	GG	TT	GG	GG	TT	TT	TT	TT	TT	GG	TT	GG	GG	TT	GG	TT	GG	GG	TT	TT
1899	Bn-A03-p18834464	0.13	T/C	A03	17848949	TT	CC	CC	CC	CC	NC	TT	TT	TT	CC	CC	TT	CC	CC	NC	CC	CC	CC	CC	CC	CC	CC	CC	CC	TT	CC	TT	TT	NC	CC	CC	CC	CC	TT	CC	TT	TT	CC	TT	CC	TT	TT	CC	CC
1900	Bn-A03-p18846268	0.08	A/C	A03	17857367	AA	CC	CC	CC	CC	NC	AA	AA	AA	CC	CC	AA	CC	CC	NC	CC	CC	CC	CC	CC	CC	CC	CC	CC	AA	CC	AA	AA	CC	CC	CC	CC	CC	AA	CC	AA	CC	CC	AA	CC	AA	AA	CC	CC
1901	Bn-A03-p18848732	0.09	A/G	A03	17859737	AA	GG	AA	AA	AA	NC	GG	GG	GG	AA	AA	GG	AA	AA	NC	AA	AA	AA	AA	AA	AA	AA	AA	AA	GG	AA	GG	GG	AA	AA	AA	AA	AA	GG	AA	GG	AA	AA	GG	AA	GG	GG	AA	AA
1902	Bn-A03-p18855689	0.08	A/G	A03	17870251	AA	GG	AA	AA	AA	NC	GG	GG	GG	AA	AA	GG	AA	AA	NC	AA	AA	AA	AA	AA	AA	AA	AA	AA	GG	AA	GG	GG	AA	AA	AA	AA	AA	GG	AA	GG	AA	AA	GG	AA	GG	GG	AA	AA
1903	Bn-A03-p18899251	0.09	T/C	A03	17922870	TT	CC	TT	TT	TT	NC	CC	CC	CC	TT	TT	CC	TT	TT	NC	TT	TT	TT	TT	TT	TT	TT	TT	TT	CC	TT	CC	CC	TT	TT	TT	TT	TT	CC	TT	CC	TT	TT	CC	TT	CC	CC	TT	TT
1904	Bn-A03-p18899284	0.11	T/G	A03	17923003	TT	GG	TT	TT	TT	NC	GG	GG	GG	TT	TT	GG	TT	TT	NC	TT	TT	TT	TT	TT	TT	TT	TT	TT	GG	TT	GG	GG	TT	TT	TT	TT	TT	GG	TT	GG	TT	TT	GG	TT	GG	GG	TT	TT
1905	Bn-A03-p19047537	0.08	A/C	A03	17988300	AA	CC	AA	AA	AA	AA	AA	AA	AA	AA	AA	AA	AA	AA	AA	AA	AA	AA	AA	AA	AA	AA	AA	AA	AA	AA	AA	AA	AA	AA	AA	AA	AA	AA	AA	AA	AA	AA	AA	AA	AA	AA	AA	AA
1906	Bn-A03-p19065774	0.09	T/C	A03	18006868	TT	CC	CC	CC	CC	CC	CC	CC	CC	CC	NC	CC	CC	CC	CC	CC	CC	CC	CC	CC	CC	TT	CC	CC	CC	CC	CC	CC	NC	CC	CC	CC	CC	CC	CC	TT	CC	CC	CC	CC	CC	CC	CC	CC
1907	Bn-A03-p19132431	0.07	A/C	A03	18074606	AA	CC	AA	AA	AA	AA	AA	AA	AA	AA	AA	AA	AA	AA	AA	AA	AA	AA	AA	AA	AA	AA	AA	AA	AA	AA	AA	AA	AA	AA	AA	AA	AA	AA	AA	AA	AA	AA	AA	AA	AA	AA	AA	AA
1908	Bn-A03-p19189483	0.09	T/C	A03	18136278	TT	CC	CC	CC	NC	CC	CC	CC	CC	TT	NC	CC	TT	CC	CC	CC	CC	TT	CC	TT	CC	CC	TT	NC	CC	CC	CC	CC	NC	CC	CC	TT	CC	CC	TT	CC	CC	TT	CC	CC	CC	CC	TT	CC
1909	Bn-A03-p19198939	0.16	T/C	A03	18147763	TT	CC	TT	TT	NC	NC	TT	TT	TT	CC	NC	TT	CC	TT	TT	TT	TT	CC	TT	CC	TT	TT	NC	NC	TT	TT	TT	TT	TT	TT	TT	CC	TT	TT	CC	TT	TT	CC	TT	TT	TT	TT	CC	TT
1910	Bn-A03-p19203494	0.1	T/C	A03	18152318	TT	CC	CC	CC	NC	NC	CC	CC	CC	TT	NC	CC	TT	CC	CC	CC	CC	TT	CC	TT	CC	CC	NC	NC	CC	CC	CC	CC	NC	CC	CC	TT	CC	CC	TT	CC	CC	TT	CC	CC	CC	CC	TT	CC
1911	Bn-A03-p19210113	0.1	T/G	A03	18163261	TT	GG	GG	GG	NC	GG	GG	GG	GG	TT	NC	GG	TT	GG	GG	GG	GG	TT	GG	TT	GG	GG	NC	GG	GG	GG	GG	GG	GG	GG	GG	TT	GG	GG	TT	GG	GG	TT	GG	GG	GG	GG	TT	GG
1912	Bn-A03-p19243266	0.09	T/G	A03	18202402	TT	GG	GG	GG	GG	NC	GG	GG	GG	TT	NC	GG	TT	GG	GG	GG	GG	TT	GG	TT	GG	GG	NC	GG	GG	GG	GG	GG	GG	GG	GG	TT	GG	GG	TT	GG	GG	TT	GG	GG	GG	GG	TT	GG
1913	Bn-A03-p19252196	0.11	T/G	A03	18215469	TT	GG	GG	GG	GG	GG	GG	GG	GG	TT	NC	GG	TT	GG	GG	GG	GG	TT	GG	TT	GG	GG	NC	GG	GG	GG	GG	GG	GG	GG	GG	TT	GG	GG	TT	NC	NC	TT	GG	GG	GG	GG	TT	GG
1914	Bn-A03-p19254792	0.08	T/C	A03	18217947	TT	CC	CC	CC	CC	NC	CC	CC	CC	TT	NC	CC	TT	CC	NC	TT	CC	TT	NC	TT	CC	CC	NC	CC	CC	CC	CC	CC	CC	CC	CC	TT	CC	CC	TT	CC	CC	TT	CC	CC	CC	CC	TT	CC
1915	Bn-A03-p19375820	0.1	A/G	A03	18356233	AA	GG	AA	AA	AA	NC	AA	AA	GG	AA	AA	GG	AA	AA	NC	AA	GG	AA	AA	AA	AA	AA	AA	AA	GG	AA	AA	AA	AA	AA	AA	AA	AA	AA	AA	AA	AA	GG	GG	AA	GG	GG	NC	AA
1916	Bn-A03-p19380485	0.11	A/G	A03	18359720	AA	GG	AA	AA	AA	NC	AA	AA	GG	AA	AA	GG	AA	AA	NC	AA	GG	AA	AA	AA	AA	AA	AA	AA	GG	AA	AA	AA	AA	AA	AA	AA	AA	AA	AA	AA	AA	AA	GG	AA	GG	GG	AA	AA
1917	Bn-A03-p19389076	0.14	A/C	A03	18368282	AA	CC	AA	AA	AA	NC	CC	CC	AA	CC	NC	AA	CC	AA	NC	CC	AA	CC	NC	CC	AA	AA	NC	NC	AA	AA	CC	CC	AA	AA	AA	CC	AA	AA	CC	AA	AA	AA	AA	AA	AA	AA	NC	AA
1918	Bn-scaff_16092_1-p866917	0.2	T/C	A03	18418202	TT	CC	CC	CC	CC	NC	CC	CC	TT	CC	CC	TT	CC	CC	NC	CC	TT	CC	NC	CC	TT	CC	CC	NC	TT	TT	CC	CC	NC	TT	NC	CC	CC	CC	CC	CC	NC	CC	TT	CC	TT	TT	CC	CC
1919	Bn-A03-p19441620	0.13	T/C	A03	18420347	TT	CC	TT	TT	TT	NC	TT	TT	CC	TT	TT	CC	TT	TT	NC	TT	CC	TT	NC	TT	CC	TT	TT	NC	CC	CC	TT	TT	CC	CC	CC	TT	TT	TT	TT	TT	TT	TT	CC	TT	CC	CC	TT	TT
1920	Bn-A03-p19441544	0.12	A/G	A03	18420371	AA	GG	GG	GG	GG	NC	AA	AA	GG	AA	AA	GG	AA	GG	NC	AA	GG	AA	NC	AA	GG	AA	AA	NC	GG	GG	AA	AA	GG	GG	GG	AA	GG	GG	AA	AA	GG	AA	GG	GG	GG	GG	AA	GG
1921	Bn-A03-p19510486	0.14	A/G	A03	18485069	AA	GG	AA	AA	AA	NC	AA	AA	GG	AA	AA	GG	AA	AA	NC	AA	GG	AA	NC	AA	GG	AA	NC	NC	GG	GG	AA	AA	NC	GG	GG	AA	AA	AA	GG	AA	GG	GG	GG	AA	GG	GG	NC	AA
1922	Bn-A03-p19559007	0.03	T/C	A03	18521088	TT	CC	TT	TT	TT	TT	TT	TT	TT	TT	NC	TT	NC	TT	TT	TT	TT	TT	TT	TT	TT	CC	NC	TT	TT	TT	TT	TT	NC	NC	NC	TT	TT	TT	TT	CC	CC	TT	TT	TT	TT	NC	TT	TT
1923	Bn-A03-p19560700	0.06	T/C	A03	18522793	TT	CC	TT	TT	TT	TT	CC	CC	TT	TT	NC	TT	TT	TT	TT	TT	TT	TT	TT	TT	TT	CC	TT	TT	TT	TT	CC	CC	TT	TT	TT	TT	TT	TT	TT	CC	CC	TT	TT	TT	NC	TT	TT	TT
1924	Bn-A03-p19727558	0.07	T/G	A03	18670179	TT	GG	TT	TT	TT	TT	TT	TT	TT	TT	TT	TT	TT	TT	TT	TT	TT	TT	TT	TT	TT	TT	TT	TT	TT	TT	TT	TT	TT	TT	TT	TT	TT	TT	TT	TT	GG	TT	TT	TT	TT	TT	TT	TT
1925	Bn-A03-p19928269	0.15	A/G	A03	18818565	AA	GG	GG	GG	GG	NC	GG	GG	AA	GG	NC	AA	NC	GG	NC	GG	AA	GG	NC	GG	AA	AA	AA	NC	GG	AA	GG	GG	AA	AA	AA	GG	GG	GG	GG	GG	AA	AA	AA	GG	AA	AA	NC	AA
1926	Bn-A03-p19935973	0.11	A/G	A03	18822369	AA	GG	AA	AA	AA	NC	AA	AA	GG	AA	NC	GG	NC	AA	NC	AA	GG	AA	NC	AA	GG	GG	GG	GG	AA	GG	AA	AA	NC	GG	GG	AA	AA	AA	AA	AA	GG	GG	GG	AA	GG	GG	NC	GG
1927	Bn-A03-p19942172	0.18	A/C	A03	18827048	AA	CC	CC	CC	CC	NC	CC	CC	AA	CC	NC	AA	NC	CC	NC	CC	AA	CC	NC	CC	AA	AA	AA	NC	CC	AA	CC	CC	AA	AA	AA	CC	CC	CC	CC	CC	AA	AA	AA	CC	AA	AA	NC	AA
1928	Bn-A03-p20000930	0.14	A/G	A03	18872767	AA	GG	AA	AA	AA	GG	GG	GG	GG	AA	AA	GG	AA	AA	NC	AA	GG	AA	NC	AA	GG	GG	GG	GG	AA	GG	GG	GG	GG	GG	GG	AA	AA	AA	AA	GG	GG	GG	GG	AA	GG	GG	NC	GG
1929	Bn-A03-p20025367	0.11	A/C	A03	18896838	AA	CC	CC	CC	CC	CC	CC	CC	CC	CC	CC	CC	CC	CC	NC	CC	CC	CC	NC	CC	AA	CC	NC	NC	CC	AA	CC	CC	AA	AA	AA	CC	CC	CC	CC	CC	CC	CC	AA	CC	AA	AA	CC	AA
1930	Bn-A03-p20033408	0.15	T/G	A03	18902539	TT	GG	GG	GG	GG	NC	GG	GG	TT	GG	GG	TT	GG	GG	NC	GG	TT	GG	NC	GG	TT	TT	NC	NC	GG	TT	GG	GG	TT	TT	TT	GG	GG	GG	GG	GG	TT	TT	TT	GG	TT	TT	NC	TT
1931	Bn-A03-p20079452	0.09	T/C	A03	18944896	TT	CC	CC	CC	CC	NC	CC	CC	TT	CC	CC	TT	CC	CC	NC	CC	TT	CC	NC	CC	TT	TT	TT	NC	CC	TT	CC	CC	TT	TT	NC	CC	CC	CC	CC	CC	TT	TT	TT	CC	TT	TT	NC	TT
1932	Bn-A03-p20080800	0.16	A/C	A03	18946343	AA	CC	CC	AA	AA	CC	CC	CC	CC	CC	CC	CC	NC	AA	NC	CC	CC	CC	NC	CC	AA	CC	AA	NC	CC	AA	CC	CC	AA	AA	AA	CC	AA	AA	CC	CC	CC	CC	AA	AA	AA	AA	CC	AA
1933	Bn-A03-p20150479	0.14	T/G	A03	19014117	TT	GG	TT	TT	TT	NC	GG	GG	GG	TT	TT	GG	NC	TT	NC	TT	TT	TT	GG	TT	GG	TT	GG	GG	TT	GG	GG	GG	NC	GG	GG	TT	TT	TT	TT	GG	GG	GG	GG	TT	GG	GG	GG	GG
1934	Bn-A03-p20151244	0.12	T/C	A03	19014982	TT	CC	CC	CC	CC	NC	CC	CC	TT	CC	CC	TT	CC	CC	NC	CC	CC	CC	TT	CC	TT	CC	TT	TT	CC	TT	CC	CC	TT	TT	TT	CC	CC	CC	CC	CC	TT	TT	TT	CC	TT	TT	NC	TT
1935	Bn-A03-p20221017	0.04	A/G	A03	19083242	AA	GG	AA	AA	AA	AA	AA	AA	NC	AA	NC	NC	NC	AA	AA	AA	AA	AA	AA	AA	AA	AA	NC	AA	AA	AA	AA	AA	AA	AA	AA	AA	AA	AA	AA	GG	NC	NC	AA	AA	AA	AA	NC	AA
1936	Bn-A03-p20286113	0.05	A/C	A03	19147303	AA	CC	CC	CC	CC	CC	CC	CC	CC	CC	NC	CC	CC	CC	CC	CC	CC	CC	CC	CC	CC	CC	CC	CC	CC	CC	CC	CC	NC	CC	CC	CC	CC	CC	CC	CC	CC	CC	CC	CC	CC	CC	CC	CC
1937	Bn-A03-p20318892	0.05	T/C	A03	19186456	TT	CC	CC	CC	CC	CC	CC	CC	CC	CC	CC	CC	CC	CC	CC	CC	CC	CC	CC	CC	CC	CC	CC	CC	CC	CC	CC	CC	NC	CC	CC	CC	CC	CC	CC	CC	CC	CC	CC	CC	CC	CC	CC	CC
1938	Bn-A03-p20319347	0.04	A/G	A03	19186811	AA	GG	AA	AA	AA	AA	AA	AA	AA	AA	NC	AA	AA	AA	AA	AA	AA	AA	AA	AA	AA	AA	NC	AA	AA	AA	AA	AA	AA	AA	NC	AA	AA	AA	AA	AA	AA	AA	AA	AA	AA	AA	AA	AA
1939	Bn-A03-p20350690	0.02	A/G	A03	19217366	AA	GG	AA	AA	AA	AA	AA	AA	AA	AA	AA	AA	AA	AA	AA	AA	AA	AA	AA	AA	AA	AA	AA	AA	AA	AA	AA	AA	AA	AA	AA	AA	AA	AA	AA	AA	AA	AA	AA	AA	AA	AA	AA	AA
1940	Bn-A03-p20361721	0.06	T/G	A03	19233442	TT	GG	GG	GG	GG	GG	GG	GG	GG	GG	NC	GG	GG	GG	GG	GG	GG	GG	GG	GG	GG	GG	NC	GG	GG	GG	GG	GG	GG	GG	GG	GG	GG	GG	GG	GG	GG	GG	GG	GG	GG	GG	GG	GG
1941	Bn-A03-p20383979	0.07	T/C	A03	19258895	TT	CC	CC	CC	CC	CC	CC	CC	CC	CC	NC	CC	CC	CC	CC	CC	CC	CC	CC	CC	CC	CC	NC	CC	CC	CC	CC	CC	CC	CC	CC	CC	CC	CC	TT	CC	CC	CC	CC	CC	CC	CC	CC	CC
1942	Bn-A03-p20395584	0.03	T/G	A03	19263689	TT	GG	TT	TT	TT	TT	TT	TT	TT	TT	NC	TT	TT	TT	TT	TT	TT	TT	TT	TT	TT	TT	NC	TT	TT	TT	TT	TT	TT	TT	TT	TT	TT	TT	GG	TT	TT	TT	TT	TT	TT	TT	TT	TT
1943	Bn-A03-p20395531	0.06	A/G	A03	19263736	AA	GG	AA	AA	AA	AA	AA	AA	AA	AA	NC	AA	AA	AA	AA	AA	AA	AA	AA	AA	AA	AA	NC	AA	AA	AA	AA	AA	NC	AA	AA	AA	AA	AA	GG	AA	AA	AA	AA	AA	AA	AA	AA	AA
1944	Bn-A03-p20398340	0.09	T/C	A03	19267857	TT	CC	CC	CC	CC	CC	CC	CC	CC	CC	NC	CC	NC	CC	CC	CC	CC	CC	CC	CC	CC	CC	NC	CC	CC	CC	CC	CC	CC	CC	CC	CC	CC	CC	TT	CC	CC	CC	CC	CC	CC	CC	CC	CC
1945	Bn-A03-p20398711	0.03	T/C	A03	19268228	TT	CC	CC	CC	CC	CC	CC	CC	CC	CC	NC	CC	NC	CC	CC	CC	CC	CC	CC	CC	CC	CC	CC	CC	CC	CC	CC	CC	NC	CC	CC	CC	CC	CC	TT	CC	CC	CC	CC	CC	CC	CC	CC	CC
1946	Bn-A03-p20495253	0.09	A/C	A03	19315036	AA	CC	CC	AA	AA	NC	CC	CC	CC	CC	CC	CC	NC	AA	CC	CC	CC	CC	CC	CC	CC	CC	CC	CC	CC	CC	CC	CC	CC	CC	CC	CC	AA	CC	AA	CC	CC	CC	CC	AA	CC	CC	CC	CC
1947	Bn-A03-p20495700	0.08	T/C	A03	19315489	TT	CC	CC	TT	TT	CC	CC	CC	CC	CC	CC	CC	CC	TT	CC	CC	CC	CC	CC	CC	CC	CC	CC	CC	CC	CC	CC	CC	NC	CC	CC	CC	TT	CC	TT	CC	CC	CC	CC	TT	CC	CC	CC	CC
1948	Bn-scaff_15695_1-p392962	0.09	T/C	A03	19315973	TT	CC	CC	TT	TT	NC	CC	CC	CC	CC	CC	CC	NC	TT	CC	CC	CC	CC	CC	CC	CC	CC	CC	CC	CC	CC	CC	CC	NC	CC	CC	CC	TT	CC	NC	CC	CC	CC	CC	TT	CC	CC	CC	CC
1949	Bn-A03-p20523585	0.06	A/C	A03	19342980	AA	CC	CC	CC	CC	CC	CC	CC	CC	CC	NC	CC	CC	CC	CC	CC	CC	CC	CC	CC	CC	CC	NC	CC	CC	CC	CC	CC	CC	CC	CC	CC	CC	CC	CC	CC	CC	CC	CC	CC	CC	CC	CC	CC
1950	Bn-A03-p20525474	0.12	A/G	A03	19345018	AA	GG	AA	GG	GG	NC	AA	AA	AA	AA	NC	AA	AA	GG	AA	AA	AA	AA	AA	AA	AA	AA	NC	AA	AA	AA	AA	AA	AA	AA	AA	AA	GG	AA	GG	AA	AA	AA	AA	GG	AA	AA	AA	AA
1951	Bn-A03-p20525591	0.12	T/G	A03	19345135	TT	GG	GG	TT	TT	NC	GG	GG	GG	GG	NC	GG	GG	TT	GG	GG	GG	GG	GG	GG	GG	GG	NC	GG	GG	GG	GG	GG	GG	GG	GG	GG	TT	GG	TT	GG	GG	GG	GG	TT	GG	GG	GG	GG
1952	Bn-A03-p20551216	0.1	A/G	A03	19385831	AA	GG	GG	AA	AA	NC	GG	GG	GG	GG	NC	GG	GG	AA	GG	GG	GG	GG	GG	GG	GG	GG	NC	GG	GG	GG	GG	GG	NC	GG	GG	GG	AA	GG	AA	GG	GG	GG	GG	AA	GG	GG	GG	GG
1953	Bn-A03-p20627333	0.04	A/C	A03	19449562	AA	CC	CC	CC	CC	NC	AA	AA	CC	CC	CC	CC	CC	CC	CC	CC	AA	CC	CC	CC	CC	CC	CC	CC	CC	CC	CC	CC	CC	CC	CC	CC	CC	CC	CC	CC	CC	CC	CC	CC	CC	CC	CC	CC
1954	Bn-A03-p20662048	0.06	A/C	A03	19487532	AA	CC	CC	CC	CC	NC	AA	AA	CC	CC	CC	CC	NC	CC	CC	CC	AA	CC	CC	CC	CC	CC	CC	CC	AA	CC	CC	CC	CC	CC	CC	CC	CC	CC	AA	AA	CC	CC	CC	CC	CC	CC	CC	CC
1955	Bn-A03-p20670561	0.08	T/G	A03	19494649	TT	GG	TT	TT	TT	NC	GG	GG	TT	TT	TT	TT	NC	TT	TT	TT	GG	TT	TT	TT	TT	TT	TT	TT	TT	TT	TT	TT	TT	TT	TT	TT	TT	TT	GG	TT	TT	TT	TT	TT	TT	TT	TT	TT
1956	Bn-A03-p20678223	0.06	T/C	A03	19502608	TT	CC	CC	CC	CC	NC	TT	TT	CC	CC	CC	CC	CC	CC	CC	CC	TT	CC	CC	CC	CC	CC	CC	CC	NC	CC	CC	CC	NC	CC	CC	CC	CC	CC	CC	CC	CC	CC	CC	CC	CC	CC	CC	CC
1957	Bn-A03-p20678571	0.02	A/C	A03	19502956	AA	CC	AA	AA	AA	NC	CC	CC	AA	AA	AA	AA	AA	AA	AA	AA	CC	AA	AA	AA	AA	AA	AA	AA	AA	AA	AA	AA	NC	AA	AA	AA	AA	AA	AA	AA	AA	AA	AA	AA	AA	AA	AA	AA
1958	Bn-A03-p20786060	0.09	T/G	A03	19597736	TT	GG	GG	GG	GG	TT	TT	TT	TT	GG	GG	TT	GG	TT	NC	GG	TT	GG	TT	GG	TT	TT	TT	NC	GG	TT	GG	GG	TT	TT	NC	GG	TT	TT	NC	TT	TT	GG	TT	GG	TT	TT	GG	TT
1959	Bn-Scaffold017447-p56	0.06	T/G	A03	19972991	TT	GG	GG	GG	GG	NC	GG	GG	TT	GG	GG	GG	GG	GG	GG	GG	TT	GG	GG	GG	GG	GG	GG	GG	GG	GG	GG	GG	GG	GG	GG	GG	GG	GG	GG	GG	GG	GG	GG	GG	GG	GG	GG	GG
1960	Bn-A03-p21225846	0.08	T/G	A03	19974471	TT	GG	TT	TT	TT	NC	TT	TT	NC	TT	TT	GG	TT	TT	TT	TT	NC	TT	TT	TT	TT	TT	GG	TT	TT	TT	TT	TT	NC	TT	TT	TT	TT	GG	TT	TT	GG	TT	TT	TT	TT	GG	TT	TT
1961	Bn-A03-p21234281	0.13	T/C	A03	19999507	TT	CC	TT	TT	TT	NC	TT	TT	CC	TT	NC	TT	TT	TT	TT	TT	CC	TT	TT	TT	TT	TT	NC	TT	CC	TT	TT	TT	TT	TT	TT	TT	TT	TT	NC	CC	TT	TT	TT	TT	TT	CC	TT	TT
1962	Bn-A03-p21238466	0.08	A/G	A03	20003812	AA	GG	AA	AA	AA	AA	AA	AA	AA	AA	AA	AA	AA	AA	AA	AA	AA	AA	AA	AA	AA	AA	AA	AA	AA	AA	AA	AA	AA	AA	AA	AA	AA	AA	AA	AA	AA	AA	AA	AA	AA	AA	AA	AA
1963	Bn-A03-p21292773	0.13	A/G	A03	20059138	AA	GG	AA	AA	AA	NC	AA	AA	AA	AA	AA	GG	AA	GG	AA	AA	AA	AA	AA	AA	AA	AA	NC	AA	GG	AA	AA	AA	AA	AA	AA	AA	GG	GG	AA	GG	GG	AA	AA	AA	AA	GG	AA	AA
1964	Bn-A03-p21298611	0.06	T/C	A03	20064876	TT	CC	CC	CC	CC	NC	CC	CC	TT	CC	CC	CC	CC	CC	CC	CC	TT	CC	CC	CC	CC	CC	CC	CC	TT	CC	CC	CC	CC	CC	CC	CC	CC	CC	CC	CC	CC	CC	CC	CC	CC	TT	CC	CC
1965	Bn-A03-p21329715	0.13	A/G	A03	20095907	AA	GG	AA	AA	AA	NC	AA	AA	AA	AA	AA	GG	AA	GG	AA	AA	AA	AA	AA	AA	AA	AA	NC	AA	AA	AA	AA	AA	AA	AA	AA	AA	GG	GG	AA	GG	GG	AA	AA	AA	AA	AA	AA	AA
1966	Bn-A03-p21422696	0.1	T/C	A03	20189768	TT	CC	TT	TT	TT	CC	TT	TT	CC	TT	NC	CC	TT	TT	TT	TT	CC	TT	TT	TT	TT	TT	CC	NC	CC	TT	TT	TT	TT	TT	TT	TT	TT	CC	TT	TT	CC	TT	TT	TT	TT	TT	TT	TT
1967	Bn-A03-p21428952	0.12	A/G	A03	20196387	AA	GG	GG	GG	GG	NC	GG	GG	AA	GG	NC	AA	GG	GG	GG	GG	AA	GG	GG	GG	GG	GG	AA	GG	AA	GG	GG	GG	GG	GG	GG	GG	GG	AA	GG	GG	AA	GG	GG	GG	GG	GG	GG	GG
1968	Bn-A03-p21436299	0.14	T/G	A03	20203774	TT	GG	TT	TT	TT	NC	TT	TT	GG	TT	NC	GG	TT	TT	TT	TT	GG	TT	TT	TT	TT	TT	GG	TT	GG	TT	TT	TT	NC	TT	TT	TT	TT	GG	TT	TT	GG	TT	TT	TT	TT	TT	TT	TT
1969	Bn-A03-p21478889	0.14	T/G	A03	20250552	TT	GG	TT	TT	TT	NC	TT	TT	TT	TT	NC	GG	TT	GG	NC	TT	TT	TT	TT	TT	TT	TT	GG	TT	GG	TT	TT	TT	TT	TT	TT	TT	GG	GG	TT	TT	GG	TT	GG	TT	TT	TT	TT	GG
1970	Bn-A04-p4544600	0.14	A/G	A03	20272689	AA	GG	GG	GG	GG	NC	GG	GG	GG	GG	GG	AA	GG	NC	NC	GG	GG	GG	GG	GG	GG	GG	AA	GG	NC	GG	GG	GG	NC	GG	GG	GG	NC	AA	GG	GG	AA	GG	AA	GG	GG	GG	GG	AA
1971	Bn-A03-p21505440	0.15	T/C	A03	20289553	TT	CC	TT	TT	TT	NC	TT	TT	TT	TT	NC	CC	TT	TT	NC	TT	TT	TT	TT	TT	TT	TT	CC	TT	CC	TT	TT	TT	TT	TT	TT	TT	TT	CC	TT	TT	CC	TT	CC	TT	TT	TT	TT	CC
1972	Bn-A03-p21505530	0.09	T/G	A03	20289563	TT	GG	TT	TT	TT	NC	TT	TT	TT	TT	NC	GG	TT	TT	GG	TT	TT	TT	TT	TT	TT	TT	GG	TT	GG	TT	TT	TT	TT	TT	TT	NC	TT	GG	TT	NC	GG	TT	GG	TT	TT	TT	TT	GG
1973	Bn-A03-p21505363	0.15	T/G	A03	20289630	TT	GG	TT	TT	TT	NC	TT	TT	TT	TT	NC	GG	TT	TT	NC	TT	TT	TT	TT	TT	TT	TT	GG	TT	GG	TT	TT	TT	TT	TT	TT	TT	TT	GG	TT	TT	GG	TT	GG	TT	TT	TT	TT	GG
1974	Bn-A03-p21505431	0.14	T/C	A03	20289662	TT	CC	TT	TT	TT	NC	TT	TT	TT	TT	NC	CC	TT	TT	NC	TT	TT	TT	TT	TT	TT	TT	CC	TT	CC	TT	TT	TT	TT	TT	TT	TT	TT	CC	TT	TT	CC	TT	CC	TT	TT	TT	TT	CC
1975	Bn-A03-p21503102	0.08	A/G	A03	20291891	AA	GG	AA	AA	AA	NC	AA	AA	NC	AA	AA	GG	AA	NC	NC	AA	NC	AA	AA	AA	AA	AA	GG	AA	GG	AA	AA	AA	AA	AA	AA	AA	NC	GG	AA	GG	GG	NC	GG	AA	AA	AA	NC	GG
1976	Bn-A03-p21536745	0.12	A/C	A03	20318698	AA	CC	AA	AA	AA	NC	AA	AA	CC	AA	NC	CC	AA	AA	NC	AA	CC	AA	AA	AA	AA	AA	NC	AA	AA	AA	AA	AA	AA	AA	AA	AA	AA	CC	AA	AA	CC	AA	CC	AA	AA	AA	AA	CC
1977	Bn-A03-p21540310	0.11	A/C	A03	20319990	AA	CC	CC	CC	CC	NC	CC	CC	AA	CC	CC	AA	CC	CC	NC	CC	AA	CC	CC	CC	CC	CC	CC	CC	CC	CC	CC	CC	CC	CC	CC	CC	CC	AA	CC	CC	AA	CC	AA	CC	CC	CC	CC	AA
1978	Bn-A03-p21570061	0.12	A/C	A03	20352104	AA	CC	AA	AA	AA	NC	AA	AA	CC	AA	AA	CC	AA	AA	NC	AA	CC	AA	AA	AA	AA	AA	AA	AA	AA	AA	AA	AA	AA	AA	AA	AA	AA	CC	AA	AA	CC	AA	CC	AA	AA	AA	AA	CC
1979	Bn-A03-p21615990	0.13	A/C	A03	20404892	AA	CC	AA	AA	AA	NC	AA	AA	CC	AA	AA	CC	AA	AA	NC	AA	CC	AA	AA	AA	AA	AA	AA	AA	CC	AA	AA	AA	AA	AA	AA	AA	AA	CC	AA	AA	CC	AA	CC	AA	AA	AA	AA	CC
1980	Bn-A09-p23329474	0.13	T/C	A03	20410825	TT	CC	CC	CC	CC	NC	CC	CC	TT	CC	CC	TT	CC	CC	NC	CC	TT	CC	CC	CC	CC	CC	CC	CC	TT	CC	CC	CC	CC	CC	CC	CC	CC	TT	CC	CC	TT	CC	TT	CC	CC	CC	CC	TT
1981	Bn-A03-p21660490	0.13	A/C	A03	20447576	AA	CC	AA	AA	AA	AA	AA	AA	AA	AA	NC	AA	AA	CC	AA	AA	AA	AA	AA	AA	AA	AA	NC	AA	AA	AA	AA	AA	AA	AA	AA	AA	CC	AA	AA	CC	AA	CC	AA	AA	AA	AA	NC	AA
1982	Bn-A03-p21666983	0.08	T/C	A03	20449243	TT	CC	CC	CC	CC	CC	CC	CC	CC	CC	NC	CC	CC	TT	CC	CC	CC	CC	CC	CC	CC	CC	CC	CC	CC	CC	CC	CC	NC	CC	CC	CC	TT	CC	CC	TT	CC	TT	CC	CC	CC	CC	NC	CC
1983	Bn-A03-p21669774	0.09	A/G	A03	20452861	AA	GG	GG	GG	GG	GG	GG	GG	GG	GG	NC	GG	GG	AA	GG	GG	GG	GG	GG	GG	GG	GG	NC	GG	GG	GG	GG	GG	GG	GG	GG	GG	AA	GG	GG	AA	GG	AA	GG	GG	GG	GG	NC	GG
1984	Bn-A06-p12364597	0.11	A/G	A03	20545631	AA	GG	GG	GG	GG	NC	AA	GG	AA	GG	GG	GG	GG	AA	AA	AA	AA	AA	GG	GG	AA	AA	GG	GG	AA	GG	AA	AA	AA	AA	AA	AA	AA	GG	GG	AA	AA	GG	AA	AA	GG	GG	GG	AA
1985	Bn-A03-p21782249	0.11	T/G	A03	20564540	TT	GG	GG	GG	GG	NC	GG	GG	TT	GG	GG	TT	GG	GG	NC	GG	TT	GG	GG	GG	GG	GG	GG	GG	TT	GG	GG	GG	GG	GG	GG	GG	GG	TT	GG	TT	TT	GG	TT	GG	GG	GG	GG	TT
1986	Bn-A03-p21787407	0.11	A/G	A03	20570237	AA	GG	GG	GG	GG	NC	GG	GG	NC	GG	GG	AA	GG	GG	NC	GG	NC	GG	GG	GG	GG	GG	GG	GG	AA	GG	GG	GG	GG	GG	GG	GG	GG	AA	GG	AA	AA	GG	AA	GG	GG	GG	GG	AA
1987	Bn-A03-p21813117	0.13	A/C	A03	20591638	AA	CC	AA	AA	AA	NC	AA	AA	CC	AA	NC	CC	AA	CC	NC	AA	CC	AA	AA	AA	AA	AA	CC	AA	CC	AA	AA	AA	AA	AA	AA	AA	CC	CC	AA	AA	CC	CC	CC	AA	AA	AA	NC	CC
1988	Bn-A03-p21820847	0.13	T/C	A03	20604775	TT	CC	CC	CC	CC	NC	CC	CC	TT	CC	CC	TT	CC	TT	NC	CC	TT	CC	CC	CC	CC	CC	NC	CC	TT	CC	CC	CC	CC	CC	CC	CC	TT	TT	CC	TT	TT	TT	TT	CC	CC	TT	NC	TT
1989	Bn-A03-p21830330	0.1	T/C	A03	20615511	TT	CC	CC	CC	CC	NC	CC	CC	TT	CC	NC	TT	CC	CC	NC	CC	TT	CC	CC	CC	CC	CC	NC	CC	TT	CC	CC	CC	NC	CC	CC	CC	CC	TT	CC	CC	TT	CC	TT	CC	CC	TT	CC	TT
1990	Bn-A03-p21846413	0.07	T/G	A03	20631613	TT	GG	GG	GG	GG	NC	GG	GG	TT	GG	GG	TT	GG	TT	NC	GG	TT	GG	GG	GG	GG	GG	NC	GG	NC	GG	GG	GG	GG	GG	GG	GG	NC	TT	GG	TT	TT	TT	TT	GG	GG	TT	NC	TT
1991	Bn-A03-p21862988	0.08	T/C	A03	20652978	TT	CC	CC	CC	CC	NC	CC	CC	TT	CC	CC	TT	CC	CC	NC	CC	TT	CC	CC	CC	CC	CC	CC	CC	TT	CC	CC	CC	NC	CC	CC	CC	CC	TT	CC	TT	TT	CC	TT	CC	CC	CC	CC	TT
1992	Bn-A03-p21907151	0.11	A/G	A03	20691834	AA	GG	GG	GG	GG	GG	GG	GG	GG	GG	NC	GG	GG	AA	GG	GG	GG	GG	GG	GG	GG	GG	GG	GG	GG	GG	GG	GG	GG	GG	GG	GG	AA	GG	GG	AA	GG	AA	GG	GG	GG	AA	NC	GG
1993	Bn-A03-p21937030	0.13	A/C	A03	20731245	AA	CC	CC	CC	CC	NC	CC	CC	CC	CC	NC	AA	CC	AA	NC	CC	AA	CC	CC	CC	CC	CC	AA	CC	AA	CC	CC	CC	CC	CC	CC	CC	AA	AA	CC	AA	AA	AA	AA	CC	CC	CC	NC	AA
1994	Bn-A03-p22003165	0.09	T/C	A03	20830261	TT	CC	CC	CC	CC	NC	CC	CC	CC	CC	CC	TT	CC	TT	NC	CC	TT	CC	CC	CC	CC	CC	NC	CC	TT	CC	CC	CC	NC	CC	CC	CC	CC	TT	CC	TT	TT	TT	TT	CC	CC	TT	NC	TT
1995	Bn-A03-p22125583	0.04	A/G	A03	20956917	AA	GG	GG	GG	GG	GG	GG	GG	GG	GG	GG	GG	GG	GG	GG	GG	GG	GG	GG	GG	GG	GG	GG	GG	GG	GG	GG	GG	NC	GG	GG	GG	GG	GG	GG	GG	GG	GG	GG	GG	GG	AA	GG	GG
1996	Bn-A03-p22132555	0.05	A/G	A03	20962709	AA	GG	AA	AA	AA	AA	AA	AA	AA	AA	AA	AA	AA	AA	AA	AA	AA	AA	AA	AA	AA	AA	AA	AA	AA	AA	AA	AA	AA	AA	AA	AA	AA	AA	AA	GG	AA	AA	AA	AA	AA	GG	NC	AA
1997	Bn-A03-p22132662	0.07	A/G	A03	20962916	AA	GG	AA	AA	AA	AA	AA	AA	AA	AA	AA	AA	AA	AA	AA	AA	AA	AA	AA	AA	AA	AA	AA	AA	AA	AA	AA	AA	AA	AA	AA	AA	AA	AA	AA	GG	AA	AA	AA	AA	AA	GG	NC	AA
1998	Bn-A03-p22145945	0.07	T/C	A03	20975015	TT	CC	CC	CC	CC	CC	CC	CC	CC	CC	NC	CC	CC	CC	CC	CC	CC	CC	CC	CC	CC	CC	CC	CC	CC	CC	CC	CC	CC	CC	CC	CC	CC	CC	CC	CC	CC	CC	CC	CC	CC	TT	CC	CC
[truncated: 4,037 more rows]
[truncated: 206 more columns]
