# Supplementary material for: Genome-Wide Association Study Dissecting the Genetic Architecture Underlying the Branch Angle Trait in Rapeseed (Brassica napus L.)
Source: Sci Rep. 2016 Sep 20;6:33673. doi: 10.1038/srep33673 (PMC5028734; doi:10.1038/srep33673)
Supplement: Supplementary Dataset S4 [file srep33673-s5.xls]

## Sheet: srep33673-s5
	Supplementary Data S3. Genotyping scores of all the polymorphic SNPs for the association panel
	SNP	Heterozygote proportion	alleles	chrom	pos	L1	L2	L3	L4	L5	L6	L7	L8	L9	L10	L11	L12	L13	L14	L15	L16	L17	L18	L19	L20	L21	L22	L23	L24	L25	L26	L27	L28	L29	L30	L31	L32	L33	L34	L35	L36	L37	L38	L39	L40	L41	L42	L43	L44
6036	Bn-A09-p135892	0.19	T/G	A09	539796	TT	GG	TT	NC	TT	NC	TT	TT	TT	TT	TT	NC	TT	TT	TT	TT	TT	TT	TT	TT	TT	TT	TT	TT	TT	TT	TT	TT	TT	TT	TT	TT	GG	GG	TT	TT	TT	GG	TT	TT	NC	NC	GG	TT
6037	Bn-A01-p27061075	0.12	A/G	A09	686146	AA	GG	GG	AA	NC	NC	NC	GG	GG	NC	GG	AA	NC	AA	AA	NC	AA	NC	NC	AA	AA	NC	AA	AA	AA	NC	NC	NC	NC	NC	AA	NC	AA	AA	AA	NC	GG	AA	NC	NC	AA	AA	AA	AA
6038	Bn-A09-p1252014	0.2	A/C	A09	1026540	AA	CC	AA	NC	CC	NC	AA	AA	AA	AA	NC	AA	NC	AA	AA	AA	AA	NC	NC	AA	CC	CC	AA	NC	AA	NC	NC	NC	CC	CC	AA	NC	AA	AA	NC	AA	AA	AA	AA	CC	AA	AA	AA	AA
6039	Bn-A09-p1252150	0.19	T/C	A09	1026576	TT	CC	NC	NC	CC	NC	NC	NC	TT	NC	NC	TT	NC	TT	TT	TT	TT	NC	NC	TT	CC	CC	TT	NC	TT	NC	NC	NC	CC	CC	TT	NC	TT	TT	NC	NC	CC	TT	NC	CC	TT	TT	TT	TT
6040	Bn-A09-p2131851	0.18	T/G	A09	1300877	TT	GG	NC	TT	TT	NC	GG	NC	GG	TT	NC	TT	TT	NC	NC	TT	NC	NC	TT	GG	TT	TT	TT	NC	GG	TT	TT	TT	TT	TT	GG	TT	NC	TT	NC	GG	GG	NC	NC	TT	GG	NC	NC	TT
6041	Bn-A09-p2208929	0.18	A/G	A09	1382771	AA	GG	NC	NC	AA	NC	AA	NC	AA	GG	AA	GG	AA	NC	NC	GG	NC	NC	NC	AA	AA	AA	GG	NC	NC	NC	NC	NC	AA	AA	AA	NC	NC	GG	NC	AA	AA	NC	NC	AA	AA	NC	NC	GG
6042	Bn-A09-p2416564	0.15	T/G	A09	1604538	TT	GG	TT	GG	GG	NC	TT	TT	TT	TT	TT	TT	NC	NC	TT	TT	TT	TT	TT	TT	TT	TT	NC	TT	NC	TT	TT	TT	TT	TT	TT	TT	NC	NC	NC	TT	GG	TT	NC	TT	TT	NC	TT	NC
6043	Bn-A09-p620595	0.19	A/C	A09	1634268	AA	CC	CC	NC	CC	CC	NC	NC	CC	CC	NC	NC	CC	CC	CC	CC	CC	CC	CC	CC	CC	CC	CC	CC	CC	CC	CC	CC	CC	CC	CC	CC	CC	CC	CC	CC	CC	AA	CC	CC	NC	CC	AA	CC
6044	Bn-A09-p2538450	0.11	A/G	A09	1733541	AA	GG	AA	AA	GG	NC	AA	AA	AA	AA	NC	NC	GG	AA	AA	AA	AA	AA	AA	AA	AA	AA	GG	AA	AA	AA	AA	AA	AA	AA	AA	AA	AA	AA	NC	AA	GG	AA	NC	AA	AA	AA	AA	NC
6045	Bn-A09-p2548974	0.2	T/C	A09	1742772	TT	CC	CC	CC	CC	CC	NC	CC	CC	CC	NC	NC	CC	NC	NC	TT	TT	TT	CC	NC	CC	CC	CC	NC	NC	CC	NC	NC	NC	NC	TT	CC	NC	NC	NC	TT	CC	TT	NC	CC	TT	NC	TT	CC
6046	Bn-A09-p2033767	0.1	T/C	A09	1928055	TT	CC	TT	NC	TT	TT	NC	NC	TT	TT	NC	CC	NC	TT	TT	TT	TT	TT	TT	TT	TT	TT	NC	TT	TT	TT	NC	NC	NC	TT	TT	TT	TT	TT	CC	TT	CC	NC	NC	TT	TT	TT	TT	NC
6047	Bn-A09-p1931318	0.19	A/G	A09	2024473	AA	GG	AA	NC	NC	NC	GG	NC	AA	AA	GG	GG	GG	NC	NC	GG	GG	GG	AA	NC	AA	AA	GG	NC	NC	GG	NC	NC	AA	AA	GG	AA	NC	NC	NC	GG	GG	GG	NC	AA	GG	NC	GG	NC
6048	Bn-A09-p1860063	0.1	A/G	A09	2076568	AA	GG	AA	AA	NC	GG	NC	AA	AA	AA	NC	AA	AA	GG	GG	GG	GG	GG	GG	GG	GG	GG	NC	GG	GG	GG	GG	GG	GG	GG	GG	GG	GG	GG	AA	GG	AA	GG	GG	GG	GG	GG	GG	AA
6049	Bn-A09-p1858913	0.07	A/G	A09	2077718	AA	GG	AA	AA	AA	AA	NC	GG	GG	GG	NC	GG	NC	AA	AA	AA	AA	AA	AA	AA	AA	AA	NC	AA	AA	AA	AA	AA	AA	AA	AA	AA	AA	AA	GG	AA	GG	AA	AA	AA	AA	AA	AA	GG
6050	Bn-A09-p1858591	0.11	A/G	A09	2077940	AA	GG	GG	NC	NC	AA	NC	GG	GG	GG	NC	GG	GG	AA	AA	AA	AA	AA	AA	AA	AA	AA	NC	AA	AA	AA	AA	AA	AA	AA	AA	AA	AA	AA	GG	AA	GG	AA	AA	AA	AA	AA	AA	GG
6051	Bn-A09-p1858563	0.1	T/C	A09	2078068	TT	CC	TT	NC	NC	CC	NC	TT	TT	TT	NC	TT	TT	CC	CC	CC	CC	CC	CC	CC	CC	CC	NC	CC	CC	CC	CC	CC	CC	CC	CC	CC	CC	CC	TT	CC	TT	CC	CC	CC	CC	CC	CC	TT
6052	Bn-A09-p1856828	0.12	T/G	A09	2079453	TT	GG	GG	NC	NC	TT	NC	GG	GG	GG	GG	GG	GG	TT	TT	TT	TT	TT	TT	TT	TT	TT	NC	TT	TT	TT	TT	TT	TT	TT	TT	TT	TT	TT	GG	TT	GG	TT	TT	TT	TT	TT	TT	GG
6053	Bn-A09-p1786726	0.17	T/C	A09	2140292	TT	CC	TT	NC	TT	NC	CC	NC	CC	CC	NC	CC	NC	CC	CC	CC	CC	CC	TT	NC	TT	TT	CC	NC	CC	CC	TT	TT	TT	TT	CC	TT	CC	CC	CC	CC	CC	CC	CC	TT	CC	CC	CC	CC
6054	Bn-A09-p1785718	0.17	T/C	A09	2141299	TT	CC	TT	TT	TT	NC	CC	NC	CC	CC	NC	CC	NC	CC	CC	CC	CC	CC	TT	NC	TT	TT	CC	NC	CC	CC	TT	TT	TT	TT	CC	TT	CC	CC	NC	CC	CC	CC	CC	TT	CC	CC	CC	CC
6055	Bn-A09-p1785717	0.15	T/C	A09	2141400	TT	CC	TT	TT	TT	NC	CC	NC	CC	CC	NC	CC	NC	CC	CC	CC	CC	CC	TT	NC	TT	TT	CC	NC	CC	CC	TT	TT	TT	TT	CC	TT	CC	CC	NC	CC	CC	CC	CC	TT	CC	CC	CC	CC
6056	Bn-A09-p1760983	0.09	T/C	A09	2176149	TT	CC	NC	NC	NC	TT	TT	TT	TT	TT	NC	TT	TT	TT	TT	TT	TT	TT	TT	TT	TT	TT	TT	TT	TT	TT	TT	TT	NC	TT	TT	TT	TT	TT	NC	TT	TT	TT	TT	TT	TT	TT	TT	TT
6057	Bn-A09-p1746688	0.15	A/G	A09	2187710	AA	GG	AA	AA	AA	NC	AA	AA	AA	AA	AA	AA	AA	AA	AA	AA	AA	AA	GG	NC	GG	GG	AA	NC	AA	AA	GG	GG	GG	GG	AA	GG	AA	AA	AA	AA	AA	AA	AA	GG	AA	AA	AA	AA
6058	Bn-A09-p1746285	0.1	A/T	A09	2188216	AA	TT	TT	TT	TT	NC	TT	TT	TT	TT	TT	TT	TT	TT	TT	TT	TT	TT	AA	NC	AA	AA	TT	NC	TT	TT	AA	AA	AA	AA	TT	AA	TT	TT	TT	TT	TT	TT	TT	AA	TT	TT	TT	TT
6059	Bn-A09-p1727915	0.11	A/C	A09	2206611	AA	CC	CC	CC	CC	AA	NC	CC	CC	CC	CC	CC	CC	AA	AA	AA	AA	AA	AA	AA	AA	AA	NC	AA	AA	AA	AA	AA	AA	AA	AA	AA	AA	AA	NC	AA	CC	AA	AA	AA	AA	AA	AA	CC
6060	Bn-A09-p1727484	0.04	A/G	A09	2207150	AA	GG	GG	GG	GG	AA	NC	GG	GG	GG	GG	GG	GG	AA	AA	AA	AA	AA	NC	AA	GG	GG	AA	AA	AA	AA	GG	GG	NC	NC	AA	NC	AA	AA	GG	AA	GG	AA	AA	GG	AA	AA	AA	GG
6061	Bn-A09-p1719614	0.16	A/C	A09	2215650	AA	CC	CC	CC	CC	NC	AA	NC	AA	AA	NC	NC	NC	AA	AA	AA	AA	AA	CC	NC	CC	CC	NC	NC	AA	AA	CC	CC	CC	CC	AA	CC	AA	AA	NC	AA	AA	AA	AA	CC	AA	AA	AA	AA
6062	Bn-A09-p1690633	0.14	A/C	A09	2233535	AA	CC	CC	CC	CC	NC	NC	CC	CC	CC	NC	CC	CC	AA	AA	AA	AA	AA	CC	NC	CC	CC	NC	NC	AA	AA	CC	CC	NC	CC	AA	CC	AA	AA	CC	AA	CC	AA	AA	CC	AA	AA	AA	CC
6063	Bn-A09-p1674796	0.16	A/G	A09	2261594	AA	GG	GG	GG	GG	NC	NC	GG	GG	GG	NC	GG	GG	AA	AA	AA	AA	AA	GG	NC	GG	GG	NC	NC	AA	AA	GG	GG	GG	GG	AA	GG	AA	AA	GG	AA	GG	AA	AA	GG	AA	AA	AA	GG
6064	Bn-A09-p1674552	0.15	T/C	A09	2261883	TT	CC	CC	CC	CC	NC	NC	CC	CC	CC	NC	CC	CC	TT	TT	TT	TT	TT	CC	NC	CC	CC	NC	NC	TT	TT	CC	CC	CC	CC	TT	CC	TT	TT	CC	TT	CC	TT	TT	CC	TT	TT	TT	CC
6065	Bn-A09-p1670189	0.16	T/C	A09	2263575	TT	CC	CC	CC	CC	NC	NC	CC	CC	CC	NC	CC	CC	TT	TT	TT	TT	TT	CC	NC	CC	CC	NC	NC	TT	TT	CC	CC	CC	CC	TT	CC	TT	TT	CC	TT	CC	TT	TT	CC	TT	TT	TT	CC
6066	Bn-A09-p1670138	0.16	T/C	A09	2263626	TT	CC	CC	CC	CC	NC	NC	CC	CC	CC	NC	CC	CC	TT	TT	TT	TT	TT	CC	NC	CC	CC	NC	NC	TT	TT	CC	CC	CC	CC	TT	CC	TT	TT	CC	TT	CC	TT	TT	CC	TT	TT	TT	CC
6067	Bn-A09-p1634652	0.14	T/C	A09	2292024	TT	CC	TT	TT	TT	NC	NC	NC	CC	CC	NC	NC	NC	CC	CC	CC	CC	CC	TT	NC	TT	TT	CC	NC	CC	CC	TT	TT	TT	TT	TT	TT	CC	CC	CC	CC	CC	CC	CC	TT	CC	CC	CC	CC
6068	Bn-A09-p1634504	0.18	A/G	A09	2292272	AA	GG	GG	GG	GG	NC	GG	GG	GG	GG	GG	GG	GG	AA	AA	AA	AA	AA	GG	NC	GG	GG	NC	NC	AA	AA	GG	GG	GG	GG	GG	GG	AA	AA	NC	AA	GG	AA	AA	GG	AA	AA	AA	GG
6069	Bn-A09-p1623725	0.16	T/G	A09	2302857	TT	GG	GG	GG	GG	TT	GG	GG	GG	GG	GG	GG	GG	TT	TT	TT	TT	TT	TT	TT	TT	TT	NC	TT	TT	TT	TT	TT	TT	TT	GG	TT	TT	TT	NC	TT	GG	TT	TT	TT	TT	TT	TT	GG
6070	Bn-A09-p1608051	0.06	T/C	A09	2318264	TT	CC	NC	NC	NC	CC	TT	TT	TT	TT	TT	TT	TT	CC	CC	CC	CC	CC	CC	CC	CC	CC	NC	CC	CC	CC	CC	CC	CC	CC	NC	CC	CC	CC	NC	CC	TT	CC	CC	CC	CC	CC	CC	TT
6071	Bn-A09-p1603989	0.11	T/C	A09	2323836	TT	CC	TT	TT	TT	CC	TT	TT	TT	TT	NC	TT	TT	CC	CC	CC	CC	CC	CC	CC	CC	CC	CC	CC	CC	CC	CC	CC	CC	CC	TT	CC	CC	CC	NC	CC	TT	CC	CC	CC	CC	CC	CC	TT
6072	Bn-A09-p1603211	0.11	T/C	A09	2324614	TT	CC	TT	TT	TT	CC	TT	TT	TT	TT	NC	TT	TT	CC	CC	CC	CC	CC	CC	CC	CC	CC	NC	CC	CC	CC	CC	CC	CC	CC	TT	CC	CC	CC	NC	CC	TT	CC	CC	CC	CC	CC	CC	TT
6073	Bn-A09-p1603105	0.12	A/C	A09	2324620	AA	CC	CC	CC	CC	AA	CC	CC	CC	CC	NC	CC	CC	AA	AA	AA	AA	AA	AA	AA	AA	AA	NC	AA	AA	AA	AA	AA	AA	AA	CC	AA	AA	AA	NC	AA	CC	AA	AA	AA	AA	AA	AA	CC
6074	Bn-A09-p1552993	0.14	T/G	A09	2375163	TT	GG	TT	TT	TT	GG	NC	NC	GG	GG	NC	NC	NC	GG	GG	GG	GG	GG	GG	GG	GG	GG	GG	GG	GG	GG	GG	GG	GG	GG	TT	GG	GG	GG	NC	GG	GG	GG	GG	GG	GG	GG	GG	GG
6075	Bn-A09-p1550543	0.08	T/G	A09	2375494	TT	GG	NC	NC	NC	GG	NC	GG	GG	GG	GG	GG	GG	GG	GG	GG	GG	GG	GG	GG	GG	GG	GG	GG	GG	GG	GG	GG	NC	GG	NC	GG	GG	GG	GG	GG	GG	GG	GG	GG	GG	GG	GG	GG
6076	Bn-A01-p9150695	0.14	T/C	A09	2449681	TT	CC	CC	CC	CC	CC	TT	NC	TT	TT	NC	NC	NC	CC	CC	CC	CC	CC	CC	CC	CC	CC	NC	CC	CC	CC	CC	CC	NC	CC	TT	CC	CC	CC	TT	CC	CC	CC	CC	CC	CC	CC	CC	CC
6077	Bn-A01-p9149601	0.13	T/C	A09	2450781	TT	CC	CC	CC	CC	TT	CC	CC	CC	CC	CC	CC	CC	TT	TT	TT	TT	TT	TT	TT	TT	TT	NC	TT	TT	TT	TT	TT	TT	TT	CC	TT	TT	TT	CC	TT	TT	TT	TT	TT	TT	TT	TT	TT
6078	Bn-A01-p9146490	0.12	A/G	A09	2454012	AA	GG	AA	AA	AA	AA	NC	AA	AA	AA	AA	AA	AA	AA	AA	AA	AA	AA	AA	AA	AA	AA	AA	AA	AA	AA	AA	AA	AA	AA	GG	AA	AA	AA	AA	AA	AA	AA	AA	AA	AA	AA	AA	AA
6079	Bn-A01-p9145630	0.15	T/C	A09	2454777	TT	CC	TT	TT	TT	TT	NC	TT	TT	TT	NC	TT	TT	TT	TT	TT	TT	TT	TT	TT	TT	TT	NC	TT	TT	TT	TT	TT	TT	TT	CC	TT	TT	TT	NC	TT	TT	TT	TT	TT	TT	TT	TT	TT
6080	Bn-A01-p9130391	0.09	T/G	A09	2468859	TT	GG	TT	TT	TT	GG	TT	TT	TT	TT	NC	TT	TT	GG	GG	GG	GG	GG	GG	GG	GG	GG	GG	GG	GG	GG	GG	GG	GG	GG	TT	GG	GG	GG	NC	GG	GG	GG	GG	GG	GG	GG	GG	GG
6081	Bn-A01-p9075931	0.11	A/G	A09	2511660	AA	GG	GG	GG	GG	GG	AA	NC	AA	AA	NC	NC	NC	GG	GG	GG	GG	GG	GG	GG	GG	GG	GG	GG	GG	GG	GG	GG	NC	GG	AA	GG	GG	GG	NC	GG	GG	GG	GG	GG	GG	GG	GG	GG
6082	Bn-A01-p9075803	0.11	T/C	A09	2511885	TT	CC	CC	CC	CC	CC	TT	NC	TT	TT	NC	NC	NC	CC	CC	CC	CC	CC	CC	CC	CC	CC	CC	CC	CC	CC	CC	CC	NC	CC	TT	CC	CC	CC	NC	CC	CC	CC	CC	CC	CC	CC	CC	CC
6083	Bn-A01-p9004629	0.06	T/C	A09	2580885	TT	CC	TT	CC	TT	CC	NC	TT	TT	TT	NC	TT	TT	CC	CC	CC	CC	CC	CC	CC	CC	CC	NC	CC	CC	CC	CC	CC	CC	CC	CC	CC	CC	CC	NC	CC	CC	CC	CC	CC	CC	CC	CC	CC
6084	Bn-A09-p3051349	0.09	T/C	A09	2971385	TT	CC	TT	TT	TT	CC	NC	TT	TT	TT	TT	TT	TT	CC	CC	CC	CC	CC	CC	CC	CC	CC	NC	CC	TT	CC	TT	TT	CC	CC	CC	CC	CC	CC	TT	CC	CC	CC	CC	CC	CC	CC	CC	CC
6085	Bn-A09-p3064935	0.07	A/G	A09	2999198	AA	GG	AA	GG	AA	GG	GG	NC	GG	GG	NC	GG	NC	GG	GG	GG	GG	GG	GG	GG	GG	GG	GG	GG	AA	GG	AA	AA	GG	GG	GG	GG	GG	GG	NC	GG	GG	GG	GG	GG	GG	GG	GG	GG
6086	Bn-A09-p3116738	0.07	A/G	A09	3051960	AA	GG	AA	AA	AA	GG	NC	AA	AA	AA	AA	AA	AA	GG	GG	GG	GG	GG	GG	GG	GG	GG	NC	GG	AA	AA	AA	AA	GG	GG	GG	GG	GG	GG	AA	GG	GG	GG	GG	GG	GG	GG	GG	GG
6087	Bn-scaff_17190_1-p18409	0.11	A/G	A09	3134656	AA	GG	AA	AA	AA	NC	AA	AA	NC	AA	NC	NC	AA	AA	AA	AA	AA	AA	AA	NC	GG	GG	AA	NC	AA	NC	AA	AA	GG	GG	AA	GG	AA	AA	GG	AA	AA	AA	AA	GG	AA	AA	AA	AA
6088	Bn-A09-p3252267	0.17	A/G	A09	3147306	AA	GG	GG	AA	GG	NC	NC	NC	AA	GG	NC	AA	NC	GG	GG	GG	GG	GG	GG	NC	AA	AA	NC	NC	GG	AA	AA	AA	AA	AA	GG	AA	GG	GG	AA	GG	GG	GG	GG	AA	GG	GG	GG	GG
6089	Bn-A09-p3452203	0.11	A/G	A09	3280466	AA	GG	GG	GG	GG	AA	NC	NC	GG	GG	NC	GG	NC	AA	AA	AA	GG	GG	GG	NC	AA	AA	NC	NC	GG	GG	GG	GG	AA	AA	AA	AA	AA	AA	NC	AA	AA	AA	AA	AA	AA	AA	AA	AA
6090	Bn-A09-p3453706	0.11	A/G	A09	3282202	AA	GG	GG	GG	GG	AA	NC	NC	GG	GG	NC	GG	NC	AA	AA	AA	GG	GG	GG	NC	AA	AA	NC	GG	GG	GG	AA	AA	NC	AA	AA	AA	AA	AA	NC	AA	AA	AA	AA	AA	AA	AA	AA	AA
6091	Bn-A09-p4384911	0.15	A/C	A09	3695572	AA	CC	CC	CC	CC	CC	CC	CC	CC	CC	CC	CC	CC	CC	NC	CC	CC	CC	CC	CC	CC	CC	NC	CC	CC	CC	NC	NC	NC	CC	AA	CC	AA	NC	NC	AA	AA	AA	AA	CC	AA	CC	AA	AA
6092	Bn-A09-p4351470	0.11	T/C	A09	3722469	TT	CC	CC	CC	NC	CC	NC	NC	TT	TT	NC	NC	NC	CC	NC	CC	CC	CC	CC	CC	CC	CC	TT	CC	CC	CC	NC	NC	NC	CC	TT	CC	TT	NC	NC	TT	CC	TT	TT	CC	TT	CC	TT	TT
6093	Bn-A09-p4286317	0.11	T/C	A09	3776170	TT	CC	CC	CC	CC	NC	CC	CC	CC	CC	CC	CC	CC	CC	CC	CC	CC	CC	CC	NC	TT	TT	CC	NC	CC	TT	CC	CC	TT	TT	CC	TT	CC	CC	NC	CC	CC	CC	CC	TT	CC	CC	CC	CC
6094	Bn-A09-p4207679	0.19	A/G	A09	3790233	AA	GG	AA	AA	NC	AA	NC	GG	GG	GG	NC	NC	NC	AA	NC	AA	AA	AA	AA	AA	AA	AA	GG	AA	AA	AA	AA	AA	AA	AA	GG	AA	GG	NC	NC	GG	GG	GG	AA	AA	GG	AA	GG	GG
6095	Bn-A09-p4206179	0.18	A/G	A09	3791633	AA	GG	AA	AA	NC	AA	NC	GG	GG	GG	NC	NC	NC	AA	NC	AA	AA	AA	AA	AA	AA	AA	GG	AA	AA	AA	AA	AA	AA	AA	GG	AA	GG	NC	NC	GG	GG	GG	AA	AA	GG	AA	GG	GG
6096	Bn-A09-p4024494	0.13	T/C	A09	3979360	TT	CC	NC	NC	TT	NC	TT	TT	TT	TT	NC	NC	TT	NC	CC	NC	NC	NC	NC	TT	TT	TT	NC	NC	TT	TT	NC	NC	TT	TT	CC	NC	CC	CC	TT	CC	CC	CC	CC	CC	CC	NC	CC	CC
6097	Bn-A09-p4021115	0.1	T/C	A09	3982256	TT	CC	CC	CC	NC	NC	TT	TT	TT	TT	NC	NC	NC	CC	CC	CC	CC	CC	CC	NC	TT	TT	NC	CC	TT	TT	CC	CC	TT	TT	CC	CC	CC	CC	TT	CC	CC	CC	CC	CC	CC	CC	CC	CC
6098	Bn-A09-p3994437	0.12	A/C	A09	3999368	AA	CC	CC	CC	NC	NC	NC	AA	NC	NC	AA	AA	NC	CC	AA	CC	CC	CC	CC	CC	CC	CC	AA	CC	CC	CC	CC	CC	NC	CC	AA	CC	AA	NC	CC	AA	AA	AA	AA	AA	AA	CC	AA	AA
6099	Bn-A09-p3994064	0.06	T/C	A09	3999641	TT	CC	TT	TT	TT	TT	CC	NC	CC	CC	TT	NC	TT	TT	TT	TT	TT	TT	TT	TT	TT	TT	TT	TT	CC	TT	TT	TT	TT	TT	TT	TT	TT	TT	CC	TT	TT	TT	TT	TT	TT	TT	TT	TT
6100	Bn-A09-p3940779	0.1	T/C	A09	4057953	TT	CC	TT	TT	NC	TT	CC	CC	CC	CC	NC	CC	NC	TT	TT	TT	TT	TT	TT	TT	TT	TT	NC	TT	CC	TT	TT	TT	TT	TT	TT	TT	TT	TT	CC	TT	TT	TT	TT	TT	TT	TT	TT	TT
6101	Bn-A09-p3940412	0.1	A/C	A09	4058433	AA	CC	AA	AA	NC	AA	CC	CC	CC	CC	NC	CC	NC	AA	AA	AA	AA	AA	AA	AA	AA	AA	NC	AA	CC	AA	AA	AA	AA	AA	AA	AA	AA	AA	CC	AA	AA	AA	AA	AA	AA	AA	AA	AA
6102	Bn-A09-p3908310	0.16	A/C	A09	4094872	AA	CC	CC	CC	NC	CC	NC	AA	NC	NC	NC	AA	NC	CC	NC	CC	CC	CC	CC	CC	CC	CC	NC	CC	CC	CC	CC	CC	CC	CC	AA	CC	AA	AA	AA	AA	AA	AA	CC	AA	AA	CC	AA	AA
6103	Bn-A09-p4447029	0.14	A/G	A09	4358862	AA	GG	AA	AA	NC	NC	GG	GG	GG	GG	NC	NC	GG	GG	NC	GG	GG	GG	GG	GG	AA	AA	NC	NC	AA	AA	AA	AA	AA	AA	AA	GG	AA	AA	GG	AA	AA	AA	AA	AA	AA	GG	AA	AA
6104	Bn-A09-p4459348	0.09	A/C	A09	4370304	AA	CC	CC	CC	CC	NC	CC	CC	CC	CC	NC	CC	CC	CC	AA	CC	CC	CC	CC	CC	AA	AA	NC	NC	AA	AA	CC	CC	AA	AA	AA	CC	AA	AA	CC	AA	AA	AA	AA	AA	AA	CC	AA	AA
6105	Bn-A09-p4465163	0.09	T/G	A09	4378070	TT	GG	NC	NC	TT	GG	TT	TT	TT	TT	NC	TT	TT	NC	GG	NC	NC	NC	NC	NC	NC	NC	NC	NC	GG	NC	NC	NC	NC	GG	GG	NC	GG	GG	TT	GG	GG	GG	GG	GG	GG	NC	GG	GG
6106	Bn-A09-p4509627	0.14	A/G	A09	4419878	AA	GG	AA	AA	AA	NC	NC	AA	NC	NC	NC	AA	NC	GG	GG	GG	GG	GG	GG	GG	GG	GG	NC	GG	GG	GG	AA	AA	AA	AA	GG	GG	GG	GG	AA	GG	GG	GG	GG	GG	GG	GG	GG	GG
6107	Bn-A09-p4652268	0.15	T/G	A09	4571985	TT	GG	GG	TT	NC	GG	GG	NC	GG	GG	NC	NC	GG	GG	NC	GG	GG	GG	GG	GG	GG	GG	NC	GG	TT	GG	TT	TT	NC	TT	NC	GG	TT	TT	NC	TT	TT	TT	GG	TT	TT	GG	TT	TT
6108	Bn-A09-p4681749	0.12	T/C	A09	4595959	TT	CC	TT	NC	NC	TT	TT	NC	TT	TT	NC	NC	TT	TT	NC	TT	TT	TT	TT	TT	TT	TT	TT	TT	CC	TT	TT	TT	NC	NC	TT	TT	CC	CC	NC	CC	CC	CC	TT	CC	CC	TT	CC	CC
6109	Bn-A09-p4683384	0.13	A/G	A09	4597594	AA	GG	GG	NC	NC	GG	GG	NC	GG	GG	NC	NC	GG	GG	NC	GG	GG	GG	GG	GG	GG	GG	GG	GG	AA	GG	GG	GG	NC	NC	GG	GG	AA	AA	NC	AA	AA	AA	GG	AA	AA	GG	AA	AA
6110	Bn-A09-p4690204	0.1	T/G	A09	4600648	TT	GG	TT	TT	TT	TT	TT	TT	TT	TT	NC	TT	TT	TT	GG	TT	TT	TT	TT	TT	TT	TT	TT	TT	GG	TT	TT	TT	NC	NC	TT	TT	GG	GG	NC	GG	GG	GG	TT	GG	GG	TT	GG	GG
6111	Bn-A09-p4777728	0.05	T/C	A09	4677262	TT	CC	CC	TT	TT	CC	NC	TT	CC	CC	CC	TT	CC	CC	CC	CC	CC	CC	CC	CC	CC	CC	CC	CC	CC	CC	CC	CC	NC	NC	CC	CC	CC	CC	TT	CC	CC	CC	CC	CC	CC	CC	CC	CC
6112	Bn-A09-p4862871	0.16	A/G	A09	4769983	AA	GG	GG	GG	GG	NC	GG	GG	GG	GG	NC	GG	GG	GG	NC	GG	GG	GG	GG	NC	AA	AA	GG	NC	AA	AA	GG	GG	NC	GG	GG	GG	AA	NC	GG	AA	AA	AA	AA	AA	GG	GG	AA	AA
6113	Bn-Scaffold000321-p12341	0.15	A/C	A09	4849988	AA	CC	CC	AA	CC	CC	CC	CC	CC	CC	CC	CC	CC	CC	NC	CC	CC	CC	CC	CC	CC	CC	CC	CC	AA	CC	CC	CC	CC	CC	AA	CC	AA	AA	CC	AA	AA	AA	CC	AA	CC	AA	AA	AA
6114	Bn-Scaffold000321-p22681	0.17	A/C	A09	4856271	AA	CC	CC	CC	AA	NC	NC	AA	NC	NC	NC	NC	NC	CC	CC	CC	CC	CC	CC	CC	CC	CC	CC	CC	CC	CC	CC	CC	CC	CC	CC	CC	CC	CC	CC	CC	CC	CC	AA	CC	CC	CC	CC	CC
6115	Bn-Scaffold000321-p23017	0.16	A/C	A09	4856673	AA	CC	CC	CC	AA	NC	NC	AA	NC	NC	NC	NC	NC	CC	CC	CC	CC	CC	CC	CC	CC	CC	NC	CC	CC	CC	CC	CC	CC	CC	CC	CC	CC	CC	CC	CC	CC	CC	AA	CC	CC	CC	CC	CC
6116	Bn-Scaffold000321-p23141	0.18	A/G	A09	4856797	AA	GG	AA	AA	GG	NC	NC	GG	NC	NC	NC	NC	NC	AA	AA	AA	AA	AA	AA	AA	AA	AA	NC	AA	AA	AA	AA	AA	AA	AA	AA	AA	AA	AA	AA	AA	AA	AA	GG	AA	AA	AA	AA	AA
6117	Bn-Scaffold000321-p23083	0.19	T/C	A09	4856839	TT	CC	CC	CC	TT	NC	NC	TT	NC	NC	NC	NC	NC	CC	CC	CC	CC	CC	CC	CC	CC	CC	CC	CC	CC	CC	CC	CC	NC	CC	NC	CC	CC	CC	CC	CC	CC	CC	TT	CC	CC	CC	CC	CC
6118	Bn-Scaffold000321-p23356	0.13	T/G	A09	4857014	TT	GG	TT	TT	GG	NC	TT	GG	TT	TT	NC	NC	TT	TT	TT	TT	TT	TT	TT	TT	TT	TT	TT	TT	TT	TT	TT	TT	TT	TT	TT	TT	TT	TT	TT	TT	TT	TT	GG	TT	TT	TT	TT	TT
6119	Bn-A09-p5189883	0.18	A/C	A09	4861834	AA	CC	CC	CC	AA	NC	NC	AA	NC	NC	NC	NC	NC	CC	CC	CC	CC	CC	CC	CC	CC	CC	NC	CC	CC	CC	CC	CC	NC	CC	CC	CC	CC	CC	CC	CC	CC	CC	AA	CC	CC	CC	CC	CC
6120	Bn-A09-p5190641	0.18	A/G	A09	4862958	AA	GG	AA	AA	GG	NC	NC	GG	NC	NC	NC	NC	NC	AA	AA	AA	AA	AA	AA	AA	AA	AA	NC	AA	AA	AA	AA	AA	NC	AA	AA	AA	AA	AA	AA	AA	AA	AA	GG	AA	AA	AA	AA	AA
6121	Bn-A09-p5215814	0.2	T/G	A09	4887506	TT	GG	GG	GG	NC	NC	NC	NC	NC	NC	NC	GG	NC	GG	NC	GG	GG	NC	GG	GG	GG	GG	NC	GG	TT	GG	GG	GG	GG	GG	GG	GG	TT	TT	GG	TT	TT	TT	TT	TT	GG	TT	TT	TT
6122	Bn-A09-p5219527	0.19	T/G	A09	4891216	TT	GG	GG	GG	GG	GG	GG	GG	GG	GG	NC	GG	GG	GG	NC	GG	GG	GG	GG	GG	GG	GG	GG	GG	TT	GG	GG	GG	GG	GG	GG	GG	TT	TT	GG	TT	TT	TT	TT	TT	GG	TT	TT	TT
6123	Bn-A09-p5258401	0.16	A/C	A09	4934029	AA	CC	NC	AA	CC	NC	CC	CC	CC	CC	NC	CC	CC	NC	AA	NC	NC	CC	NC	AA	AA	AA	NC	AA	AA	NC	NC	AA	AA	NC	AA	NC	AA	AA	NC	AA	AA	AA	AA	AA	AA	NC	AA	AA
6124	Bn-A09-p5285034	0.17	A/G	A09	4955190	AA	GG	GG	AA	GG	GG	GG	GG	GG	GG	NC	GG	GG	GG	NC	GG	GG	GG	GG	GG	GG	GG	GG	GG	AA	GG	GG	GG	NC	GG	AA	GG	AA	AA	GG	AA	AA	AA	AA	AA	GG	GG	AA	AA
6125	Bn-A09-p5286216	0.15	A/C	A09	4956372	AA	CC	CC	NC	CC	CC	CC	CC	CC	CC	NC	CC	CC	CC	NC	CC	CC	CC	CC	CC	CC	CC	CC	CC	AA	CC	CC	CC	CC	CC	NC	CC	AA	AA	CC	AA	AA	AA	AA	AA	CC	CC	AA	AA
6126	Bn-A09-p5327731	0.2	T/C	A09	5008498	TT	CC	CC	TT	TT	NC	NC	TT	NC	NC	NC	NC	NC	CC	CC	CC	CC	NC	CC	CC	CC	CC	CC	CC	CC	CC	CC	CC	CC	CC	TT	CC	CC	CC	NC	CC	CC	CC	CC	CC	CC	CC	CC	CC
6127	Bn-A09-p7331063	0.08	A/G	A09	5541252	AA	GG	GG	AA	GG	GG	GG	GG	GG	GG	GG	GG	NC	GG	GG	GG	GG	GG	GG	GG	NC	AA	GG	GG	GG	GG	GG	GG	NC	GG	NC	GG	GG	GG	GG	GG	GG	GG	GG	GG	GG	GG	GG	GG
6128	Bn-A09-p7331034	0.1	A/G	A09	5541381	AA	GG	AA	GG	AA	NC	AA	AA	AA	AA	AA	AA	NC	AA	AA	AA	AA	AA	AA	NC	GG	GG	AA	NC	AA	AA	AA	AA	AA	AA	GG	AA	AA	AA	AA	AA	AA	AA	AA	AA	AA	AA	AA	AA
6129	Bn-A09-p7329993	0.07	T/C	A09	5542411	TT	CC	CC	TT	CC	CC	CC	CC	CC	CC	CC	CC	NC	CC	CC	CC	CC	CC	CC	CC	NC	TT	CC	CC	CC	CC	CC	CC	NC	CC	NC	CC	CC	CC	CC	CC	CC	CC	CC	CC	CC	CC	CC	CC
6130	Bn-A09-p6630867	0.18	T/C	A09	6356015	TT	CC	TT	TT	TT	NC	TT	TT	TT	TT	TT	NC	TT	TT	NC	TT	TT	TT	TT	TT	TT	CC	NC	TT	TT	TT	TT	TT	TT	TT	TT	TT	CC	CC	TT	CC	CC	CC	TT	CC	TT	CC	CC	TT
6131	Bn-A09-p6574470	0.19	T/C	A09	6430106	TT	CC	CC	TT	CC	NC	NC	CC	NC	NC	NC	NC	NC	TT	TT	TT	TT	NC	TT	TT	NC	TT	NC	TT	CC	TT	TT	TT	CC	CC	TT	TT	TT	TT	NC	TT	TT	TT	TT	TT	CC	TT	TT	TT
6132	Bn-A09-p6133524	0.1	T/C	A09	6512728	TT	CC	TT	TT	CC	NC	TT	CC	TT	TT	TT	TT	CC	TT	NC	CC	CC	CC	CC	NC	TT	TT	TT	CC	CC	CC	CC	CC	CC	CC	TT	CC	TT	TT	TT	TT	TT	TT	TT	TT	TT	TT	TT	TT
6133	Bn-A09-p6021939	0.1	T/C	A09	6660982	TT	CC	TT	TT	CC	NC	TT	CC	TT	TT	TT	NC	CC	TT	CC	CC	CC	CC	CC	NC	TT	TT	CC	CC	CC	CC	CC	CC	NC	CC	TT	CC	CC	CC	TT	CC	CC	CC	TT	CC	TT	CC	CC	TT
6134	Bn-A09-p7454442	0.11	A/G	A09	6949398	AA	GG	AA	GG	NC	GG	AA	NC	AA	AA	NC	NC	AA	GG	GG	NC	NC	NC	NC	GG	GG	GG	AA	NC	NC	NC	NC	NC	NC	NC	GG	NC	GG	GG	AA	AA	GG	GG	AA	GG	AA	AA	GG	AA
6135	Bn-A09-p7472401	0.04	T/G	A09	6974216	TT	GG	GG	GG	GG	GG	GG	GG	GG	GG	GG	NC	TT	GG	GG	GG	GG	GG	GG	GG	GG	GG	TT	GG	GG	GG	GG	GG	GG	GG	GG	GG	GG	GG	GG	TT	GG	GG	GG	GG	GG	TT	GG	GG
6136	Bn-A09-p7494889	0.06	A/G	A09	6996577	AA	GG	GG	GG	NC	GG	GG	NC	GG	GG	GG	GG	GG	GG	GG	AA	AA	AA	AA	NC	GG	GG	AA	NC	NC	AA	NC	NC	AA	AA	GG	NC	GG	GG	GG	AA	GG	GG	GG	GG	GG	NC	GG	GG
6137	Bn-A09-p8770590	0.09	A/C	A09	7176954	AA	CC	AA	AA	AA	NC	AA	AA	AA	AA	AA	CC	AA	AA	NC	AA	AA	AA	AA	AA	AA	AA	CC	AA	AA	AA	AA	AA	AA	AA	AA	AA	CC	CC	AA	CC	CC	CC	AA	CC	AA	CC	CC	AA
6138	Bn-A09-p8787239	0.12	T/C	A09	7182553	TT	CC	TT	TT	TT	NC	TT	TT	TT	TT	NC	CC	TT	TT	NC	TT	TT	TT	TT	TT	TT	TT	CC	TT	TT	TT	TT	TT	TT	TT	TT	TT	CC	CC	TT	CC	CC	CC	TT	CC	TT	CC	CC	TT
6139	Bn-A09-p8788225	0.13	A/G	A09	7182817	AA	GG	GG	GG	GG	NC	GG	GG	GG	GG	NC	AA	GG	GG	NC	GG	GG	GG	GG	GG	GG	GG	AA	GG	GG	GG	GG	GG	GG	GG	GG	GG	AA	AA	GG	AA	AA	AA	GG	AA	GG	AA	AA	GG
6140	Bn-A09-p8791527	0.09	A/C	A09	7184991	AA	CC	CC	CC	CC	NC	CC	CC	CC	CC	CC	AA	CC	CC	NC	CC	CC	CC	CC	CC	CC	CC	AA	CC	CC	CC	CC	CC	CC	CC	CC	CC	AA	AA	CC	AA	AA	AA	CC	AA	CC	AA	AA	CC
6141	Bn-A09-p8291726	0.09	T/C	A09	7770289	TT	CC	TT	TT	CC	NC	NC	CC	TT	TT	TT	TT	CC	TT	NC	CC	CC	CC	CC	CC	TT	TT	TT	CC	CC	CC	CC	CC	NC	CC	TT	CC	TT	TT	TT	TT	TT	TT	TT	TT	TT	TT	TT	TT
6142	Bn-A09-p8591730	0.14	T/G	A09	8020115	TT	GG	TT	GG	GG	NC	NC	GG	TT	TT	NC	GG	TT	TT	NC	TT	TT	TT	TT	TT	TT	TT	NC	TT	GG	TT	GG	GG	GG	GG	TT	TT	GG	GG	TT	TT	GG	GG	TT	GG	GG	TT	GG	TT
6143	Bn-A09-p8591746	0.13	A/G	A09	8020232	AA	GG	GG	AA	AA	NC	NC	AA	GG	GG	NC	AA	GG	GG	NC	GG	GG	GG	GG	GG	GG	GG	NC	GG	AA	GG	AA	AA	AA	AA	GG	GG	AA	AA	GG	GG	AA	AA	GG	AA	AA	GG	AA	GG
6144	Bn-A09-p8823667	0.09	T/C	A09	8090173	TT	CC	CC	TT	CC	NC	CC	CC	CC	CC	CC	TT	NC	CC	NC	CC	CC	CC	CC	CC	CC	CC	TT	CC	CC	CC	CC	CC	CC	CC	CC	CC	TT	TT	NC	TT	TT	TT	CC	TT	CC	TT	TT	CC
6145	Bn-A09-p8823608	0.09	T/C	A09	8090214	TT	CC	CC	TT	CC	NC	CC	CC	CC	CC	CC	TT	NC	CC	NC	CC	CC	CC	CC	CC	CC	CC	TT	CC	CC	CC	CC	CC	CC	CC	CC	CC	TT	TT	NC	TT	TT	TT	CC	TT	CC	TT	TT	CC
6146	Bn-A09-p9063447	0.09	A/C	A09	8247204	AA	CC	AA	CC	AA	NC	NC	AA	AA	AA	NC	CC	CC	AA	NC	AA	AA	AA	AA	AA	CC	CC	CC	AA	CC	AA	CC	CC	CC	CC	CC	AA	CC	CC	CC	AA	CC	CC	AA	CC	AA	CC	CC	AA
6147	Bn-A09-p9083366	0.12	A/G	A09	8261072	AA	GG	AA	NC	AA	NC	NC	AA	AA	AA	AA	AA	NC	AA	NC	AA	AA	AA	AA	AA	AA	AA	GG	AA	GG	AA	GG	GG	NC	NC	AA	AA	GG	GG	GG	AA	GG	GG	AA	GG	AA	NC	GG	AA
6148	Bn-A09-p9083445	0.14	T/C	A09	8261249	TT	CC	TT	NC	TT	NC	NC	TT	TT	TT	TT	TT	NC	TT	NC	TT	TT	TT	TT	TT	TT	TT	NC	TT	CC	TT	CC	CC	NC	NC	TT	TT	CC	CC	CC	TT	CC	CC	TT	CC	TT	NC	CC	TT
6149	Bn-A09-p9100736	0.07	A/G	A09	8280520	AA	GG	GG	GG	GG	NC	GG	GG	GG	GG	NC	AA	GG	GG	GG	GG	GG	GG	GG	GG	AA	AA	GG	GG	GG	GG	GG	GG	NC	GG	AA	GG	GG	GG	GG	GG	GG	GG	GG	GG	GG	GG	GG	GG
6150	Bn-A09-p9103739	0.09	A/C	A09	8283274	AA	CC	AA	AA	AA	NC	AA	AA	AA	AA	NC	CC	AA	AA	AA	AA	AA	AA	AA	AA	CC	CC	AA	AA	AA	AA	AA	AA	AA	AA	CC	AA	AA	AA	AA	AA	AA	AA	AA	AA	AA	CC	AA	AA
6151	Bn-A09-p9135388	0.13	A/G	A09	8316886	AA	GG	AA	AA	AA	NC	NC	AA	AA	AA	NC	GG	AA	AA	NC	AA	AA	AA	AA	AA	AA	AA	GG	AA	GG	AA	GG	GG	AA	AA	AA	AA	GG	GG	GG	AA	GG	GG	AA	GG	AA	GG	GG	AA
6152	Bn-A09-p9325852	0.09	T/G	A09	8414605	TT	GG	TT	TT	TT	GG	GG	GG	GG	GG	GG	TT	GG	GG	NC	GG	GG	GG	GG	GG	GG	GG	TT	GG	GG	GG	GG	GG	GG	GG	GG	GG	TT	TT	GG	TT	TT	TT	GG	TT	TT	GG	TT	GG
6153	Bn-A09-p9325966	0.15	T/C	A09	8414720	TT	CC	TT	TT	TT	NC	CC	CC	CC	CC	NC	TT	CC	CC	NC	CC	CC	CC	CC	CC	CC	CC	TT	CC	CC	CC	CC	CC	NC	CC	CC	CC	TT	TT	CC	TT	TT	TT	CC	TT	TT	CC	TT	CC
6154	Bn-A09-p9379347	0.14	A/G	A09	8460907	AA	GG	AA	AA	AA	GG	NC	GG	GG	GG	NC	AA	GG	AA	GG	GG	GG	GG	GG	GG	GG	GG	NC	GG	AA	GG	GG	GG	GG	GG	GG	GG	GG	GG	AA	AA	GG	GG	GG	GG	AA	GG	GG	GG
6155	Bn-A09-p9443127	0.12	A/G	A09	8525785	AA	GG	GG	GG	GG	NC	AA	AA	AA	AA	NC	GG	GG	GG	AA	AA	AA	AA	AA	AA	GG	GG	NC	AA	AA	AA	AA	AA	NC	NC	GG	AA	AA	AA	GG	GG	AA	AA	AA	AA	GG	GG	AA	AA
6156	Bn-A09-p9445474	0.14	A/C	A09	8528132	AA	CC	AA	AA	AA	NC	CC	CC	CC	CC	NC	AA	AA	AA	CC	CC	CC	CC	CC	CC	AA	AA	NC	CC	CC	CC	CC	CC	NC	AA	AA	CC	CC	CC	AA	AA	CC	CC	CC	CC	AA	AA	CC	CC
6157	Bn-A09-p9450916	0.13	A/G	A09	8533578	AA	GG	AA	AA	AA	NC	GG	GG	GG	GG	NC	AA	AA	AA	GG	GG	GG	GG	GG	GG	AA	AA	GG	GG	GG	GG	GG	GG	NC	AA	AA	GG	GG	GG	AA	AA	GG	GG	GG	GG	AA	AA	GG	GG
6158	Bn-A09-p9450845	0.12	T/C	A09	8533607	TT	CC	TT	TT	TT	NC	CC	CC	CC	CC	NC	TT	TT	TT	CC	CC	CC	CC	CC	CC	TT	TT	CC	CC	CC	CC	CC	CC	TT	TT	TT	CC	CC	CC	TT	TT	CC	CC	CC	CC	TT	TT	CC	CC
6159	Bn-A09-p9563670	0.12	A/C	A09	8632528	AA	CC	CC	CC	CC	NC	NC	AA	AA	AA	NC	CC	CC	CC	AA	AA	AA	AA	AA	AA	CC	CC	NC	AA	CC	AA	AA	AA	CC	CC	CC	AA	AA	AA	CC	CC	AA	AA	AA	AA	CC	CC	AA	AA
6160	Bn-A09-p9563948	0.12	T/C	A09	8632789	TT	CC	TT	TT	TT	NC	NC	CC	CC	CC	NC	TT	TT	TT	CC	CC	CC	CC	CC	CC	TT	TT	NC	CC	TT	CC	CC	CC	TT	TT	TT	CC	CC	CC	TT	TT	CC	CC	CC	CC	TT	TT	CC	CC
6161	Bn-A09-p9655424	0.05	A/C	A09	8725823	AA	CC	CC	CC	CC	NC	CC	NC	CC	CC	NC	AA	AA	CC	CC	CC	CC	CC	CC	CC	AA	AA	CC	CC	CC	CC	CC	CC	CC	CC	AA	CC	CC	CC	CC	CC	CC	CC	CC	CC	CC	CC	CC	CC
6162	Bn-A09-p9656145	0.12	A/G	A09	8726638	AA	GG	GG	GG	GG	NC	NC	GG	GG	GG	NC	AA	AA	GG	GG	GG	GG	GG	GG	GG	AA	AA	GG	GG	AA	GG	GG	GG	GG	GG	AA	GG	GG	GG	GG	GG	GG	GG	GG	GG	GG	GG	GG	GG
6163	Bn-A09-p9724274	0.08	A/G	A09	8782053	AA	GG	AA	AA	AA	NC	AA	AA	AA	AA	AA	AA	AA	AA	AA	AA	AA	AA	AA	AA	GG	GG	AA	AA	AA	AA	AA	AA	GG	GG	GG	AA	AA	AA	AA	AA	AA	AA	AA	AA	AA	AA	AA	AA
6164	Bn-A09-p9789898	0.05	A/G	A09	8845524	AA	GG	AA	AA	AA	NC	AA	AA	AA	AA	AA	AA	AA	AA	AA	AA	AA	AA	AA	AA	GG	GG	AA	AA	AA	AA	AA	AA	AA	AA	GG	AA	AA	AA	AA	AA	AA	AA	AA	AA	AA	AA	AA	AA
6165	Bn-A09-p9865556	0.12	A/G	A09	8894275	AA	GG	GG	GG	GG	NC	GG	GG	GG	GG	NC	AA	AA	GG	GG	GG	GG	GG	GG	GG	AA	AA	GG	GG	GG	GG	GG	GG	NC	NC	AA	GG	GG	GG	GG	GG	GG	GG	GG	GG	GG	GG	GG	GG
6166	Bn-A09-p9877560	0.12	A/G	A09	8899355	AA	GG	GG	GG	GG	NC	GG	GG	GG	GG	NC	AA	AA	GG	GG	GG	GG	GG	GG	GG	AA	AA	GG	GG	GG	GG	GG	GG	AA	AA	AA	GG	GG	GG	GG	GG	GG	GG	GG	GG	GG	GG	GG	GG
6167	Bn-A09-p9878665	0.11	T/C	A09	8900459	TT	CC	TT	TT	TT	NC	TT	TT	TT	TT	NC	CC	CC	TT	TT	TT	TT	TT	TT	TT	CC	CC	TT	TT	TT	TT	TT	TT	NC	CC	CC	TT	TT	TT	TT	TT	TT	TT	TT	TT	TT	TT	TT	TT
6168	Bn-scaff_17174_1-p388642	0.07	A/C	A09	8985295	AA	CC	CC	CC	CC	NC	CC	CC	CC	CC	CC	CC	CC	CC	NC	CC	CC	CC	CC	CC	NC	NC	AA	CC	NC	CC	AA	AA	NC	CC	NC	CC	AA	AA	CC	CC	CC	AA	CC	AA	CC	CC	AA	CC
6169	Bn-A09-p10024669	0.18	A/G	A09	9008954	AA	GG	AA	AA	AA	NC	NC	AA	AA	AA	AA	GG	AA	AA	NC	AA	AA	AA	AA	AA	GG	GG	NC	AA	GG	AA	GG	GG	AA	AA	GG	AA	GG	GG	AA	AA	AA	GG	AA	GG	AA	AA	GG	AA
6170	Bn-A09-p10064024	0.08	A/C	A09	9050849	AA	CC	AA	AA	AA	AA	CC	CC	AA	AA	AA	CC	CC	AA	NC	AA	AA	AA	AA	AA	AA	AA	NC	AA	CC	AA	CC	CC	AA	AA	AA	AA	CC	CC	AA	AA	AA	CC	AA	CC	AA	AA	CC	AA
6171	Bn-A09-p14205256	0.16	A/G	A09	9151261	AA	GG	GG	AA	GG	NC	GG	GG	GG	GG	NC	NC	GG	AA	NC	GG	GG	GG	GG	AA	AA	AA	NC	GG	GG	GG	AA	AA	AA	AA	AA	GG	AA	AA	GG	GG	AA	AA	GG	AA	GG	GG	AA	GG
6172	Bn-A09-p14204447	0.16	T/C	A09	9151701	TT	CC	CC	TT	CC	NC	CC	CC	CC	CC	NC	NC	CC	TT	NC	CC	CC	CC	CC	TT	TT	TT	NC	CC	CC	CC	TT	TT	TT	TT	TT	CC	TT	TT	CC	CC	TT	TT	CC	TT	CC	CC	TT	CC
6173	Bn-A09-p14161665	0.15	T/G	A09	9192200	TT	GG	GG	TT	GG	NC	TT	TT	GG	TT	NC	NC	TT	TT	NC	GG	GG	GG	GG	TT	TT	TT	NC	GG	GG	GG	TT	TT	NC	NC	TT	GG	TT	TT	TT	GG	GG	TT	GG	TT	GG	GG	TT	GG
6174	Bn-A09-p14147959	0.09	A/C	A09	9216896	AA	CC	AA	AA	AA	NC	NC	CC	AA	NC	AA	NC	CC	AA	NC	AA	AA	AA	AA	AA	AA	AA	CC	AA	AA	AA	CC	CC	NC	NC	AA	AA	CC	CC	NC	AA	AA	CC	AA	CC	AA	AA	CC	AA
6175	Bn-A09-p14137599	0.09	A/G	A09	9224488	AA	GG	AA	GG	AA	NC	GG	GG	AA	AA	AA	AA	GG	GG	AA	AA	AA	AA	AA	GG	GG	GG	AA	AA	AA	AA	AA	AA	NC	NC	GG	AA	AA	AA	AA	AA	AA	AA	AA	AA	AA	AA	AA	AA
6176	Bn-A09-p14137381	0.08	T/C	A09	9224706	TT	CC	CC	TT	CC	NC	TT	TT	CC	CC	CC	CC	TT	TT	CC	CC	CC	CC	CC	TT	TT	TT	CC	CC	CC	CC	CC	CC	CC	CC	TT	CC	CC	CC	CC	CC	CC	CC	CC	CC	CC	CC	CC	CC
6177	Bn-A09-p14133028	0.1	A/C	A09	9227947	AA	CC	AA	AA	AA	NC	NC	CC	AA	CC	AA	NC	CC	AA	NC	AA	AA	AA	AA	AA	AA	AA	CC	AA	AA	AA	CC	CC	CC	CC	AA	AA	CC	CC	CC	AA	AA	CC	AA	CC	AA	AA	CC	AA
6178	Bn-A09-p14132945	0.13	A/C	A09	9228132	AA	CC	CC	CC	CC	NC	NC	AA	CC	AA	NC	NC	AA	CC	NC	CC	CC	CC	CC	CC	CC	CC	NC	CC	CC	CC	AA	AA	AA	AA	CC	CC	AA	AA	AA	CC	CC	AA	CC	AA	CC	CC	AA	CC
6179	Bn-A09-p10172534	0.13	A/G	A09	9249643	AA	GG	AA	GG	AA	NC	NC	GG	AA	AA	AA	GG	GG	GG	NC	AA	AA	AA	AA	GG	GG	GG	GG	AA	AA	AA	GG	GG	NC	GG	GG	AA	GG	GG	AA	AA	GG	GG	AA	GG	AA	AA	GG	AA
6180	Bn-A09-p10212674	0.15	A/G	A09	9293695	AA	GG	AA	GG	AA	NC	GG	GG	AA	AA	AA	GG	GG	GG	NC	AA	AA	AA	AA	GG	GG	GG	NC	AA	GG	AA	GG	GG	GG	GG	GG	AA	GG	GG	AA	AA	GG	GG	GG	GG	AA	AA	GG	GG
6181	Bn-A09-p10318807	0.08	A/G	A09	9550629	AA	GG	AA	GG	GG	NC	GG	GG	AA	AA	NC	GG	GG	GG	NC	AA	AA	AA	AA	GG	GG	GG	GG	AA	AA	AA	GG	GG	GG	GG	GG	AA	GG	GG	AA	AA	GG	GG	AA	GG	AA	AA	GG	AA
6182	Bn-A09-p10325493	0.08	T/G	A09	9571333	TT	GG	TT	GG	GG	GG	GG	GG	TT	TT	NC	GG	GG	GG	GG	TT	TT	TT	TT	GG	GG	GG	GG	NC	TT	TT	GG	GG	NC	GG	GG	TT	GG	GG	TT	NC	GG	GG	TT	GG	NC	NC	GG	TT
6183	Bn-A09-p10329846	0.12	A/G	A09	9575728	AA	GG	AA	GG	GG	NC	GG	GG	AA	AA	NC	GG	GG	GG	NC	AA	AA	AA	AA	GG	GG	GG	GG	AA	AA	AA	GG	GG	NC	GG	GG	AA	GG	GG	AA	AA	GG	GG	AA	GG	AA	AA	GG	AA
6184	Bn-A09-p10343752	0.12	A/G	A09	9589766	AA	GG	AA	GG	AA	NC	GG	NC	AA	AA	AA	NC	NC	GG	NC	AA	AA	AA	AA	GG	GG	GG	GG	AA	AA	AA	GG	GG	AA	AA	GG	AA	GG	GG	AA	AA	GG	GG	AA	GG	AA	AA	GG	AA
6185	Bn-A09-p13983626	0.13	T/G	A09	9757103	TT	GG	TT	TT	GG	TT	NC	TT	TT	TT	TT	TT	TT	TT	TT	TT	TT	TT	TT	TT	TT	TT	GG	TT	TT	TT	TT	TT	TT	TT	TT	TT	TT	TT	TT	GG	GG	TT	GG	TT	GG	GG	TT	GG
6186	Bn-A09-p13983057	0.07	A/G	A09	9757565	AA	GG	GG	GG	AA	GG	NC	GG	GG	GG	GG	GG	GG	GG	GG	GG	GG	GG	GG	GG	GG	GG	AA	GG	GG	GG	GG	GG	NC	GG	GG	GG	GG	GG	GG	AA	AA	GG	AA	GG	AA	AA	GG	AA
6187	Bn-A09-p13970641	0.09	A/C	A09	9771037	AA	CC	AA	AA	CC	AA	AA	AA	AA	AA	AA	AA	AA	AA	AA	AA	AA	AA	AA	AA	AA	AA	CC	AA	AA	AA	AA	AA	AA	AA	AA	AA	AA	AA	AA	CC	CC	AA	CC	AA	CC	AA	AA	CC
6188	Bn-A09-p13969906	0.11	A/G	A09	9771872	AA	GG	AA	AA	GG	AA	AA	AA	AA	AA	AA	AA	AA	AA	AA	AA	AA	AA	AA	AA	AA	AA	GG	AA	AA	AA	AA	AA	NC	AA	AA	AA	AA	AA	AA	GG	GG	AA	GG	AA	GG	AA	AA	GG
6189	Bn-A09-p13883964	0.13	T/G	A09	9905838	TT	GG	TT	TT	GG	TT	TT	TT	TT	TT	TT	TT	TT	TT	TT	TT	TT	TT	TT	TT	TT	TT	GG	TT	TT	TT	TT	TT	TT	TT	TT	TT	TT	TT	TT	GG	GG	TT	GG	TT	GG	TT	TT	GG
6190	Bn-A09-p13836909	0.11	A/G	A09	9944046	AA	GG	GG	GG	NC	NC	GG	GG	GG	GG	NC	NC	GG	GG	NC	GG	GG	GG	GG	GG	GG	GG	NC	GG	GG	GG	AA	AA	NC	NC	GG	GG	AA	AA	GG	NC	NC	AA	NC	AA	NC	AA	AA	NC
6191	Bn-A09-p13827572	0.13	A/G	A09	9946427	AA	GG	AA	AA	GG	AA	AA	AA	AA	AA	AA	AA	AA	AA	AA	AA	AA	AA	AA	AA	AA	AA	GG	AA	AA	AA	AA	AA	NC	AA	AA	AA	AA	AA	AA	GG	GG	AA	GG	AA	GG	AA	AA	GG
6192	Bn-A09-p13827633	0.1	A/G	A09	9946466	AA	GG	AA	AA	GG	AA	AA	AA	AA	GG	AA	AA	AA	AA	AA	AA	AA	AA	AA	AA	AA	AA	GG	AA	AA	AA	AA	AA	GG	GG	AA	AA	AA	AA	GG	GG	GG	AA	GG	AA	GG	AA	AA	GG
6193	Bn-A09-p13731617	0.12	A/G	A09	10037743	AA	GG	AA	AA	GG	AA	NC	GG	AA	AA	NC	AA	GG	AA	AA	AA	AA	AA	AA	AA	AA	AA	GG	AA	AA	AA	AA	AA	AA	AA	AA	AA	AA	AA	AA	GG	GG	AA	GG	AA	GG	GG	AA	GG
6194	Bn-A09-p13731672	0.11	T/C	A09	10037788	TT	CC	TT	TT	CC	TT	NC	CC	TT	TT	NC	TT	CC	TT	TT	TT	TT	TT	TT	TT	TT	TT	CC	TT	TT	TT	TT	TT	TT	TT	TT	TT	TT	TT	TT	CC	CC	TT	CC	TT	CC	CC	TT	CC
6195	Bn-A09-p13731601	0.1	A/C	A09	10037859	AA	CC	CC	CC	AA	CC	CC	CC	CC	CC	NC	CC	CC	CC	CC	CC	CC	CC	CC	CC	CC	CC	AA	CC	CC	CC	CC	CC	CC	CC	CC	CC	CC	CC	CC	AA	AA	CC	AA	CC	AA	AA	CC	AA
6196	Bn-A09-p13730999	0.1	A/C	A09	10038369	AA	CC	CC	CC	AA	CC	CC	CC	CC	CC	NC	CC	CC	CC	CC	CC	CC	CC	CC	CC	CC	CC	AA	CC	CC	CC	CC	CC	CC	CC	CC	CC	CC	CC	CC	AA	AA	CC	AA	CC	AA	AA	CC	AA
6197	Bn-A09-p13730527	0.12	A/G	A09	10038841	AA	GG	AA	AA	GG	AA	AA	NC	AA	AA	NC	AA	NC	AA	AA	AA	AA	AA	AA	AA	AA	AA	GG	AA	AA	AA	AA	AA	AA	AA	AA	AA	AA	AA	AA	GG	GG	AA	GG	AA	GG	GG	AA	GG
6198	Bn-A09-p13729226	0.13	T/C	A09	10039876	TT	CC	TT	TT	CC	TT	NC	CC	TT	TT	NC	TT	CC	TT	TT	TT	TT	TT	TT	TT	TT	TT	CC	TT	TT	TT	TT	TT	TT	TT	TT	TT	TT	TT	TT	CC	CC	TT	CC	TT	CC	CC	TT	CC
6199	Bn-A09-p13729175	0.12	T/C	A09	10040027	TT	CC	CC	CC	TT	CC	CC	CC	CC	CC	NC	CC	CC	CC	CC	CC	CC	CC	CC	CC	CC	CC	TT	CC	CC	CC	CC	CC	CC	CC	CC	CC	CC	CC	CC	TT	TT	CC	TT	CC	TT	TT	CC	TT
6200	Bn-A09-p13729060	0.11	A/G	A09	10040142	AA	GG	GG	GG	AA	GG	GG	GG	GG	GG	NC	GG	GG	GG	GG	GG	GG	GG	GG	GG	GG	GG	AA	GG	GG	GG	GG	GG	NC	GG	GG	GG	GG	GG	GG	AA	AA	GG	AA	GG	AA	AA	GG	AA
6201	Bn-A09-p13727740	0.08	A/G	A09	10041357	AA	GG	AA	AA	GG	AA	NC	GG	AA	AA	AA	AA	GG	AA	AA	AA	AA	AA	AA	AA	AA	AA	GG	AA	AA	AA	AA	AA	AA	AA	AA	AA	AA	AA	AA	GG	GG	AA	GG	AA	GG	GG	AA	GG
6202	Bn-A09-p13727794	0.09	T/G	A09	10041403	TT	GG	TT	TT	GG	TT	NC	GG	TT	TT	NC	TT	GG	TT	TT	TT	TT	TT	TT	TT	TT	TT	GG	TT	TT	TT	TT	TT	TT	TT	TT	TT	TT	TT	TT	GG	GG	TT	GG	TT	GG	GG	TT	GG
6203	Bn-A09-p13725417	0.09	A/C	A09	10043770	AA	CC	CC	CC	AA	CC	CC	CC	CC	CC	NC	CC	CC	CC	CC	CC	CC	CC	CC	CC	CC	CC	AA	CC	CC	CC	CC	CC	NC	CC	CC	CC	CC	CC	CC	AA	AA	CC	AA	CC	AA	AA	CC	AA
6204	Bn-A09-p13693499	0.1	T/G	A09	10068405	TT	GG	TT	TT	GG	TT	NC	TT	TT	TT	NC	NC	TT	TT	NC	TT	TT	TT	TT	TT	TT	TT	GG	TT	TT	TT	NC	NC	TT	TT	TT	TT	NC	NC	TT	GG	GG	NC	GG	NC	GG	GG	NC	GG
6205	Bn-A09-p13693010	0.12	A/G	A09	10068853	AA	GG	AA	AA	GG	AA	AA	AA	AA	AA	NC	AA	AA	AA	AA	AA	AA	AA	AA	AA	AA	AA	GG	AA	AA	AA	AA	AA	AA	AA	AA	AA	AA	AA	AA	GG	GG	AA	GG	AA	GG	GG	AA	GG
6206	Bn-A09-p13667207	0.17	A/G	A09	10101030	AA	GG	GG	GG	AA	GG	GG	GG	GG	GG	NC	NC	GG	GG	GG	GG	GG	GG	GG	GG	GG	GG	AA	GG	GG	GG	GG	GG	GG	GG	GG	GG	GG	AA	GG	AA	AA	AA	AA	GG	AA	AA	AA	AA
6207	Bn-A09-p13666209	0.14	T/G	A09	10101922	TT	GG	GG	GG	TT	GG	GG	GG	GG	GG	NC	NC	GG	GG	GG	GG	GG	GG	GG	GG	GG	GG	TT	GG	GG	GG	GG	GG	GG	GG	GG	GG	GG	TT	GG	TT	TT	TT	TT	GG	TT	TT	TT	TT
6208	Bn-A09-p13626678	0.14	A/G	A09	10123866	AA	GG	AA	AA	GG	AA	AA	AA	AA	AA	NC	NC	AA	AA	AA	AA	AA	AA	AA	AA	AA	AA	GG	AA	AA	AA	AA	AA	AA	AA	AA	AA	AA	GG	AA	GG	GG	GG	GG	AA	GG	GG	GG	GG
6209	Bn-A09-p13614625	0.13	A/G	A09	10135535	AA	GG	AA	AA	GG	AA	AA	AA	AA	AA	NC	NC	AA	AA	AA	AA	AA	AA	AA	AA	AA	AA	GG	AA	AA	AA	AA	AA	AA	AA	AA	AA	AA	GG	AA	GG	GG	GG	GG	AA	GG	GG	GG	GG
6210	Bn-A09-p13614414	0.11	T/G	A09	10135644	TT	GG	TT	TT	GG	TT	TT	TT	TT	TT	NC	NC	TT	TT	TT	TT	TT	TT	TT	TT	TT	TT	GG	NC	TT	TT	TT	TT	NC	NC	TT	TT	TT	GG	TT	GG	GG	GG	GG	TT	GG	GG	GG	GG
6211	Bn-A09-p13599590	0.15	T/G	A09	10151221	TT	GG	TT	TT	GG	TT	TT	TT	TT	TT	NC	NC	TT	TT	TT	TT	TT	TT	TT	TT	TT	TT	GG	TT	TT	TT	TT	TT	TT	TT	TT	TT	TT	GG	TT	GG	GG	GG	GG	TT	GG	GG	GG	GG
6212	Bn-A09-p13587429	0.13	A/C	A09	10163411	AA	CC	CC	CC	AA	CC	CC	CC	CC	CC	NC	NC	CC	CC	CC	CC	CC	CC	CC	CC	CC	CC	AA	CC	CC	CC	CC	CC	NC	CC	CC	CC	CC	AA	CC	AA	AA	AA	AA	CC	AA	AA	AA	AA
6213	Bn-A09-p13585262	0.16	A/G	A09	10166924	AA	GG	AA	AA	GG	AA	AA	AA	AA	AA	NC	NC	AA	AA	AA	AA	AA	AA	AA	AA	AA	AA	GG	AA	AA	AA	AA	AA	AA	AA	AA	AA	AA	GG	AA	GG	GG	GG	GG	AA	GG	GG	GG	GG
6214	Bn-A09-p13565633	0.12	A/C	A09	10186176	AA	CC	CC	NC	AA	CC	CC	CC	CC	CC	NC	NC	CC	CC	CC	CC	CC	CC	CC	CC	CC	CC	AA	CC	CC	CC	CC	CC	CC	CC	CC	CC	CC	AA	CC	AA	AA	AA	AA	CC	AA	AA	AA	AA
6215	Bn-A09-p13525353	0.17	T/G	A09	10244023	TT	GG	GG	GG	TT	GG	GG	GG	GG	GG	GG	NC	GG	GG	GG	GG	GG	GG	GG	GG	GG	GG	TT	GG	GG	GG	GG	GG	NC	GG	GG	GG	GG	TT	GG	TT	TT	TT	TT	GG	TT	TT	TT	TT
6216	Bn-A09-p13515849	0.12	T/C	A09	10251748	TT	CC	TT	TT	CC	TT	TT	TT	TT	TT	TT	NC	TT	TT	TT	TT	TT	TT	TT	TT	TT	TT	CC	TT	TT	TT	TT	TT	TT	TT	TT	TT	TT	CC	TT	CC	CC	CC	CC	TT	CC	CC	CC	CC
6217	Bn-A09-p13515300	0.1	T/G	A09	10257202	TT	GG	GG	GG	TT	GG	GG	GG	GG	GG	GG	NC	GG	GG	GG	GG	GG	GG	GG	GG	GG	GG	TT	GG	GG	GG	GG	GG	GG	GG	GG	GG	GG	TT	GG	TT	TT	TT	TT	GG	TT	TT	TT	TT
6218	Bn-A09-p13513734	0.1	A/G	A09	10258034	AA	GG	GG	GG	AA	GG	GG	GG	GG	GG	GG	NC	GG	GG	GG	GG	GG	GG	GG	GG	GG	GG	AA	GG	GG	GG	GG	GG	GG	GG	GG	GG	GG	AA	GG	AA	AA	AA	AA	GG	AA	AA	AA	AA
6219	Bn-A09-p12929078	0.13	A/G	A09	10761587	AA	GG	AA	AA	AA	NC	AA	AA	GG	GG	GG	GG	AA	GG	GG	GG	GG	GG	GG	AA	AA	NC	NC	NC	GG	GG	AA	AA	GG	GG	NC	GG	GG	GG	GG	GG	AA	GG	GG	GG	GG	GG	GG	GG
6220	Bn-A09-p12913174	0.12	A/C	A09	10773908	AA	CC	CC	CC	CC	NC	CC	CC	AA	AA	AA	AA	CC	AA	AA	AA	AA	AA	AA	CC	CC	NC	NC	NC	AA	AA	CC	CC	AA	AA	NC	AA	AA	AA	AA	AA	CC	AA	AA	AA	AA	AA	AA	AA
6221	Bn-A09-p16835122	0.15	A/G	A09	10851631	AA	GG	AA	GG	AA	GG	GG	GG	GG	GG	GG	NC	GG	GG	GG	GG	GG	GG	GG	GG	GG	GG	GG	GG	GG	GG	NC	NC	GG	GG	GG	GG	GG	AA	GG	AA	AA	AA	GG	GG	GG	GG	NC	GG
6222	Bn-A09-p16805527	0.12	A/G	A09	10886430	AA	GG	GG	GG	AA	NC	GG	GG	AA	AA	AA	NC	GG	AA	AA	AA	AA	AA	AA	GG	GG	AA	AA	AA	AA	AA	NC	NC	GG	GG	NC	AA	AA	GG	AA	GG	AA	GG	AA	AA	AA	AA	GG	AA
6223	Bn-A09-p16781669	0.17	T/G	A09	10910453	TT	GG	NC	GG	TT	TT	GG	GG	TT	TT	TT	NC	GG	TT	TT	TT	TT	TT	TT	NC	NC	TT	TT	TT	TT	TT	NC	NC	GG	GG	TT	TT	TT	GG	TT	GG	TT	GG	TT	TT	TT	TT	GG	TT
6224	Bn-A09-p16655896	0.05	T/G	A09	10927424	TT	GG	NC	NC	GG	NC	TT	NC	GG	GG	GG	GG	NC	GG	GG	GG	GG	GG	GG	TT	TT	GG	GG	GG	GG	GG	GG	GG	NC	NC	NC	GG	GG	NC	GG	GG	GG	NC	GG	GG	GG	GG	TT	GG
6225	Bn-A09-p16639867	0.07	A/C	A09	10946857	AA	CC	CC	CC	CC	CC	CC	CC	CC	CC	CC	NC	CC	CC	CC	CC	CC	CC	CC	CC	CC	CC	CC	CC	CC	CC	CC	CC	NC	CC	CC	CC	CC	AA	CC	CC	CC	AA	CC	CC	CC	CC	NC	CC
6226	Bn-A09-p16600344	0.1	A/G	A09	10994124	AA	GG	GG	GG	AA	AA	NC	GG	AA	AA	AA	NC	GG	AA	AA	AA	AA	AA	AA	AA	AA	AA	AA	AA	AA	AA	AA	AA	GG	GG	AA	AA	AA	GG	AA	AA	AA	GG	AA	AA	AA	AA	NC	AA
6227	Bn-A09-p16540542	0.17	A/G	A09	11039768	AA	GG	AA	AA	GG	NC	AA	AA	GG	GG	GG	NC	AA	GG	GG	GG	GG	GG	GG	AA	AA	GG	GG	GG	GG	GG	GG	GG	AA	AA	NC	GG	GG	AA	GG	GG	GG	AA	GG	GG	GG	GG	AA	GG
6228	Bn-A09-p16519073	0.13	T/C	A09	11054052	TT	CC	TT	TT	CC	NC	TT	TT	CC	CC	CC	NC	TT	CC	CC	CC	CC	CC	CC	TT	TT	CC	CC	CC	CC	CC	CC	CC	TT	TT	NC	CC	CC	TT	CC	CC	CC	TT	CC	CC	CC	CC	TT	CC
6229	Bn-A09-p16090255	0.08	T/C	A09	11293934	TT	CC	TT	CC	CC	NC	NC	CC	CC	CC	CC	CC	TT	CC	CC	CC	CC	CC	CC	TT	TT	CC	CC	NC	CC	CC	CC	CC	NC	CC	NC	CC	CC	CC	CC	TT	CC	CC	CC	CC	CC	CC	NC	CC
6230	Bn-A09-p14751809	0.03	A/G	A09	12385719	AA	GG	GG	GG	AA	GG	GG	GG	GG	GG	GG	GG	GG	GG	GG	GG	GG	GG	GG	GG	GG	GG	GG	GG	GG	GG	GG	GG	GG	GG	GG	GG	GG	GG	GG	AA	GG	GG	AA	GG	GG	AA	GG	AA
6231	Bn-A09-p14468231	0.04	A/C	A09	12641111	AA	CC	AA	AA	CC	AA	AA	AA	AA	AA	AA	AA	AA	AA	AA	AA	AA	AA	AA	AA	AA	AA	AA	AA	AA	AA	AA	AA	AA	AA	AA	AA	AA	AA	AA	CC	AA	AA	CC	AA	AA	CC	AA	CC
6232	Bn-A09-p14452314	0.04	T/G	A09	12655484	TT	GG	GG	GG	GG	NC	GG	GG	GG	GG	GG	GG	GG	GG	TT	TT	GG	NC	GG	GG	GG	GG	GG	NC	GG	TT	GG	GG	GG	GG	GG	TT	TT	TT	GG	GG	GG	TT	GG	GG	TT	GG	NC	GG
6233	Bn-A09-p14432426	0.05	A/G	A09	12675564	AA	GG	GG	GG	AA	GG	AA	GG	GG	GG	GG	GG	AA	GG	GG	GG	GG	GG	GG	GG	GG	GG	GG	GG	AA	GG	GG	GG	NC	GG	GG	GG	GG	GG	GG	AA	GG	GG	AA	GG	GG	AA	NC	AA
6234	Bn-A09-p17162263	0.11	A/G	A09	12990872	AA	GG	GG	GG	GG	NC	AA	GG	GG	GG	GG	GG	GG	AA	GG	GG	GG	GG	GG	AA	GG	GG	GG	GG	AA	GG	GG	GG	NC	AA	AA	GG	GG	GG	GG	GG	GG	GG	GG	GG	GG	GG	NC	GG
6235	Bn-A09-p17415894	0.07	T/C	A09	13189315	TT	CC	CC	CC	CC	CC	CC	CC	CC	CC	CC	NC	CC	CC	CC	CC	CC	CC	CC	CC	CC	CC	CC	CC	CC	CC	CC	CC	CC	CC	CC	CC	CC	CC	CC	CC	TT	CC	CC	CC	CC	CC	CC	CC
6236	Bn-A09-p17416038	0.13	A/G	A09	13189459	AA	GG	AA	AA	AA	NC	GG	AA	AA	AA	AA	AA	AA	GG	AA	AA	AA	AA	AA	GG	AA	AA	AA	AA	GG	AA	AA	AA	AA	GG	GG	AA	AA	AA	AA	GG	AA	AA	AA	AA	AA	AA	NC	AA
6237	Bn-A09-p17433463	0.13	A/G	A09	13211806	AA	GG	GG	GG	GG	NC	AA	GG	GG	GG	GG	GG	GG	AA	GG	GG	GG	GG	GG	AA	GG	GG	GG	GG	AA	GG	GG	GG	GG	AA	AA	GG	GG	GG	GG	AA	GG	GG	GG	GG	GG	GG	NC	GG
6238	Bn-A09-p17440923	0.16	T/G	A09	13212502	TT	GG	GG	GG	GG	NC	TT	GG	GG	GG	GG	GG	GG	TT	GG	GG	GG	GG	GG	TT	GG	GG	GG	GG	TT	GG	GG	GG	GG	TT	TT	GG	GG	GG	GG	TT	GG	GG	GG	GG	GG	GG	NC	GG
6239	Bn-A09-p17483853	0.1	A/C	A09	13249996	AA	CC	AA	CC	AA	NC	AA	AA	AA	AA	AA	AA	AA	CC	AA	AA	AA	AA	AA	CC	AA	AA	AA	AA	CC	AA	AA	AA	AA	CC	CC	AA	AA	AA	AA	AA	AA	AA	AA	AA	AA	AA	NC	AA
6240	Bn-A09-p17657506	0.12	T/C	A09	13414285	TT	CC	TT	CC	TT	NC	TT	TT	TT	TT	TT	TT	TT	CC	TT	TT	TT	TT	TT	CC	TT	TT	TT	TT	CC	TT	TT	TT	NC	CC	CC	TT	TT	TT	TT	CC	TT	TT	TT	TT	TT	TT	NC	TT
6241	Bn-A09-p17672066	0.05	A/G	A09	13430673	AA	GG	AA	GG	AA	AA	GG	AA	AA	AA	AA	AA	AA	NC	AA	AA	AA	AA	AA	NC	AA	AA	AA	AA	NC	AA	AA	AA	AA	NC	NC	AA	AA	AA	AA	GG	GG	AA	AA	AA	AA	GG	AA	AA
6242	Bn-A09-p17672507	0.03	A/G	A09	13431125	AA	GG	GG	AA	GG	GG	AA	GG	GG	GG	GG	GG	GG	NC	GG	GG	GG	GG	GG	NC	GG	GG	GG	GG	NC	GG	GG	GG	NC	NC	NC	GG	GG	GG	GG	AA	AA	GG	GG	GG	GG	AA	GG	GG
6243	Bn-A09-p17672835	0.03	T/C	A09	13431552	TT	CC	TT	TT	TT	TT	CC	TT	TT	TT	TT	TT	TT	NC	TT	TT	TT	TT	TT	NC	TT	TT	TT	TT	NC	TT	TT	TT	TT	NC	NC	TT	TT	TT	TT	TT	CC	TT	TT	TT	TT	CC	TT	TT
6244	Bn-A09-p17674977	0.04	T/C	A09	13443086	TT	CC	CC	TT	CC	CC	TT	CC	CC	CC	CC	CC	CC	NC	CC	CC	CC	CC	CC	NC	CC	CC	CC	CC	NC	CC	CC	CC	CC	NC	NC	CC	CC	CC	CC	TT	TT	CC	CC	CC	CC	TT	CC	CC
6245	Bn-A09-p17698726	0.03	T/G	A09	13469619	TT	GG	GG	GG	GG	GG	TT	GG	GG	GG	GG	GG	GG	NC	GG	GG	GG	GG	GG	NC	GG	GG	GG	GG	NC	GG	GG	GG	GG	NC	NC	GG	GG	GG	GG	GG	TT	GG	GG	GG	GG	TT	GG	GG
6246	Bn-A09-p17700863	0.03	A/G	A09	13471862	AA	GG	AA	GG	AA	AA	GG	AA	AA	AA	AA	AA	AA	NC	AA	AA	AA	AA	AA	NC	AA	AA	AA	AA	NC	AA	AA	AA	AA	NC	NC	AA	AA	AA	AA	AA	GG	AA	AA	AA	AA	GG	AA	AA
6247	Bn-A09-p17723940	0.08	A/G	A09	13495006	AA	GG	AA	AA	AA	NC	GG	AA	AA	AA	AA	AA	AA	GG	AA	AA	AA	AA	AA	GG	AA	AA	AA	AA	GG	AA	AA	AA	AA	GG	GG	AA	AA	AA	AA	AA	GG	AA	AA	AA	AA	GG	NC	AA
6248	Bn-A09-p17735771	0.08	T/C	A09	13500580	TT	CC	TT	TT	TT	NC	NC	TT	TT	TT	TT	TT	TT	CC	TT	TT	TT	TT	TT	CC	TT	TT	TT	TT	CC	TT	TT	TT	NC	CC	CC	TT	TT	TT	TT	TT	TT	TT	TT	TT	TT	NC	NC	TT
6249	Bn-A09-p17739465	0.12	T/C	A09	13504623	TT	CC	TT	TT	TT	NC	CC	TT	TT	TT	TT	TT	TT	CC	TT	TT	TT	TT	TT	CC	TT	TT	TT	TT	CC	TT	TT	TT	TT	CC	CC	TT	TT	TT	TT	TT	TT	TT	TT	TT	TT	CC	NC	TT
6250	Bn-A09-p17869345	0.13	A/G	A09	13622857	AA	GG	AA	AA	GG	NC	GG	GG	GG	GG	GG	GG	GG	AA	GG	GG	GG	GG	GG	AA	GG	GG	GG	GG	AA	GG	GG	GG	NC	AA	AA	GG	GG	GG	GG	AA	GG	GG	GG	GG	GG	AA	NC	GG
6251	Bn-A07-p5735606	0.1	T/C	A09	14053409	TT	CC	CC	CC	CC	CC	TT	CC	CC	CC	CC	CC	CC	CC	CC	CC	CC	CC	CC	CC	TT	NC	CC	CC	CC	CC	TT	TT	TT	CC	CC	CC	CC	CC	CC	CC	TT	TT	TT	TT	CC	TT	NC	TT
6252	Bn-A07-p5737991	0.13	A/G	A09	14055794	AA	GG	AA	NC	AA	AA	GG	AA	AA	AA	AA	AA	AA	AA	AA	AA	AA	AA	AA	AA	GG	NC	AA	AA	AA	AA	GG	GG	NC	AA	AA	AA	AA	AA	AA	AA	GG	GG	GG	GG	AA	GG	NC	GG
6253	Bn-A08-p9200154	0.19	A/G	A09	14267801	AA	GG	AA	AA	NC	NC	GG	AA	AA	AA	AA	AA	AA	AA	AA	AA	AA	AA	AA	GG	GG	NC	AA	NC	AA	AA	GG	GG	GG	AA	GG	AA	AA	AA	AA	AA	GG	GG	GG	GG	AA	GG	NC	GG
6254	Bn-A08-p9216064	0.13	A/G	A09	14283701	AA	GG	GG	GG	GG	NC	AA	GG	GG	GG	GG	GG	GG	GG	GG	GG	GG	GG	GG	AA	GG	NC	GG	NC	GG	GG	AA	AA	NC	GG	AA	GG	GG	GG	GG	GG	AA	AA	AA	AA	GG	AA	NC	AA
6255	Bn-A08-p9216239	0.16	A/G	A09	14283876	AA	GG	AA	AA	AA	NC	GG	AA	AA	AA	AA	AA	AA	AA	AA	AA	AA	AA	AA	GG	AA	NC	AA	NC	AA	AA	GG	GG	AA	AA	GG	AA	AA	AA	AA	AA	GG	GG	GG	GG	AA	GG	NC	GG
6256	Bn-A08-p9216723	0.15	A/G	A09	14284460	AA	GG	GG	GG	GG	NC	AA	GG	GG	GG	GG	GG	GG	GG	GG	GG	GG	GG	GG	AA	GG	NC	GG	NC	GG	GG	AA	AA	NC	GG	AA	GG	GG	GG	GG	GG	AA	AA	AA	AA	GG	AA	NC	AA
6257	Bn-A08-p9217601	0.18	T/G	A09	14285338	TT	GG	TT	TT	TT	NC	GG	TT	TT	TT	TT	TT	TT	TT	TT	TT	TT	TT	TT	GG	TT	NC	TT	NC	TT	TT	GG	GG	NC	TT	GG	TT	TT	TT	TT	TT	GG	GG	GG	GG	TT	GG	NC	GG
6258	Bn-A08-p9217703	0.16	T/G	A09	14285440	TT	GG	GG	GG	GG	NC	TT	GG	GG	GG	GG	GG	GG	GG	GG	GG	GG	GG	GG	TT	GG	NC	GG	NC	GG	GG	TT	TT	NC	GG	TT	GG	GG	GG	GG	GG	TT	TT	TT	TT	GG	TT	NC	TT
6259	Bn-A08-p9218449	0.15	A/G	A09	14286186	AA	GG	GG	GG	GG	NC	AA	GG	GG	GG	GG	GG	GG	GG	GG	GG	GG	GG	GG	AA	GG	NC	GG	NC	GG	GG	AA	AA	GG	GG	AA	GG	GG	GG	GG	GG	AA	AA	AA	AA	GG	AA	NC	AA
6260	Bn-A08-p9221373	0.14	T/C	A09	14289010	TT	CC	TT	TT	TT	NC	CC	TT	TT	TT	TT	TT	TT	TT	TT	TT	TT	TT	TT	CC	NC	NC	TT	NC	TT	TT	CC	CC	NC	TT	CC	TT	TT	TT	TT	TT	CC	CC	CC	CC	TT	CC	NC	CC
6261	Bn-A08-p9226559	0.09	A/G	A09	14301099	AA	GG	GG	GG	GG	NC	AA	GG	GG	GG	GG	GG	GG	GG	GG	GG	GG	GG	GG	AA	GG	NC	GG	NC	GG	GG	AA	AA	GG	GG	AA	GG	GG	GG	GG	GG	AA	AA	AA	AA	GG	AA	NC	AA
6262	Bn-A08-p9226756	0.15	A/C	A09	14301296	AA	CC	CC	CC	CC	NC	AA	CC	CC	CC	CC	CC	CC	CC	CC	CC	CC	CC	CC	AA	CC	NC	CC	NC	CC	CC	AA	AA	NC	CC	AA	CC	CC	CC	CC	CC	AA	AA	AA	AA	CC	AA	NC	AA
6263	Bn-A08-p9230750	0.13	T/C	A09	14305289	TT	CC	CC	CC	CC	NC	TT	CC	CC	CC	CC	CC	CC	CC	CC	CC	CC	CC	CC	TT	TT	NC	CC	NC	CC	CC	TT	TT	TT	CC	TT	CC	CC	CC	CC	CC	TT	TT	TT	TT	CC	TT	NC	TT
6264	Bn-A08-p9301468	0.08	A/C	A09	14372720	AA	CC	AA	AA	AA	AA	AA	AA	AA	AA	AA	NC	AA	AA	AA	AA	AA	AA	AA	AA	AA	AA	AA	AA	AA	AA	AA	AA	NC	AA	AA	AA	AA	AA	AA	AA	AA	AA	AA	AA	AA	AA	AA	AA
6265	Bn-A08-p9308071	0.13	A/G	A09	14378564	AA	GG	GG	GG	GG	NC	AA	GG	GG	GG	GG	GG	GG	GG	GG	GG	GG	GG	GG	AA	AA	NC	GG	NC	GG	GG	AA	AA	NC	GG	AA	GG	GG	GG	GG	GG	AA	AA	AA	AA	GG	AA	NC	AA
6266	Bn-A08-p9312404	0.09	A/G	A09	14382796	AA	GG	GG	GG	GG	GG	GG	GG	GG	GG	GG	NC	GG	GG	GG	GG	GG	GG	GG	GG	GG	GG	GG	GG	GG	GG	GG	GG	NC	GG	GG	GG	GG	GG	GG	GG	GG	GG	GG	GG	GG	GG	GG	GG
6267	Bn-A08-p9326621	0.17	A/G	A09	14396287	AA	GG	GG	GG	GG	NC	AA	GG	GG	GG	GG	GG	GG	GG	GG	GG	GG	GG	GG	AA	AA	NC	GG	NC	GG	GG	AA	AA	AA	GG	AA	GG	GG	GG	GG	GG	AA	AA	AA	AA	GG	AA	NC	AA
6268	Bn-A08-p9355940	0.1	A/G	A09	14425038	AA	GG	GG	GG	GG	GG	GG	GG	GG	GG	GG	NC	GG	GG	GG	GG	GG	GG	GG	GG	GG	GG	GG	GG	GG	GG	GG	GG	NC	GG	GG	GG	GG	GG	GG	GG	GG	GG	GG	GG	GG	GG	GG	GG
6269	Bn-A08-p9364108	0.1	T/C	A09	14433040	TT	CC	TT	TT	TT	TT	TT	TT	TT	TT	TT	NC	TT	TT	TT	TT	TT	TT	TT	TT	TT	TT	TT	TT	TT	TT	TT	TT	TT	TT	TT	TT	TT	TT	TT	TT	TT	TT	TT	TT	TT	TT	TT	TT
6270	Bn-A08-p9388258	0.08	A/G	A09	14455841	AA	GG	GG	GG	GG	GG	GG	GG	GG	GG	GG	NC	GG	GG	GG	GG	GG	GG	GG	GG	GG	GG	GG	GG	GG	GG	GG	GG	NC	GG	GG	GG	GG	GG	GG	GG	GG	GG	GG	GG	GG	GG	GG	GG
6271	Bn-A08-p9435789	0.13	T/C	A09	14508009	TT	CC	CC	CC	CC	CC	CC	CC	CC	CC	CC	NC	CC	CC	CC	CC	CC	CC	CC	CC	CC	CC	CC	CC	CC	CC	CC	CC	CC	CC	CC	CC	CC	CC	CC	CC	CC	CC	CC	CC	CC	CC	CC	CC
6272	Bn-A08-p9436384	0.02	A/G	A09	14508604	AA	GG	AA	AA	AA	AA	AA	AA	AA	AA	AA	AA	AA	AA	AA	AA	AA	AA	AA	AA	AA	AA	AA	AA	AA	AA	AA	AA	NC	AA	AA	AA	AA	AA	AA	AA	AA	AA	AA	AA	AA	AA	AA	AA
6273	Bn-A08-p9436578	0.11	T/C	A09	14508698	TT	CC	CC	CC	CC	CC	CC	CC	CC	CC	CC	NC	CC	CC	CC	CC	CC	CC	CC	CC	CC	CC	CC	CC	CC	CC	CC	CC	NC	CC	CC	CC	CC	CC	CC	CC	CC	CC	CC	CC	CC	CC	CC	CC
6274	Bn-A08-p9486485	0.14	T/C	A09	14554512	TT	CC	TT	TT	TT	NC	CC	TT	TT	TT	TT	TT	TT	TT	TT	TT	TT	TT	TT	CC	CC	NC	TT	NC	CC	TT	CC	CC	NC	TT	CC	TT	TT	TT	TT	TT	CC	CC	CC	CC	TT	CC	NC	CC
6275	Bn-A08-p9567284	0.12	A/C	A09	14645857	AA	CC	AA	AA	AA	NC	CC	AA	AA	AA	AA	AA	AA	AA	AA	AA	AA	AA	AA	CC	CC	NC	AA	NC	CC	AA	CC	CC	CC	AA	CC	AA	AA	AA	AA	AA	CC	CC	CC	CC	AA	CC	NC	CC
6276	Bn-A08-p9719082	0.11	A/C	A09	14804911	AA	CC	CC	CC	CC	CC	CC	CC	CC	CC	CC	NC	CC	CC	CC	CC	CC	CC	CC	CC	CC	CC	CC	CC	CC	CC	CC	CC	NC	CC	CC	CC	CC	CC	CC	CC	CC	CC	CC	CC	CC	CC	CC	CC
6277	Bn-A08-p9720439	0.12	T/C	A09	14806249	TT	CC	TT	TT	TT	TT	TT	TT	TT	TT	TT	NC	TT	TT	TT	TT	TT	TT	TT	TT	TT	TT	TT	TT	TT	TT	TT	TT	TT	TT	TT	TT	TT	TT	TT	TT	TT	TT	TT	TT	TT	TT	TT	TT
6278	Bn-A08-p9720373	0.12	T/C	A09	14806283	TT	CC	TT	TT	TT	TT	TT	TT	TT	TT	TT	NC	TT	TT	TT	TT	TT	TT	TT	TT	TT	TT	TT	TT	TT	TT	TT	TT	TT	TT	TT	TT	TT	TT	TT	TT	TT	TT	TT	TT	TT	TT	TT	TT
6279	Bn-A08-p9729245	0.09	T/C	A09	14815338	TT	CC	CC	CC	CC	CC	CC	CC	CC	CC	CC	NC	CC	CC	CC	CC	CC	CC	CC	CC	CC	CC	CC	CC	CC	CC	CC	CC	CC	CC	CC	CC	CC	CC	CC	CC	CC	CC	CC	CC	CC	CC	CC	CC
6280	Bn-A08-p9729282	0.11	A/G	A09	14815475	AA	GG	GG	GG	GG	GG	GG	GG	GG	GG	GG	NC	GG	GG	GG	GG	GG	GG	GG	GG	GG	GG	GG	GG	GG	GG	GG	GG	GG	GG	GG	GG	GG	GG	GG	GG	GG	GG	GG	GG	GG	GG	GG	GG
6281	Bn-A08-p9730934	0.08	A/G	A09	14821052	AA	GG	AA	AA	AA	AA	AA	AA	AA	AA	AA	NC	AA	AA	AA	AA	AA	AA	AA	AA	AA	AA	AA	AA	AA	AA	AA	AA	AA	AA	AA	AA	AA	AA	AA	AA	AA	AA	AA	AA	AA	AA	AA	AA
6282	Bn-A08-p9740508	0.11	A/C	A09	14844744	AA	CC	AA	AA	AA	AA	AA	AA	AA	AA	AA	NC	AA	AA	AA	AA	AA	AA	AA	AA	AA	AA	AA	AA	AA	AA	AA	AA	AA	AA	AA	AA	AA	AA	AA	AA	AA	AA	AA	AA	AA	AA	AA	AA
6283	Bn-A08-p9741074	0.07	T/C	A09	14845201	TT	CC	CC	CC	CC	CC	CC	CC	CC	CC	CC	NC	CC	CC	CC	CC	CC	CC	CC	CC	CC	CC	CC	CC	CC	CC	CC	CC	NC	CC	CC	CC	CC	CC	CC	CC	CC	CC	CC	CC	CC	CC	CC	CC
6284	Bn-A09-p11542176	0.16	T/G	A09	15128270	TT	GG	GG	GG	GG	NC	TT	GG	GG	GG	GG	GG	GG	GG	GG	GG	GG	GG	GG	TT	TT	GG	GG	NC	TT	GG	TT	TT	TT	GG	TT	GG	GG	GG	GG	GG	TT	TT	TT	TT	GG	TT	NC	TT
6285	Bn-A09-p11539075	0.1	T/C	A09	15136457	TT	CC	CC	CC	CC	NC	TT	CC	CC	CC	CC	CC	CC	CC	CC	CC	CC	CC	CC	TT	TT	CC	CC	NC	TT	CC	TT	TT	TT	CC	TT	CC	CC	CC	CC	CC	TT	TT	TT	TT	CC	TT	NC	TT
6286	Bn-A09-p11530621	0.16	T/C	A09	15146151	TT	CC	TT	TT	TT	NC	CC	TT	TT	TT	TT	TT	TT	TT	TT	TT	TT	TT	TT	CC	CC	TT	TT	NC	CC	TT	CC	CC	CC	TT	CC	TT	TT	TT	TT	TT	CC	CC	CC	CC	TT	CC	NC	CC
6287	Bn-A09-p11512637	0.11	A/G	A09	15169808	AA	GG	GG	GG	GG	NC	AA	GG	GG	GG	GG	GG	GG	GG	GG	GG	GG	GG	GG	AA	AA	GG	GG	NC	AA	GG	AA	AA	NC	GG	AA	GG	GG	GG	GG	GG	AA	AA	AA	AA	GG	AA	NC	AA
6288	Bn-A09-p11461510	0.18	T/G	A09	15263421	TT	GG	GG	GG	GG	NC	TT	GG	GG	GG	GG	NC	GG	GG	GG	GG	GG	GG	GG	TT	TT	GG	GG	NC	TT	GG	TT	TT	TT	GG	TT	GG	GG	GG	GG	GG	TT	TT	TT	TT	GG	TT	NC	TT
6289	Bn-A09-p11190460	0.14	T/C	A09	15443243	TT	CC	CC	CC	CC	NC	NC	CC	CC	CC	CC	CC	CC	CC	CC	CC	CC	CC	CC	TT	TT	CC	CC	NC	TT	CC	TT	TT	TT	CC	TT	CC	CC	CC	CC	CC	TT	TT	TT	TT	CC	TT	NC	TT
6290	Bn-A09-p11210109	0.12	T/G	A09	15447729	TT	GG	GG	GG	GG	NC	TT	NC	GG	GG	GG	GG	GG	GG	GG	GG	GG	GG	GG	TT	TT	GG	GG	NC	NC	GG	TT	TT	TT	GG	TT	GG	GG	GG	GG	GG	TT	TT	TT	TT	GG	TT	NC	TT
6291	Bn-A09-p11239885	0.14	A/G	A09	15465174	AA	GG	AA	AA	AA	NC	GG	AA	AA	AA	AA	AA	AA	AA	AA	AA	AA	AA	AA	GG	GG	AA	AA	NC	GG	AA	GG	GG	GG	AA	GG	AA	AA	AA	AA	AA	GG	GG	GG	GG	AA	GG	NC	GG
6292	Bn-A09-p11242530	0.08	T/C	A09	15467909	TT	CC	TT	TT	TT	TT	TT	TT	TT	TT	TT	NC	TT	TT	TT	TT	TT	TT	TT	TT	TT	TT	TT	TT	TT	TT	TT	TT	TT	TT	TT	TT	TT	TT	TT	TT	TT	TT	TT	TT	TT	TT	TT	TT
6293	Bn-A09-p11243089	0.12	A/G	A09	15468367	AA	GG	GG	GG	GG	GG	GG	GG	GG	GG	GG	NC	GG	GG	GG	GG	GG	GG	GG	GG	GG	GG	GG	GG	GG	GG	GG	GG	GG	GG	GG	GG	GG	GG	GG	GG	GG	GG	GG	GG	GG	GG	GG	GG
6294	Bn-Scaffold000398-p8508	0.09	T/G	A09	15494238	TT	GG	GG	GG	GG	GG	GG	GG	GG	GG	GG	NC	GG	GG	GG	GG	GG	GG	GG	GG	GG	GG	GG	GG	GG	GG	GG	GG	GG	GG	GG	GG	GG	GG	GG	GG	GG	GG	GG	GG	GG	GG	GG	GG
6295	Bn-A09-p11039999	0.07	T/C	A09	15599005	TT	CC	CC	CC	CC	CC	CC	CC	CC	CC	CC	NC	CC	CC	CC	CC	CC	CC	CC	CC	CC	CC	CC	CC	CC	CC	CC	CC	NC	CC	CC	CC	CC	CC	CC	CC	NC	NC	CC	CC	CC	CC	CC	CC
6296	Bn-A09-p11135440	0.12	A/G	A09	15677037	AA	GG	GG	GG	GG	NC	AA	GG	GG	GG	GG	GG	GG	GG	GG	GG	GG	GG	GG	AA	AA	GG	GG	NC	AA	GG	AA	AA	AA	GG	AA	GG	GG	GG	GG	GG	AA	AA	AA	AA	GG	AA	NC	AA
6297	Bn-A09-p11139874	0.13	T/C	A09	15685581	TT	CC	CC	CC	CC	NC	TT	CC	CC	CC	CC	CC	CC	CC	CC	CC	CC	CC	CC	TT	TT	CC	CC	NC	TT	CC	TT	TT	TT	CC	TT	CC	CC	CC	CC	CC	TT	TT	TT	TT	CC	TT	NC	TT
6298	Bn-A09-p11141656	0.16	T/C	A09	15687340	TT	CC	TT	TT	TT	NC	CC	TT	TT	TT	TT	TT	TT	TT	TT	TT	TT	TT	TT	CC	CC	TT	TT	NC	CC	TT	CC	CC	NC	TT	CC	TT	TT	TT	TT	TT	CC	CC	CC	CC	TT	CC	NC	CC
6299	Bn-A09-p11141987	0.13	T/C	A09	15687586	TT	CC	CC	CC	CC	NC	TT	CC	CC	CC	CC	CC	CC	CC	CC	CC	CC	CC	CC	TT	TT	CC	CC	NC	TT	CC	TT	TT	TT	CC	TT	CC	CC	CC	CC	CC	TT	TT	TT	TT	CC	TT	NC	TT
6300	Bn-A09-p11149722	0.1	A/C	A09	15692132	AA	CC	AA	AA	AA	NC	CC	AA	AA	AA	AA	AA	AA	AA	AA	AA	AA	AA	AA	CC	CC	AA	AA	NC	CC	AA	CC	CC	NC	AA	CC	AA	AA	AA	AA	AA	CC	CC	CC	CC	AA	CC	NC	CC
6301	Bn-A09-p19055902	0.07	A/C	A09	15744382	AA	CC	CC	CC	CC	CC	CC	CC	CC	CC	CC	CC	CC	CC	CC	CC	CC	CC	CC	CC	CC	CC	CC	CC	CC	CC	CC	CC	NC	CC	CC	CC	CC	CC	CC	CC	AA	AA	CC	CC	CC	CC	NC	CC
6302	Bn-A09-p19057312	0.1	T/C	A09	15745403	TT	CC	CC	CC	CC	CC	CC	CC	CC	CC	CC	NC	CC	CC	CC	CC	CC	CC	CC	CC	CC	CC	CC	CC	CC	CC	CC	CC	NC	CC	CC	CC	CC	CC	CC	CC	NC	NC	CC	CC	CC	CC	CC	CC
6303	Bn-A09-p19169299	0.08	T/C	A09	15882855	TT	CC	TT	TT	TT	TT	TT	TT	TT	TT	TT	NC	TT	TT	TT	TT	TT	TT	TT	TT	TT	TT	TT	TT	TT	TT	TT	TT	TT	TT	TT	TT	TT	TT	TT	TT	TT	TT	TT	TT	TT	TT	TT	TT
6304	Bn-A09-p19171202	0.1	A/C	A09	15884757	AA	CC	AA	AA	AA	AA	AA	AA	AA	AA	AA	NC	AA	AA	AA	AA	AA	AA	AA	AA	AA	AA	AA	AA	AA	AA	AA	AA	AA	AA	AA	AA	AA	AA	AA	AA	AA	AA	AA	AA	AA	AA	AA	AA
6305	Bn-A09-p19172018	0.12	T/G	A09	15885584	TT	GG	TT	TT	TT	TT	TT	TT	TT	TT	TT	NC	TT	TT	TT	TT	TT	TT	TT	TT	TT	TT	TT	TT	TT	TT	TT	TT	TT	TT	TT	TT	TT	TT	TT	TT	TT	TT	TT	TT	TT	TT	TT	TT
6306	Bn-A09-p19187527	0.08	A/G	A09	15903828	AA	GG	AA	AA	AA	AA	AA	AA	AA	AA	AA	NC	AA	AA	AA	AA	AA	AA	AA	AA	AA	AA	AA	AA	AA	AA	AA	AA	AA	AA	AA	AA	AA	AA	AA	AA	AA	AA	AA	AA	AA	AA	AA	AA
6307	Bn-A09-p19187628	0.08	A/G	A09	15904029	AA	GG	GG	GG	GG	GG	GG	GG	GG	GG	GG	NC	GG	GG	GG	GG	GG	GG	GG	GG	GG	GG	GG	GG	GG	GG	GG	GG	GG	GG	GG	GG	GG	GG	GG	GG	GG	GG	GG	GG	GG	GG	GG	GG
6308	Bn-A09-p19198146	0.17	A/G	A09	15969239	AA	GG	GG	AA	GG	NC	GG	GG	GG	GG	GG	NC	GG	AA	AA	AA	GG	NC	GG	GG	GG	GG	GG	GG	GG	AA	GG	GG	NC	AA	GG	AA	AA	AA	GG	AA	GG	GG	GG	GG	AA	GG	NC	GG
6309	Bn-A09-p19209425	0.17	A/C	A09	15983227	AA	CC	AA	CC	AA	NC	AA	AA	AA	AA	AA	NC	AA	CC	CC	CC	AA	NC	AA	AA	AA	AA	AA	AA	AA	CC	AA	AA	AA	CC	AA	CC	CC	CC	AA	CC	AA	AA	AA	AA	CC	AA	NC	AA
6310	Bn-A09-p19209695	0.15	A/G	A09	15983397	AA	GG	AA	GG	AA	NC	AA	AA	AA	AA	AA	NC	AA	GG	GG	GG	AA	NC	AA	AA	AA	AA	AA	AA	AA	GG	AA	AA	AA	GG	AA	GG	GG	GG	AA	GG	AA	AA	AA	AA	GG	AA	NC	AA
6311	Bn-A09-p19209609	0.16	A/G	A09	15983411	AA	GG	GG	AA	GG	NC	GG	GG	GG	GG	GG	NC	GG	AA	AA	AA	GG	GG	GG	GG	GG	GG	GG	GG	GG	AA	GG	GG	GG	AA	GG	AA	AA	AA	GG	AA	GG	GG	GG	GG	AA	GG	NC	GG
6312	Bn-A09-p19225424	0.14	A/G	A09	15985748	AA	GG	AA	GG	AA	NC	AA	AA	AA	AA	AA	NC	AA	GG	GG	GG	AA	NC	AA	AA	AA	AA	AA	AA	AA	GG	AA	AA	AA	GG	AA	GG	GG	GG	AA	GG	AA	AA	AA	AA	GG	AA	NC	AA
6313	Bn-A09-p19244566	0.18	A/G	A09	16005288	AA	GG	AA	GG	GG	NC	AA	GG	AA	AA	NC	NC	AA	GG	GG	GG	AA	NC	AA	AA	AA	AA	AA	AA	AA	GG	AA	AA	AA	GG	AA	GG	GG	GG	GG	GG	AA	AA	AA	AA	GG	AA	NC	AA
6314	Bn-A09-p19272074	0.07	T/G	A09	16022342	TT	GG	TT	GG	GG	NC	TT	GG	TT	TT	NC	TT	TT	GG	GG	GG	TT	NC	TT	TT	TT	TT	TT	TT	TT	GG	TT	TT	TT	GG	TT	GG	GG	GG	GG	GG	TT	TT	TT	TT	GG	TT	NC	TT
6315	Bn-A09-p19272189	0.15	A/G	A09	16022457	AA	GG	AA	GG	GG	NC	AA	GG	AA	AA	NC	AA	AA	GG	GG	GG	AA	NC	AA	AA	AA	AA	AA	AA	AA	GG	AA	AA	AA	GG	AA	GG	GG	GG	GG	GG	AA	AA	AA	AA	GG	AA	NC	AA
6316	Bn-A09-p19272475	0.1	A/C	A09	16022642	AA	CC	AA	CC	CC	NC	AA	CC	AA	AA	NC	AA	AA	CC	CC	CC	AA	AA	AA	AA	AA	AA	AA	AA	AA	CC	AA	AA	AA	CC	AA	CC	CC	CC	CC	CC	AA	AA	AA	AA	CC	AA	NC	AA
6317	Bn-A09-p19282217	0.19	T/G	A09	16029434	TT	GG	GG	TT	TT	NC	GG	TT	GG	GG	NC	NC	GG	TT	TT	TT	GG	NC	GG	GG	GG	GG	GG	GG	GG	TT	GG	GG	GG	TT	GG	TT	TT	TT	TT	TT	GG	GG	GG	GG	TT	GG	NC	GG
6318	Bn-A09-p19283001	0.15	T/G	A09	16030215	TT	GG	GG	TT	TT	NC	GG	TT	GG	GG	NC	NC	GG	TT	TT	TT	GG	NC	GG	GG	GG	GG	GG	GG	GG	TT	GG	GG	NC	TT	GG	TT	TT	TT	TT	TT	GG	GG	GG	GG	TT	GG	NC	GG
6319	Bn-A09-p19320500	0.16	T/C	A09	16068118	TT	CC	CC	TT	TT	NC	CC	TT	CC	CC	NC	NC	CC	TT	TT	TT	CC	NC	CC	CC	CC	CC	CC	CC	CC	TT	CC	CC	NC	TT	CC	TT	TT	TT	TT	TT	CC	CC	CC	CC	TT	CC	NC	CC
6320	Bn-A09-p19320658	0.12	A/G	A09	16068176	AA	GG	AA	GG	GG	NC	AA	GG	AA	AA	NC	AA	AA	GG	GG	GG	AA	NC	AA	AA	AA	AA	AA	AA	AA	GG	AA	AA	AA	GG	AA	GG	GG	GG	GG	GG	AA	AA	AA	AA	GG	AA	NC	AA
6321	Bn-A09-p19320740	0.11	T/G	A09	16068258	TT	GG	TT	GG	GG	NC	TT	GG	TT	TT	NC	TT	TT	GG	GG	GG	TT	NC	TT	TT	TT	TT	TT	TT	TT	GG	TT	TT	NC	GG	TT	GG	GG	GG	GG	GG	TT	TT	TT	TT	GG	TT	NC	TT
6322	Bn-A09-p19320810	0.1	A/G	A09	16068328	AA	GG	AA	GG	GG	NC	AA	GG	AA	AA	NC	AA	AA	GG	GG	GG	AA	NC	AA	AA	AA	AA	AA	AA	AA	GG	AA	AA	AA	GG	AA	GG	GG	GG	GG	GG	AA	AA	AA	AA	GG	AA	NC	AA
6323	Bn-A09-p19321164	0.16	A/G	A09	16068677	AA	GG	AA	GG	GG	NC	AA	GG	AA	AA	NC	NC	AA	GG	GG	GG	AA	NC	AA	AA	AA	AA	AA	AA	AA	GG	AA	AA	NC	GG	AA	GG	GG	GG	GG	GG	AA	AA	AA	AA	GG	AA	NC	AA
6324	Bn-A09-p19348447	0.15	T/C	A09	16099666	TT	CC	CC	TT	TT	NC	CC	TT	CC	CC	NC	NC	CC	TT	TT	TT	CC	NC	CC	CC	CC	CC	CC	CC	CC	TT	CC	CC	NC	TT	CC	TT	TT	TT	TT	TT	CC	CC	CC	CC	TT	CC	NC	CC
6325	Bn-A09-p19370807	0.18	A/G	A09	16126293	AA	GG	GG	AA	AA	NC	GG	AA	GG	GG	NC	NC	GG	AA	AA	AA	GG	GG	GG	GG	GG	GG	GG	GG	GG	AA	GG	GG	NC	AA	GG	AA	AA	AA	AA	AA	GG	GG	GG	GG	AA	GG	NC	GG
6326	Bn-A09-p19370880	0.17	A/C	A09	16126366	AA	CC	AA	CC	CC	NC	AA	CC	AA	AA	NC	NC	AA	CC	CC	CC	AA	NC	AA	AA	AA	AA	AA	AA	AA	CC	AA	AA	AA	CC	AA	CC	CC	CC	CC	CC	AA	AA	AA	AA	CC	AA	NC	AA
6327	Bn-A09-p19379073	0.11	A/G	A09	16126653	AA	GG	GG	GG	GG	GG	GG	GG	GG	GG	GG	NC	GG	GG	GG	GG	GG	GG	GG	GG	GG	GG	GG	GG	GG	GG	GG	GG	GG	GG	GG	GG	GG	GG	GG	GG	GG	GG	GG	GG	GG	GG	GG	GG
6328	Bn-A09-p19379912	0.09	T/G	A09	16127397	TT	GG	TT	GG	GG	NC	TT	GG	TT	TT	GG	GG	TT	GG	GG	GG	TT	NC	TT	TT	TT	TT	TT	TT	TT	GG	TT	TT	TT	GG	NC	GG	GG	GG	GG	GG	TT	TT	TT	TT	GG	TT	NC	TT
6329	Bn-A09-p19392577	0.15	A/G	A09	16141278	AA	GG	AA	GG	GG	NC	AA	GG	AA	AA	NC	NC	AA	GG	GG	GG	AA	AA	AA	AA	AA	AA	AA	AA	AA	GG	AA	AA	NC	GG	AA	GG	GG	GG	GG	GG	AA	AA	AA	AA	GG	AA	NC	AA
6330	Bn-A09-p19400882	0.14	T/C	A09	16149489	TT	CC	CC	TT	TT	NC	CC	TT	CC	CC	NC	CC	CC	TT	TT	TT	CC	NC	CC	CC	CC	CC	CC	CC	CC	TT	CC	CC	CC	TT	CC	TT	TT	TT	TT	TT	CC	CC	CC	CC	TT	CC	NC	CC
6331	Bn-A09-p19412946	0.15	A/G	A09	16161293	AA	GG	GG	AA	AA	NC	GG	AA	GG	GG	NC	GG	GG	AA	AA	AA	GG	NC	GG	GG	GG	GG	GG	GG	GG	AA	GG	GG	GG	AA	GG	AA	AA	AA	AA	AA	GG	GG	GG	GG	AA	GG	NC	GG
6332	Bn-A09-p19413084	0.14	T/G	A09	16161331	TT	GG	GG	TT	TT	NC	GG	TT	GG	GG	NC	GG	GG	TT	TT	TT	GG	NC	GG	GG	GG	GG	GG	GG	GG	TT	GG	GG	GG	TT	GG	TT	TT	TT	TT	TT	GG	GG	GG	GG	TT	GG	NC	GG
6333	Bn-A09-p19417282	0.15	A/G	A09	16165628	AA	GG	GG	AA	AA	NC	GG	AA	GG	GG	NC	GG	GG	AA	AA	AA	GG	NC	GG	GG	GG	GG	GG	GG	GG	AA	GG	GG	NC	AA	GG	AA	AA	AA	AA	AA	GG	GG	GG	GG	AA	GG	NC	GG
6334	Bn-A09-p19418268	0.13	T/C	A09	16166614	TT	CC	TT	CC	CC	NC	TT	CC	TT	TT	NC	TT	TT	CC	CC	CC	TT	NC	TT	TT	TT	TT	TT	TT	TT	CC	TT	TT	TT	CC	TT	CC	CC	CC	CC	CC	TT	TT	TT	TT	CC	TT	NC	TT
6335	Bn-A09-p19451773	0.12	A/G	A09	16192179	AA	GG	AA	GG	GG	NC	AA	GG	AA	AA	NC	AA	AA	GG	GG	GG	AA	NC	AA	AA	AA	AA	AA	AA	AA	GG	AA	AA	NC	GG	AA	GG	GG	GG	GG	GG	AA	AA	AA	AA	GG	AA	NC	AA
6336	Bn-A09-p19452055	0.09	T/C	A09	16192460	TT	CC	TT	CC	CC	NC	TT	CC	TT	TT	NC	TT	TT	CC	CC	CC	TT	NC	TT	TT	TT	TT	TT	TT	TT	CC	TT	TT	TT	CC	TT	CC	CC	CC	CC	CC	TT	TT	TT	TT	CC	TT	NC	TT
6337	Bn-A09-p19452153	0.14	T/C	A09	16192558	TT	CC	CC	TT	TT	NC	CC	TT	CC	CC	NC	CC	CC	TT	TT	TT	CC	NC	CC	CC	CC	CC	CC	CC	CC	TT	CC	CC	NC	TT	CC	TT	TT	TT	TT	TT	CC	CC	CC	CC	TT	CC	NC	CC
6338	Bn-A09-p19452209	0.14	A/G	A09	16192614	AA	GG	AA	GG	GG	NC	AA	GG	AA	AA	NC	AA	AA	GG	GG	GG	AA	NC	AA	AA	AA	AA	AA	AA	AA	GG	AA	AA	AA	GG	AA	GG	GG	GG	GG	GG	AA	AA	AA	AA	GG	AA	NC	AA
6339	Bn-A09-p19452462	0.14	T/C	A09	16192867	TT	CC	CC	TT	TT	NC	CC	TT	CC	CC	NC	CC	CC	TT	TT	TT	CC	NC	CC	CC	CC	CC	CC	CC	CC	TT	CC	CC	NC	TT	CC	TT	TT	TT	TT	TT	CC	CC	CC	CC	TT	CC	NC	CC
6340	Bn-A09-p19452740	0.12	A/G	A09	16193045	AA	GG	GG	AA	AA	NC	GG	AA	GG	GG	NC	GG	GG	AA	AA	AA	GG	GG	GG	GG	GG	GG	GG	GG	GG	AA	GG	GG	NC	AA	GG	AA	AA	AA	AA	AA	GG	GG	GG	GG	AA	GG	NC	GG
6341	Bn-A09-p19452677	0.11	T/C	A09	16193082	TT	CC	TT	CC	CC	NC	TT	CC	TT	TT	NC	TT	TT	CC	CC	CC	TT	NC	TT	TT	TT	TT	TT	TT	TT	CC	TT	TT	TT	CC	TT	CC	CC	CC	CC	CC	TT	TT	TT	TT	CC	TT	NC	TT
6342	Bn-A09-p19452814	0.14	A/G	A09	16193119	AA	GG	GG	AA	AA	NC	GG	AA	GG	GG	NC	GG	GG	AA	AA	AA	GG	GG	GG	GG	GG	GG	GG	GG	GG	AA	GG	GG	NC	AA	GG	AA	AA	AA	AA	AA	GG	GG	GG	GG	AA	GG	NC	GG
6343	Bn-A09-p19513927	0.17	T/C	A09	16267488	TT	CC	TT	CC	CC	NC	TT	CC	TT	TT	NC	NC	TT	CC	CC	CC	TT	NC	TT	TT	TT	TT	TT	TT	TT	CC	TT	TT	TT	CC	TT	CC	CC	CC	CC	CC	TT	TT	TT	TT	CC	TT	NC	TT
6344	Bn-A09-p19514405	0.18	A/C	A09	16267862	AA	CC	AA	CC	CC	NC	AA	CC	AA	AA	NC	NC	AA	CC	CC	NC	AA	AA	AA	AA	AA	AA	AA	AA	AA	CC	AA	AA	NC	CC	AA	CC	CC	CC	CC	CC	AA	AA	AA	AA	CC	AA	NC	AA
6345	Bn-A09-p19514416	0.17	A/G	A09	16267973	AA	GG	GG	AA	AA	NC	GG	AA	GG	GG	NC	NC	GG	AA	AA	AA	GG	NC	GG	GG	GG	GG	GG	GG	GG	AA	GG	GG	GG	AA	GG	AA	AA	AA	AA	AA	GG	GG	GG	GG	AA	GG	NC	GG
6346	Bn-A09-p19515165	0.13	T/C	A09	16269564	TT	CC	TT	CC	CC	NC	TT	CC	TT	TT	NC	NC	TT	CC	CC	CC	TT	NC	TT	TT	TT	TT	TT	TT	TT	CC	TT	TT	TT	CC	TT	CC	CC	CC	CC	CC	TT	TT	TT	TT	CC	TT	NC	TT
6347	Bn-A09-p19515287	0.14	T/C	A09	16269692	TT	CC	CC	TT	TT	NC	CC	TT	CC	CC	NC	NC	CC	TT	TT	TT	CC	CC	CC	CC	CC	CC	CC	CC	CC	TT	CC	CC	NC	TT	CC	TT	TT	TT	TT	TT	CC	CC	CC	CC	TT	CC	NC	CC
6348	Bn-A09-p19537178	0.19	A/G	A09	16288231	AA	GG	GG	AA	AA	NC	GG	AA	GG	GG	NC	NC	GG	AA	AA	AA	GG	NC	GG	GG	GG	GG	GG	GG	GG	AA	GG	GG	NC	AA	GG	AA	AA	AA	AA	AA	GG	GG	GG	GG	AA	GG	NC	GG
6349	Bn-A09-p19551395	0.14	T/G	A09	16301869	TT	GG	GG	GG	GG	GG	GG	GG	GG	GG	GG	NC	GG	GG	GG	GG	GG	GG	GG	GG	GG	GG	GG	GG	GG	GG	GG	GG	GG	GG	GG	GG	GG	GG	GG	GG	TT	TT	GG	GG	GG	GG	NC	GG
6350	Bn-A09-p19551714	0.15	A/G	A09	16302288	AA	GG	AA	AA	AA	AA	AA	AA	AA	AA	AA	NC	AA	AA	AA	AA	AA	AA	AA	AA	AA	AA	AA	AA	AA	AA	AA	AA	AA	AA	AA	AA	AA	AA	AA	AA	GG	GG	AA	AA	AA	AA	NC	AA
6351	Bn-A09-p19551816	0.13	A/G	A09	16302390	AA	GG	AA	GG	AA	NC	AA	AA	AA	AA	AA	NC	AA	GG	GG	GG	AA	NC	AA	AA	AA	AA	NC	AA	AA	GG	AA	AA	AA	GG	AA	GG	GG	GG	AA	GG	GG	GG	AA	AA	GG	AA	GG	AA
6352	Bn-A09-p19552388	0.17	T/C	A09	16302962	TT	CC	TT	TT	TT	TT	TT	TT	TT	TT	TT	NC	TT	TT	TT	TT	TT	TT	TT	TT	TT	TT	TT	TT	TT	TT	TT	TT	TT	TT	TT	TT	TT	TT	TT	TT	CC	CC	TT	TT	TT	TT	NC	TT
6353	Bn-A09-p19552538	0.15	A/G	A09	16303112	AA	GG	AA	AA	AA	AA	AA	AA	AA	AA	AA	NC	AA	AA	AA	AA	AA	AA	AA	AA	AA	AA	AA	AA	AA	AA	AA	AA	AA	AA	AA	AA	AA	AA	AA	AA	GG	GG	AA	AA	AA	AA	NC	AA
6354	Bn-scaff_16301_1-p4240	0.12	T/G	A09	16311140	TT	GG	TT	TT	TT	NC	NC	TT	TT	TT	TT	TT	GG	TT	NC	GG	GG	TT	TT	TT	TT	TT	NC	TT	GG	TT	TT	TT	TT	TT	TT	TT	TT	TT	GG	NC	TT	TT	TT	TT	TT	TT	TT	TT
6355	Bn-A09-p19571341	0.11	A/G	A09	16321792	AA	GG	GG	GG	GG	GG	GG	GG	GG	GG	GG	NC	GG	GG	GG	GG	GG	GG	GG	GG	GG	GG	GG	GG	GG	GG	GG	GG	NC	GG	GG	GG	GG	GG	GG	GG	AA	AA	GG	GG	GG	GG	NC	GG
6356	Bn-A09-p19571521	0.11	T/C	A09	16321872	TT	CC	CC	CC	CC	CC	CC	CC	CC	CC	CC	NC	CC	CC	CC	CC	CC	CC	CC	CC	CC	CC	CC	CC	CC	CC	CC	CC	NC	CC	CC	CC	CC	CC	CC	CC	TT	TT	CC	CC	CC	CC	NC	CC
6357	Bn-A09-p19571970	0.13	T/C	A09	16322321	TT	CC	TT	TT	TT	TT	TT	TT	TT	TT	TT	NC	TT	TT	TT	TT	TT	TT	TT	TT	TT	TT	TT	TT	TT	TT	TT	TT	TT	TT	TT	TT	TT	TT	TT	TT	CC	CC	TT	TT	TT	TT	NC	TT
6358	Bn-A09-p19572122	0.14	A/G	A09	16322573	AA	GG	AA	AA	AA	AA	AA	AA	AA	AA	AA	NC	AA	AA	AA	AA	AA	AA	AA	AA	AA	AA	AA	AA	AA	AA	AA	AA	NC	AA	AA	AA	AA	AA	AA	AA	GG	GG	AA	AA	AA	AA	NC	AA
6359	Bn-A09-p19578073	0.19	A/G	A09	16328524	AA	GG	GG	AA	GG	NC	GG	GG	GG	GG	GG	NC	GG	AA	AA	AA	GG	NC	GG	GG	GG	GG	NC	GG	GG	AA	GG	GG	NC	AA	GG	AA	AA	AA	GG	AA	GG	GG	GG	GG	AA	GG	NC	GG
6360	Bn-A09-p19578479	0.1	T/C	A09	16328930	TT	CC	TT	CC	TT	NC	TT	TT	TT	TT	TT	NC	TT	CC	CC	CC	TT	NC	TT	TT	TT	TT	CC	TT	TT	CC	TT	TT	TT	CC	TT	CC	CC	CC	TT	CC	CC	CC	TT	TT	CC	TT	CC	TT
6361	Bn-A09-p19579332	0.1	A/G	A09	16329683	AA	GG	GG	AA	GG	NC	GG	GG	GG	GG	GG	NC	GG	AA	AA	AA	GG	NC	GG	GG	GG	GG	NC	GG	GG	AA	GG	GG	GG	AA	GG	AA	AA	AA	GG	AA	AA	AA	GG	GG	AA	GG	AA	GG
6362	Bn-A09-p19581060	0.13	T/G	A09	16331593	TT	GG	TT	GG	TT	NC	TT	TT	TT	TT	TT	NC	TT	GG	GG	GG	TT	NC	TT	TT	TT	TT	GG	TT	TT	GG	TT	TT	TT	GG	TT	GG	GG	GG	TT	GG	GG	GG	TT	TT	GG	TT	GG	TT
6363	Bn-A09-p19583295	0.1	T/C	A09	16333828	TT	CC	TT	CC	TT	NC	TT	TT	TT	TT	TT	NC	TT	CC	CC	CC	TT	NC	TT	TT	TT	TT	CC	TT	TT	CC	TT	TT	TT	CC	TT	CC	CC	CC	TT	CC	NC	NC	TT	TT	CC	TT	CC	TT
6364	Bn-A09-p19591679	0.12	T/C	A09	16341242	TT	CC	TT	CC	TT	NC	NC	NC	TT	TT	TT	NC	TT	CC	CC	CC	TT	NC	TT	TT	TT	TT	NC	TT	TT	CC	TT	TT	NC	CC	TT	CC	CC	CC	TT	CC	CC	CC	TT	TT	CC	TT	CC	TT
6365	Bn-A09-p19592030	0.14	A/G	A09	16341493	AA	GG	AA	GG	AA	NC	NC	NC	AA	AA	AA	NC	AA	GG	GG	GG	AA	NC	AA	AA	AA	AA	NC	AA	AA	GG	AA	AA	AA	GG	AA	GG	GG	GG	AA	GG	GG	GG	AA	AA	GG	AA	GG	AA
6366	Bn-A09-p19592609	0.04	T/C	A09	16342170	TT	CC	CC	CC	CC	CC	CC	CC	CC	CC	CC	CC	CC	CC	CC	CC	CC	CC	CC	CC	CC	CC	CC	CC	CC	CC	CC	CC	CC	CC	CC	CC	CC	CC	CC	CC	TT	TT	CC	CC	CC	CC	NC	CC
6367	Bn-A09-p19614389	0.12	T/G	A09	16363338	TT	GG	TT	GG	TT	NC	TT	TT	TT	TT	TT	NC	TT	GG	GG	GG	TT	NC	TT	TT	TT	TT	NC	TT	TT	GG	TT	TT	TT	GG	TT	GG	GG	GG	TT	GG	GG	GG	TT	TT	GG	TT	GG	TT
6368	Bn-A09-p19616778	0.17	A/C	A09	16365826	AA	CC	CC	AA	CC	NC	CC	CC	CC	CC	CC	NC	CC	AA	AA	AA	CC	CC	CC	CC	CC	CC	NC	CC	CC	AA	CC	CC	CC	AA	CC	AA	AA	AA	CC	AA	AA	AA	CC	CC	AA	CC	AA	CC
6369	Bn-A09-p19625255	0.19	A/G	A09	16374259	AA	GG	AA	GG	AA	NC	AA	AA	AA	AA	NC	AA	NC	GG	GG	GG	AA	NC	AA	AA	AA	AA	NC	AA	AA	GG	AA	AA	AA	GG	AA	GG	GG	GG	AA	GG	NC	NC	AA	AA	GG	NC	GG	AA
6370	Bn-A09-p19649335	0.17	T/C	A09	16397494	TT	CC	TT	CC	TT	TT	TT	TT	TT	TT	TT	NC	TT	CC	TT	TT	TT	TT	TT	TT	TT	TT	TT	TT	TT	TT	TT	TT	TT	TT	TT	TT	TT	TT	TT	TT	CC	CC	TT	TT	TT	TT	NC	TT
6371	Bn-A09-p19649635	0.1	A/G	A09	16397694	AA	GG	GG	GG	GG	GG	GG	GG	GG	GG	GG	NC	GG	GG	GG	GG	GG	GG	GG	GG	GG	GG	GG	GG	GG	GG	GG	GG	GG	GG	GG	GG	GG	GG	GG	GG	GG	GG	GG	GG	GG	GG	GG	GG
6372	Bn-A09-p19649882	0.16	T/C	A09	16398041	TT	CC	TT	CC	TT	TT	TT	TT	TT	TT	TT	NC	TT	CC	TT	TT	TT	TT	TT	TT	TT	TT	TT	TT	TT	TT	TT	TT	TT	TT	TT	TT	TT	TT	TT	TT	CC	CC	TT	TT	TT	TT	NC	TT
6373	Bn-A09-p19650716	0.16	A/G	A09	16398875	AA	GG	AA	GG	AA	AA	AA	AA	AA	AA	AA	NC	AA	GG	AA	AA	AA	AA	AA	AA	AA	AA	AA	AA	AA	AA	AA	AA	AA	AA	AA	AA	AA	AA	AA	AA	GG	GG	AA	AA	AA	AA	NC	AA
6374	Bn-A09-p19651041	0.16	A/G	A09	16399100	AA	GG	GG	GG	GG	GG	GG	GG	GG	GG	GG	NC	GG	GG	GG	GG	GG	GG	GG	GG	GG	GG	GG	GG	GG	GG	GG	GG	GG	GG	GG	GG	GG	GG	GG	GG	AA	AA	GG	GG	GG	GG	NC	GG
6375	Bn-A09-p19651425	0.12	T/C	A09	16399484	TT	CC	TT	CC	TT	TT	TT	TT	TT	TT	TT	NC	TT	CC	TT	TT	TT	TT	TT	TT	TT	TT	TT	TT	TT	TT	TT	TT	TT	TT	TT	TT	TT	TT	TT	TT	CC	CC	TT	TT	TT	TT	NC	TT
6376	Bn-A09-p19651913	0.15	A/G	A09	16399972	AA	GG	AA	GG	AA	AA	AA	AA	AA	AA	AA	NC	AA	GG	AA	AA	AA	AA	AA	AA	AA	AA	AA	AA	AA	AA	AA	AA	AA	AA	AA	AA	AA	AA	AA	AA	GG	GG	AA	AA	AA	AA	NC	AA
6377	Bn-A09-p19652139	0.14	A/G	A09	16400298	AA	GG	AA	GG	AA	AA	AA	AA	AA	AA	AA	NC	AA	GG	AA	AA	AA	AA	AA	AA	AA	AA	AA	AA	AA	AA	AA	AA	AA	AA	AA	AA	AA	AA	AA	AA	GG	GG	AA	AA	AA	AA	NC	AA
6378	Bn-A09-p19653782	0.1	T/C	A09	16401941	TT	CC	TT	CC	TT	TT	TT	TT	TT	TT	TT	NC	TT	CC	TT	TT	TT	TT	TT	TT	TT	TT	TT	TT	TT	TT	TT	TT	TT	TT	TT	TT	TT	TT	TT	TT	CC	CC	TT	TT	TT	TT	NC	TT
6379	Bn-A09-p19654219	0.12	A/G	A09	16402278	AA	GG	AA	GG	AA	AA	AA	AA	AA	AA	AA	NC	AA	GG	AA	AA	AA	AA	AA	AA	AA	AA	AA	AA	AA	AA	AA	AA	AA	AA	AA	AA	AA	AA	AA	AA	GG	GG	AA	AA	AA	AA	NC	AA
6380	Bn-A09-p19666970	0.14	T/C	A09	16415055	TT	CC	CC	CC	CC	CC	CC	CC	CC	CC	CC	NC	CC	CC	CC	CC	CC	CC	CC	CC	CC	CC	CC	CC	CC	CC	CC	CC	CC	CC	CC	CC	CC	CC	CC	CC	TT	TT	CC	CC	CC	CC	NC	CC
6381	Bn-A09-p19667399	0.11	A/C	A09	16415384	AA	CC	AA	CC	AA	AA	AA	AA	AA	AA	AA	NC	AA	CC	AA	AA	AA	AA	AA	AA	AA	AA	AA	AA	AA	AA	AA	AA	AA	AA	AA	AA	AA	AA	AA	AA	CC	CC	AA	AA	AA	AA	NC	AA
6382	Bn-A09-p19667700	0.11	T/C	A09	16415685	TT	CC	TT	TT	TT	TT	TT	TT	TT	TT	TT	NC	TT	TT	TT	TT	TT	TT	TT	TT	TT	TT	TT	TT	TT	TT	TT	TT	TT	TT	TT	TT	TT	TT	TT	TT	CC	CC	TT	TT	TT	TT	NC	TT
6383	Bn-A09-p19668151	0.15	T/C	A09	16416136	TT	CC	TT	CC	TT	TT	TT	TT	TT	TT	TT	NC	TT	CC	TT	TT	TT	TT	TT	TT	TT	TT	TT	TT	TT	TT	TT	TT	TT	TT	TT	TT	TT	TT	TT	TT	CC	CC	TT	TT	TT	TT	NC	TT
6384	Bn-A09-p19668698	0.16	T/C	A09	16416683	TT	CC	TT	CC	TT	TT	TT	TT	TT	TT	TT	NC	TT	CC	TT	TT	TT	TT	TT	TT	TT	TT	TT	TT	TT	TT	TT	TT	TT	TT	TT	TT	TT	TT	TT	TT	CC	CC	TT	TT	TT	TT	NC	TT
6385	Bn-A09-p19668818	0.14	T/C	A09	16416903	TT	CC	CC	CC	CC	CC	CC	CC	CC	CC	CC	NC	CC	CC	CC	CC	CC	CC	CC	CC	CC	CC	CC	CC	CC	CC	CC	CC	CC	CC	CC	CC	CC	CC	CC	CC	TT	TT	CC	CC	CC	CC	NC	CC
6386	Bn-A09-p19668996	0.13	A/C	A09	16417081	AA	CC	CC	AA	CC	CC	CC	CC	CC	CC	CC	NC	CC	AA	CC	CC	CC	CC	CC	CC	CC	CC	CC	CC	CC	CC	CC	CC	NC	CC	CC	CC	CC	CC	CC	CC	AA	AA	CC	CC	CC	CC	NC	CC
6387	Bn-A09-p19669270	0.15	A/G	A09	16417355	AA	GG	GG	AA	GG	GG	GG	GG	GG	GG	GG	NC	GG	AA	GG	GG	GG	GG	GG	GG	GG	GG	GG	GG	GG	GG	GG	GG	GG	GG	GG	GG	GG	GG	GG	GG	AA	AA	GG	GG	GG	GG	NC	GG
6388	Bn-A09-p19670340	0.13	A/C	A09	16418325	AA	CC	CC	CC	CC	CC	CC	CC	CC	CC	CC	NC	CC	CC	CC	CC	CC	CC	CC	CC	CC	CC	CC	CC	CC	CC	CC	CC	NC	CC	CC	CC	CC	CC	CC	CC	AA	AA	CC	CC	CC	CC	NC	CC
6389	Bn-A09-p19671062	0.12	T/C	A09	16419047	TT	CC	TT	CC	TT	TT	TT	TT	TT	TT	TT	NC	TT	CC	TT	TT	TT	TT	TT	TT	TT	TT	TT	TT	TT	TT	TT	TT	TT	TT	TT	TT	TT	TT	TT	TT	CC	CC	TT	TT	TT	TT	NC	TT
6390	Bn-A09-p19671192	0.13	A/G	A09	16419177	AA	GG	AA	GG	AA	AA	AA	AA	AA	AA	AA	NC	AA	GG	AA	AA	AA	AA	AA	AA	AA	AA	AA	AA	AA	AA	AA	AA	AA	AA	AA	AA	AA	AA	AA	AA	GG	GG	AA	AA	AA	AA	NC	AA
6391	Bn-A09-p19671394	0.08	A/G	A09	16419379	AA	GG	GG	GG	GG	GG	GG	GG	GG	GG	GG	NC	GG	GG	GG	GG	GG	GG	GG	GG	GG	GG	GG	GG	GG	GG	GG	GG	GG	GG	GG	GG	GG	GG	GG	GG	GG	GG	GG	GG	GG	GG	GG	GG
6392	Bn-A09-p19671542	0.12	T/G	A09	16419527	TT	GG	TT	GG	TT	TT	TT	TT	TT	TT	TT	NC	TT	GG	TT	TT	TT	TT	TT	TT	TT	TT	TT	TT	TT	TT	TT	TT	TT	TT	TT	TT	TT	TT	TT	TT	GG	GG	TT	TT	TT	TT	NC	TT
6393	Bn-Scaffold000499-p5529	0.12	A/C	A09	16427427	AA	CC	CC	CC	CC	CC	CC	CC	CC	CC	CC	NC	CC	CC	CC	CC	CC	CC	CC	CC	CC	CC	CC	CC	CC	CC	CC	CC	NC	CC	CC	CC	CC	CC	CC	CC	AA	AA	CC	CC	CC	CC	NC	CC
6394	Bn-Scaffold000185-p185722	0.1	A/G	A09	16474624	AA	GG	AA	GG	AA	AA	AA	AA	AA	AA	AA	NC	AA	GG	AA	AA	AA	AA	AA	AA	AA	AA	AA	AA	AA	AA	AA	AA	AA	AA	AA	AA	AA	AA	AA	AA	GG	GG	AA	AA	AA	AA	NC	AA
6395	Bn-Scaffold000185-p116558	0.12	T/C	A09	16533595	TT	CC	TT	CC	TT	TT	TT	TT	TT	TT	TT	NC	TT	CC	TT	TT	TT	TT	TT	TT	TT	TT	TT	TT	TT	TT	TT	TT	TT	TT	NC	TT	TT	TT	TT	TT	CC	CC	TT	TT	TT	TT	NC	TT
6396	Bn-Scaffold000185-p116556	0.14	A/G	A09	16533697	AA	GG	AA	GG	AA	AA	AA	AA	AA	AA	AA	NC	AA	GG	AA	AA	AA	AA	AA	AA	AA	AA	AA	AA	AA	AA	AA	AA	AA	AA	AA	AA	AA	AA	AA	AA	GG	GG	AA	AA	AA	AA	NC	AA
6397	Bn-Scaffold000185-p105851	0.12	A/G	A09	16544314	AA	GG	AA	NC	AA	AA	AA	AA	AA	AA	AA	NC	AA	NC	AA	AA	AA	AA	AA	AA	AA	AA	AA	AA	AA	AA	AA	AA	AA	AA	AA	AA	AA	AA	AA	AA	GG	GG	AA	AA	AA	AA	NC	AA
6398	Bn-Scaffold000185-p83366	0.11	A/C	A09	16570058	AA	CC	CC	NC	CC	CC	CC	CC	CC	CC	CC	NC	CC	NC	CC	CC	CC	CC	CC	CC	CC	CC	CC	CC	CC	CC	CC	CC	CC	CC	CC	CC	CC	CC	CC	CC	AA	AA	CC	CC	CC	CC	NC	CC
6399	Bn-Scaffold000185-p82192	0.15	T/C	A09	16571232	TT	CC	CC	NC	CC	CC	CC	CC	CC	CC	CC	NC	CC	NC	CC	CC	CC	CC	CC	CC	CC	CC	CC	CC	CC	CC	CC	CC	NC	CC	CC	CC	CC	CC	CC	CC	TT	TT	CC	CC	CC	CC	NC	CC
6400	Bn-Scaffold000185-p57818	0.1	T/C	A09	16596541	TT	CC	CC	NC	CC	CC	CC	CC	CC	CC	CC	NC	CC	NC	CC	CC	CC	CC	CC	CC	CC	CC	CC	CC	CC	CC	CC	CC	NC	CC	CC	CC	CC	CC	CC	CC	NC	TT	CC	CC	CC	CC	NC	CC
6401	Bn-Scaffold000185-p57756	0.1	A/C	A09	16596703	AA	CC	AA	NC	AA	AA	AA	AA	AA	AA	AA	NC	AA	NC	AA	AA	AA	AA	AA	AA	AA	AA	AA	AA	AA	AA	AA	AA	AA	AA	AA	AA	AA	AA	AA	AA	CC	CC	AA	AA	AA	AA	NC	AA
6402	Bn-Scaffold000185-p56198	0.11	T/G	A09	16598262	TT	GG	GG	NC	GG	GG	GG	GG	GG	GG	GG	NC	GG	NC	GG	GG	GG	GG	GG	GG	GG	GG	GG	GG	GG	GG	GG	GG	GG	GG	GG	GG	GG	GG	GG	GG	TT	TT	GG	GG	GG	GG	NC	GG
6403	Bn-Scaffold000185-p55511	0.16	A/G	A09	16598949	AA	GG	GG	NC	GG	GG	GG	GG	GG	GG	GG	NC	GG	NC	GG	GG	GG	GG	GG	GG	GG	GG	GG	GG	GG	GG	GG	GG	GG	GG	GG	GG	GG	GG	GG	GG	AA	AA	GG	GG	GG	GG	NC	GG
6404	Bn-Scaffold000185-p55372	0.14	T/C	A09	16598988	TT	CC	CC	NC	CC	CC	CC	CC	CC	CC	CC	NC	CC	NC	CC	CC	CC	CC	CC	CC	CC	CC	CC	CC	CC	CC	CC	CC	CC	CC	CC	CC	CC	CC	CC	CC	TT	TT	CC	CC	CC	CC	NC	CC
6405	Bn-Scaffold000185-p54702	0.13	A/G	A09	16599758	AA	GG	AA	NC	AA	AA	AA	AA	AA	AA	AA	NC	AA	NC	AA	AA	AA	AA	AA	AA	AA	AA	AA	AA	AA	AA	AA	AA	AA	AA	AA	AA	AA	AA	AA	AA	GG	GG	AA	AA	AA	AA	NC	AA
6406	Bn-Scaffold000185-p54518	0.12	T/G	A09	16599842	TT	GG	GG	NC	GG	GG	GG	GG	GG	GG	GG	NC	GG	NC	GG	GG	GG	GG	GG	GG	GG	GG	GG	GG	GG	GG	GG	GG	NC	GG	GG	GG	GG	GG	GG	GG	TT	TT	GG	GG	GG	GG	NC	GG
6407	Bn-Scaffold000185-p26330	0.16	A/G	A09	16617004	AA	GG	GG	GG	GG	GG	GG	GG	GG	GG	GG	NC	GG	GG	GG	GG	GG	GG	GG	GG	GG	GG	GG	GG	GG	GG	GG	GG	NC	GG	GG	GG	GG	GG	GG	GG	AA	AA	GG	GG	GG	GG	NC	GG
6408	Bn-Scaffold000185-p18794	0.1	A/G	A09	16624439	AA	GG	AA	NC	AA	AA	AA	AA	AA	AA	AA	NC	AA	NC	AA	AA	AA	AA	AA	AA	AA	AA	AA	AA	AA	AA	AA	AA	AA	AA	AA	AA	AA	AA	AA	AA	GG	GG	AA	AA	AA	AA	NC	AA
6409	Bn-Scaffold000185-p16862	0.11	A/G	A09	16626763	AA	GG	GG	GG	GG	GG	GG	GG	GG	GG	GG	NC	GG	GG	GG	GG	GG	GG	GG	GG	GG	GG	GG	GG	GG	GG	GG	GG	GG	GG	GG	GG	GG	GG	GG	GG	AA	AA	GG	GG	GG	GG	NC	GG
6410	Bn-Scaffold000185-p15983	0.1	T/C	A09	16627642	TT	CC	TT	NC	TT	TT	TT	TT	TT	TT	TT	NC	TT	NC	TT	TT	TT	TT	TT	TT	TT	TT	TT	TT	TT	TT	TT	TT	TT	TT	TT	TT	TT	TT	TT	TT	CC	CC	TT	TT	TT	TT	NC	TT
6411	Bn-Scaffold000185-p15635	0.1	T/C	A09	16627995	TT	CC	TT	CC	TT	TT	TT	TT	TT	TT	TT	NC	TT	NC	TT	TT	TT	TT	TT	TT	TT	TT	TT	TT	TT	TT	TT	TT	TT	TT	TT	TT	TT	TT	TT	TT	CC	CC	TT	TT	TT	TT	NC	TT
6412	Bn-Scaffold000367-p6861	0.11	A/G	A09	16661769	AA	GG	AA	NC	AA	AA	AA	AA	AA	AA	AA	NC	AA	NC	AA	AA	AA	AA	AA	AA	AA	AA	AA	AA	AA	AA	AA	AA	AA	AA	AA	AA	AA	AA	AA	AA	GG	GG	AA	AA	AA	AA	NC	AA
6413	Bn-Scaffold000367-p6435	0.11	T/C	A09	16662295	TT	CC	TT	CC	TT	TT	TT	TT	TT	TT	TT	NC	TT	CC	TT	TT	TT	TT	TT	TT	TT	TT	TT	TT	TT	TT	TT	TT	TT	TT	TT	TT	TT	TT	TT	TT	CC	CC	TT	TT	TT	TT	NC	TT
6414	Bn-Scaffold000367-p2871	0.15	A/G	A09	16663630	AA	GG	GG	NC	GG	GG	GG	GG	GG	GG	GG	NC	GG	NC	GG	GG	GG	GG	GG	GG	GG	GG	GG	GG	GG	GG	GG	GG	NC	GG	GG	GG	GG	GG	GG	GG	AA	AA	GG	GG	GG	GG	NC	GG
6415	Bn-A09-p19690392	0.1	T/G	A09	16679713	TT	GG	GG	GG	GG	GG	GG	GG	GG	GG	GG	NC	GG	GG	GG	GG	GG	GG	GG	GG	GG	GG	GG	GG	GG	GG	GG	GG	GG	GG	GG	GG	GG	GG	GG	GG	TT	TT	GG	GG	GG	GG	NC	GG
6416	Bn-A09-p19690311	0.1	T/G	A09	16679732	TT	GG	TT	TT	TT	TT	TT	TT	TT	TT	TT	NC	TT	TT	TT	TT	TT	TT	TT	TT	TT	TT	TT	TT	TT	TT	TT	TT	TT	TT	TT	TT	TT	TT	TT	TT	GG	GG	TT	TT	TT	TT	NC	TT
6417	Bn-A09-p19690574	0.11	A/G	A09	16679895	AA	GG	AA	AA	AA	AA	AA	AA	AA	AA	AA	NC	AA	AA	AA	AA	AA	AA	AA	AA	AA	AA	AA	AA	AA	AA	AA	AA	AA	AA	AA	AA	AA	AA	AA	AA	GG	GG	AA	AA	AA	AA	NC	AA
6418	Bn-A09-p19690521	0.09	T/C	A09	16679942	TT	CC	CC	CC	CC	CC	CC	CC	CC	CC	CC	NC	CC	CC	CC	CC	CC	CC	CC	CC	CC	CC	CC	CC	CC	CC	CC	CC	NC	CC	CC	CC	CC	CC	CC	CC	TT	TT	CC	CC	CC	CC	NC	CC
6419	Bn-A09-p19690777	0.07	T/G	A09	16680098	TT	GG	GG	GG	GG	GG	GG	GG	GG	GG	GG	NC	GG	GG	GG	GG	GG	GG	GG	GG	GG	GG	GG	GG	GG	GG	GG	GG	GG	GG	GG	GG	GG	GG	GG	GG	TT	TT	GG	GG	GG	GG	NC	GG
6420	Bn-A09-p19692416	0.1	A/C	A09	16681837	AA	CC	CC	CC	CC	CC	CC	CC	CC	CC	CC	NC	CC	CC	CC	CC	CC	CC	CC	CC	CC	CC	CC	CC	CC	CC	CC	CC	NC	CC	CC	CC	CC	CC	CC	CC	AA	AA	CC	CC	CC	CC	NC	CC
6421	Bn-A09-p19743333	0.11	A/G	A09	16723754	AA	GG	AA	GG	AA	AA	AA	AA	AA	AA	AA	NC	AA	GG	AA	AA	AA	AA	AA	AA	AA	AA	AA	AA	AA	AA	AA	AA	AA	AA	AA	AA	AA	AA	AA	AA	GG	GG	AA	AA	AA	AA	NC	AA
6422	Bn-A09-p19754463	0.15	A/G	A09	16737372	AA	GG	GG	NC	GG	GG	GG	GG	GG	GG	GG	NC	GG	NC	GG	GG	GG	GG	GG	GG	GG	GG	GG	GG	GG	GG	GG	GG	NC	GG	GG	GG	GG	GG	GG	GG	AA	AA	GG	GG	GG	GG	NC	GG
6423	Bn-A09-p19766078	0.1	T/C	A09	16749867	TT	CC	CC	NC	CC	CC	CC	CC	CC	CC	CC	NC	CC	NC	CC	CC	CC	CC	CC	CC	CC	CC	CC	CC	CC	CC	CC	CC	NC	CC	CC	CC	CC	CC	CC	CC	TT	TT	CC	CC	CC	CC	NC	CC
6424	Bn-A09-p19766741	0.15	T/G	A09	16750430	TT	GG	GG	NC	GG	GG	GG	GG	GG	GG	GG	NC	GG	NC	GG	GG	GG	GG	GG	GG	GG	GG	GG	GG	GG	GG	GG	GG	GG	GG	GG	GG	GG	GG	GG	GG	TT	TT	GG	GG	GG	GG	NC	GG
6425	Bn-A09-p19770493	0.09	T/C	A09	16754312	TT	CC	TT	CC	TT	TT	TT	TT	TT	TT	TT	NC	TT	CC	TT	TT	TT	TT	TT	TT	TT	TT	TT	TT	TT	TT	TT	TT	TT	TT	TT	TT	TT	TT	TT	TT	CC	CC	TT	TT	TT	TT	NC	TT
6426	Bn-A09-p19770545	0.09	T/G	A09	16754464	TT	GG	GG	TT	GG	GG	GG	GG	GG	GG	GG	NC	GG	TT	GG	GG	GG	GG	GG	GG	GG	GG	GG	GG	GG	GG	GG	GG	GG	GG	GG	GG	GG	GG	GG	GG	NC	TT	GG	GG	GG	GG	NC	GG
6427	Bn-A09-p19770719	0.11	A/C	A09	16754538	AA	CC	AA	CC	AA	AA	AA	AA	AA	AA	AA	NC	AA	CC	AA	AA	AA	AA	AA	AA	AA	AA	AA	AA	AA	AA	AA	AA	AA	AA	AA	AA	AA	AA	AA	AA	CC	CC	AA	AA	AA	AA	NC	AA
6428	Bn-A09-p19771174	0.13	T/C	A09	16754993	TT	CC	TT	CC	TT	TT	TT	TT	TT	TT	TT	NC	TT	CC	TT	TT	TT	TT	TT	TT	TT	TT	TT	TT	TT	TT	TT	TT	TT	TT	TT	TT	TT	TT	TT	TT	CC	CC	TT	TT	TT	TT	NC	TT
6429	Bn-A09-p19774967	0.12	A/C	A09	16757829	AA	CC	CC	NC	CC	CC	CC	CC	CC	CC	CC	NC	CC	NC	CC	CC	CC	CC	CC	CC	CC	CC	CC	CC	CC	CC	CC	CC	CC	CC	CC	CC	CC	CC	CC	CC	AA	AA	CC	CC	CC	CC	NC	CC
6430	Bn-A09-p19775158	0.14	A/G	A09	16758120	AA	GG	GG	NC	GG	GG	GG	GG	GG	GG	GG	NC	GG	NC	GG	GG	GG	GG	GG	GG	GG	GG	GG	GG	GG	GG	GG	GG	GG	GG	GG	GG	GG	GG	GG	GG	AA	AA	GG	GG	GG	GG	NC	GG
6431	Bn-A09-p19775290	0.11	A/C	A09	16758152	AA	CC	CC	NC	CC	CC	CC	CC	CC	CC	CC	NC	CC	NC	CC	CC	CC	CC	CC	CC	CC	CC	CC	CC	CC	CC	CC	CC	CC	CC	CC	CC	CC	CC	CC	CC	AA	AA	CC	CC	CC	CC	NC	CC
6432	Bn-A09-p19779966	0.12	T/C	A09	16762927	TT	CC	CC	NC	CC	CC	CC	CC	CC	CC	CC	NC	CC	NC	CC	CC	CC	CC	CC	CC	CC	CC	CC	CC	CC	CC	CC	CC	CC	CC	CC	CC	CC	CC	CC	CC	TT	TT	CC	CC	CC	CC	NC	CC
6433	Bn-A09-p19796581	0.11	T/C	A09	16778367	TT	CC	TT	CC	TT	TT	TT	TT	TT	TT	TT	NC	TT	CC	TT	TT	TT	TT	TT	TT	TT	TT	TT	TT	TT	TT	TT	TT	TT	TT	NC	TT	TT	TT	TT	TT	CC	CC	TT	TT	TT	TT	NC	TT
6434	Bn-A09-p19796502	0.12	A/G	A09	16778388	AA	GG	AA	GG	AA	AA	AA	AA	AA	AA	AA	NC	AA	GG	AA	AA	AA	AA	AA	AA	AA	AA	AA	AA	AA	AA	AA	AA	AA	AA	AA	AA	AA	AA	AA	AA	GG	GG	AA	AA	AA	AA	NC	AA
6435	Bn-A09-p19796916	0.1	T/C	A09	16778702	TT	CC	TT	CC	TT	TT	TT	TT	TT	TT	TT	NC	TT	CC	TT	TT	TT	TT	TT	TT	TT	TT	TT	TT	TT	TT	TT	TT	TT	TT	TT	TT	TT	TT	TT	TT	CC	CC	TT	TT	TT	TT	NC	TT
6436	Bn-A09-p19803535	0.11	T/C	A09	16785320	TT	CC	TT	CC	TT	TT	TT	TT	TT	TT	TT	NC	TT	CC	TT	TT	TT	TT	NC	TT	TT	TT	TT	TT	TT	TT	TT	TT	TT	NC	NC	TT	TT	TT	TT	TT	NC	CC	TT	TT	TT	NC	NC	TT
6437	Bn-A09-p19872952	0.16	T/C	A09	16857042	TT	CC	TT	TT	TT	NC	CC	TT	TT	TT	TT	TT	TT	TT	TT	TT	TT	TT	TT	CC	CC	TT	TT	NC	TT	TT	CC	CC	CC	TT	CC	TT	TT	TT	TT	TT	CC	CC	CC	CC	TT	CC	NC	CC
6438	Bn-A09-p19873361	0.14	T/C	A09	16857451	TT	CC	CC	CC	TT	NC	TT	TT	CC	CC	NC	CC	CC	CC	CC	CC	CC	CC	CC	TT	TT	CC	CC	NC	CC	CC	TT	TT	NC	CC	TT	CC	CC	CC	TT	TT	TT	TT	TT	TT	CC	TT	NC	TT
6439	Bn-scaff_17044_1-p570480	0.15	T/C	A09	16981564	TT	CC	NC	CC	NC	NC	TT	NC	NC	NC	NC	CC	NC	CC	CC	CC	NC	CC	NC	TT	TT	NC	CC	TT	CC	CC	TT	TT	TT	CC	NC	CC	CC	CC	NC	NC	TT	TT	TT	TT	CC	TT	NC	TT
6440	Bn-A09-p20052851	0.12	A/C	A09	17033758	AA	CC	AA	NC	CC	NC	AA	CC	AA	AA	NC	AA	AA	NC	CC	CC	AA	NC	AA	AA	AA	AA	CC	AA	CC	CC	AA	AA	CC	CC	AA	CC	CC	CC	CC	CC	AA	AA	AA	AA	CC	AA	NC	AA
6441	Bn-A09-p20053737	0.15	T/G	A09	17034761	TT	GG	GG	NC	TT	NC	GG	TT	GG	GG	NC	GG	GG	NC	TT	TT	GG	NC	GG	GG	GG	GG	NC	GG	TT	TT	GG	GG	TT	TT	GG	TT	TT	TT	TT	TT	GG	GG	GG	GG	TT	GG	NC	GG
6442	Bn-A09-p20059101	0.17	A/G	A09	17039808	AA	GG	AA	GG	GG	NC	AA	GG	AA	AA	NC	NC	AA	NC	GG	GG	AA	NC	AA	AA	AA	AA	GG	AA	GG	GG	AA	AA	GG	GG	AA	GG	GG	GG	GG	GG	AA	AA	AA	AA	GG	AA	NC	AA
6443	Bn-A09-p20061287	0.1	T/C	A09	17042002	TT	CC	TT	TT	CC	NC	TT	CC	TT	TT	NC	TT	TT	TT	CC	CC	TT	NC	TT	TT	TT	TT	CC	TT	CC	CC	TT	TT	CC	CC	TT	CC	CC	CC	CC	CC	TT	TT	TT	TT	CC	TT	NC	TT
6444	Bn-A09-p20081587	0.14	T/C	A09	17057595	TT	CC	TT	CC	CC	NC	TT	CC	TT	TT	NC	NC	TT	CC	CC	CC	TT	NC	TT	TT	TT	TT	NC	TT	CC	CC	TT	TT	NC	CC	TT	CC	CC	CC	CC	CC	TT	TT	TT	TT	CC	TT	NC	TT
6445	Bn-A09-p20115072	0.15	A/C	A09	17092595	AA	CC	AA	CC	AA	NC	CC	AA	AA	AA	AA	AA	AA	CC	AA	AA	AA	AA	AA	CC	CC	AA	AA	NC	AA	AA	CC	CC	AA	AA	CC	AA	AA	AA	AA	AA	CC	CC	CC	CC	AA	CC	NC	CC
6446	Bn-A09-p20122747	0.09	T/G	A09	17103927	TT	GG	TT	GG	TT	TT	TT	TT	TT	TT	TT	NC	TT	GG	TT	TT	TT	TT	TT	TT	TT	TT	TT	TT	TT	TT	TT	TT	TT	TT	TT	TT	TT	TT	TT	TT	TT	TT	TT	TT	TT	TT	TT	TT
6447	Bn-A09-p20124340	0.17	T/C	A09	17105611	TT	CC	CC	TT	CC	NC	TT	CC	CC	CC	CC	NC	CC	TT	CC	CC	CC	CC	CC	TT	TT	CC	CC	NC	CC	CC	TT	TT	CC	CC	TT	CC	CC	CC	CC	CC	TT	TT	TT	TT	CC	TT	NC	TT
6448	Bn-A09-p20140775	0.15	T/C	A09	17139347	TT	CC	CC	TT	CC	NC	TT	CC	CC	CC	CC	NC	CC	TT	CC	CC	CC	CC	CC	TT	TT	CC	CC	NC	CC	CC	TT	TT	CC	CC	TT	CC	CC	CC	CC	CC	TT	TT	TT	TT	CC	TT	NC	TT
6449	Bn-A09-p20140928	0.17	A/G	A09	17139501	AA	GG	AA	GG	AA	NC	GG	AA	AA	AA	AA	NC	AA	GG	AA	AA	AA	AA	AA	GG	GG	AA	AA	NC	AA	AA	GG	GG	AA	AA	GG	AA	AA	AA	AA	AA	GG	GG	GG	GG	AA	GG	NC	GG
6450	Bn-A09-p20156214	0.17	T/G	A09	17154857	TT	GG	TT	GG	TT	NC	GG	TT	TT	TT	TT	NC	TT	GG	TT	TT	TT	TT	TT	GG	GG	TT	TT	NC	TT	TT	GG	GG	TT	TT	GG	TT	TT	TT	TT	NC	GG	GG	GG	GG	TT	GG	NC	GG
6451	Bn-A09-p20156448	0.13	T/G	A09	17154991	TT	GG	GG	TT	GG	NC	TT	GG	GG	GG	GG	NC	GG	TT	GG	GG	GG	GG	GG	TT	TT	GG	GG	NC	GG	GG	TT	TT	GG	GG	TT	GG	GG	GG	GG	NC	TT	TT	TT	TT	GG	TT	NC	TT
6452	Bn-A09-p20156587	0.14	A/G	A09	17155130	AA	GG	AA	GG	AA	NC	GG	AA	AA	AA	AA	NC	AA	GG	AA	AA	AA	AA	AA	GG	GG	AA	AA	NC	AA	AA	GG	GG	AA	AA	GG	AA	AA	AA	AA	GG	GG	GG	GG	GG	AA	GG	NC	GG
6453	Bn-A09-p20156878	0.14	T/C	A09	17155559	TT	CC	CC	TT	CC	NC	TT	CC	CC	CC	CC	NC	CC	TT	CC	CC	CC	CC	CC	TT	TT	CC	CC	NC	CC	CC	TT	TT	CC	CC	TT	CC	CC	CC	CC	TT	TT	TT	TT	TT	CC	TT	NC	TT
6454	Bn-A09-p20157191	0.15	T/C	A09	17155775	TT	CC	CC	TT	CC	NC	TT	CC	CC	CC	CC	NC	CC	TT	CC	CC	CC	CC	CC	TT	TT	CC	CC	NC	CC	CC	TT	TT	CC	CC	TT	CC	CC	CC	CC	TT	TT	TT	TT	TT	CC	TT	NC	TT
6455	Bn-A09-p20157367	0.11	T/C	A09	17155951	TT	CC	CC	TT	CC	NC	TT	CC	CC	CC	CC	NC	CC	TT	CC	CC	CC	CC	CC	TT	TT	CC	CC	NC	CC	CC	TT	TT	NC	CC	TT	CC	CC	CC	CC	CC	TT	TT	TT	TT	CC	TT	NC	TT
6456	Bn-A09-p20163233	0.13	A/G	A09	17157077	AA	GG	GG	AA	GG	NC	AA	GG	GG	GG	GG	NC	GG	AA	GG	GG	GG	GG	GG	AA	AA	GG	GG	NC	GG	GG	AA	AA	NC	GG	AA	GG	GG	GG	GG	NC	AA	AA	AA	AA	GG	AA	NC	AA
6457	Bn-A09-p20163796	0.13	T/C	A09	17157540	TT	CC	TT	CC	TT	NC	CC	TT	TT	TT	TT	NC	TT	CC	TT	TT	TT	TT	TT	CC	CC	TT	TT	NC	TT	TT	CC	CC	TT	TT	CC	TT	TT	TT	TT	CC	CC	CC	CC	CC	TT	CC	NC	CC
6458	Bn-A09-p20165725	0.14	A/G	A09	17160183	AA	GG	GG	AA	GG	NC	AA	GG	GG	GG	GG	NC	GG	AA	GG	GG	GG	GG	GG	AA	AA	GG	GG	NC	GG	GG	AA	AA	GG	GG	AA	GG	GG	GG	GG	AA	AA	AA	AA	AA	GG	AA	NC	AA
6459	Bn-A09-p20169504	0.12	T/C	A09	17163963	TT	CC	TT	CC	TT	NC	CC	TT	TT	TT	TT	NC	TT	CC	TT	TT	TT	TT	TT	CC	CC	TT	TT	NC	TT	TT	CC	CC	TT	TT	CC	TT	TT	TT	TT	NC	CC	CC	CC	CC	TT	CC	NC	CC
6460	Bn-A09-p20173294	0.14	A/G	A09	17169905	AA	GG	GG	AA	GG	NC	AA	GG	GG	GG	GG	NC	GG	AA	GG	GG	GG	GG	GG	AA	AA	GG	GG	NC	GG	GG	AA	AA	NC	GG	AA	GG	GG	GG	GG	NC	AA	AA	AA	AA	GG	AA	NC	AA
6461	Bn-A09-p20198871	0.13	T/C	A09	17194161	TT	CC	TT	CC	TT	NC	CC	TT	TT	TT	TT	NC	TT	CC	TT	TT	TT	TT	TT	CC	CC	TT	TT	NC	TT	TT	CC	CC	TT	TT	CC	TT	TT	TT	TT	NC	CC	CC	CC	CC	TT	CC	NC	CC
6462	Bn-A09-p20327880	0.15	T/C	A09	17344639	TT	CC	TT	CC	TT	NC	CC	TT	TT	TT	TT	NC	TT	CC	TT	TT	TT	TT	TT	CC	CC	TT	TT	NC	TT	TT	CC	CC	NC	TT	CC	TT	TT	TT	TT	NC	CC	CC	CC	CC	TT	CC	NC	CC
6463	Bn-A09-p20336623	0.1	A/G	A09	17362075	AA	GG	GG	AA	AA	AA	AA	AA	GG	GG	NC	NC	GG	AA	AA	AA	GG	NC	GG	AA	AA	GG	NC	NC	AA	AA	AA	AA	AA	AA	AA	AA	AA	AA	AA	AA	AA	AA	AA	AA	AA	AA	AA	AA
6464	Bn-A09-p20512896	0.14	A/G	A09	17460555	AA	GG	AA	GG	AA	NC	GG	AA	AA	AA	AA	NC	AA	GG	AA	AA	AA	AA	AA	GG	GG	AA	AA	NC	AA	AA	GG	GG	AA	AA	GG	AA	AA	AA	AA	AA	GG	GG	GG	GG	AA	GG	NC	GG
6465	Bn-A09-p20516599	0.14	T/C	A09	17468170	TT	CC	CC	TT	CC	NC	TT	CC	CC	CC	CC	NC	CC	TT	CC	CC	CC	CC	CC	TT	TT	CC	CC	NC	CC	CC	TT	TT	CC	CC	TT	CC	CC	CC	CC	CC	TT	TT	TT	TT	CC	TT	NC	TT
6466	Bn-A09-p20516744	0.14	A/C	A09	17468315	AA	CC	AA	CC	AA	NC	CC	AA	AA	AA	AA	NC	AA	CC	AA	AA	AA	AA	AA	CC	CC	AA	AA	NC	AA	AA	CC	CC	AA	AA	CC	AA	AA	AA	AA	AA	CC	CC	CC	CC	AA	CC	NC	CC
6467	Bn-A09-p20517062	0.12	A/G	A09	17468633	AA	GG	AA	GG	AA	NC	GG	AA	AA	AA	AA	NC	AA	GG	AA	AA	AA	AA	AA	GG	GG	AA	AA	NC	AA	AA	GG	GG	AA	AA	GG	AA	AA	AA	AA	AA	GG	GG	GG	GG	AA	GG	NC	GG
6468	Bn-A09-p20517413	0.11	A/C	A09	17468985	AA	CC	CC	AA	CC	NC	AA	CC	CC	CC	CC	NC	CC	AA	CC	CC	CC	CC	CC	AA	AA	CC	CC	NC	CC	CC	AA	AA	CC	CC	AA	CC	CC	CC	CC	CC	AA	AA	AA	AA	CC	AA	NC	AA
6469	Bn-A09-p20517911	0.11	A/G	A09	17469480	AA	GG	AA	GG	AA	NC	GG	AA	AA	AA	AA	NC	AA	GG	AA	AA	AA	AA	AA	GG	GG	AA	AA	NC	AA	AA	GG	GG	AA	AA	GG	AA	AA	AA	AA	AA	GG	GG	GG	GG	AA	GG	NC	GG
6470	Bn-A09-p20566614	0.15	A/G	A09	17502985	AA	GG	GG	AA	GG	NC	AA	GG	GG	GG	GG	NC	GG	AA	GG	GG	GG	GG	GG	AA	AA	GG	GG	NC	GG	GG	AA	AA	GG	GG	AA	GG	GG	GG	GG	GG	AA	AA	AA	AA	GG	AA	NC	AA
6471	Bn-A09-p20652846	0.13	T/C	A09	17583850	TT	CC	CC	CC	CC	NC	TT	CC	CC	CC	CC	NC	CC	CC	CC	CC	CC	CC	CC	TT	TT	CC	CC	NC	CC	CC	TT	TT	CC	CC	TT	CC	CC	CC	CC	CC	TT	TT	TT	TT	CC	TT	NC	TT
6472	Bn-A09-p20672617	0.11	T/C	A09	17607091	TT	CC	CC	CC	CC	NC	TT	CC	CC	CC	CC	NC	CC	CC	CC	CC	CC	CC	CC	TT	TT	CC	CC	NC	CC	CC	TT	TT	NC	CC	TT	CC	CC	CC	CC	CC	TT	TT	TT	TT	CC	TT	NC	TT
6473	Bn-A09-p20678910	0.17	T/C	A09	17616601	TT	CC	CC	CC	CC	NC	TT	CC	CC	CC	CC	NC	CC	CC	CC	CC	CC	CC	CC	TT	TT	CC	CC	NC	CC	CC	TT	TT	NC	CC	TT	CC	CC	CC	CC	CC	TT	TT	TT	TT	CC	TT	NC	TT
6474	Bn-A09-p21922178	0.06	T/C	A09	19311789	TT	CC	TT	TT	TT	TT	TT	TT	TT	TT	TT	TT	TT	TT	TT	TT	TT	TT	TT	TT	TT	TT	TT	TT	TT	TT	TT	TT	TT	TT	TT	TT	TT	CC	TT	TT	CC	TT	TT	TT	TT	TT	TT	TT
6475	Bn-A09-p21923295	0.09	A/G	A09	19313005	AA	GG	AA	AA	GG	AA	AA	GG	AA	AA	NC	AA	AA	GG	AA	AA	AA	AA	AA	AA	AA	AA	AA	AA	GG	AA	AA	AA	AA	AA	AA	AA	AA	GG	AA	GG	GG	AA	AA	AA	AA	AA	AA	AA
6476	Bn-A09-p21924011	0.09	T/C	A09	19313621	TT	CC	TT	TT	CC	TT	TT	CC	TT	TT	NC	TT	TT	CC	TT	TT	TT	TT	TT	TT	TT	TT	TT	TT	CC	TT	TT	TT	TT	TT	TT	TT	TT	CC	TT	CC	CC	TT	TT	TT	TT	TT	TT	TT
6477	Bn-A09-p21932600	0.06	A/G	A09	19322429	AA	GG	GG	GG	GG	GG	GG	GG	GG	GG	GG	GG	GG	GG	GG	GG	GG	GG	GG	GG	GG	GG	GG	GG	GG	GG	GG	GG	NC	GG	GG	GG	GG	AA	GG	GG	AA	GG	GG	GG	GG	GG	GG	GG
6478	Bn-A09-p21939406	0.05	A/G	A09	19330213	AA	GG	GG	GG	GG	GG	GG	GG	GG	GG	GG	GG	GG	GG	GG	GG	GG	GG	GG	GG	GG	GG	GG	GG	GG	GG	GG	GG	GG	GG	GG	GG	GG	AA	GG	GG	AA	GG	GG	GG	GG	GG	GG	GG
6479	Bn-A09-p22003936	0.1	A/G	A09	19386246	AA	GG	GG	GG	NC	GG	GG	NC	GG	GG	GG	GG	GG	AA	GG	GG	GG	GG	GG	GG	GG	GG	GG	GG	AA	GG	GG	GG	GG	GG	GG	GG	GG	AA	GG	AA	AA	GG	GG	GG	GG	GG	GG	GG
6480	Bn-A09-p22166884	0.09	T/C	A09	19550745	TT	CC	TT	TT	TT	TT	TT	TT	TT	TT	TT	TT	TT	CC	TT	TT	TT	TT	TT	TT	TT	TT	TT	TT	CC	TT	TT	TT	TT	TT	TT	TT	TT	CC	TT	CC	CC	TT	TT	TT	TT	TT	TT	TT
6481	Bn-A09-p22170209	0.07	A/G	A09	19553970	AA	GG	GG	GG	GG	GG	GG	GG	GG	GG	GG	GG	GG	AA	GG	GG	GG	GG	GG	GG	GG	GG	GG	GG	AA	GG	GG	GG	GG	GG	GG	GG	GG	AA	GG	AA	AA	GG	GG	GG	GG	GG	GG	GG
6482	Bn-A09-p22197988	0.04	T/G	A09	19585391	TT	GG	GG	GG	GG	GG	GG	GG	GG	GG	GG	GG	GG	GG	GG	GG	GG	GG	GG	GG	GG	GG	GG	GG	GG	GG	GG	GG	NC	GG	GG	GG	GG	TT	GG	GG	TT	GG	GG	GG	GG	GG	GG	GG
6483	Bn-A09-p12577050	0.09	A/G	A09	20938284	AA	GG	GG	GG	AA	NC	AA	GG	GG	GG	NC	GG	GG	GG	AA	AA	GG	AA	GG	GG	GG	GG	GG	GG	GG	AA	AA	AA	GG	GG	GG	AA	AA	AA	GG	AA	AA	AA	GG	GG	AA	GG	NC	GG
6484	Bn-A09-p22873685	0.07	A/C	A09	21270434	AA	CC	CC	CC	CC	CC	CC	CC	CC	CC	CC	CC	CC	CC	CC	CC	CC	CC	CC	CC	CC	CC	CC	CC	CC	CC	CC	CC	CC	CC	CC	CC	CC	CC	CC	CC	CC	CC	CC	CC	CC	CC	CC	CC
6485	Bn-A09-p23144404	0.1	T/G	A09	21511845	TT	GG	TT	TT	TT	TT	NC	TT	TT	TT	NC	NC	TT	TT	NC	NC	GG	GG	TT	TT	TT	TT	TT	TT	NC	NC	NC	NC	TT	TT	TT	NC	NC	NC	NC	TT	TT	GG	TT	GG	NC	TT	NC	TT
6486	Bn-A09-p23189250	0.16	T/C	A09	21553022	TT	CC	CC	CC	CC	NC	TT	CC	CC	CC	NC	NC	CC	CC	TT	TT	TT	TT	CC	CC	CC	CC	CC	CC	TT	TT	TT	TT	CC	CC	CC	TT	TT	TT	TT	CC	CC	TT	CC	TT	TT	CC	NC	CC
6487	Bn-A09-p23269680	0.09	T/C	A09	21633591	TT	CC	CC	CC	CC	CC	CC	CC	CC	CC	CC	NC	CC	CC	CC	CC	CC	CC	CC	CC	CC	CC	CC	CC	TT	CC	CC	CC	CC	CC	CC	CC	CC	CC	TT	CC	CC	CC	CC	CC	CC	CC	CC	CC
6488	Bn-A09-p23331135	0.1	A/C	A09	21725133	AA	CC	AA	CC	AA	NC	NC	AA	AA	AA	AA	AA	AA	AA	AA	AA	CC	NC	AA	CC	CC	AA	CC	NC	CC	AA	AA	AA	NC	CC	CC	AA	AA	NC	CC	CC	AA	AA	CC	AA	AA	CC	AA	CC
6489	Bn-A09-p23354310	0.13	T/C	A09	21747272	TT	CC	CC	TT	CC	NC	CC	CC	CC	CC	CC	CC	CC	CC	CC	CC	CC	CC	CC	TT	TT	CC	NC	NC	TT	CC	CC	CC	TT	TT	TT	CC	CC	CC	TT	TT	CC	TT	TT	TT	CC	TT	NC	TT
6490	Bn-A09-p23354848	0.14	A/G	A09	21747909	AA	GG	GG	AA	GG	NC	GG	GG	GG	GG	GG	GG	GG	GG	GG	GG	GG	GG	GG	AA	AA	GG	NC	NC	AA	GG	GG	GG	NC	AA	AA	GG	GG	GG	AA	AA	GG	AA	AA	AA	GG	AA	NC	AA
6491	Bn-A09-p23356793	0.11	T/C	A09	21761452	TT	CC	TT	CC	TT	NC	TT	TT	TT	TT	TT	TT	TT	TT	TT	TT	TT	TT	TT	CC	CC	TT	CC	NC	CC	TT	TT	TT	NC	CC	CC	TT	TT	TT	CC	CC	TT	CC	CC	CC	TT	CC	NC	CC
6492	Bn-A09-p23356947	0.12	T/C	A09	21761606	TT	CC	TT	CC	TT	NC	TT	TT	TT	TT	TT	TT	TT	TT	TT	TT	TT	TT	TT	CC	CC	TT	CC	NC	CC	TT	TT	TT	CC	CC	CC	TT	TT	TT	CC	CC	TT	CC	CC	CC	TT	CC	NC	CC
6493	Bn-A09-p23379304	0.08	A/C	A09	21778268	AA	CC	CC	CC	CC	CC	CC	CC	CC	CC	CC	NC	CC	CC	NC	AA	CC	CC	CC	CC	CC	CC	CC	CC	CC	CC	AA	AA	CC	CC	CC	CC	CC	CC	CC	AA	CC	CC	CC	CC	CC	CC	NC	CC
6494	Bn-A09-p23410187	0.14	A/C	A09	21819443	AA	CC	CC	CC	CC	CC	AA	CC	CC	CC	NC	NC	CC	CC	NC	AA	AA	CC	CC	CC	CC	CC	NC	CC	AA	CC	AA	AA	NC	CC	CC	CC	CC	AA	AA	CC	CC	CC	CC	CC	CC	CC	NC	CC
6495	Bn-A09-p23438753	0.14	A/C	A09	21845241	AA	CC	CC	CC	CC	CC	CC	CC	CC	CC	CC	NC	CC	CC	NC	AA	AA	CC	CC	CC	CC	CC	NC	CC	AA	AA	AA	AA	CC	CC	CC	AA	CC	CC	AA	CC	CC	CC	CC	CC	CC	CC	NC	CC
6496	Bn-A09-p23489920	0.18	T/G	A09	21880400	TT	GG	TT	GG	TT	TT	TT	TT	TT	TT	TT	NC	TT	TT	NC	GG	TT	TT	TT	TT	TT	TT	NC	TT	GG	GG	GG	GG	TT	TT	TT	GG	TT	TT	GG	TT	GG	TT	TT	TT	TT	TT	NC	TT
6497	Bn-A09-p23516882	0.1	T/C	A09	21895288	TT	CC	CC	TT	TT	NC	TT	CC	TT	CC	NC	NC	CC	CC	NC	TT	CC	CC	CC	TT	TT	CC	NC	NC	CC	TT	TT	TT	TT	TT	TT	TT	CC	TT	CC	CC	TT	CC	TT	CC	CC	TT	NC	TT
6498	Bn-A09-p23519665	0.11	T/C	A09	21898106	TT	CC	CC	TT	TT	NC	TT	CC	TT	CC	NC	NC	CC	CC	NC	TT	NC	CC	CC	TT	TT	CC	NC	NC	TT	TT	TT	TT	TT	TT	TT	TT	CC	TT	TT	CC	TT	CC	TT	CC	CC	TT	NC	TT
6499	Bn-A09-p23540416	0.13	A/G	A09	21919216	AA	GG	AA	GG	GG	NC	GG	AA	GG	AA	NC	NC	AA	AA	NC	GG	GG	AA	AA	GG	GG	AA	NC	NC	GG	GG	GG	GG	GG	GG	GG	GG	AA	GG	GG	AA	GG	AA	GG	AA	AA	GG	NC	GG
6500	Bn-A09-p23541526	0.13	A/G	A09	21920326	AA	GG	GG	AA	AA	NC	AA	GG	AA	GG	NC	NC	GG	GG	NC	AA	GG	GG	GG	AA	AA	GG	NC	NC	AA	AA	AA	AA	AA	AA	AA	AA	GG	AA	AA	GG	AA	GG	AA	GG	GG	AA	NC	AA
6501	Bn-A09-p23545925	0.11	A/G	A09	21924752	AA	GG	GG	AA	AA	NC	AA	GG	AA	GG	NC	NC	GG	GG	NC	AA	NC	GG	GG	AA	AA	GG	NC	NC	AA	AA	AA	AA	AA	AA	AA	AA	GG	AA	AA	GG	AA	GG	AA	GG	GG	AA	NC	AA
6502	Bn-A09-p23546242	0.12	T/C	A09	21925069	TT	CC	TT	CC	CC	NC	CC	TT	CC	TT	NC	NC	TT	TT	NC	CC	TT	TT	TT	CC	CC	TT	NC	NC	CC	CC	CC	CC	NC	CC	CC	CC	TT	CC	CC	TT	CC	TT	CC	TT	TT	CC	NC	CC
6503	Bn-A09-p23552530	0.11	T/C	A09	21931731	TT	CC	TT	CC	CC	NC	CC	TT	CC	TT	NC	NC	TT	TT	NC	CC	NC	TT	TT	CC	CC	NC	CC	NC	TT	CC	CC	CC	NC	CC	CC	CC	TT	CC	TT	TT	CC	TT	CC	TT	TT	CC	NC	CC
6504	Bn-A09-p23553955	0.14	T/C	A09	21933165	TT	CC	TT	CC	CC	NC	CC	TT	CC	TT	NC	NC	TT	TT	NC	CC	TT	TT	TT	CC	CC	NC	NC	NC	TT	CC	CC	CC	CC	CC	CC	CC	TT	CC	TT	TT	CC	TT	CC	TT	TT	CC	NC	CC
6505	Bn-A09-p23649871	0.14	T/C	A09	22022718	TT	CC	CC	TT	CC	CC	CC	CC	TT	CC	CC	NC	CC	CC	NC	TT	TT	CC	CC	CC	CC	CC	NC	CC	CC	TT	TT	TT	CC	CC	CC	TT	CC	CC	CC	CC	CC	CC	CC	CC	CC	CC	NC	CC
6506	Bn-A09-p23707462	0.13	T/C	A09	22081649	TT	CC	TT	CC	TT	NC	TT	TT	CC	TT	TT	NC	TT	TT	NC	CC	CC	TT	TT	CC	CC	NC	NC	NC	TT	CC	CC	CC	NC	CC	CC	CC	TT	TT	TT	TT	CC	TT	CC	TT	TT	TT	TT	TT
6507	Bn-A09-p23708692	0.15	T/G	A09	22082875	TT	GG	GG	NC	GG	NC	GG	GG	TT	GG	GG	NC	GG	GG	NC	TT	TT	GG	GG	TT	TT	NC	NC	NC	GG	TT	TT	TT	TT	TT	TT	TT	GG	GG	GG	GG	TT	GG	TT	GG	GG	GG	GG	GG
6508	Bn-A09-p23724102	0.14	A/G	A09	22100621	AA	GG	GG	GG	GG	GG	GG	GG	AA	GG	GG	NC	GG	GG	NC	AA	GG	GG	GG	GG	GG	GG	GG	GG	GG	AA	AA	AA	GG	GG	GG	AA	GG	GG	GG	AA	GG	GG	GG	GG	GG	GG	GG	GG
6509	Bn-A09-p23724105	0.12	A/G	A09	22100724	AA	GG	GG	GG	GG	GG	GG	GG	AA	GG	GG	NC	GG	GG	NC	AA	GG	GG	GG	GG	GG	GG	GG	GG	GG	AA	AA	AA	GG	GG	GG	AA	GG	GG	GG	AA	GG	GG	GG	GG	GG	GG	GG	GG
6510	Bn-A09-p23724303	0.11	T/C	A09	22100922	TT	CC	TT	TT	TT	TT	TT	TT	CC	TT	TT	NC	TT	TT	NC	CC	TT	TT	TT	TT	TT	TT	TT	TT	TT	CC	CC	CC	TT	TT	TT	CC	TT	TT	TT	CC	TT	TT	TT	TT	TT	TT	TT	TT
6511	Bn-A09-p23756115	0.11	A/G	A09	22128679	AA	GG	AA	GG	GG	AA	GG	AA	GG	AA	NC	NC	AA	AA	NC	GG	GG	AA	AA	AA	AA	AA	AA	AA	AA	GG	GG	GG	AA	AA	AA	GG	AA	GG	AA	GG	GG	AA	AA	AA	AA	AA	AA	GG
6512	Bn-A09-p23773295	0.1	T/C	A09	22140945	TT	CC	TT	TT	NC	TT	NC	TT	CC	TT	NC	NC	TT	TT	NC	CC	CC	TT	TT	TT	TT	TT	TT	NC	TT	CC	CC	CC	TT	TT	TT	CC	TT	NC	TT	CC	NC	TT	TT	TT	TT	TT	TT	NC
6513	Bn-A09-p23778678	0.1	T/C	A09	22142477	TT	CC	CC	CC	NC	CC	NC	CC	TT	CC	CC	NC	CC	CC	NC	TT	CC	CC	CC	CC	CC	CC	CC	CC	CC	TT	TT	TT	CC	CC	CC	TT	CC	NC	CC	TT	NC	CC	CC	CC	CC	CC	CC	NC
6514	Bn-A09-p23780921	0.09	T/G	A09	22144823	TT	GG	TT	TT	TT	TT	TT	TT	GG	TT	TT	NC	TT	TT	NC	GG	GG	TT	TT	TT	TT	TT	TT	TT	TT	GG	GG	GG	TT	TT	TT	GG	TT	TT	TT	GG	TT	TT	TT	TT	TT	TT	TT	TT
6515	Bn-A09-p23838725	0.12	T/C	A09	22206666	TT	CC	CC	TT	TT	CC	TT	CC	TT	CC	NC	NC	CC	CC	NC	TT	TT	CC	CC	CC	CC	CC	NC	CC	CC	TT	TT	TT	NC	CC	CC	TT	CC	TT	CC	CC	TT	CC	TT	CC	CC	CC	CC	TT
6516	Bn-A09-p23861045	0.11	A/G	A09	22226864	AA	GG	GG	AA	GG	GG	GG	GG	AA	GG	GG	NC	GG	GG	NC	AA	GG	GG	GG	GG	GG	GG	GG	GG	GG	AA	AA	AA	GG	GG	GG	AA	GG	GG	GG	GG	AA	GG	GG	GG	GG	GG	GG	GG
6517	Bn-A09-p23865794	0.18	A/G	A09	22231583	AA	GG	GG	AA	GG	GG	GG	GG	AA	GG	GG	NC	GG	GG	NC	AA	AA	GG	GG	GG	GG	GG	NC	GG	GG	AA	AA	AA	GG	GG	GG	AA	GG	GG	GG	GG	AA	GG	AA	GG	GG	GG	GG	GG
6518	Bn-A09-p23904964	0.15	T/C	A09	22264194	TT	CC	TT	CC	NC	TT	NC	TT	CC	TT	TT	NC	TT	TT	NC	CC	CC	TT	TT	TT	TT	TT	NC	TT	TT	CC	CC	CC	TT	TT	TT	CC	TT	NC	TT	TT	CC	TT	TT	TT	TT	TT	TT	NC
6519	Bn-A09-p23904905	0.13	T/G	A09	22264235	TT	GG	TT	GG	NC	TT	NC	TT	GG	TT	TT	NC	TT	TT	NC	GG	GG	TT	TT	TT	TT	TT	NC	TT	TT	GG	GG	GG	TT	TT	TT	GG	TT	NC	TT	TT	TT	TT	TT	TT	TT	TT	TT	NC
6520	Bn-A09-p23928124	0.11	A/C	A09	22308543	AA	CC	AA	AA	AA	AA	AA	AA	CC	AA	AA	NC	AA	AA	NC	CC	AA	AA	AA	AA	AA	AA	NC	AA	AA	CC	CC	CC	AA	AA	AA	CC	AA	AA	CC	AA	AA	AA	AA	AA	AA	AA	AA	AA
6521	Bn-A09-p23928417	0.12	T/G	A09	22308739	TT	GG	GG	GG	GG	GG	GG	GG	TT	GG	GG	NC	GG	GG	NC	TT	GG	GG	GG	GG	GG	GG	TT	GG	GG	TT	TT	TT	GG	GG	GG	TT	GG	GG	TT	GG	GG	GG	GG	GG	GG	GG	GG	GG
6522	Bn-A09-p24003969	0.17	T/G	A09	22314055	TT	GG	GG	TT	TT	GG	TT	GG	TT	TT	NC	NC	GG	GG	NC	TT	GG	TT	GG	GG	GG	GG	NC	GG	TT	TT	TT	TT	GG	GG	GG	TT	GG	TT	TT	GG	GG	GG	GG	GG	GG	GG	GG	TT
6523	Bn-A05-p15670035	0.03	A/C	A09	22929483	AA	CC	CC	CC	CC	CC	CC	CC	CC	CC	CC	CC	CC	CC	CC	CC	CC	CC	CC	CC	CC	CC	CC	CC	CC	CC	CC	CC	AA	AA	CC	CC	CC	CC	CC	AA	CC	AA	CC	AA	CC	CC	NC	CC
6524	Bn-A05-p15676718	0.12	T/G	A09	22938146	TT	GG	TT	GG	GG	NC	GG	TT	GG	GG	GG	GG	GG	TT	NC	GG	GG	GG	GG	GG	GG	GG	GG	GG	GG	GG	GG	GG	GG	GG	GG	GG	TT	GG	GG	GG	TT	GG	GG	GG	TT	GG	GG	TT
6525	Bn-A09-p24104666	0.12	A/C	A09	23062433	AA	CC	CC	CC	CC	CC	CC	CC	AA	CC	CC	NC	CC	CC	NC	AA	CC	CC	CC	CC	CC	CC	NC	CC	CC	AA	AA	AA	NC	CC	CC	AA	CC	CC	CC	CC	CC	CC	CC	CC	CC	CC	CC	CC
6526	Bn-A09-p25309514	0.16	A/G	A09	23345311	AA	GG	GG	GG	GG	NC	AA	AA	AA	GG	AA	AA	AA	GG	NC	AA	AA	NC	AA	AA	AA	AA	AA	AA	GG	AA	AA	AA	AA	AA	AA	AA	GG	AA	AA	GG	GG	GG	GG	GG	AA	GG	GG	GG
6527	Bn-A09-p25316922	0.16	T/G	A09	23361661	TT	GG	GG	GG	GG	NC	TT	TT	TT	GG	TT	TT	TT	GG	NC	TT	TT	GG	TT	TT	TT	TT	TT	TT	GG	TT	TT	TT	TT	TT	TT	TT	GG	TT	TT	GG	GG	GG	GG	GG	TT	GG	GG	GG
6528	Bn-A09-p25319349	0.14	A/G	A09	23363158	AA	GG	AA	AA	AA	NC	GG	GG	GG	AA	GG	GG	GG	AA	NC	GG	GG	AA	GG	GG	GG	GG	GG	GG	AA	GG	GG	GG	GG	GG	GG	GG	AA	GG	GG	AA	AA	AA	AA	AA	GG	AA	AA	AA
6529	Bn-A09-p25320119	0.1	T/G	A09	23364014	TT	GG	TT	TT	TT	NC	GG	GG	GG	TT	GG	GG	GG	TT	NC	GG	GG	GG	GG	GG	GG	GG	GG	GG	TT	GG	GG	GG	NC	GG	GG	GG	GG	GG	GG	TT	TT	TT	TT	TT	GG	TT	TT	TT
6530	Bn-A09-p25320259	0.13	A/G	A09	23364154	AA	GG	GG	GG	GG	NC	AA	AA	AA	GG	AA	AA	AA	GG	NC	AA	AA	GG	AA	AA	AA	AA	AA	AA	GG	AA	AA	AA	AA	AA	AA	AA	GG	AA	AA	GG	GG	GG	GG	GG	AA	GG	GG	GG
6531	Bn-A09-p25324332	0.16	T/C	A09	23369118	TT	CC	CC	TT	TT	NC	CC	CC	CC	TT	CC	CC	CC	TT	NC	CC	CC	CC	CC	CC	CC	CC	CC	CC	TT	CC	CC	CC	CC	CC	CC	CC	CC	CC	CC	TT	TT	TT	TT	TT	CC	TT	TT	TT
6532	Bn-Scaffold000460-p5716	0.16	T/G	A09	23394598	TT	GG	GG	NC	TT	NC	GG	GG	GG	TT	GG	GG	GG	TT	NC	GG	GG	GG	GG	GG	GG	GG	GG	GG	NC	GG	GG	GG	GG	GG	GG	GG	GG	GG	GG	TT	TT	TT	TT	TT	GG	TT	TT	TT
6533	Bn-A09-p25336380	0.14	T/C	A09	23469126	TT	CC	TT	CC	CC	NC	TT	TT	TT	CC	TT	TT	TT	CC	NC	TT	TT	TT	TT	TT	TT	TT	TT	TT	CC	TT	TT	TT	NC	CC	TT	TT	TT	TT	TT	CC	CC	TT	CC	CC	TT	CC	NC	CC
6534	Bn-A09-p25443253	0.14	A/C	A09	23591005	AA	CC	AA	CC	CC	NC	AA	AA	AA	CC	AA	AA	AA	CC	NC	AA	AA	CC	AA	AA	AA	AA	AA	AA	CC	AA	AA	AA	AA	AA	AA	AA	CC	AA	CC	AA	CC	AA	AA	AA	AA	AA	AA	CC
6535	Bn-A09-p25455888	0.2	A/G	A09	23603902	AA	GG	GG	GG	GG	NC	GG	GG	AA	GG	GG	NC	GG	GG	NC	AA	GG	AA	AA	AA	AA	NC	AA	AA	GG	AA	AA	AA	NC	AA	AA	AA	GG	GG	GG	AA	GG	AA	AA	AA	GG	AA	AA	GG
6536	Bn-A09-p25575397	0.1	T/G	A09	23692930	TT	GG	TT	GG	GG	GG	TT	TT	TT	GG	TT	TT	TT	GG	NC	TT	TT	GG	TT	TT	TT	TT	TT	TT	GG	TT	TT	TT	NC	TT	NC	TT	GG	TT	GG	TT	GG	TT	TT	TT	TT	GG	NC	GG
6537	Bn-A09-p25633407	0.07	A/C	A09	23746951	AA	CC	CC	CC	CC	CC	CC	CC	NC	CC	CC	CC	CC	CC	CC	NC	CC	CC	CC	CC	CC	CC	NC	NC	CC	NC	CC	NC	AA	AA	NC	CC	CC	CC	CC	AA	CC	CC	AA	CC	CC	AA	CC	CC
6538	Bn-A09-p25637924	0.2	A/G	A09	23754325	AA	GG	AA	AA	AA	NC	AA	AA	GG	AA	AA	NC	AA	AA	NC	GG	AA	AA	GG	GG	GG	NC	GG	GG	AA	GG	GG	GG	NC	GG	GG	GG	AA	AA	AA	GG	AA	GG	GG	GG	AA	GG	NC	AA
6539	Bn-A09-p25638072	0.1	A/G	A09	23754475	AA	GG	AA	AA	AA	AA	AA	AA	AA	AA	AA	AA	AA	AA	AA	AA	AA	AA	AA	AA	AA	AA	AA	AA	AA	AA	AA	AA	NC	GG	AA	AA	AA	AA	AA	GG	AA	AA	GG	AA	AA	GG	AA	AA
6540	Bn-A09-p25638579	0.1	T/C	A09	23754985	TT	CC	TT	TT	TT	TT	TT	TT	TT	TT	TT	TT	TT	TT	TT	TT	TT	TT	TT	TT	TT	TT	TT	TT	TT	TT	TT	TT	CC	CC	TT	TT	TT	TT	TT	CC	TT	TT	CC	TT	TT	CC	TT	TT
6541	Bn-A09-p25735963	0.12	A/G	A09	23820922	AA	GG	GG	NC	NC	NC	GG	GG	AA	NC	GG	NC	GG	NC	AA	AA	GG	AA	AA	AA	AA	NC	AA	AA	NC	AA	AA	AA	AA	AA	AA	AA	AA	GG	NC	AA	NC	AA	AA	AA	GG	AA	AA	NC
6542	Bn-A09-p25736089	0.12	A/C	A09	23821048	AA	CC	CC	AA	AA	AA	CC	CC	AA	AA	CC	NC	CC	AA	AA	AA	CC	CC	AA	AA	AA	NC	AA	AA	AA	AA	AA	AA	NC	CC	AA	AA	CC	CC	AA	CC	AA	CC	CC	AA	CC	CC	NC	AA
6543	Bn-A09-p25736905	0.08	A/C	A09	23821964	AA	CC	CC	CC	CC	CC	CC	CC	CC	CC	CC	CC	CC	CC	CC	CC	CC	CC	CC	CC	CC	CC	CC	CC	CC	CC	CC	CC	AA	AA	CC	CC	CC	CC	CC	AA	CC	CC	AA	CC	CC	AA	CC	CC
6544	Bn-A09-p25738255	0.16	T/G	A09	23823214	TT	GG	GG	TT	TT	NC	GG	GG	GG	TT	GG	GG	GG	TT	NC	GG	GG	GG	GG	GG	GG	GG	GG	GG	TT	GG	GG	GG	TT	TT	GG	GG	GG	GG	TT	TT	TT	TT	TT	GG	GG	TT	TT	TT
6545	Bn-A09-p25738298	0.19	A/G	A09	23823357	AA	GG	AA	AA	AA	NC	AA	AA	GG	AA	AA	NC	AA	AA	NC	GG	AA	GG	GG	GG	GG	NC	GG	GG	AA	GG	GG	GG	NC	AA	GG	GG	GG	AA	AA	AA	AA	AA	AA	GG	AA	AA	AA	AA
6546	Bn-A09-p25739064	0.15	A/G	A09	23823952	AA	GG	AA	GG	GG	GG	AA	AA	GG	GG	AA	NC	AA	GG	GG	GG	AA	GG	GG	GG	GG	NC	GG	GG	GG	GG	GG	GG	AA	AA	GG	GG	GG	AA	GG	AA	GG	AA	AA	GG	AA	AA	NC	GG
6547	Bn-A09-p25740281	0.14	T/C	A09	23825092	TT	CC	CC	TT	TT	NC	CC	CC	CC	TT	CC	CC	CC	TT	NC	CC	CC	CC	CC	CC	CC	CC	CC	CC	TT	CC	CC	CC	TT	TT	CC	CC	CC	CC	TT	TT	TT	TT	TT	CC	CC	TT	TT	TT
6548	Bn-A09-p25749386	0.18	T/C	A09	23842680	TT	CC	CC	TT	TT	NC	CC	CC	CC	TT	CC	CC	CC	TT	NC	CC	CC	CC	CC	CC	CC	CC	CC	CC	TT	CC	CC	CC	NC	TT	CC	CC	CC	CC	TT	TT	TT	TT	TT	CC	CC	TT	TT	TT
6549	Bn-A09-p25821544	0.14	A/G	A09	23910851	AA	GG	GG	GG	GG	GG	GG	GG	AA	GG	GG	NC	GG	GG	NC	AA	GG	AA	AA	AA	AA	NC	AA	AA	GG	AA	AA	AA	GG	GG	AA	AA	GG	GG	GG	GG	GG	GG	GG	AA	GG	GG	GG	GG
6550	Bn-A09-p25852108	0.15	A/G	A09	23942097	AA	GG	GG	GG	GG	NC	GG	GG	AA	GG	GG	NC	GG	GG	NC	AA	GG	GG	AA	AA	AA	NC	AA	AA	GG	AA	AA	AA	NC	GG	AA	AA	NC	GG	GG	GG	GG	GG	GG	AA	GG	GG	GG	GG
6551	Bn-A09-p25980096	0.13	A/G	A09	24059241	AA	GG	GG	AA	AA	NC	GG	GG	GG	AA	GG	GG	GG	AA	NC	GG	GG	GG	GG	GG	GG	GG	GG	GG	AA	GG	GG	GG	GG	GG	GG	GG	AA	AA	AA	GG	GG	GG	AA	GG	GG	GG	NC	AA
6552	Bn-A09-p25980030	0.13	A/C	A09	24059275	AA	CC	AA	CC	CC	NC	AA	AA	AA	CC	AA	AA	AA	CC	NC	AA	AA	AA	AA	AA	AA	AA	AA	AA	CC	AA	AA	AA	AA	AA	AA	AA	CC	CC	CC	AA	AA	AA	CC	AA	AA	AA	NC	CC
6553	Bn-A09-p26008548	0.17	T/G	A09	24085669	TT	GG	GG	GG	GG	NC	GG	GG	TT	GG	GG	NC	GG	GG	NC	TT	GG	TT	TT	TT	TT	NC	TT	TT	GG	TT	TT	TT	TT	TT	TT	TT	GG	GG	GG	TT	TT	TT	GG	TT	GG	TT	NC	GG
6554	Bn-A09-p26101323	0.19	T/C	A09	24170192	TT	CC	NC	TT	TT	NC	TT	TT	CC	TT	TT	NC	TT	TT	NC	CC	TT	TT	CC	CC	CC	NC	CC	CC	TT	CC	CC	CC	CC	CC	CC	CC	TT	TT	TT	CC	CC	CC	TT	CC	TT	CC	NC	TT
6555	Bn-A09-p26138669	0.12	T/C	A09	24202928	TT	CC	CC	CC	CC	NC	TT	TT	TT	CC	NC	TT	CC	CC	NC	TT	TT	TT	TT	TT	TT	TT	TT	TT	CC	TT	TT	TT	TT	TT	TT	TT	TT	CC	CC	TT	TT	TT	CC	TT	TT	TT	TT	CC
6556	Bn-A09-p26141650	0.11	T/C	A09	24205816	TT	CC	NC	TT	TT	NC	CC	CC	CC	TT	NC	CC	TT	TT	NC	CC	CC	CC	CC	CC	CC	CC	CC	CC	TT	CC	CC	CC	CC	CC	CC	CC	TT	TT	TT	CC	CC	CC	TT	CC	CC	CC	CC	TT
6557	Bn-A09-p26142571	0.14	T/G	A09	24209634	TT	GG	GG	GG	GG	NC	TT	TT	TT	GG	NC	TT	GG	GG	NC	TT	TT	TT	TT	TT	TT	TT	TT	TT	GG	TT	TT	TT	TT	TT	TT	TT	GG	GG	GG	TT	TT	TT	GG	TT	TT	TT	TT	GG
6558	Bn-A09-p26144798	0.14	T/C	A09	24210564	TT	CC	CC	CC	CC	NC	TT	TT	TT	CC	NC	TT	CC	CC	NC	TT	TT	TT	TT	TT	TT	TT	TT	TT	CC	TT	TT	TT	TT	TT	TT	TT	CC	CC	CC	TT	TT	TT	CC	TT	TT	TT	TT	CC
6559	Bn-A09-p26158627	0.13	T/G	A09	24221482	TT	GG	GG	TT	TT	NC	TT	TT	GG	TT	TT	NC	TT	TT	NC	GG	TT	TT	GG	GG	GG	NC	GG	NC	TT	GG	GG	GG	NC	GG	GG	GG	TT	TT	TT	GG	GG	GG	TT	GG	TT	GG	TT	TT
6560	Bn-A09-p26186084	0.18	A/G	A09	24302007	AA	GG	NC	AA	AA	NC	AA	AA	GG	AA	AA	NC	AA	AA	NC	GG	AA	AA	GG	GG	GG	NC	GG	GG	AA	GG	GG	GG	GG	GG	GG	GG	AA	AA	AA	GG	GG	GG	AA	GG	AA	GG	NC	AA
6561	Bn-A09-p26304509	0.1	T/C	A09	24387696	TT	CC	TT	TT	TT	NC	TT	TT	CC	TT	TT	CC	TT	TT	NC	CC	TT	TT	CC	CC	CC	NC	CC	CC	TT	CC	CC	CC	NC	CC	CC	CC	TT	TT	TT	CC	CC	CC	TT	CC	TT	CC	NC	TT
6562	Bn-A09-p26307738	0.16	T/C	A09	24389772	TT	CC	TT	TT	TT	NC	TT	TT	CC	TT	TT	NC	TT	TT	NC	CC	TT	TT	CC	CC	CC	NC	CC	CC	TT	CC	CC	CC	NC	CC	CC	CC	TT	TT	TT	CC	CC	CC	TT	CC	TT	CC	NC	TT
6563	Bn-A09-p26323563	0.14	A/G	A09	24406460	AA	GG	GG	AA	AA	NC	GG	GG	GG	AA	NC	GG	AA	AA	NC	GG	GG	GG	GG	GG	GG	GG	GG	GG	AA	GG	GG	GG	GG	GG	GG	GG	GG	AA	AA	GG	GG	GG	AA	GG	GG	GG	GG	AA
6564	Bn-A09-p26347709	0.18	T/C	A09	24422548	TT	CC	CC	CC	CC	NC	CC	CC	TT	CC	CC	NC	CC	CC	NC	TT	CC	CC	TT	TT	TT	TT	TT	TT	CC	TT	TT	TT	TT	TT	TT	TT	CC	CC	CC	TT	TT	TT	CC	TT	CC	TT	NC	CC
6565	Bn-A09-p26349839	0.2	A/G	A09	24424776	AA	GG	GG	AA	AA	NC	GG	GG	GG	AA	NC	GG	NC	AA	NC	GG	GG	GG	GG	GG	GG	GG	GG	GG	AA	GG	GG	GG	GG	GG	GG	GG	GG	AA	NC	GG	GG	GG	AA	GG	GG	GG	GG	AA
6566	Bn-A09-p26400930	0.16	A/G	A09	24477093	AA	GG	AA	GG	GG	NC	AA	AA	AA	GG	NC	AA	GG	GG	NC	AA	AA	AA	AA	AA	AA	AA	AA	AA	GG	AA	AA	AA	AA	AA	AA	AA	NC	GG	GG	AA	AA	AA	GG	AA	AA	AA	AA	GG
6567	Bn-A09-p26461272	0.11	T/C	A09	24530656	TT	CC	TT	CC	CC	CC	TT	TT	CC	CC	NC	NC	CC	CC	CC	CC	TT	TT	CC	CC	CC	CC	CC	CC	CC	CC	CC	CC	CC	CC	CC	CC	TT	CC	CC	CC	CC	CC	CC	CC	TT	CC	NC	CC
6568	Bn-A09-p26481517	0.18	A/C	A09	24548882	AA	CC	AA	CC	CC	NC	CC	CC	AA	CC	CC	NC	CC	CC	NC	AA	CC	CC	AA	AA	AA	AA	AA	AA	CC	AA	AA	AA	AA	AA	AA	AA	CC	CC	CC	AA	AA	AA	CC	AA	CC	AA	NC	CC
6569	Bn-A09-p26521987	0.17	A/G	A09	24576815	AA	GG	AA	GG	GG	NC	GG	GG	AA	GG	GG	NC	GG	GG	NC	AA	GG	GG	AA	AA	AA	AA	AA	AA	GG	AA	AA	AA	NC	AA	AA	AA	GG	GG	GG	AA	AA	AA	GG	AA	GG	AA	GG	GG
6570	Bn-A09-p26522069	0.18	A/G	A09	24577010	AA	GG	AA	GG	GG	NC	GG	GG	AA	GG	GG	NC	GG	GG	NC	AA	GG	GG	AA	AA	AA	AA	AA	AA	GG	AA	AA	AA	AA	AA	AA	AA	GG	GG	GG	AA	AA	AA	GG	AA	GG	AA	NC	GG
6571	Bn-A09-p26530290	0.19	A/C	A09	24581037	AA	CC	AA	CC	CC	NC	CC	CC	AA	CC	CC	NC	CC	CC	NC	AA	CC	CC	AA	AA	AA	AA	AA	AA	CC	AA	AA	AA	AA	AA	AA	AA	CC	CC	CC	AA	AA	AA	CC	AA	CC	AA	NC	CC
6572	Bn-A09-p26570681	0.14	T/C	A09	24621818	TT	CC	TT	CC	CC	NC	CC	CC	TT	CC	CC	NC	TT	CC	NC	TT	CC	CC	TT	TT	TT	TT	TT	TT	CC	TT	TT	TT	TT	TT	TT	TT	CC	CC	CC	TT	TT	TT	CC	TT	CC	TT	NC	CC
6573	Bn-A09-p26578867	0.12	T/C	A09	24629898	TT	CC	CC	CC	CC	TT	TT	TT	CC	CC	NC	TT	CC	CC	NC	TT	TT	TT	TT	TT	TT	TT	TT	TT	CC	TT	TT	TT	TT	TT	TT	TT	CC	CC	CC	CC	TT	TT	CC	TT	TT	TT	CC	CC
6574	Bn-A09-p26721456	0.16	T/C	A09	24783066	TT	CC	TT	CC	CC	NC	TT	TT	TT	TT	TT	NC	TT	TT	NC	CC	CC	CC	CC	CC	CC	CC	CC	CC	TT	CC	CC	CC	CC	CC	CC	CC	CC	TT	TT	TT	CC	CC	TT	CC	TT	CC	NC	TT
6575	Bn-A09-p26721683	0.2	A/G	A09	24783393	AA	GG	GG	GG	GG	NC	GG	GG	GG	GG	GG	NC	GG	GG	NC	AA	GG	GG	AA	AA	AA	AA	AA	AA	GG	AA	AA	AA	AA	AA	AA	AA	GG	GG	GG	GG	AA	AA	GG	AA	GG	AA	NC	GG
6576	Bn-A09-p26765098	0.18	T/C	A09	24826661	TT	CC	CC	CC	CC	NC	CC	CC	CC	CC	CC	NC	CC	CC	NC	TT	CC	CC	TT	TT	TT	TT	TT	TT	CC	TT	TT	TT	TT	TT	TT	TT	CC	CC	TT	CC	TT	TT	TT	TT	CC	TT	NC	CC
6577	Bn-A09-p26809036	0.12	A/C	A09	24885761	AA	CC	AA	AA	AA	AA	AA	CC	AA	CC	CC	AA	AA	CC	NC	AA	AA	AA	AA	AA	AA	AA	AA	AA	CC	AA	AA	AA	AA	AA	AA	AA	CC	CC	AA	AA	AA	AA	AA	AA	CC	AA	CC	CC
6578	Bn-A09-p26831710	0.14	T/C	A09	24903274	TT	CC	CC	CC	CC	CC	CC	TT	CC	TT	TT	CC	CC	TT	NC	CC	CC	CC	CC	CC	CC	CC	CC	CC	TT	CC	CC	CC	CC	CC	CC	CC	TT	TT	CC	CC	CC	CC	CC	CC	TT	CC	NC	TT
6579	Bn-A09-p26875060	0.18	T/C	A09	24935088	TT	CC	NC	TT	TT	NC	TT	TT	CC	TT	TT	NC	NC	TT	NC	CC	TT	TT	CC	CC	CC	CC	CC	CC	TT	CC	CC	CC	CC	CC	CC	CC	TT	TT	CC	NC	CC	CC	CC	CC	TT	CC	NC	TT
6580	Bn-A09-p26874996	0.19	A/G	A09	24935124	AA	GG	GG	GG	GG	NC	GG	GG	AA	GG	GG	NC	GG	GG	NC	AA	GG	GG	AA	AA	AA	AA	AA	AA	GG	AA	AA	AA	NC	AA	AA	AA	GG	GG	AA	GG	AA	AA	AA	AA	GG	AA	NC	NC
6581	Bn-A09-p27611114	0.12	T/G	A09	25530455	TT	GG	GG	GG	GG	NC	TT	TT	GG	TT	TT	GG	TT	TT	NC	GG	GG	GG	GG	GG	GG	NC	GG	GG	TT	GG	GG	GG	NC	GG	GG	GG	TT	TT	GG	GG	GG	GG	GG	GG	TT	GG	NC	TT
6582	Bn-A09-p27614316	0.14	T/C	A09	25533758	TT	CC	TT	TT	TT	NC	CC	CC	TT	CC	CC	NC	CC	CC	NC	TT	TT	TT	TT	TT	TT	NC	TT	TT	CC	TT	TT	TT	TT	TT	TT	TT	CC	CC	TT	TT	TT	TT	TT	TT	CC	TT	NC	CC
6583	Bn-A09-p27628825	0.11	T/C	A09	25547189	TT	CC	TT	TT	TT	NC	CC	CC	TT	CC	CC	NC	CC	CC	NC	TT	TT	TT	TT	TT	TT	NC	TT	TT	CC	TT	TT	TT	TT	TT	TT	TT	CC	CC	TT	TT	TT	TT	TT	TT	CC	TT	CC	CC
6584	Bn-A09-p27642842	0.15	T/C	A09	25563831	TT	CC	CC	CC	CC	NC	TT	TT	CC	TT	TT	NC	NC	TT	NC	CC	CC	CC	CC	CC	CC	NC	CC	CC	TT	CC	CC	CC	NC	CC	CC	CC	TT	TT	CC	CC	CC	CC	CC	CC	TT	CC	NC	TT
6585	Bn-A09-p27658438	0.12	A/C	A09	25585633	AA	CC	CC	CC	CC	NC	AA	AA	CC	AA	AA	NC	AA	AA	NC	CC	CC	CC	CC	CC	CC	NC	CC	CC	AA	CC	CC	CC	CC	CC	CC	CC	AA	AA	CC	CC	CC	AA	CC	CC	AA	CC	AA	AA
6586	Bn-A09-p27673543	0.11	T/C	A09	25596420	TT	CC	TT	TT	TT	NC	CC	CC	TT	CC	CC	NC	CC	CC	NC	TT	TT	TT	TT	TT	TT	NC	TT	TT	CC	TT	TT	TT	TT	TT	TT	TT	CC	CC	TT	TT	TT	CC	TT	TT	CC	TT	CC	CC
6587	Bn-A09-p27688300	0.15	T/G	A09	25613101	TT	GG	TT	TT	TT	NC	GG	GG	TT	GG	GG	NC	GG	GG	NC	TT	TT	TT	TT	TT	TT	NC	TT	TT	GG	TT	TT	TT	TT	TT	TT	TT	GG	GG	TT	TT	TT	GG	TT	TT	GG	TT	GG	GG
6588	Bn-A09-p27775326	0.14	T/C	A09	25690719	TT	CC	TT	TT	TT	NC	CC	CC	TT	CC	CC	NC	NC	CC	NC	TT	TT	TT	TT	TT	TT	NC	TT	TT	CC	TT	TT	TT	TT	TT	TT	TT	CC	CC	TT	TT	TT	CC	TT	TT	CC	TT	CC	CC
6589	Bn-A09-p27830289	0.09	T/G	A09	25756485	TT	GG	GG	GG	GG	NC	GG	TT	GG	TT	NC	GG	NC	TT	NC	GG	GG	GG	GG	GG	GG	NC	GG	GG	TT	GG	GG	GG	NC	GG	GG	GG	TT	TT	GG	GG	GG	TT	GG	GG	TT	GG	NC	TT
6590	Bn-A09-p27867800	0.12	T/G	A09	25800609	TT	GG	TT	TT	TT	NC	GG	GG	TT	GG	GG	NC	GG	GG	NC	TT	TT	TT	TT	TT	TT	NC	TT	TT	GG	TT	TT	TT	TT	TT	TT	TT	GG	GG	TT	TT	TT	GG	TT	TT	GG	TT	GG	GG
6591	Bn-A09-p27869414	0.13	T/C	A09	25802294	TT	CC	CC	CC	CC	NC	TT	TT	CC	TT	TT	NC	TT	TT	NC	CC	CC	CC	CC	CC	CC	NC	CC	CC	TT	CC	CC	CC	CC	CC	CC	CC	TT	TT	CC	CC	CC	TT	CC	CC	TT	CC	NC	TT
6592	Bn-A09-p27908768	0.13	T/C	A09	25840047	TT	CC	TT	CC	CC	NC	TT	CC	TT	CC	NC	TT	CC	CC	NC	TT	TT	TT	TT	TT	TT	NC	TT	TT	CC	TT	TT	TT	TT	TT	TT	TT	CC	CC	TT	TT	TT	CC	TT	TT	CC	TT	NC	CC
6593	Bn-A09-p27968747	0.13	A/G	A09	25898145	AA	GG	AA	GG	GG	NC	GG	GG	AA	GG	GG	NC	GG	GG	NC	AA	AA	AA	AA	AA	AA	GG	NC	AA	GG	AA	AA	AA	AA	AA	AA	AA	GG	GG	AA	AA	AA	GG	AA	AA	GG	AA	GG	GG
6594	Bn-A09-p27969744	0.13	A/C	A09	25899152	AA	CC	AA	CC	CC	NC	AA	CC	AA	CC	NC	AA	CC	CC	NC	AA	AA	AA	AA	AA	AA	CC	NC	AA	CC	AA	AA	AA	AA	AA	AA	AA	CC	CC	AA	AA	AA	CC	AA	AA	CC	AA	NC	CC
6595	Bn-A09-p28074719	0.11	A/G	A09	26005785	AA	GG	GG	AA	AA	NC	NC	AA	GG	AA	AA	GG	NC	AA	NC	GG	GG	GG	GG	GG	GG	GG	GG	GG	AA	GG	GG	GG	GG	GG	GG	GG	AA	AA	GG	GG	NC	GG	GG	GG	GG	GG	NC	AA
6596	Bn-A09-p28076316	0.09	T/G	A09	26007273	TT	GG	GG	TT	TT	NC	GG	TT	GG	TT	NC	GG	NC	TT	NC	GG	GG	GG	GG	GG	GG	GG	GG	GG	NC	GG	GG	GG	GG	GG	GG	GG	TT	TT	GG	GG	GG	GG	GG	GG	GG	GG	NC	TT
6597	Bn-A09-p28202906	0.11	T/C	A09	26125700	TT	CC	CC	TT	TT	NC	TT	TT	CC	TT	TT	CC	TT	TT	NC	CC	CC	CC	CC	CC	CC	CC	CC	CC	TT	CC	CC	CC	CC	CC	CC	CC	TT	TT	CC	CC	TT	CC	CC	CC	CC	CC	NC	TT
6598	Bn-A09-p28203756	0.14	A/C	A09	26129498	AA	CC	AA	CC	CC	NC	CC	CC	AA	CC	CC	AA	CC	CC	NC	AA	AA	AA	AA	AA	AA	AA	AA	AA	CC	AA	AA	AA	AA	AA	AA	AA	CC	CC	AA	AA	CC	AA	AA	AA	AA	AA	NC	CC
6599	Bn-A09-p28219155	0.07	T/G	A09	26148371	TT	GG	GG	TT	TT	NC	TT	TT	TT	TT	TT	GG	TT	TT	NC	GG	GG	GG	GG	GG	GG	GG	GG	GG	TT	GG	GG	GG	GG	GG	GG	GG	TT	TT	GG	GG	NC	GG	GG	GG	GG	GG	NC	TT
6600	Bn-A09-p28282617	0.12	A/C	A09	26185305	AA	CC	AA	CC	CC	NC	CC	CC	CC	CC	CC	AA	CC	CC	NC	AA	AA	AA	AA	AA	AA	NC	AA	AA	CC	AA	AA	AA	AA	AA	AA	AA	CC	CC	AA	AA	CC	AA	AA	AA	AA	AA	CC	CC
6601	Bn-A09-p28308685	0.11	A/G	A09	26217398	AA	GG	AA	GG	GG	NC	GG	GG	GG	GG	GG	AA	NC	GG	NC	AA	AA	AA	AA	AA	AA	AA	AA	NC	GG	GG	AA	AA	AA	AA	AA	GG	GG	GG	AA	AA	GG	AA	AA	AA	AA	AA	NC	GG
6602	Bn-A09-p28511369	0.12	T/C	A09	26404690	TT	CC	CC	CC	CC	CC	TT	TT	TT	TT	TT	CC	NC	TT	CC	CC	TT	TT	CC	CC	TT	NC	CC	CC	TT	CC	CC	CC	CC	CC	CC	CC	CC	CC	CC	CC	TT	TT	CC	TT	TT	CC	CC	CC
6603	Bn-A09-p28717690	0.11	T/G	A09	26655571	TT	GG	GG	GG	GG	NC	TT	TT	TT	TT	TT	TT	TT	TT	NC	TT	TT	TT	TT	TT	TT	TT	TT	NC	TT	GG	TT	TT	TT	TT	TT	GG	GG	TT	GG	GG	TT	TT	TT	TT	TT	GG	TT	GG
6604	Bn-A09-p28722989	0.14	T/C	A09	26660906	TT	CC	TT	CC	CC	TT	CC	CC	CC	CC	CC	TT	CC	CC	TT	TT	TT	TT	TT	TT	TT	NC	TT	TT	CC	TT	TT	TT	TT	TT	TT	TT	TT	TT	CC	CC	CC	CC	TT	CC	CC	CC	TT	TT
6605	Bn-A09-p28754133	0.1	A/G	A09	26690691	AA	GG	AA	AA	AA	AA	AA	NC	GG	AA	AA	AA	GG	GG	AA	AA	AA	AA	AA	AA	AA	NC	AA	AA	GG	AA	AA	AA	AA	AA	AA	AA	AA	AA	AA	AA	AA	GG	AA	GG	GG	AA	AA	AA
6606	Bn-A09-p28910059	0.07	T/C	A09	26840465	TT	CC	CC	CC	CC	CC	CC	CC	CC	CC	CC	NC	CC	CC	CC	CC	CC	CC	CC	CC	CC	CC	CC	CC	CC	CC	CC	CC	CC	CC	CC	CC	CC	CC	CC	CC	CC	CC	TT	CC	CC	TT	TT	CC
6607	Bn-A09-p28918272	0.12	A/G	A09	26847612	AA	GG	GG	AA	AA	NC	GG	GG	GG	GG	GG	NC	GG	GG	NC	AA	AA	AA	AA	AA	AA	NC	AA	NC	GG	GG	AA	AA	AA	AA	AA	GG	GG	AA	AA	AA	GG	GG	GG	GG	GG	GG	GG	GG
6608	Bn-A09-p28919016	0.09	T/C	A09	26848472	TT	CC	TT	CC	CC	NC	TT	TT	TT	TT	TT	NC	TT	TT	NC	CC	CC	CC	CC	CC	CC	NC	CC	CC	TT	TT	CC	CC	NC	CC	CC	TT	TT	CC	CC	CC	TT	TT	TT	TT	TT	TT	TT	TT
6609	Bn-A09-p28921828	0.16	A/G	A09	26855369	AA	GG	AA	GG	GG	NC	AA	AA	AA	AA	AA	NC	AA	AA	NC	GG	GG	GG	GG	GG	GG	NC	GG	NC	AA	AA	GG	GG	GG	GG	GG	AA	AA	GG	GG	GG	AA	AA	AA	AA	AA	AA	AA	AA
6610	Bn-A09-p28925363	0.15	T/C	A09	26858846	TT	CC	CC	CC	CC	CC	TT	CC	CC	TT	TT	NC	CC	CC	NC	CC	CC	CC	CC	CC	CC	CC	CC	CC	CC	CC	CC	CC	NC	CC	CC	CC	TT	CC	CC	CC	TT	CC	TT	CC	CC	TT	TT	TT
6611	Bn-A09-p28951443	0.12	A/G	A09	26880554	AA	GG	AA	GG	GG	NC	AA	AA	AA	AA	AA	NC	AA	AA	NC	GG	GG	GG	GG	GG	GG	NC	GG	NC	AA	AA	GG	GG	NC	GG	GG	AA	AA	GG	GG	GG	AA	AA	AA	AA	AA	AA	AA	AA
6612	Bn-A09-p28975119	0.16	A/G	A09	26898466	AA	GG	AA	GG	GG	NC	AA	AA	AA	AA	AA	GG	AA	AA	NC	GG	GG	GG	GG	GG	GG	NC	GG	NC	AA	AA	GG	GG	GG	GG	GG	AA	AA	GG	GG	GG	AA	AA	GG	AA	AA	GG	GG	AA
6613	Bn-A09-p28996871	0.09	T/G	A09	26922569	TT	GG	GG	TT	TT	GG	GG	GG	GG	GG	GG	NC	GG	GG	GG	GG	GG	GG	GG	GG	GG	GG	GG	GG	GG	GG	GG	GG	NC	GG	GG	GG	GG	GG	GG	TT	GG	GG	NC	GG	GG	TT	GG	GG
6614	Bn-A09-p29151179	0.14	T/C	A09	27032018	TT	CC	CC	CC	CC	NC	TT	CC	CC	TT	TT	NC	CC	CC	TT	TT	TT	TT	TT	TT	TT	NC	TT	NC	TT	CC	TT	TT	TT	TT	TT	CC	TT	TT	CC	CC	TT	CC	TT	CC	CC	TT	CC	TT
6615	Bn-A09-p29171797	0.13	T/G	A09	27047194	TT	GG	GG	GG	GG	NC	GG	GG	GG	GG	GG	NC	GG	GG	NC	TT	TT	TT	TT	TT	TT	NC	TT	NC	TT	GG	TT	TT	TT	TT	TT	GG	GG	TT	GG	GG	GG	GG	TT	GG	GG	TT	GG	GG
6616	Bn-A09-p29186255	0.12	A/G	A09	27063786	AA	GG	GG	GG	GG	NC	GG	NC	NC	GG	GG	NC	NC	NC	NC	AA	AA	AA	AA	AA	AA	AA	AA	NC	AA	GG	AA	AA	AA	AA	AA	GG	GG	AA	GG	GG	GG	NC	AA	NC	NC	AA	GG	GG
6617	Bn-A09-p29198562	0.13	T/C	A09	27087982	TT	CC	TT	CC	CC	NC	TT	CC	CC	TT	TT	NC	CC	CC	TT	TT	TT	TT	TT	TT	TT	NC	TT	TT	TT	TT	TT	TT	TT	TT	TT	TT	TT	TT	CC	TT	TT	CC	TT	CC	CC	TT	TT	TT
6618	Bn-A09-p29229941	0.13	A/G	A09	27112918	AA	GG	GG	GG	GG	NC	GG	GG	GG	GG	GG	NC	GG	GG	NC	AA	AA	AA	AA	AA	AA	NC	AA	NC	AA	GG	AA	AA	AA	AA	AA	GG	GG	AA	GG	AA	GG	GG	AA	GG	GG	AA	GG	GG
6619	Bn-A09-p29241904	0.12	T/G	A09	27121106	TT	GG	GG	TT	TT	GG	TT	GG	GG	TT	TT	NC	GG	GG	NC	GG	GG	GG	GG	GG	GG	GG	GG	GG	GG	GG	GG	GG	GG	GG	GG	GG	TT	GG	TT	GG	TT	GG	GG	GG	GG	GG	GG	TT
6620	Bn-A09-p29250220	0.13	A/G	A09	27129362	AA	GG	NC	AA	AA	NC	GG	GG	GG	GG	GG	AA	GG	GG	NC	AA	AA	AA	AA	AA	AA	NC	AA	AA	AA	NC	AA	AA	AA	AA	AA	NC	GG	AA	AA	AA	GG	GG	AA	GG	GG	AA	AA	GG
6621	Bn-A09-p29272014	0.13	A/G	A09	27161959	AA	GG	GG	AA	AA	NC	GG	GG	GG	GG	GG	AA	GG	GG	NC	AA	AA	AA	AA	AA	AA	NC	AA	NC	AA	GG	AA	AA	AA	AA	AA	GG	GG	AA	AA	AA	GG	GG	AA	GG	GG	AA	GG	GG
6622	Bn-A09-p29322628	0.17	A/G	A09	27206414	AA	GG	AA	GG	GG	NC	AA	AA	AA	AA	AA	NC	AA	AA	NC	GG	GG	GG	GG	GG	GG	NC	GG	NC	GG	AA	GG	GG	GG	GG	GG	AA	AA	GG	GG	GG	AA	AA	GG	AA	AA	GG	AA	AA
6623	Bn-A09-p29399896	0.1	T/C	A09	27265377	TT	CC	TT	CC	CC	NC	TT	TT	TT	TT	TT	TT	TT	TT	NC	CC	CC	CC	CC	CC	CC	NC	CC	NC	CC	TT	CC	CC	NC	CC	CC	TT	TT	CC	CC	CC	TT	TT	CC	TT	TT	CC	TT	TT
6624	Bn-A09-p29416708	0.16	A/C	A09	27281999	AA	CC	AA	CC	CC	NC	AA	AA	AA	AA	AA	AA	AA	AA	NC	CC	CC	CC	CC	CC	CC	NC	CC	NC	CC	AA	CC	CC	CC	CC	CC	AA	AA	CC	CC	CC	AA	AA	CC	AA	AA	CC	AA	AA
6625	Bn-A09-p29420099	0.18	T/C	A09	27285414	TT	CC	CC	CC	CC	NC	CC	TT	TT	CC	CC	TT	TT	TT	NC	NC	CC	NC	CC	CC	CC	NC	NC	NC	CC	NC	CC	CC	NC	CC	CC	NC	CC	CC	CC	CC	CC	TT	CC	TT	TT	CC	TT	CC
6626	Bn-A09-p29444457	0.13	A/G	A09	27306397	AA	GG	AA	GG	GG	NC	AA	AA	AA	AA	AA	AA	AA	AA	NC	GG	GG	GG	GG	GG	GG	NC	GG	NC	GG	AA	GG	GG	NC	GG	GG	AA	AA	GG	GG	GG	AA	AA	GG	AA	AA	GG	AA	AA
6627	Bn-A09-p29454619	0.19	T/C	A09	27314795	TT	CC	TT	CC	CC	NC	TT	TT	TT	TT	TT	TT	TT	TT	NC	NC	CC	NC	CC	CC	CC	NC	NC	NC	CC	TT	CC	CC	CC	CC	CC	TT	TT	CC	CC	CC	TT	TT	CC	TT	TT	CC	TT	TT
6628	Bn-A09-p29493614	0.14	T/C	A09	27339834	TT	CC	CC	TT	TT	NC	CC	CC	CC	CC	CC	CC	CC	CC	NC	TT	TT	TT	TT	TT	TT	NC	TT	NC	TT	CC	TT	TT	NC	TT	TT	CC	CC	TT	TT	TT	CC	CC	TT	CC	CC	TT	CC	TT
6629	Bn-A09-p29496571	0.16	T/C	A09	27342683	TT	CC	TT	CC	CC	NC	TT	TT	TT	TT	TT	TT	TT	TT	NC	CC	CC	CC	CC	CC	CC	NC	CC	NC	CC	TT	CC	CC	CC	CC	CC	TT	TT	CC	CC	CC	TT	TT	CC	TT	TT	CC	TT	CC
6630	Bn-A09-p29496588	0.17	A/G	A09	27342799	AA	GG	GG	AA	AA	NC	GG	GG	GG	GG	GG	GG	GG	GG	NC	AA	AA	AA	AA	AA	AA	NC	AA	NC	AA	GG	AA	AA	AA	AA	AA	GG	GG	AA	AA	AA	GG	GG	AA	GG	GG	AA	GG	AA
6631	Bn-A09-p29508036	0.13	A/G	A09	27350257	AA	GG	AA	AA	AA	NC	GG	GG	GG	GG	GG	GG	GG	GG	NC	AA	AA	AA	AA	AA	AA	NC	AA	AA	AA	AA	AA	AA	AA	AA	AA	AA	GG	AA	AA	AA	GG	GG	AA	GG	GG	AA	GG	AA
6632	Bn-A09-p29699253	0.08	T/C	A09	27524252	TT	CC	TT	CC	CC	NC	CC	CC	TT	TT	NC	CC	CC	TT	NC	CC	CC	CC	CC	CC	CC	CC	CC	CC	CC	CC	CC	CC	CC	CC	CC	CC	TT	CC	CC	CC	TT	CC	CC	CC	CC	CC	NC	CC
6633	Bn-A09-p29785600	0.06	T/C	A09	27620548	TT	CC	TT	TT	TT	NC	CC	CC	TT	CC	CC	CC	CC	TT	CC	CC	CC	CC	CC	CC	CC	CC	CC	CC	CC	CC	CC	CC	NC	CC	CC	CC	CC	CC	CC	CC	CC	CC	CC	CC	CC	TT	CC	CC
6634	Bn-A09-p29991443	0.08	T/A	A09	27815571	TT	AA	AA	AA	AA	AA	AA	TT	TT	TT	AA	AA	AA	TT	AA	AA	AA	AA	AA	AA	AA	AA	AA	AA	AA	AA	AA	AA	AA	AA	AA	AA	AA	AA	AA	AA	AA	AA	AA	AA	AA	AA	AA	AA
6635	Bn-A09-p30010889	0.17	T/C	A09	27836242	TT	CC	TT	CC	CC	NC	CC	TT	TT	TT	NC	CC	CC	TT	NC	CC	CC	CC	CC	CC	CC	CC	CC	CC	CC	CC	CC	CC	CC	CC	CC	CC	TT	TT	TT	TT	TT	CC	CC	CC	CC	TT	NC	TT
6636	Bn-A09-p30075198	0.1	T/G	A09	27889735	TT	GG	GG	GG	GG	NC	GG	TT	TT	TT	GG	GG	GG	GG	GG	GG	GG	GG	GG	GG	GG	NC	NC	GG	GG	GG	GG	GG	GG	GG	GG	GG	GG	GG	GG	TT	GG	GG	TT	GG	GG	TT	GG	GG
6637	Bn-A09-p30108245	0.14	T/C	A09	27923619	TT	CC	TT	TT	TT	NC	TT	TT	CC	CC	NC	TT	NC	TT	CC	CC	CC	CC	CC	CC	CC	NC	CC	CC	CC	CC	CC	CC	NC	CC	CC	CC	CC	TT	CC	TT	CC	NC	TT	TT	CC	TT	CC	CC
6638	Bn-A09-p30108430	0.15	A/G	A09	27923904	AA	GG	GG	AA	AA	NC	AA	GG	GG	GG	NC	AA	GG	GG	GG	GG	GG	GG	GG	GG	GG	NC	GG	GG	GG	GG	GG	GG	GG	GG	GG	GG	GG	GG	GG	AA	GG	NC	AA	AA	GG	GG	GG	GG
6639	Bn-A09-p30112316	0.11	A/G	A09	27929409	AA	GG	GG	GG	GG	GG	AA	GG	GG	GG	NC	AA	GG	GG	GG	GG	GG	GG	GG	GG	GG	GG	GG	GG	GG	GG	GG	GG	GG	GG	GG	GG	GG	GG	GG	GG	GG	NC	GG	AA	GG	AA	GG	GG
6640	Bn-A09-p30117469	0.09	T/C	A09	27935319	TT	CC	CC	CC	CC	CC	TT	NC	CC	CC	NC	TT	CC	TT	CC	CC	CC	CC	CC	CC	CC	CC	CC	CC	CC	CC	CC	CC	CC	CC	CC	CC	CC	CC	CC	CC	CC	NC	CC	TT	CC	TT	CC	CC
6641	Bn-A09-p30117412	0.11	A/C	A09	27935362	AA	CC	CC	AA	AA	NC	CC	AA	CC	CC	CC	CC	AA	CC	NC	AA	AA	AA	AA	AA	AA	AA	AA	AA	AA	AA	AA	AA	NC	AA	AA	AA	CC	CC	AA	AA	CC	NC	AA	CC	AA	CC	AA	CC
6642	Bn-A09-p30119978	0.07	A/G	A09	27938010	AA	GG	GG	AA	AA	NC	GG	GG	GG	GG	GG	GG	NC	GG	GG	GG	GG	GG	GG	GG	GG	NC	NC	GG	GG	GG	GG	GG	GG	GG	GG	GG	GG	GG	GG	AA	GG	GG	AA	GG	GG	GG	GG	GG
6643	Bn-A09-p30121269	0.09	T/C	A09	27938091	TT	CC	CC	TT	TT	NC	CC	CC	CC	CC	CC	CC	NC	CC	CC	CC	CC	CC	CC	CC	CC	NC	NC	CC	CC	CC	CC	CC	CC	CC	CC	CC	CC	CC	CC	TT	CC	CC	TT	CC	CC	CC	CC	CC
6644	Bn-A09-p30233844	0.09	A/G	A09	28002453	AA	GG	GG	AA	AA	NC	GG	GG	GG	GG	GG	GG	NC	GG	GG	GG	GG	GG	GG	GG	GG	NC	NC	GG	GG	GG	AA	NC	NC	GG	GG	GG	GG	GG	AA	AA	GG	GG	AA	GG	GG	AA	GG	GG
6645	Bn-A09-p30260475	0.17	T/C	A09	28037407	TT	CC	CC	TT	TT	NC	CC	CC	TT	TT	NC	CC	NC	CC	NC	CC	CC	CC	CC	CC	CC	NC	NC	CC	CC	CC	TT	NC	CC	CC	CC	CC	TT	CC	TT	TT	TT	CC	TT	CC	CC	TT	CC	TT
6646	Bn-A09-p30264538	0.07	A/C	A09	28041345	AA	CC	CC	AA	AA	CC	CC	CC	CC	CC	CC	CC	CC	CC	CC	CC	CC	CC	CC	CC	CC	NC	NC	CC	CC	CC	AA	CC	NC	CC	CC	CC	CC	CC	AA	AA	CC	CC	AA	CC	CC	AA	CC	CC
6647	Bn-A09-p30265013	0.08	A/C	A09	28041928	AA	CC	AA	CC	CC	NC	AA	AA	AA	AA	AA	AA	AA	AA	AA	AA	AA	AA	AA	AA	AA	NC	NC	AA	AA	AA	CC	NC	AA	AA	AA	AA	AA	AA	CC	CC	AA	AA	CC	AA	AA	CC	AA	AA
6648	Bn-A09-p30269740	0.09	T/C	A09	28047748	TT	CC	TT	CC	CC	NC	TT	TT	TT	TT	TT	TT	TT	CC	TT	TT	TT	TT	TT	TT	TT	NC	CC	TT	TT	TT	CC	NC	TT	TT	TT	TT	TT	TT	CC	CC	TT	TT	CC	TT	TT	CC	TT	TT
6649	Bn-A09-p30280052	0.13	T/C	A09	28059020	TT	CC	CC	CC	CC	CC	TT	CC	CC	CC	NC	TT	CC	CC	CC	CC	CC	CC	CC	CC	CC	NC	NC	CC	CC	CC	TT	NC	NC	CC	CC	CC	CC	CC	TT	TT	CC	NC	TT	TT	CC	CC	CC	CC
6650	Bn-A09-p30280973	0.11	T/C	A09	28060039	TT	CC	CC	CC	CC	CC	TT	CC	CC	CC	NC	TT	CC	CC	CC	CC	CC	CC	CC	CC	CC	NC	NC	CC	CC	CC	TT	NC	NC	CC	CC	CC	CC	CC	TT	TT	CC	NC	TT	TT	CC	CC	CC	CC
6651	Bn-A09-p30284632	0.16	T/G	A09	28063561	TT	GG	GG	GG	GG	GG	TT	GG	GG	GG	NC	TT	GG	GG	GG	GG	GG	GG	GG	GG	GG	NC	NC	GG	GG	GG	TT	NC	GG	GG	GG	GG	GG	GG	TT	TT	GG	NC	TT	TT	GG	GG	GG	GG
6652	Bn-A09-p30329663	0.15	A/G	A09	28112326	AA	GG	GG	AA	AA	NC	AA	GG	AA	GG	AA	AA	NC	GG	GG	GG	GG	GG	GG	GG	GG	NC	NC	GG	GG	GG	GG	GG	NC	GG	GG	GG	GG	GG	AA	AA	GG	NC	AA	AA	GG	GG	GG	GG
6653	Bn-A09-p30348281	0.13	A/C	A09	28130980	AA	CC	CC	CC	CC	CC	CC	AA	AA	AA	AA	AA	CC	AA	NC	CC	CC	CC	CC	CC	CC	CC	CC	CC	CC	CC	NC	CC	NC	CC	CC	CC	AA	CC	CC	CC	AA	NC	CC	AA	CC	CC	CC	AA
6654	Bn-A09-p30371768	0.12	T/C	A09	28155763	TT	CC	TT	TT	TT	NC	TT	TT	CC	CC	CC	CC	NC	CC	CC	CC	CC	CC	CC	CC	CC	CC	NC	CC	CC	CC	CC	CC	NC	CC	CC	CC	CC	TT	CC	TT	CC	CC	CC	CC	CC	TT	CC	CC
6655	Bn-A09-p30373180	0.09	T/G	A09	28157249	TT	GG	TT	TT	TT	NC	TT	GG	GG	GG	GG	GG	TT	GG	GG	GG	GG	GG	GG	GG	GG	GG	NC	GG	GG	GG	NC	GG	NC	GG	GG	GG	GG	TT	GG	TT	GG	GG	GG	GG	GG	TT	GG	GG
6656	Bn-A09-p30404228	0.15	A/C	A09	28188719	AA	CC	CC	AA	AA	NC	CC	CC	CC	CC	CC	CC	NC	CC	NC	AA	AA	AA	AA	AA	AA	AA	AA	AA	AA	AA	CC	NC	AA	AA	AA	AA	CC	CC	AA	AA	CC	NC	AA	CC	AA	AA	AA	CC
6657	Bn-A09-p30417650	0.15	T/C	A09	28221518	TT	CC	CC	TT	TT	NC	TT	CC	TT	TT	TT	TT	TT	TT	NC	CC	CC	CC	CC	CC	CC	CC	NC	CC	CC	CC	TT	NC	CC	CC	CC	CC	TT	CC	CC	CC	TT	NC	TT	TT	CC	TT	CC	TT
6658	Bn-A09-p30422813	0.13	A/G	A09	28221793	AA	GG	GG	AA	AA	NC	AA	GG	AA	AA	AA	AA	AA	AA	NC	GG	GG	GG	GG	GG	GG	GG	NC	GG	GG	GG	AA	NC	GG	GG	GG	GG	AA	GG	GG	GG	AA	NC	AA	AA	GG	AA	GG	AA
6659	Bn-A09-p30422888	0.11	T/C	A09	28221874	TT	CC	CC	TT	TT	NC	TT	CC	TT	TT	TT	TT	TT	TT	NC	CC	CC	CC	CC	CC	CC	CC	NC	CC	CC	CC	TT	NC	CC	CC	CC	CC	TT	CC	CC	CC	TT	NC	TT	TT	CC	TT	CC	TT
6660	Bn-A09-p30424208	0.1	A/G	A09	28223197	AA	GG	GG	AA	AA	NC	AA	GG	AA	AA	AA	AA	AA	AA	NC	GG	GG	GG	GG	GG	GG	GG	NC	GG	GG	GG	AA	NC	NC	GG	GG	GG	AA	GG	GG	GG	AA	NC	AA	AA	GG	AA	GG	AA
6661	Bn-A09-p30439085	0.14	A/G	A09	28238081	AA	GG	GG	AA	AA	NC	AA	GG	GG	GG	GG	GG	AA	GG	GG	GG	GG	GG	GG	GG	GG	GG	NC	GG	GG	GG	AA	NC	GG	GG	GG	GG	GG	GG	AA	AA	GG	GG	AA	GG	GG	AA	GG	GG
6662	Bn-A09-p30463234	0.12	A/C	A09	28257877	AA	CC	CC	CC	CC	NC	CC	CC	CC	CC	CC	CC	NC	CC	NC	AA	AA	AA	AA	AA	AA	AA	NC	AA	AA	AA	CC	NC	AA	AA	AA	AA	CC	CC	CC	CC	CC	NC	CC	CC	AA	AA	AA	CC
6663	Bn-A09-p30464712	0.08	T/G	A09	28259457	TT	GG	TT	GG	GG	TT	GG	TT	TT	TT	TT	TT	NC	TT	TT	NC	NC	NC	NC	NC	NC	NC	GG	NC	NC	NC	GG	GG	NC	NC	NC	NC	TT	TT	GG	GG	TT	TT	GG	TT	NC	TT	NC	TT
6664	Bn-A09-p30466030	0.12	A/G	A09	28260775	AA	GG	AA	GG	GG	NC	GG	AA	AA	AA	AA	AA	AA	AA	NC	GG	GG	GG	GG	GG	GG	GG	GG	GG	GG	GG	AA	NC	GG	GG	GG	GG	AA	AA	GG	GG	AA	NC	GG	AA	GG	AA	GG	AA
6665	Bn-A09-p30535727	0.14	T/C	A09	28336157	TT	CC	CC	TT	TT	NC	TT	CC	CC	CC	CC	CC	NC	CC	NC	TT	TT	TT	TT	TT	TT	TT	CC	NC	TT	TT	CC	NC	TT	TT	TT	TT	CC	CC	CC	TT	CC	NC	TT	CC	TT	TT	TT	CC
6666	Bn-A09-p30678275	0.1	T/C	A09	28427278	TT	CC	CC	CC	CC	NC	CC	CC	CC	CC	CC	CC	CC	CC	NC	TT	TT	NC	CC	CC	TT	TT	NC	CC	TT	CC	CC	NC	NC	TT	CC	CC	CC	CC	TT	CC	CC	NC	CC	CC	TT	CC	TT	CC
6667	Bn-A09-p30707848	0.11	T/C	A09	28458874	TT	CC	TT	CC	CC	NC	CC	TT	NC	TT	TT	TT	NC	TT	TT	TT	TT	TT	TT	TT	TT	TT	CC	TT	TT	TT	TT	TT	TT	TT	TT	TT	TT	TT	TT	CC	TT	TT	CC	TT	TT	CC	TT	TT
6668	Bn-A09-p30709081	0.11	A/C	A09	28460002	AA	CC	CC	AA	AA	NC	AA	CC	NC	CC	CC	CC	NC	CC	CC	CC	CC	CC	CC	CC	CC	CC	NC	CC	CC	CC	CC	CC	CC	CC	CC	CC	CC	CC	CC	CC	CC	CC	AA	CC	CC	AA	CC	CC
6669	Bn-A09-p30725020	0.09	T/C	A09	28475913	TT	CC	CC	CC	CC	NC	CC	CC	NC	CC	CC	CC	CC	CC	NC	TT	TT	NC	CC	CC	TT	TT	CC	CC	TT	CC	CC	NC	CC	TT	CC	CC	CC	CC	TT	CC	CC	NC	TT	CC	TT	CC	TT	CC
6670	Bn-A09-p30729719	0.19	T/G	A09	28479254	TT	GG	TT	TT	TT	TT	TT	GG	GG	GG	GG	GG	TT	GG	NC	TT	TT	NC	GG	GG	TT	TT	TT	GG	TT	GG	TT	TT	GG	TT	GG	GG	GG	TT	TT	GG	GG	NC	TT	GG	TT	TT	TT	GG
6671	Bn-A09-p30771886	0.18	T/C	A09	28528142	TT	CC	CC	CC	CC	NC	CC	TT	CC	TT	TT	TT	CC	TT	TT	TT	TT	TT	TT	TT	TT	TT	CC	TT	TT	TT	CC	TT	TT	TT	TT	TT	TT	CC	TT	TT	TT	TT	TT	TT	TT	CC	TT	TT
6672	Bn-A09-p30800136	0.06	A/G	A09	28552501	AA	GG	AA	GG	GG	AA	AA	NC	AA	NC	NC	NC	NC	NC	AA	AA	AA	AA	NC	NC	AA	AA	GG	NC	AA	NC	AA	AA	NC	AA	NC	NC	NC	AA	AA	NC	NC	AA	AA	NC	AA	AA	AA	NC
6673	Bn-A09-p30805314	0.12	T/C	A09	28557686	TT	CC	CC	NC	NC	NC	CC	NC	CC	TT	TT	TT	CC	TT	TT	TT	TT	TT	TT	TT	TT	TT	TT	TT	TT	TT	NC	TT	TT	TT	TT	TT	TT	CC	TT	TT	TT	TT	TT	TT	TT	CC	TT	TT
6674	Bn-A09-p30805387	0.15	T/C	A09	28557759	TT	CC	CC	TT	TT	NC	CC	CC	CC	TT	TT	TT	CC	TT	TT	TT	TT	TT	TT	TT	TT	TT	TT	TT	TT	TT	CC	NC	TT	TT	TT	TT	TT	CC	TT	TT	TT	TT	TT	TT	TT	CC	TT	TT
6675	Bn-A09-p30847721	0.14	A/G	A09	28593544	AA	GG	GG	AA	AA	NC	GG	GG	GG	GG	GG	GG	GG	GG	NC	AA	AA	NC	GG	GG	AA	AA	NC	GG	AA	GG	GG	NC	GG	AA	GG	GG	GG	GG	GG	GG	GG	NC	GG	GG	AA	GG	AA	GG
6676	Bn-A09-p30856402	0.16	T/G	A09	28604612	TT	GG	TT	GG	GG	NC	GG	TT	TT	TT	NC	TT	NC	TT	TT	TT	TT	TT	TT	TT	TT	TT	TT	TT	TT	TT	TT	TT	TT	TT	TT	TT	TT	TT	GG	TT	TT	TT	GG	TT	TT	GG	TT	TT
6677	Bn-A09-p30869609	0.14	T/C	A09	28614061	TT	CC	TT	CC	CC	NC	CC	TT	CC	CC	NC	CC	NC	CC	NC	TT	TT	NC	CC	CC	TT	TT	CC	CC	TT	CC	TT	TT	NC	TT	CC	CC	CC	TT	TT	CC	CC	NC	CC	CC	TT	CC	TT	CC
6678	Bn-A09-p30877241	0.09	T/C	A09	28622786	TT	CC	CC	CC	CC	NC	CC	TT	CC	CC	CC	CC	CC	CC	NC	TT	TT	TT	CC	CC	TT	TT	NC	CC	TT	CC	CC	TT	CC	TT	CC	CC	CC	CC	CC	CC	CC	NC	CC	CC	TT	CC	TT	CC
6679	Bn-A09-p30887157	0.12	A/C	A09	28628481	AA	CC	AA	AA	AA	NC	AA	AA	CC	CC	NC	CC	AA	CC	CC	CC	CC	CC	CC	CC	CC	CC	CC	CC	CC	CC	AA	NC	NC	CC	CC	CC	CC	AA	AA	CC	CC	CC	CC	CC	CC	AA	CC	CC
6680	Bn-A09-p30909393	0.07	T/C	A09	28655563	TT	CC	CC	CC	CC	NC	TT	TT	TT	TT	NC	TT	NC	TT	TT	TT	TT	TT	TT	TT	TT	TT	TT	TT	TT	TT	TT	TT	NC	TT	TT	TT	TT	CC	TT	TT	TT	TT	TT	TT	TT	CC	TT	TT
6681	Bn-A09-p30917919	0.04	A/C	A09	28661995	AA	CC	AA	CC	CC	NC	CC	CC	CC	CC	CC	CC	CC	CC	CC	CC	CC	CC	CC	CC	CC	CC	CC	CC	CC	CC	CC	CC	CC	CC	CC	CC	CC	AA	CC	CC	CC	CC	CC	CC	CC	CC	CC	CC
6682	Bn-A09-p30918224	0.14	T/G	A09	28662258	TT	GG	TT	TT	TT	NC	TT	TT	TT	TT	TT	TT	TT	TT	NC	GG	GG	NC	TT	TT	GG	GG	NC	TT	GG	TT	TT	NC	TT	GG	TT	TT	TT	TT	TT	TT	TT	NC	TT	TT	GG	TT	GG	TT
6683	Bn-A09-p30925903	0.14	A/G	A09	28668207	AA	GG	GG	AA	AA	NC	AA	GG	GG	GG	NC	GG	AA	GG	GG	GG	GG	GG	GG	GG	GG	GG	GG	GG	GG	GG	AA	NC	GG	GG	GG	GG	GG	GG	AA	GG	GG	GG	GG	GG	GG	AA	GG	GG
6684	Bn-A09-p30965242	0.14	T/G	A09	28702794	TT	GG	NC	GG	GG	GG	GG	GG	GG	TT	NC	TT	GG	TT	NC	GG	GG	NC	TT	TT	GG	GG	NC	TT	GG	TT	GG	GG	NC	GG	TT	TT	TT	NC	TT	TT	TT	NC	TT	TT	GG	GG	GG	TT
6685	Bn-A09-p30971818	0.12	T/C	A09	28709327	TT	CC	CC	TT	TT	NC	TT	CC	TT	CC	NC	CC	NC	CC	CC	CC	CC	CC	CC	CC	CC	CC	CC	CC	CC	CC	CC	CC	NC	CC	CC	CC	CC	CC	CC	CC	CC	CC	CC	CC	CC	TT	CC	CC
6686	Bn-A09-p30971760	0.12	T/C	A09	28709369	TT	CC	CC	TT	TT	NC	TT	CC	TT	CC	NC	CC	NC	CC	CC	CC	CC	CC	CC	CC	CC	CC	CC	CC	CC	CC	CC	CC	NC	CC	CC	CC	CC	CC	CC	CC	CC	CC	CC	CC	CC	TT	CC	CC
6687	Bn-A09-p31377029	0.08	A/G	A09	29072703	AA	GG	GG	AA	AA	GG	GG	GG	GG	GG	NC	GG	NC	GG	GG	GG	GG	GG	GG	GG	GG	GG	NC	GG	GG	GG	GG	GG	NC	GG	GG	GG	GG	GG	GG	GG	GG	NC	GG	AA	GG	NC	GG	GG
6688	Bn-A09-p31393136	0.14	T/C	A09	29088936	TT	CC	TT	TT	TT	NC	TT	TT	TT	TT	TT	TT	TT	TT	NC	CC	CC	NC	TT	TT	CC	CC	NC	TT	TT	TT	TT	CC	NC	CC	TT	TT	TT	TT	TT	TT	TT	NC	TT	TT	CC	TT	CC	TT
6689	Bn-A09-p31393314	0.12	A/C	A09	29089226	AA	CC	CC	CC	CC	NC	CC	CC	CC	CC	CC	CC	CC	CC	NC	AA	AA	NC	CC	CC	AA	AA	NC	CC	CC	CC	CC	AA	CC	AA	CC	CC	CC	CC	CC	CC	CC	NC	CC	CC	AA	CC	AA	CC
6690	Bn-A09-p31395071	0.11	A/C	A09	29089789	AA	CC	AA	AA	AA	NC	AA	AA	AA	AA	AA	AA	AA	AA	NC	CC	CC	NC	AA	AA	CC	CC	NC	AA	AA	AA	AA	CC	AA	CC	AA	AA	AA	AA	AA	AA	AA	NC	AA	AA	CC	AA	CC	AA
6691	Bn-A09-p31402193	0.13	A/G	A09	29098409	AA	GG	GG	AA	AA	NC	GG	AA	GG	GG	NC	GG	AA	GG	GG	GG	GG	NC	AA	AA	GG	GG	GG	AA	GG	AA	GG	GG	NC	GG	AA	AA	GG	GG	AA	GG	GG	NC	GG	AA	GG	NC	GG	GG
6692	Bn-A09-p31416695	0.13	A/C	A09	29117784	AA	CC	AA	AA	AA	NC	AA	AA	AA	AA	AA	AA	AA	AA	NC	CC	CC	NC	AA	AA	CC	CC	NC	AA	AA	AA	AA	CC	NC	CC	AA	AA	AA	AA	AA	AA	AA	NC	AA	AA	CC	AA	CC	AA
6693	Bn-A09-p31427478	0.16	T/C	A09	29125544	TT	CC	TT	TT	TT	NC	CC	CC	CC	CC	NC	CC	NC	CC	CC	CC	CC	NC	TT	TT	CC	CC	NC	TT	CC	TT	CC	CC	TT	CC	TT	TT	CC	TT	CC	CC	CC	NC	CC	TT	CC	TT	CC	CC
6694	Bn-A09-p31494058	0.17	A/G	A09	29185639	AA	GG	GG	AA	AA	NC	GG	GG	GG	GG	NC	GG	NC	GG	GG	GG	GG	GG	GG	GG	GG	GG	NC	GG	GG	GG	GG	GG	NC	NC	GG	GG	GG	GG	GG	NC	GG	NC	GG	AA	GG	NC	GG	GG
6695	Bn-A09-p31549208	0.17	A/G	A09	29244426	AA	GG	GG	AA	AA	NC	GG	GG	GG	GG	GG	GG	NC	GG	GG	GG	GG	GG	GG	GG	GG	GG	NC	GG	GG	GG	GG	GG	NC	NC	GG	GG	GG	GG	GG	NC	GG	NC	GG	AA	GG	NC	GG	GG
6696	Bn-A09-p31549492	0.15	A/C	A09	29244689	AA	CC	CC	AA	AA	NC	CC	CC	CC	CC	CC	CC	NC	CC	CC	CC	CC	CC	CC	CC	CC	CC	NC	CC	CC	CC	CC	CC	NC	NC	CC	CC	CC	CC	CC	NC	CC	NC	CC	AA	CC	NC	CC	CC
6697	Bn-A09-p31549655	0.15	T/G	A09	29244752	TT	GG	GG	TT	TT	NC	GG	GG	GG	GG	GG	GG	NC	GG	GG	GG	GG	GG	GG	GG	GG	GG	NC	GG	GG	GG	GG	GG	NC	NC	GG	GG	GG	GG	GG	NC	GG	NC	GG	TT	GG	NC	GG	GG
6698	Bn-A09-p31554401	0.14	T/G	A09	29246581	TT	GG	TT	GG	GG	NC	TT	TT	TT	TT	TT	TT	NC	TT	TT	TT	TT	TT	TT	TT	TT	TT	NC	TT	TT	TT	TT	TT	NC	NC	TT	TT	TT	TT	TT	NC	TT	NC	TT	GG	TT	NC	TT	TT
6699	Bn-A09-p31554524	0.14	A/C	A09	29246604	AA	CC	AA	CC	CC	NC	AA	AA	AA	AA	AA	AA	NC	AA	AA	AA	AA	AA	AA	AA	AA	AA	NC	AA	AA	AA	AA	AA	NC	NC	AA	AA	AA	AA	AA	NC	AA	NC	AA	CC	AA	NC	AA	AA
6700	Bn-A09-p31582088	0.17	T/C	A09	29273128	TT	CC	TT	TT	TT	TT	NC	TT	NC	NC	CC	TT	NC	NC	TT	TT	TT	TT	TT	TT	TT	TT	NC	TT	NC	TT	NC	TT	NC	NC	TT	TT	NC	TT	TT	CC	NC	NC	NC	CC	TT	NC	TT	NC
6701	Bn-A09-p31611193	0.13	T/C	A09	29298869	TT	CC	TT	TT	TT	NC	CC	CC	CC	CC	CC	NC	NC	CC	NC	TT	TT	TT	TT	TT	TT	TT	TT	TT	CC	TT	CC	TT	TT	TT	TT	TT	CC	TT	TT	CC	CC	NC	CC	CC	TT	NC	TT	CC
6702	Bn-A09-p31611279	0.17	A/G	A09	29298955	AA	GG	AA	AA	AA	NC	GG	GG	GG	GG	GG	NC	NC	GG	NC	AA	AA	AA	AA	AA	AA	AA	AA	AA	GG	AA	GG	AA	AA	AA	AA	AA	GG	AA	AA	GG	GG	NC	GG	GG	AA	NC	AA	GG
6703	Bn-A09-p31611521	0.13	A/G	A09	29299197	AA	GG	GG	GG	GG	NC	AA	AA	AA	AA	AA	NC	NC	AA	NC	GG	GG	GG	GG	GG	GG	GG	GG	GG	AA	GG	AA	GG	GG	GG	GG	GG	AA	GG	GG	AA	AA	NC	AA	AA	GG	NC	GG	AA
6704	Bn-A09-p31611638	0.17	T/G	A09	29299314	TT	GG	TT	TT	TT	NC	GG	GG	GG	GG	GG	NC	NC	GG	NC	TT	TT	TT	TT	TT	TT	TT	TT	TT	GG	TT	GG	TT	TT	TT	TT	TT	GG	TT	TT	GG	GG	NC	GG	GG	TT	NC	TT	GG
6705	Bn-A09-p31613718	0.11	T/G	A09	29301344	TT	GG	TT	TT	TT	NC	GG	GG	GG	GG	GG	NC	NC	GG	NC	TT	TT	TT	TT	TT	TT	TT	TT	TT	GG	TT	GG	TT	NC	TT	NC	TT	GG	TT	TT	GG	GG	NC	GG	GG	TT	NC	TT	GG
6706	Bn-A09-p31614055	0.12	T/G	A09	29301779	TT	GG	TT	TT	TT	NC	GG	GG	GG	GG	GG	NC	NC	GG	NC	TT	TT	TT	TT	TT	TT	TT	TT	TT	GG	TT	GG	TT	TT	TT	TT	TT	GG	TT	TT	GG	GG	NC	GG	GG	TT	NC	TT	GG
6707	Bn-A09-p31614130	0.11	T/C	A09	29301854	TT	CC	TT	TT	TT	NC	CC	CC	CC	CC	CC	NC	NC	CC	NC	TT	TT	TT	TT	TT	TT	TT	TT	TT	CC	TT	CC	TT	TT	TT	TT	TT	CC	TT	TT	CC	CC	NC	CC	CC	TT	NC	TT	CC
6708	Bn-A09-p31614376	0.11	A/C	A09	29302102	AA	CC	CC	CC	CC	NC	AA	AA	AA	AA	AA	NC	NC	AA	NC	CC	CC	CC	CC	CC	CC	CC	CC	CC	AA	CC	AA	CC	CC	CC	CC	CC	AA	CC	CC	AA	AA	NC	AA	AA	CC	NC	CC	AA
6709	Bn-A09-p31651915	0.1	A/G	A09	29341613	AA	GG	GG	AA	AA	GG	GG	GG	GG	GG	NC	GG	AA	GG	GG	GG	GG	GG	GG	GG	GG	GG	GG	GG	GG	GG	GG	GG	GG	GG	GG	GG	GG	GG	AA	GG	GG	GG	GG	AA	GG	NC	GG	GG
6710	Bn-A09-p31658403	0.1	A/C	A09	29345001	AA	CC	AA	CC	CC	AA	AA	AA	AA	AA	NC	AA	CC	AA	AA	AA	AA	AA	AA	AA	AA	AA	AA	AA	AA	AA	AA	AA	AA	AA	AA	AA	AA	AA	CC	AA	AA	AA	AA	CC	AA	NC	AA	AA
6711	Bn-A09-p31678038	0.11	T/C	A09	29364228	TT	CC	CC	TT	TT	CC	CC	TT	CC	CC	NC	CC	NC	CC	CC	CC	CC	CC	CC	CC	CC	CC	CC	CC	CC	CC	CC	CC	NC	CC	CC	CC	CC	CC	CC	CC	CC	CC	CC	TT	CC	NC	CC	CC
6712	Bn-A09-p31704785	0.11	A/G	A09	29394098	AA	GG	AA	AA	AA	NC	GG	GG	GG	GG	NC	GG	NC	GG	GG	GG	GG	NC	AA	AA	GG	GG	GG	AA	GG	AA	GG	GG	AA	GG	AA	AA	GG	AA	GG	GG	GG	GG	GG	AA	GG	AA	GG	GG
6713	Bn-A09-p31706338	0.13	T/G	A09	29395551	TT	GG	GG	GG	GG	NC	TT	TT	TT	TT	NC	TT	NC	TT	TT	TT	TT	NC	GG	GG	TT	TT	TT	GG	TT	GG	TT	TT	GG	TT	GG	GG	TT	GG	TT	TT	TT	TT	TT	GG	TT	GG	TT	TT
6714	Bn-A09-p31706416	0.16	A/G	A09	29395629	AA	GG	AA	AA	AA	NC	GG	GG	GG	GG	NC	GG	NC	GG	GG	GG	GG	NC	AA	AA	GG	GG	GG	AA	GG	AA	GG	GG	AA	GG	AA	AA	GG	AA	GG	GG	GG	GG	GG	AA	GG	AA	GG	GG
6715	Bn-A09-p31706472	0.14	T/C	A09	29395787	TT	CC	CC	CC	CC	NC	TT	TT	TT	TT	NC	TT	NC	TT	TT	TT	TT	NC	CC	CC	TT	TT	TT	CC	TT	CC	TT	TT	NC	TT	CC	CC	TT	CC	TT	TT	TT	TT	TT	CC	TT	CC	TT	TT
6716	Bn-A09-p31740290	0.11	A/G	A09	29426309	AA	GG	GG	AA	AA	NC	AA	GG	AA	AA	AA	NC	AA	AA	NC	GG	GG	NC	AA	AA	GG	GG	GG	AA	AA	AA	AA	GG	AA	GG	AA	AA	AA	GG	AA	AA	AA	AA	AA	AA	GG	NC	AA	AA
6717	Bn-A09-p4997670	0.08	T/C	A09	29577713	TT	CC	TT	CC	CC	TT	TT	NC	TT	TT	TT	TT	TT	TT	TT	TT	TT	NC	CC	CC	TT	TT	TT	CC	TT	CC	TT	TT	NC	TT	CC	CC	TT	TT	TT	TT	TT	TT	TT	TT	TT	TT	TT	TT
6718	Bn-A09-p5013589	0.15	T/C	A09	29598769	TT	CC	CC	TT	TT	NC	TT	CC	TT	TT	NC	NC	NC	TT	NC	CC	CC	NC	TT	TT	CC	CC	CC	TT	TT	TT	TT	CC	TT	CC	TT	TT	TT	CC	TT	CC	CC	TT	TT	CC	CC	CC	TT	TT
6719	Bn-A09-p5034747	0.1	A/G	A09	29631110	AA	GG	AA	GG	GG	NC	GG	AA	GG	GG	GG	GG	GG	GG	GG	GG	GG	GG	GG	GG	GG	GG	GG	GG	GG	GG	GG	GG	NC	GG	GG	GG	GG	AA	GG	GG	GG	GG	GG	GG	GG	NC	GG	GG
6720	Bn-A09-p5037318	0.12	T/C	A09	29633442	TT	CC	TT	TT	TT	NC	CC	TT	CC	CC	CC	CC	NC	CC	CC	CC	CC	NC	CC	TT	CC	CC	CC	TT	CC	TT	CC	CC	TT	TT	TT	TT	CC	TT	TT	CC	CC	CC	CC	CC	CC	NC	CC	CC
6721	Bn-A09-p5040112	0.15	T/G	A09	29637733	TT	GG	TT	TT	TT	NC	GG	TT	GG	GG	GG	GG	NC	GG	GG	GG	GG	GG	GG	GG	GG	GG	GG	GG	GG	GG	GG	GG	GG	GG	GG	GG	GG	TT	TT	GG	GG	GG	GG	TT	GG	NC	GG	GG
6722	Bn-A09-p5061646	0.16	T/C	A09	29660889	TT	CC	CC	CC	CC	CC	CC	CC	CC	CC	NC	CC	NC	CC	CC	CC	CC	NC	CC	TT	CC	CC	CC	TT	CC	TT	CC	CC	TT	TT	TT	TT	CC	CC	CC	CC	CC	CC	CC	TT	CC	NC	CC	CC
6723	Bn-A09-p5149149	0.08	A/C	A09	29720692	AA	CC	CC	CC	CC	NC	CC	CC	CC	CC	CC	NC	CC	CC	NC	AA	AA	NC	AA	CC	AA	AA	AA	CC	CC	CC	CC	AA	CC	CC	CC	CC	CC	CC	CC	AA	AA	CC	CC	CC	AA	CC	CC	CC
6724	Bn-A09-p5168276	0.07	T/G	A09	29744511	TT	GG	GG	GG	GG	GG	TT	TT	TT	TT	NC	NC	NC	TT	NC	GG	GG	NC	GG	TT	GG	GG	GG	TT	TT	TT	TT	GG	TT	TT	TT	TT	TT	GG	TT	GG	GG	TT	TT	GG	GG	GG	TT	TT
6725	Bn-A09-p31890957	0.08	T/C	A09	29790052	TT	CC	TT	CC	CC	NC	CC	CC	CC	CC	CC	NC	NC	CC	NC	TT	TT	NC	TT	CC	TT	TT	TT	CC	CC	CC	CC	TT	NC	CC	CC	CC	CC	TT	TT	TT	TT	CC	CC	CC	TT	TT	CC	CC
6726	Bn-A09-p31987382	0.12	T/C	A09	29887581	TT	CC	TT	TT	TT	NC	CC	CC	CC	CC	CC	NC	NC	TT	TT	TT	TT	TT	TT	TT	TT	TT	TT	NC	CC	TT	TT	TT	NC	TT	TT	TT	TT	CC	TT	TT	TT	CC	CC	CC	TT	CC	CC	TT
6727	Bn-A09-p32167322	0.18	T/C	A09	30026163	TT	CC	TT	CC	CC	TT	TT	CC	TT	TT	TT	TT	NC	TT	TT	TT	TT	TT	TT	TT	TT	TT	TT	TT	TT	TT	TT	TT	TT	TT	TT	TT	TT	TT	CC	TT	TT	CC	TT	CC	CC	TT	CC	TT
6728	Bn-A09-p32172515	0.1	A/G	A09	30032242	AA	GG	AA	AA	AA	GG	AA	AA	NC	AA	NC	GG	NC	GG	GG	GG	GG	NC	GG	AA	GG	GG	NC	NC	NC	AA	GG	GG	AA	AA	AA	AA	GG	NC	AA	GG	GG	AA	GG	AA	AA	NC	AA	GG
6729	Bn-A09-p32225646	0.17	A/G	A09	30078561	AA	GG	AA	AA	AA	NC	NC	AA	AA	NC	AA	AA	AA	AA	AA	AA	AA	AA	GG	AA	AA	AA	AA	AA	AA	AA	AA	AA	AA	AA	AA	AA	AA	AA	AA	AA	AA	GG	AA	GG	AA	NC	GG	AA
6730	Bn-Scaffold011301-p120	0.14	T/C	A09	30084247	TT	CC	TT	CC	CC	NC	TT	TT	TT	TT	TT	NC	NC	CC	CC	CC	CC	CC	CC	CC	CC	CC	CC	NC	TT	CC	CC	CC	NC	CC	CC	CC	CC	TT	TT	CC	CC	CC	CC	TT	CC	TT	CC	CC
6731	Bn-A09-p32257776	0.13	A/G	A09	30105466	AA	GG	GG	GG	GG	GG	AA	GG	GG	AA	AA	GG	GG	GG	GG	GG	GG	NC	GG	AA	GG	GG	NC	NC	GG	AA	GG	GG	AA	AA	AA	AA	GG	GG	GG	GG	GG	GG	GG	AA	GG	NC	GG	GG
6732	Bn-A09-p32270596	0.12	A/G	A09	30116352	AA	GG	GG	GG	GG	GG	AA	AA	GG	AA	NC	GG	GG	GG	GG	GG	GG	NC	GG	AA	GG	GG	NC	NC	GG	AA	GG	GG	AA	AA	AA	AA	GG	GG	GG	GG	GG	GG	GG	GG	GG	GG	GG	GG
6733	Bn-A09-p32321534	0.16	T/C	A09	30146254	TT	CC	TT	TT	TT	TT	TT	TT	TT	TT	TT	NC	TT	TT	NC	TT	TT	TT	TT	TT	TT	TT	TT	TT	TT	TT	TT	TT	TT	TT	TT	TT	CC	TT	TT	TT	TT	TT	TT	CC	CC	TT	TT	TT
6734	Bn-A09-p32441297	0.12	T/G	A09	30259771	TT	GG	GG	GG	GG	GG	TT	TT	GG	TT	NC	GG	GG	GG	GG	GG	GG	NC	GG	TT	GG	GG	NC	NC	TT	TT	GG	GG	TT	TT	TT	TT	GG	GG	GG	GG	GG	GG	GG	GG	GG	GG	GG	GG
6735	Bn-A09-p32862905	0.14	T/G	A09	30615168	TT	GG	NC	GG	GG	GG	GG	GG	GG	GG	GG	GG	NC	GG	GG	GG	GG	GG	GG	TT	GG	GG	NC	NC	GG	TT	GG	GG	TT	TT	TT	TT	GG	GG	GG	GG	GG	GG	GG	TT	TT	NC	NC	GG
6736	Bn-A09-p32923447	0.18	A/G	A09	30668190	AA	GG	NC	AA	AA	NC	AA	AA	AA	AA	AA	AA	AA	AA	NC	GG	GG	GG	GG	GG	GG	GG	NC	NC	AA	GG	GG	GG	NC	AA	GG	GG	AA	AA	GG	GG	GG	GG	GG	GG	AA	NC	GG	GG
6737	Bn-A09-p32923478	0.12	A/G	A09	30668321	AA	GG	NC	AA	AA	NC	GG	GG	AA	GG	GG	NC	AA	GG	NC	AA	AA	AA	AA	AA	AA	AA	NC	NC	AA	AA	AA	AA	AA	AA	AA	AA	GG	GG	AA	AA	AA	AA	AA	AA	AA	NC	AA	AA
6738	Bn-A09-p32995843	0.15	A/G	A09	30755372	AA	GG	NC	AA	AA	AA	NC	GG	AA	AA	NC	AA	NC	AA	AA	NC	NC	NC	NC	GG	NC	NC	NC	NC	AA	GG	NC	NC	NC	AA	GG	GG	AA	AA	AA	NC	NC	NC	GG	AA	NC	AA	NC	GG
6739	Bn-A09-p33006858	0.11	T/G	A09	30768905	TT	GG	NC	GG	GG	NC	GG	GG	GG	GG	GG	GG	GG	GG	NC	TT	TT	TT	TT	GG	TT	TT	GG	GG	GG	GG	TT	TT	NC	GG	GG	GG	GG	GG	GG	TT	TT	TT	GG	GG	TT	GG	TT	GG
6740	Bn-A09-p33040441	0.13	T/G	A09	30795873	TT	GG	NC	TT	TT	NC	GG	GG	TT	GG	GG	NC	NC	TT	NC	TT	TT	TT	TT	GG	TT	TT	GG	GG	TT	GG	TT	TT	NC	TT	GG	GG	GG	GG	GG	TT	TT	TT	GG	GG	TT	GG	TT	GG
6741	Bn-A09-p33073037	0.11	T/C	A09	30824839	TT	CC	NC	CC	CC	CC	TT	TT	TT	CC	CC	NC	TT	CC	CC	CC	CC	CC	CC	CC	CC	CC	CC	CC	TT	CC	CC	CC	NC	TT	CC	CC	CC	CC	CC	CC	CC	CC	CC	CC	CC	CC	CC	CC
6742	Bn-A09-p33179406	0.03	T/C	A09	30892924	TT	CC	NC	CC	CC	NC	CC	CC	TT	CC	CC	TT	TT	TT	TT	TT	TT	TT	TT	TT	TT	TT	TT	TT	TT	TT	TT	TT	NC	TT	TT	TT	TT	TT	TT	TT	TT	TT	CC	TT	TT	TT	TT	CC
6743	Bn-A09-p33777987	0.09	A/G	A09	31045610	AA	GG	AA	AA	AA	NC	AA	AA	AA	AA	AA	NC	AA	AA	GG	GG	GG	GG	GG	AA	GG	GG	NC	AA	AA	AA	GG	GG	AA	AA	AA	AA	AA	AA	AA	GG	GG	GG	AA	AA	AA	AA	NC	AA
6744	Bn-A09-p33783680	0.14	T/C	A09	31047900	TT	CC	TT	CC	CC	NC	NC	TT	TT	TT	TT	CC	TT	TT	CC	CC	CC	CC	CC	CC	CC	CC	CC	NC	TT	CC	CC	CC	NC	TT	CC	CC	TT	TT	TT	CC	CC	CC	TT	TT	TT	TT	NC	TT
6745	Bn-A09-p33815163	0.14	A/G	A09	31074639	AA	GG	GG	AA	GG	NC	NC	GG	GG	AA	GG	NC	NC	GG	AA	AA	AA	AA	AA	GG	AA	AA	NC	GG	AA	GG	AA	AA	NC	GG	GG	GG	GG	GG	GG	AA	AA	AA	GG	GG	GG	GG	NC	GG
6746	Bn-A09-p33817337	0.12	T/C	A09	31076799	TT	CC	TT	NC	CC	TT	NC	TT	TT	CC	TT	CC	NC	TT	NC	NC	NC	NC	NC	CC	NC	NC	CC	NC	CC	CC	CC	NC	NC	TT	CC	CC	TT	TT	TT	NC	NC	CC	TT	TT	TT	TT	TT	TT
6747	Bn-A09-p33822952	0.15	A/G	A09	31084603	AA	GG	AA	GG	AA	NC	NC	AA	AA	GG	AA	NC	NC	AA	GG	GG	GG	GG	GG	AA	GG	GG	NC	AA	GG	AA	GG	GG	NC	AA	AA	AA	AA	AA	AA	GG	GG	GG	AA	AA	AA	AA	NC	AA
6748	Bn-A09-p33925635	0.16	A/C	A09	31175921	AA	CC	AA	AA	CC	NC	NC	AA	AA	CC	NC	CC	NC	AA	CC	CC	CC	CC	CC	CC	CC	CC	CC	NC	CC	CC	CC	CC	NC	AA	CC	CC	AA	AA	AA	CC	CC	CC	AA	AA	AA	AA	CC	AA
6749	Bn-A09-p33927099	0.14	T/C	A09	31177385	TT	CC	TT	CC	TT	NC	NC	TT	TT	CC	NC	NC	NC	TT	CC	CC	CC	CC	CC	TT	CC	CC	NC	TT	CC	TT	CC	CC	TT	TT	TT	TT	TT	TT	TT	CC	CC	CC	TT	TT	TT	TT	CC	TT
6750	Bn-A09-p33971771	0.13	A/G	A09	31205721	AA	GG	GG	AA	AA	NC	GG	GG	GG	AA	NC	AA	NC	GG	AA	AA	AA	AA	AA	AA	AA	AA	AA	NC	AA	AA	AA	AA	AA	GG	AA	AA	GG	GG	GG	AA	AA	AA	GG	GG	GG	GG	AA	GG
6751	Bn-A09-p33975959	0.17	A/G	A09	31209894	AA	GG	GG	AA	AA	NC	GG	GG	GG	AA	NC	AA	NC	GG	AA	AA	AA	AA	AA	AA	AA	AA	AA	NC	AA	AA	AA	AA	NC	GG	AA	AA	GG	GG	GG	AA	AA	AA	GG	GG	GG	GG	AA	GG
6752	Bn-A09-p33976066	0.16	A/G	A09	31209901	AA	GG	GG	AA	AA	NC	GG	GG	GG	AA	NC	AA	NC	GG	AA	AA	AA	AA	AA	AA	AA	AA	AA	NC	AA	AA	AA	AA	NC	GG	AA	AA	GG	GG	GG	AA	AA	AA	GG	GG	GG	GG	AA	GG
6753	Bn-A09-p33976347	0.15	T/C	A09	31210183	TT	CC	TT	CC	CC	NC	TT	TT	TT	CC	NC	CC	NC	TT	CC	CC	CC	CC	CC	CC	CC	CC	CC	NC	CC	CC	CC	CC	NC	TT	CC	CC	TT	TT	TT	CC	CC	CC	TT	TT	TT	TT	CC	TT
6754	Bn-A09-p33976464	0.15	A/G	A09	31210635	AA	GG	GG	AA	AA	NC	GG	GG	GG	AA	NC	AA	NC	GG	AA	AA	AA	AA	AA	AA	AA	AA	AA	NC	AA	AA	AA	AA	NC	GG	AA	AA	GG	GG	GG	AA	AA	AA	GG	GG	GG	GG	AA	GG
6755	Bn-A09-p33981445	0.18	T/C	A09	31213115	TT	CC	CC	TT	TT	NC	CC	CC	CC	TT	NC	TT	NC	CC	TT	TT	TT	TT	TT	TT	TT	TT	TT	NC	TT	TT	TT	TT	NC	CC	TT	TT	CC	CC	CC	TT	TT	TT	CC	CC	CC	CC	TT	CC
6756	Bn-A09-p34018790	0.08	A/C	A09	31256362	AA	CC	AA	CC	AA	NC	AA	AA	AA	AA	AA	NC	AA	AA	CC	CC	CC	CC	CC	AA	CC	CC	AA	AA	AA	AA	CC	CC	AA	AA	AA	AA	AA	AA	AA	CC	CC	CC	AA	AA	AA	AA	NC	AA
6757	Bn-A09-p34039082	0.11	A/G	A09	31291418	AA	GG	GG	AA	GG	NC	GG	GG	GG	GG	GG	NC	GG	GG	AA	AA	AA	AA	AA	GG	AA	AA	NC	GG	GG	GG	AA	AA	NC	GG	GG	GG	GG	GG	GG	AA	AA	AA	GG	GG	GG	GG	NC	GG
6758	Bn-A09-p34045999	0.09	T/C	A09	31298275	TT	CC	TT	CC	TT	NC	TT	NC	TT	TT	TT	NC	TT	NC	CC	CC	CC	CC	CC	TT	CC	CC	NC	TT	TT	TT	CC	CC	NC	TT	TT	TT	TT	TT	TT	CC	CC	CC	TT	TT	TT	TT	NC	TT
6759	Bn-A09-p34046789	0.15	A/C	A09	31299061	AA	CC	AA	CC	CC	NC	AA	AA	AA	CC	NC	CC	NC	AA	CC	CC	CC	CC	CC	CC	CC	CC	CC	CC	CC	CC	CC	CC	NC	AA	CC	CC	AA	AA	AA	CC	CC	CC	AA	AA	AA	AA	CC	AA
6760	Bn-A09-p34469671	0.09	A/G	A09	31707866	AA	GG	AA	NC	GG	AA	AA	AA	AA	AA	AA	NC	AA	AA	AA	AA	AA	AA	AA	AA	AA	AA	NC	AA	AA	AA	AA	AA	AA	AA	AA	AA	AA	AA	AA	AA	AA	AA	AA	AA	AA	AA	AA	AA
6761	Bn-A09-p34779068	0.11	A/G	A09	32025124	AA	GG	GG	GG	GG	NC	GG	GG	AA	GG	NC	NC	AA	AA	AA	AA	AA	AA	AA	AA	AA	AA	NC	AA	NC	AA	AA	AA	AA	AA	AA	AA	AA	AA	AA	AA	AA	AA	AA	NC	GG	AA	NC	AA
6762	Bn-A09-p34995922	0.18	A/G	A09	32206401	AA	GG	GG	GG	AA	GG	AA	AA	GG	GG	GG	NC	GG	GG	GG	GG	AA	GG	GG	AA	GG	GG	NC	NC	GG	AA	GG	GG	AA	AA	AA	AA	GG	GG	GG	GG	GG	GG	GG	NC	NC	AA	NC	GG
6763	Bn-A09-p35162641	0.14	T/G	A09	32375948	TT	GG	GG	GG	GG	NC	GG	GG	GG	GG	NC	NC	NC	TT	TT	TT	TT	TT	TT	TT	TT	TT	GG	TT	GG	TT	GG	TT	TT	TT	TT	TT	TT	TT	GG	TT	TT	TT	NC	NC	GG	TT	NC	NC
6764	Bn-A09-p35426888	0.09	A/G	A09	32571315	AA	GG	GG	AA	GG	GG	GG	GG	GG	GG	GG	GG	GG	GG	GG	GG	GG	GG	GG	GG	GG	GG	GG	GG	GG	GG	AA	GG	GG	GG	GG	GG	GG	GG	GG	GG	GG	GG	GG	NC	GG	GG	GG	GG
6765	Bn-A09-p35480484	0.06	T/G	A09	32623230	TT	GG	TT	TT	TT	TT	TT	TT	TT	TT	TT	TT	TT	TT	TT	TT	TT	TT	TT	TT	TT	TT	TT	TT	TT	TT	GG	TT	TT	TT	TT	TT	TT	TT	TT	TT	TT	TT	TT	NC	TT	TT	TT	TT
6766	Bn-A09-p35480425	0.04	A/C	A09	32623271	AA	CC	CC	CC	CC	CC	CC	CC	CC	CC	CC	CC	CC	CC	CC	CC	CC	CC	CC	CC	CC	CC	CC	CC	CC	CC	AA	CC	CC	CC	CC	CC	CC	CC	CC	CC	CC	CC	CC	NC	CC	CC	CC	CC
6767	Bn-A09-p35483201	0.12	T/G	A09	32626043	TT	GG	GG	GG	GG	GG	GG	GG	GG	GG	GG	GG	GG	GG	GG	GG	TT	GG	GG	TT	GG	TT	GG	NC	GG	TT	TT	GG	TT	TT	TT	TT	GG	GG	GG	GG	GG	GG	GG	NC	GG	TT	GG	GG
6768	Bn-A09-p35484843	0.13	A/G	A09	32627590	AA	GG	GG	GG	GG	GG	GG	GG	GG	GG	GG	GG	GG	GG	GG	GG	AA	GG	GG	AA	GG	NC	GG	NC	GG	AA	GG	GG	NC	NC	AA	AA	GG	GG	GG	GG	GG	GG	GG	GG	GG	AA	GG	GG
6769	Bn-A09-p35505120	0.07	A/C	A09	32651658	AA	CC	CC	AA	CC	CC	CC	CC	CC	CC	CC	CC	CC	CC	CC	CC	CC	CC	CC	CC	CC	CC	CC	CC	CC	CC	AA	CC	NC	CC	CC	CC	CC	CC	CC	CC	CC	CC	CC	NC	CC	CC	CC	CC
6770	Bn-A09-p35505057	0.07	T/C	A09	32651695	TT	CC	TT	CC	TT	TT	TT	TT	TT	TT	TT	TT	TT	TT	TT	TT	TT	TT	TT	TT	TT	TT	TT	TT	TT	TT	CC	TT	TT	TT	TT	TT	TT	TT	TT	TT	TT	TT	TT	NC	TT	TT	TT	TT
6771	Bn-A09-p35508720	0.11	A/G	A09	32655465	AA	GG	AA	GG	AA	AA	AA	AA	AA	AA	AA	AA	AA	AA	AA	AA	GG	AA	AA	GG	AA	GG	AA	NC	AA	GG	AA	AA	NC	GG	GG	GG	AA	AA	AA	AA	AA	AA	AA	NC	AA	GG	AA	AA
6772	Bn-A09-p35520884	0.08	T/C	A09	32661525	TT	CC	CC	TT	CC	CC	CC	CC	CC	CC	CC	CC	CC	CC	CC	CC	TT	CC	CC	TT	CC	TT	CC	NC	CC	TT	CC	CC	TT	TT	TT	TT	CC	CC	CC	CC	CC	CC	CC	NC	CC	TT	CC	CC
6773	Bn-A09-p35529865	0.09	T/C	A09	32670686	TT	CC	TT	CC	TT	CC	TT	CC	CC	TT	NC	NC	CC	CC	CC	CC	CC	CC	CC	CC	CC	CC	CC	CC	CC	CC	CC	CC	NC	CC	CC	CC	CC	CC	CC	CC	CC	CC	CC	NC	CC	CC	CC	CC
6774	Bn-A09-p35604358	0.1	T/C	A09	32733995	TT	CC	TT	TT	TT	TT	TT	TT	TT	TT	TT	TT	TT	TT	TT	TT	CC	TT	TT	CC	TT	CC	TT	NC	TT	CC	TT	TT	CC	CC	CC	CC	TT	TT	NC	TT	TT	TT	TT	NC	TT	CC	TT	TT
6775	Bn-A09-p35624679	0.1	T/G	A09	32761776	TT	GG	GG	TT	GG	NC	GG	TT	GG	GG	NC	NC	GG	TT	TT	TT	TT	TT	TT	TT	TT	TT	TT	TT	TT	TT	GG	TT	TT	TT	TT	TT	TT	TT	NC	TT	TT	TT	TT	NC	TT	TT	TT	TT
6776	Bn-A09-p35681738	0.16	A/G	A09	32820116	AA	GG	AA	AA	AA	AA	AA	GG	AA	AA	NC	AA	GG	AA	AA	AA	GG	AA	AA	GG	AA	GG	AA	NC	AA	GG	AA	AA	NC	GG	GG	GG	AA	AA	GG	AA	AA	AA	AA	NC	GG	GG	NC	AA
6777	Bn-A09-p35890304	0.18	T/C	A09	32971579	TT	CC	CC	CC	CC	CC	CC	CC	CC	CC	CC	CC	CC	CC	CC	CC	CC	CC	CC	NC	CC	TT	CC	NC	CC	NC	CC	CC	NC	NC	NC	TT	CC	CC	CC	CC	CC	CC	CC	CC	CC	NC	CC	CC
6778	Bn-A09-p36290340	0.16	A/C	A09	33381072	AA	CC	CC	AA	AA	AA	CC	CC	CC	AA	NC	AA	AA	AA	AA	AA	AA	AA	AA	AA	AA	AA	AA	AA	AA	AA	AA	AA	AA	AA	CC	AA	AA	AA	CC	AA	AA	AA	AA	AA	AA	AA	NC	AA
6779	Bn-A09-p36403465	0.17	T/G	A09	33415050	TT	GG	TT	NC	NC	GG	TT	TT	TT	GG	NC	GG	TT	GG	GG	GG	GG	GG	GG	TT	GG	TT	GG	GG	GG	TT	GG	GG	NC	NC	TT	TT	GG	GG	TT	GG	GG	GG	GG	NC	GG	GG	NC	GG
6780	Bn-A09-p36410312	0.16	T/G	A09	33421807	TT	GG	TT	NC	NC	GG	TT	TT	TT	GG	NC	GG	TT	GG	GG	GG	GG	GG	GG	TT	GG	TT	GG	GG	GG	TT	GG	GG	NC	NC	TT	TT	GG	GG	TT	GG	GG	GG	GG	NC	GG	GG	NC	GG
6781	Bn-A09-p36551108	0.15	A/G	A09	33561902	AA	GG	AA	NC	NC	AA	AA	AA	AA	AA	AA	AA	GG	AA	AA	AA	AA	GG	AA	AA	AA	GG	AA	AA	AA	GG	AA	AA	NC	NC	AA	GG	AA	AA	AA	AA	AA	AA	AA	NC	NC	AA	NC	AA
6782	Bn-A09-p36803825	0.05	T/C	A09	33753723	TT	CC	TT	TT	TT	NC	TT	TT	TT	TT	TT	NC	CC	NC	TT	TT	NC	TT	NC	NC	NC	TT	NC	NC	NC	TT	NC	TT	TT	TT	TT	TT	NC	NC	TT	NC	NC	TT	NC	CC	TT	NC	TT	NC
6783	Bn-A09-p36886022	0.11	A/G	A09	33833004	AA	GG	GG	GG	AA	NC	GG	GG	GG	GG	GG	NC	AA	NC	GG	GG	NC	GG	NC	NC	NC	GG	NC	NC	NC	GG	NC	GG	NC	GG	GG	GG	NC	NC	GG	NC	NC	AA	NC	NC	GG	NC	AA	NC
6784	Bn-A10-p4727374	0.06	T/C	A10	160146	TT	CC	TT	TT	TT	TT	CC	TT	TT	TT	TT	TT	TT	CC	NC	TT	CC	TT	CC	CC	TT	TT	TT	CC	TT	TT	NC	NC	TT	TT	TT	TT	TT	TT	TT	TT	TT	TT	CC	CC	TT	TT	TT	CC
6785	Bn-A10-p4653595	0.04	T/C	A10	218950	TT	CC	TT	TT	TT	TT	CC	TT	TT	TT	TT	TT	TT	CC	NC	TT	TT	TT	TT	TT	TT	TT	TT	TT	TT	TT	CC	CC	TT	TT	TT	TT	TT	TT	TT	TT	TT	TT	CC	CC	TT	TT	TT	CC
6786	Bn-A10-p4627479	0.11	A/C	A10	243932	AA	CC	AA	CC	CC	AA	CC	AA	AA	CC	AA	AA	AA	CC	NC	AA	AA	AA	AA	AA	CC	AA	CC	AA	AA	AA	CC	CC	AA	AA	CC	AA	AA	AA	AA	AA	AA	CC	CC	CC	CC	AA	AA	CC
6787	Bn-A10-p4624712	0.09	T/C	A10	246669	TT	CC	CC	TT	TT	CC	TT	CC	CC	TT	CC	CC	CC	TT	NC	CC	CC	CC	CC	CC	TT	CC	TT	CC	CC	CC	TT	TT	NC	CC	TT	CC	CC	CC	CC	CC	CC	TT	TT	TT	TT	CC	CC	TT
6788	Bn-A10-p4623186	0.09	T/C	A10	248203	TT	CC	TT	CC	CC	TT	CC	TT	TT	CC	TT	TT	TT	CC	NC	TT	TT	TT	TT	TT	CC	TT	CC	TT	TT	TT	CC	CC	TT	TT	CC	TT	TT	TT	TT	TT	TT	CC	CC	CC	CC	TT	TT	CC
6789	Bn-A10-p4623073	0.1	A/G	A10	248416	AA	GG	GG	AA	AA	GG	AA	GG	GG	AA	GG	GG	GG	AA	NC	GG	GG	GG	GG	GG	AA	GG	AA	GG	GG	GG	AA	AA	GG	GG	AA	GG	GG	GG	GG	GG	GG	AA	AA	AA	AA	GG	GG	AA
6790	Bn-A10-p4622812	0.08	T/G	A10	248679	TT	GG	GG	TT	TT	GG	TT	GG	GG	TT	GG	GG	GG	TT	NC	GG	GG	GG	GG	GG	TT	GG	TT	GG	GG	GG	TT	TT	GG	GG	TT	GG	GG	GG	GG	GG	GG	TT	TT	TT	TT	GG	GG	TT
6791	Bn-A10-p4622333	0.11	T/C	A10	249103	TT	CC	TT	CC	CC	TT	CC	TT	TT	CC	TT	TT	TT	CC	NC	TT	TT	TT	TT	TT	CC	TT	CC	TT	TT	TT	CC	CC	TT	TT	CC	TT	TT	TT	TT	TT	TT	CC	CC	CC	CC	TT	TT	CC
6792	Bn-A10-p4622209	0.11	T/C	A10	249226	TT	CC	TT	CC	CC	TT	CC	TT	TT	CC	TT	TT	TT	CC	NC	TT	TT	TT	TT	TT	CC	TT	CC	TT	TT	TT	CC	CC	TT	TT	CC	TT	TT	TT	TT	TT	TT	CC	CC	CC	CC	TT	TT	CC
6793	Bn-A10-p4622176	0.09	A/G	A10	249359	AA	GG	GG	AA	AA	GG	AA	GG	GG	AA	GG	GG	GG	AA	NC	GG	GG	GG	GG	GG	AA	GG	AA	GG	GG	GG	AA	AA	NC	GG	AA	GG	GG	GG	GG	GG	GG	AA	AA	AA	AA	GG	GG	AA
6794	Bn-A10-p4621842	0.08	T/G	A10	249685	TT	GG	TT	GG	GG	TT	GG	TT	TT	GG	TT	TT	TT	GG	NC	TT	TT	TT	TT	TT	GG	TT	GG	TT	TT	TT	GG	GG	TT	TT	GG	TT	TT	TT	TT	TT	TT	GG	GG	GG	GG	TT	TT	GG
6795	Bn-A10-p4621384	0.07	A/C	A10	250044	AA	CC	CC	AA	AA	CC	AA	CC	CC	AA	CC	CC	CC	AA	NC	CC	CC	CC	CC	CC	AA	CC	AA	NC	CC	CC	AA	AA	NC	CC	AA	CC	CC	CC	CC	CC	CC	AA	AA	AA	AA	CC	CC	AA
6796	Bn-A10-p4619653	0.13	A/C	A10	252478	AA	CC	CC	AA	AA	CC	AA	CC	CC	AA	CC	CC	CC	AA	NC	CC	CC	CC	CC	CC	AA	CC	AA	CC	CC	CC	AA	AA	NC	CC	AA	CC	CC	CC	CC	CC	CC	AA	AA	AA	AA	CC	CC	AA
6797	Bn-A10-p4619719	0.13	A/G	A10	252512	AA	GG	AA	GG	GG	AA	GG	AA	AA	GG	AA	AA	AA	GG	NC	AA	AA	AA	AA	AA	GG	AA	GG	AA	AA	AA	GG	GG	AA	AA	GG	AA	AA	AA	AA	AA	AA	GG	GG	GG	GG	AA	AA	GG
6798	Bn-A10-p4613784	0.13	T/C	A10	256274	TT	CC	TT	CC	CC	TT	CC	TT	TT	CC	TT	TT	TT	CC	TT	TT	TT	TT	TT	TT	CC	TT	CC	TT	TT	TT	CC	CC	NC	TT	CC	TT	TT	TT	TT	TT	TT	CC	TT	TT	CC	TT	TT	TT
6799	Bn-A10-p4575458	0.11	T/C	A10	289756	TT	CC	TT	CC	TT	TT	CC	TT	TT	TT	TT	TT	TT	TT	TT	TT	TT	TT	TT	TT	CC	TT	CC	TT	TT	TT	CC	CC	TT	TT	CC	TT	TT	TT	TT	TT	TT	CC	TT	TT	CC	TT	TT	TT
6800	Bn-A10-p4504641	0.1	A/G	A10	346153	AA	GG	AA	NC	NC	AA	NC	AA	AA	AA	AA	AA	AA	AA	AA	AA	AA	AA	AA	AA	AA	AA	AA	AA	AA	AA	AA	AA	AA	AA	AA	AA	AA	AA	AA	AA	AA	AA	AA	GG	GG	AA	AA	AA
6801	Bn-A10-p4504517	0.07	A/C	A10	346177	AA	CC	CC	AA	AA	CC	AA	CC	CC	CC	CC	CC	CC	CC	CC	CC	CC	CC	CC	CC	AA	CC	CC	CC	CC	CC	CC	CC	CC	CC	CC	CC	CC	CC	CC	CC	CC	CC	CC	AA	AA	CC	CC	CC
6802	Bn-A10-p4480010	0.03	A/G	A10	363869	AA	GG	AA	AA	AA	AA	GG	AA	AA	GG	AA	AA	AA	AA	AA	AA	AA	AA	AA	AA	GG	AA	NC	AA	AA	AA	GG	GG	AA	AA	AA	AA	AA	AA	AA	AA	AA	AA	AA	GG	GG	AA	AA	AA
6803	Bn-A10-p4478517	0.07	A/G	A10	365207	AA	GG	GG	GG	GG	GG	AA	GG	GG	AA	GG	GG	GG	GG	GG	GG	GG	GG	GG	GG	AA	GG	NC	GG	GG	GG	AA	AA	GG	GG	GG	GG	GG	GG	GG	GG	GG	GG	GG	AA	AA	GG	GG	GG
6804	Bn-A10-p4478469	0.06	A/C	A10	365355	AA	CC	CC	CC	CC	CC	AA	CC	CC	AA	CC	CC	CC	CC	CC	CC	CC	CC	CC	CC	AA	CC	NC	CC	CC	CC	AA	AA	NC	CC	CC	CC	CC	CC	CC	CC	CC	CC	CC	AA	AA	CC	CC	CC
6805	Bn-A10-p4478343	0.07	T/G	A10	365482	TT	GG	GG	TT	TT	NC	TT	GG	GG	TT	GG	GG	NC	GG	GG	GG	GG	NC	GG	GG	TT	GG	NC	GG	GG	GG	TT	TT	GG	GG	GG	GG	GG	GG	GG	GG	GG	GG	GG	TT	TT	GG	GG	GG
6806	Bn-A10-p4478046	0.1	A/G	A10	365780	AA	GG	AA	GG	GG	NC	GG	AA	AA	GG	AA	AA	NC	AA	AA	AA	AA	NC	AA	AA	GG	AA	GG	AA	AA	AA	GG	GG	AA	AA	AA	AA	AA	AA	AA	AA	AA	AA	AA	GG	GG	AA	AA	AA
6807	Bn-A10-p4477643	0.07	T/G	A10	366086	TT	GG	GG	TT	TT	NC	TT	GG	GG	TT	GG	GG	NC	GG	GG	GG	GG	NC	GG	GG	TT	GG	NC	GG	GG	GG	TT	TT	NC	GG	GG	GG	GG	GG	GG	GG	GG	GG	GG	TT	TT	GG	GG	GG
6808	Bn-A10-p4477601	0.11	T/C	A10	366228	TT	CC	CC	TT	TT	NC	TT	CC	CC	TT	CC	CC	NC	CC	CC	CC	CC	NC	CC	CC	TT	CC	NC	CC	CC	CC	TT	TT	CC	CC	CC	CC	CC	CC	CC	CC	CC	CC	CC	TT	TT	CC	CC	CC
6809	Bn-A10-p4477499	0.12	A/G	A10	366330	AA	GG	AA	GG	GG	NC	GG	AA	AA	GG	AA	AA	NC	AA	AA	AA	AA	NC	AA	AA	GG	AA	NC	AA	AA	AA	GG	GG	AA	AA	AA	AA	AA	AA	AA	AA	AA	AA	AA	GG	GG	AA	AA	AA
6810	Bn-A10-p4469775	0.13	T/C	A10	367912	TT	CC	TT	CC	TT	TT	NC	TT	TT	CC	TT	TT	TT	TT	TT	TT	TT	NC	TT	TT	CC	TT	CC	TT	TT	TT	CC	CC	TT	TT	TT	TT	TT	TT	TT	TT	TT	TT	TT	CC	CC	TT	TT	TT
6811	Bn-A10-p4467083	0.06	T/C	A10	369690	TT	CC	TT	TT	TT	TT	CC	TT	TT	TT	TT	TT	TT	TT	TT	TT	TT	TT	TT	TT	TT	TT	CC	TT	TT	TT	TT	TT	TT	TT	TT	TT	TT	TT	TT	TT	TT	TT	TT	CC	CC	TT	TT	TT
6812	Bn-A10-p4466886	0.06	T/C	A10	369888	TT	CC	CC	TT	CC	CC	TT	CC	CC	TT	CC	CC	CC	CC	CC	CC	CC	NC	CC	CC	TT	CC	NC	CC	CC	CC	TT	TT	NC	CC	CC	CC	CC	CC	CC	CC	CC	CC	CC	TT	TT	CC	CC	CC
6813	Bn-A10-p4425312	0.13	T/C	A10	424760	TT	CC	TT	TT	TT	TT	TT	CC	CC	CC	CC	CC	NC	CC	NC	TT	TT	NC	TT	TT	TT	CC	CC	TT	CC	TT	TT	TT	CC	CC	TT	TT	CC	TT	CC	CC	CC	TT	CC	TT	TT	TT	CC	CC
6814	Bn-A10-p4356450	0.11	T/C	A10	474891	TT	CC	CC	TT	CC	CC	CC	CC	CC	CC	NC	CC	NC	TT	CC	CC	CC	NC	CC	CC	CC	TT	NC	CC	CC	CC	CC	CC	NC	CC	CC	CC	TT	CC	CC	CC	CC	TT	CC	TT	CC	CC	CC	CC
6815	Bn-A10-p4355750	0.15	T/C	A10	475491	TT	CC	TT	CC	TT	NC	TT	TT	TT	TT	NC	TT	CC	CC	TT	TT	TT	NC	TT	TT	CC	CC	CC	TT	TT	TT	TT	TT	TT	TT	TT	TT	CC	TT	TT	TT	TT	CC	TT	CC	TT	TT	TT	TT
6816	Bn-A10-p4355840	0.13	A/C	A10	475501	AA	CC	AA	CC	AA	NC	AA	AA	AA	AA	NC	AA	CC	CC	AA	AA	AA	NC	AA	AA	CC	CC	NC	AA	AA	AA	AA	AA	AA	AA	AA	AA	CC	AA	AA	AA	AA	CC	AA	CC	AA	AA	AA	AA
6817	Bn-A10-p4355682	0.15	A/C	A10	475559	AA	CC	AA	CC	AA	NC	AA	AA	AA	AA	NC	AA	CC	CC	AA	AA	AA	NC	AA	AA	CC	CC	NC	AA	AA	AA	AA	AA	AA	AA	AA	AA	CC	AA	AA	AA	AA	CC	AA	CC	AA	AA	AA	AA
6818	Bn-A10-p4355593	0.17	T/C	A10	475648	TT	CC	CC	TT	CC	CC	CC	CC	CC	CC	NC	CC	NC	TT	CC	CC	CC	NC	CC	CC	CC	TT	NC	CC	CC	CC	CC	CC	CC	CC	CC	CC	TT	CC	CC	CC	CC	TT	CC	TT	CC	CC	CC	CC
6819	Bn-A10-p4355648	0.17	T/C	A10	475693	TT	CC	CC	TT	CC	NC	CC	CC	CC	CC	NC	CC	TT	TT	CC	CC	CC	NC	CC	CC	TT	TT	NC	CC	CC	CC	CC	CC	NC	CC	CC	CC	TT	CC	CC	CC	CC	TT	CC	TT	CC	CC	CC	CC
6820	Bn-A10-p4339494	0.06	A/C	A10	498056	AA	CC	AA	AA	AA	AA	AA	AA	AA	CC	NC	AA	CC	AA	AA	AA	AA	AA	NC	AA	NC	CC	CC	AA	AA	AA	AA	AA	AA	AA	AA	AA	CC	AA	AA	AA	AA	AA	AA	CC	AA	AA	AA	AA
6821	Bn-A10-p4212056	0.08	T/C	A10	623686	TT	CC	CC	CC	CC	CC	CC	CC	CC	TT	CC	CC	CC	CC	CC	CC	CC	CC	TT	CC	TT	TT	CC	CC	CC	CC	CC	CC	CC	CC	CC	CC	TT	CC	CC	CC	CC	TT	CC	CC	CC	CC	CC	CC
6822	Bn-A10-p4197906	0.08	T/C	A10	638114	TT	CC	CC	CC	CC	CC	CC	CC	CC	TT	CC	CC	NC	CC	CC	CC	CC	CC	TT	CC	TT	TT	CC	CC	CC	CC	CC	CC	CC	CC	CC	CC	TT	CC	CC	CC	CC	TT	CC	CC	CC	CC	CC	CC
6823	Bn-A10-p4154238	0.06	T/G	A10	709504	TT	GG	GG	TT	TT	NC	NC	GG	GG	TT	GG	GG	TT	NC	GG	GG	GG	NC	GG	GG	GG	TT	GG	GG	GG	GG	NC	GG	NC	GG	GG	GG	TT	GG	TT	GG	GG	GG	GG	NC	NC	GG	NC	GG
6824	Bn-A10-p4118433	0.09	A/G	A10	747671	AA	GG	GG	GG	GG	GG	GG	GG	GG	AA	GG	GG	NC	GG	GG	GG	GG	GG	GG	GG	GG	AA	GG	GG	GG	GG	GG	GG	GG	GG	GG	GG	AA	GG	AA	GG	GG	GG	GG	GG	GG	GG	GG	GG
6825	Bn-A10-p4115062	0.06	T/G	A10	751022	TT	GG	GG	GG	GG	GG	GG	GG	GG	TT	GG	GG	NC	GG	GG	GG	GG	GG	GG	GG	GG	TT	GG	GG	GG	GG	GG	GG	GG	GG	GG	GG	TT	GG	GG	GG	GG	GG	GG	GG	GG	GG	GG	GG
6826	Bn-A10-p4114397	0.13	T/G	A10	751587	TT	GG	TT	TT	GG	TT	TT	TT	TT	GG	TT	TT	NC	TT	TT	TT	TT	NC	GG	TT	GG	GG	NC	TT	TT	TT	TT	TT	TT	TT	TT	TT	TT	TT	TT	TT	TT	TT	TT	TT	TT	TT	TT	TT
6827	Bn-A10-p4114477	0.1	T/C	A10	751607	TT	CC	TT	TT	CC	TT	TT	TT	TT	CC	TT	TT	NC	TT	TT	TT	TT	NC	CC	TT	CC	CC	NC	TT	TT	TT	TT	TT	TT	TT	TT	TT	CC	TT	TT	TT	TT	TT	TT	TT	TT	TT	TT	TT
6828	Bn-A10-p4112636	0.06	A/C	A10	753140	AA	CC	AA	AA	CC	AA	AA	NC	AA	CC	AA	NC	AA	AA	AA	AA	AA	NC	CC	AA	CC	CC	NC	AA	NC	AA	NC	AA	NC	NC	AA	AA	AA	AA	AA	NC	NC	NC	NC	AA	AA	AA	AA	NC
6829	Bn-A10-p4108968	0.1	T/C	A10	756058	TT	CC	TT	TT	CC	CC	TT	CC	TT	CC	NC	CC	CC	TT	TT	TT	TT	NC	CC	TT	CC	CC	CC	TT	CC	TT	CC	NC	NC	CC	TT	TT	TT	TT	TT	CC	CC	CC	TT	TT	TT	TT	TT	TT
6830	Bn-A10-p4104015	0.14	A/G	A10	760127	AA	GG	AA	NC	AA	AA	AA	AA	AA	GG	AA	AA	NC	AA	AA	AA	AA	AA	GG	AA	GG	GG	NC	AA	AA	AA	NC	AA	AA	AA	AA	AA	AA	AA	AA	AA	AA	AA	AA	AA	AA	AA	AA	AA
6831	Bn-A10-p4089670	0.12	A/C	A10	771130	AA	CC	CC	AA	AA	CC	AA	AA	CC	CC	NC	AA	CC	AA	CC	CC	CC	NC	NC	CC	NC	CC	NC	CC	AA	CC	AA	NC	AA	AA	CC	CC	CC	CC	AA	AA	AA	AA	CC	AA	AA	CC	AA	CC
6832	Bn-A10-p4076884	0.12	T/C	A10	784808	TT	CC	CC	CC	CC	NC	TT	TT	CC	CC	NC	TT	NC	TT	CC	CC	CC	NC	CC	CC	CC	CC	NC	CC	TT	CC	CC	CC	TT	TT	CC	CC	CC	CC	TT	TT	TT	TT	CC	TT	TT	CC	TT	CC
6833	Bn-A10-p4038884	0.09	T/G	A10	821198	TT	GG	GG	TT	TT	NC	TT	GG	GG	GG	NC	GG	NC	TT	GG	GG	GG	NC	GG	GG	GG	GG	GG	GG	GG	GG	TT	NC	TT	TT	GG	GG	GG	GG	GG	GG	GG	GG	GG	TT	TT	GG	TT	GG
6834	Bn-A10-p3991855	0.09	T/G	A10	849532	TT	GG	GG	TT	TT	NC	TT	TT	GG	GG	NC	TT	NC	TT	GG	GG	GG	NC	GG	GG	GG	GG	NC	GG	TT	GG	TT	NC	NC	GG	GG	GG	GG	GG	TT	TT	TT	TT	GG	TT	TT	GG	TT	GG
6835	Bn-A10-p3980498	0.05	T/C	A10	870885	TT	CC	TT	TT	CC	TT	NC	TT	TT	TT	TT	TT	NC	NC	TT	TT	TT	NC	TT	TT	TT	TT	TT	TT	TT	TT	CC	NC	TT	TT	TT	TT	TT	TT	CC	TT	TT	TT	TT	NC	NC	TT	NC	TT
6836	Bn-A10-p3966740	0.1	T/G	A10	885083	TT	GG	GG	TT	TT	NC	TT	TT	GG	GG	TT	TT	NC	TT	GG	GG	GG	NC	GG	GG	GG	GG	NC	GG	TT	GG	TT	NC	GG	GG	GG	GG	GG	GG	TT	TT	TT	TT	GG	TT	TT	GG	TT	GG
6837	Bn-A10-p3955901	0.19	A/G	A10	898699	AA	GG	GG	NC	AA	GG	AA	AA	GG	GG	AA	AA	NC	AA	GG	GG	GG	NC	GG	GG	GG	GG	NC	GG	AA	GG	NC	GG	GG	GG	GG	GG	GG	GG	AA	AA	AA	AA	GG	AA	AA	GG	AA	GG
6838	Bn-A10-p3906905	0.08	T/C	A10	916119	TT	CC	CC	CC	CC	CC	TT	CC	CC	CC	CC	CC	NC	TT	CC	CC	CC	CC	CC	CC	CC	CC	CC	CC	CC	CC	CC	CC	CC	CC	CC	CC	CC	CC	CC	CC	CC	CC	CC	TT	TT	CC	CC	CC
6839	Bn-A10-p3905295	0.1	T/G	A10	917376	TT	GG	TT	GG	GG	TT	GG	TT	TT	TT	NC	TT	GG	GG	TT	TT	TT	NC	GG	TT	GG	TT	NC	TT	TT	TT	GG	NC	NC	TT	TT	TT	TT	TT	GG	TT	TT	TT	TT	GG	GG	TT	TT	TT
6840	Bn-A10-p3903845	0.17	A/G	A10	918937	AA	GG	AA	GG	GG	AA	GG	GG	AA	AA	GG	GG	GG	GG	AA	AA	AA	NC	GG	AA	GG	AA	NC	AA	GG	AA	GG	NC	AA	AA	AA	AA	AA	AA	GG	GG	GG	GG	AA	GG	GG	AA	GG	AA
6841	Bn-A10-p3894990	0.13	T/C	A10	934033	TT	CC	CC	CC	TT	CC	TT	CC	CC	CC	NC	CC	TT	TT	CC	CC	CC	NC	TT	CC	TT	TT	NC	CC	CC	CC	CC	CC	NC	CC	CC	CC	CC	CC	CC	CC	CC	CC	CC	TT	TT	CC	CC	CC
6842	Bn-Scaffold030677-p51	0.08	A/G	A10	957052	AA	GG	GG	AA	AA	GG	AA	AA	GG	GG	AA	AA	AA	AA	GG	GG	GG	NC	AA	GG	AA	AA	GG	GG	AA	GG	AA	NC	NC	GG	GG	GG	GG	GG	AA	AA	AA	AA	GG	AA	AA	GG	AA	GG
6843	Bn-A10-p3825331	0.15	T/A	A10	999708	TT	AA	AA	AA	AA	AA	TT	TT	AA	AA	TT	TT	NC	TT	AA	AA	AA	AA	TT	AA	TT	TT	NC	AA	TT	AA	AA	AA	AA	AA	AA	AA	AA	AA	AA	TT	TT	TT	AA	AA	TT	AA	TT	AA
6844	Bn-A10-p2852183	0.1	A/G	A10	1080391	AA	GG	GG	AA	AA	GG	NC	AA	GG	AA	AA	AA	AA	NC	GG	GG	GG	AA	GG	GG	AA	GG	NC	GG	AA	GG	AA	NC	NC	GG	GG	GG	GG	GG	AA	AA	AA	AA	GG	AA	NC	GG	AA	GG
6845	Bn-A10-p2833336	0.13	A/C	A10	1106698	AA	CC	AA	CC	AA	AA	NC	CC	AA	CC	CC	CC	CC	NC	AA	AA	AA	AA	AA	AA	CC	AA	AA	AA	CC	AA	AA	AA	AA	AA	AA	AA	AA	AA	AA	CC	CC	CC	AA	CC	NC	AA	CC	AA
6846	Bn-A10-p2819947	0.12	A/G	A10	1123095	AA	GG	AA	GG	GG	AA	GG	GG	AA	GG	GG	GG	GG	GG	AA	AA	AA	NC	AA	AA	GG	AA	NC	AA	GG	AA	NC	AA	NC	AA	AA	AA	AA	AA	GG	GG	GG	GG	AA	GG	GG	AA	GG	AA
6847	Bn-A10-p2777921	0.1	A/C	A10	1154259	AA	CC	AA	AA	CC	AA	CC	AA	AA	AA	AA	AA	CC	CC	AA	AA	AA	AA	AA	AA	CC	AA	AA	AA	AA	AA	AA	AA	AA	AA	AA	AA	AA	AA	AA	AA	AA	AA	AA	CC	CC	AA	AA	AA
6848	Bn-A10-p2765290	0.1	T/C	A10	1164649	TT	CC	CC	CC	CC	CC	CC	TT	CC	TT	TT	NC	CC	CC	CC	CC	CC	CC	CC	CC	CC	TT	NC	CC	TT	CC	TT	NC	CC	CC	CC	CC	CC	CC	CC	TT	TT	TT	CC	CC	CC	CC	TT	CC
6849	Bn-A10-p2762385	0.08	T/G	A10	1167446	TT	GG	GG	GG	GG	GG	GG	TT	GG	TT	TT	NC	GG	GG	GG	GG	GG	GG	GG	GG	GG	TT	NC	GG	TT	GG	TT	NC	GG	GG	GG	GG	GG	GG	GG	TT	TT	TT	GG	GG	GG	GG	TT	GG
6850	Bn-A10-p2523239	0.1	T/G	A10	1361061	TT	GG	GG	TT	GG	GG	TT	GG	GG	GG	GG	GG	NC	TT	GG	GG	GG	TT	GG	GG	TT	GG	GG	GG	GG	GG	GG	GG	NC	GG	GG	GG	GG	GG	TT	GG	GG	GG	GG	TT	TT	GG	GG	GG
6851	Bn-A10-p2523110	0.12	T/C	A10	1361192	TT	CC	CC	TT	CC	CC	TT	CC	CC	CC	CC	CC	NC	TT	CC	CC	CC	TT	CC	CC	TT	CC	CC	CC	CC	CC	CC	CC	CC	CC	CC	CC	CC	CC	TT	CC	CC	CC	CC	TT	TT	CC	CC	CC
6852	Bn-A10-p2500393	0.06	T/G	A10	1381944	TT	GG	GG	TT	GG	GG	TT	GG	GG	GG	GG	GG	NC	TT	GG	GG	GG	TT	GG	GG	TT	GG	GG	GG	GG	GG	GG	GG	GG	GG	GG	GG	GG	GG	NC	GG	GG	GG	GG	TT	TT	GG	GG	GG
6853	Bn-A10-p2468805	0.12	A/G	A10	1409087	AA	GG	AA	GG	AA	AA	GG	AA	AA	AA	AA	AA	AA	GG	AA	AA	AA	GG	AA	AA	GG	AA	AA	AA	AA	AA	AA	AA	NC	AA	AA	AA	AA	AA	GG	AA	AA	AA	AA	GG	GG	AA	AA	AA
6854	Bn-A10-p2461822	0.14	A/G	A10	1416137	AA	GG	AA	AA	AA	AA	GG	AA	AA	AA	AA	AA	AA	GG	AA	AA	AA	GG	AA	AA	GG	AA	AA	AA	AA	AA	AA	AA	AA	AA	AA	AA	AA	AA	GG	AA	AA	AA	AA	GG	GG	AA	AA	AA
6855	Bn-A10-p2449120	0.13	A/G	A10	1428972	AA	GG	AA	AA	AA	NC	GG	AA	AA	AA	AA	AA	AA	GG	AA	AA	GG	GG	AA	GG	GG	AA	AA	GG	AA	GG	AA	AA	AA	AA	AA	AA	AA	AA	GG	AA	AA	AA	AA	GG	GG	AA	AA	AA
6856	Bn-A10-p2443900	0.11	T/C	A10	1432905	TT	CC	NC	TT	CC	NC	TT	CC	CC	CC	CC	CC	CC	TT	CC	CC	TT	TT	CC	TT	TT	CC	CC	TT	CC	TT	CC	CC	NC	CC	CC	CC	CC	CC	TT	CC	CC	CC	CC	TT	TT	CC	CC	CC
6857	Bn-A10-p2416648	0.16	A/G	A10	1458430	AA	GG	GG	AA	GG	NC	AA	GG	GG	GG	GG	GG	NC	AA	GG	GG	AA	AA	GG	AA	AA	GG	GG	AA	GG	AA	GG	GG	GG	GG	GG	GG	GG	GG	AA	GG	GG	GG	GG	GG	AA	GG	GG	GG
6858	Bn-A10-p2415609	0.13	A/C	A10	1459529	AA	CC	AA	CC	AA	NC	CC	AA	AA	AA	AA	AA	NC	CC	AA	AA	CC	CC	AA	CC	CC	AA	AA	CC	AA	CC	AA	AA	AA	AA	AA	AA	AA	AA	CC	AA	AA	AA	AA	AA	CC	AA	AA	AA
6859	Bn-A10-p2369622	0.13	A/C	A10	1493934	AA	CC	CC	AA	CC	NC	AA	AA	CC	AA	NC	CC	NC	AA	CC	CC	AA	AA	CC	AA	AA	AA	NC	AA	CC	AA	CC	CC	CC	CC	CC	CC	CC	CC	AA	CC	CC	CC	CC	CC	AA	CC	CC	CC
6860	Bn-A10-p2369024	0.1	T/G	A10	1494431	TT	GG	GG	GG	GG	NC	TT	GG	GG	GG	GG	GG	NC	TT	GG	GG	TT	NC	GG	TT	TT	GG	GG	TT	GG	TT	GG	GG	NC	GG	GG	GG	GG	GG	GG	GG	GG	GG	GG	GG	TT	GG	GG	GG
6861	Bn-A10-p2367479	0.1	T/G	A10	1495697	TT	GG	TT	NC	TT	NC	GG	GG	TT	TT	NC	TT	NC	GG	TT	TT	GG	GG	TT	GG	GG	GG	GG	GG	TT	GG	TT	TT	TT	TT	TT	TT	TT	TT	GG	TT	TT	TT	TT	TT	GG	TT	TT	TT
6862	Bn-A10-p2312209	0.06	A/G	A10	1540113	AA	GG	AA	GG	AA	AA	AA	AA	AA	AA	AA	AA	AA	AA	AA	NC	AA	GG	AA	AA	AA	AA	AA	AA	AA	AA	AA	AA	NC	NC	NC	NC	NC	NC	GG	AA	AA	AA	AA	AA	AA	NC	NC	AA
6863	Bn-A10-p2311797	0.1	A/G	A10	1540525	AA	GG	GG	GG	AA	AA	AA	AA	AA	AA	NC	NC	AA	AA	GG	NC	AA	GG	GG	AA	AA	AA	GG	AA	AA	AA	AA	AA	NC	NC	NC	NC	NC	NC	GG	AA	AA	AA	GG	AA	AA	NC	NC	GG
6864	Bn-A10-p2309307	0.11	T/C	A10	1543015	TT	CC	CC	CC	TT	TT	TT	TT	TT	TT	NC	NC	TT	TT	CC	NC	TT	CC	CC	TT	TT	TT	CC	TT	TT	TT	TT	TT	NC	NC	NC	NC	NC	NC	CC	TT	TT	TT	CC	TT	TT	NC	NC	CC
6865	Bn-A10-p2295027	0.12	A/C	A10	1556662	AA	CC	CC	CC	AA	NC	AA	AA	AA	AA	NC	NC	AA	AA	CC	CC	AA	NC	CC	AA	AA	AA	CC	AA	AA	AA	AA	NC	CC	CC	CC	CC	CC	CC	NC	AA	AA	AA	CC	AA	AA	CC	CC	CC
6866	Bn-A10-p2294849	0.14	A/C	A10	1556940	AA	CC	CC	CC	AA	NC	AA	AA	AA	AA	NC	NC	AA	AA	CC	CC	AA	NC	CC	AA	AA	AA	CC	AA	AA	AA	AA	NC	NC	CC	CC	CC	CC	CC	NC	AA	AA	AA	CC	AA	AA	CC	CC	CC
6867	Bn-A10-p2268881	0.07	A/G	A10	1569846	AA	GG	AA	GG	GG	GG	GG	GG	GG	GG	GG	GG	GG	GG	GG	GG	GG	GG	AA	GG	GG	GG	AA	GG	GG	GG	GG	GG	GG	GG	GG	GG	GG	GG	NC	GG	GG	GG	GG	GG	GG	GG	GG	GG
6868	Bn-A10-p2266029	0.04	A/G	A10	1572555	AA	GG	AA	AA	AA	NC	AA	AA	AA	AA	AA	AA	AA	AA	NC	GG	AA	AA	AA	AA	AA	AA	AA	AA	AA	AA	AA	NC	GG	GG	NC	GG	NC	GG	AA	AA	AA	AA	AA	AA	AA	GG	GG	AA
6869	Bn-A10-p2262873	0.11	A/G	A10	1574771	AA	GG	AA	GG	GG	NC	GG	GG	GG	GG	GG	GG	GG	GG	NC	AA	GG	GG	AA	GG	GG	GG	AA	GG	GG	GG	GG	NC	AA	AA	AA	AA	AA	AA	GG	GG	GG	GG	GG	GG	GG	AA	AA	GG
6870	Bn-A10-p2246688	0.11	A/C	A10	1588467	AA	CC	CC	CC	AA	AA	AA	AA	AA	AA	AA	AA	NC	AA	AA	AA	AA	AA	CC	AA	AA	AA	CC	AA	AA	AA	AA	AA	NC	AA	AA	AA	AA	AA	CC	AA	AA	AA	AA	AA	AA	AA	AA	AA
6871	Bn-A10-p2107673	0.08	T/C	A10	1611887	TT	CC	CC	TT	TT	TT	TT	CC	TT	CC	NC	NC	CC	TT	TT	TT	TT	TT	CC	TT	TT	TT	CC	TT	CC	TT	CC	NC	TT	TT	TT	TT	TT	TT	TT	TT	TT	CC	TT	TT	TT	TT	TT	TT
6872	Bn-A10-p2106781	0.11	A/G	A10	1612779	AA	GG	AA	GG	GG	GG	GG	AA	GG	AA	NC	NC	AA	GG	GG	GG	GG	GG	AA	GG	GG	GG	AA	GG	AA	GG	AA	NC	GG	GG	GG	GG	GG	GG	GG	GG	GG	AA	GG	GG	GG	GG	GG	GG
6873	Bn-A10-p2096482	0.09	T/C	A10	1624211	TT	CC	TT	TT	CC	CC	CC	CC	CC	TT	NC	TT	NC	CC	CC	CC	CC	TT	TT	CC	CC	TT	NC	CC	CC	CC	TT	NC	NC	CC	CC	CC	CC	CC	TT	CC	CC	TT	CC	CC	CC	CC	CC	CC
6874	Bn-A10-p2074000	0.15	A/G	A10	1640713	AA	GG	AA	GG	AA	NC	GG	AA	GG	AA	AA	NC	AA	GG	AA	AA	GG	GG	AA	GG	GG	NC	AA	NC	AA	GG	AA	AA	AA	AA	AA	AA	AA	AA	AA	AA	AA	AA	AA	AA	GG	AA	AA	AA
6875	Bn-A10-p2065185	0.07	A/C	A10	1649454	AA	CC	AA	AA	AA	NC	AA	AA	AA	AA	NC	AA	AA	AA	NC	CC	AA	AA	AA	AA	AA	NC	AA	AA	AA	AA	AA	NC	NC	CC	NC	CC	CC	CC	AA	AA	AA	AA	AA	AA	AA	CC	CC	AA
6876	Bn-A10-p2062185	0.1	T/C	A10	1650535	TT	CC	CC	CC	CC	NC	CC	CC	CC	CC	NC	CC	CC	CC	NC	TT	CC	CC	CC	CC	CC	NC	CC	CC	CC	CC	CC	NC	TT	TT	TT	TT	TT	TT	CC	CC	CC	CC	CC	CC	CC	TT	TT	CC
6877	Bn-A10-p2048923	0.1	A/C	A10	1671089	AA	CC	AA	AA	AA	NC	CC	AA	CC	AA	AA	AA	AA	CC	AA	AA	CC	AA	AA	CC	CC	NC	AA	NC	AA	CC	AA	AA	NC	AA	AA	AA	AA	AA	CC	AA	AA	AA	AA	AA	CC	AA	AA	AA
6878	Bn-A10-p2044339	0.12	A/G	A10	1675340	AA	GG	GG	AA	GG	GG	GG	AA	GG	AA	NC	AA	NC	GG	NC	GG	GG	AA	GG	GG	GG	GG	NC	GG	AA	GG	GG	GG	GG	GG	GG	GG	GG	GG	GG	AA	AA	AA	AA	AA	GG	GG	GG	AA
6879	Bn-A10-p2042772	0.12	A/G	A10	1676807	AA	GG	AA	AA	AA	NC	AA	AA	AA	AA	NC	AA	AA	AA	NC	GG	AA	AA	AA	AA	AA	NC	AA	NC	AA	AA	AA	NC	GG	GG	GG	GG	GG	GG	AA	AA	AA	AA	AA	AA	AA	GG	GG	AA
6880	Bn-A10-p2042679	0.1	T/C	A10	1677000	TT	CC	CC	CC	CC	NC	CC	CC	CC	CC	NC	CC	CC	CC	NC	TT	CC	CC	CC	CC	CC	NC	CC	NC	CC	CC	CC	NC	TT	TT	TT	TT	TT	TT	CC	CC	CC	CC	CC	CC	CC	TT	TT	CC
6881	Bn-A10-p2035810	0.1	T/C	A10	1684159	TT	CC	CC	CC	CC	NC	CC	CC	CC	CC	NC	CC	CC	CC	NC	TT	CC	CC	CC	CC	CC	NC	CC	NC	CC	CC	CC	NC	TT	TT	TT	TT	TT	TT	CC	CC	CC	CC	CC	CC	CC	TT	TT	CC
6882	Bn-A10-p2012635	0.1	A/G	A10	1704313	AA	GG	GG	GG	GG	NC	GG	AA	GG	AA	AA	AA	NC	GG	AA	AA	GG	GG	GG	GG	GG	NC	NC	GG	AA	GG	GG	NC	AA	AA	AA	AA	AA	AA	GG	AA	AA	AA	AA	AA	GG	AA	AA	AA
6883	Bn-A10-p2010205	0.09	T/C	A10	1707008	TT	CC	CC	CC	CC	NC	CC	NC	CC	TT	TT	TT	NC	CC	TT	TT	CC	CC	CC	CC	CC	NC	NC	CC	TT	CC	CC	NC	TT	TT	NC	TT	TT	TT	CC	TT	TT	TT	TT	TT	CC	NC	TT	TT
6884	Bn-A10-p2008903	0.12	A/G	A10	1708204	AA	GG	GG	GG	GG	NC	GG	AA	GG	AA	AA	AA	NC	GG	AA	AA	GG	AA	GG	GG	GG	NC	NC	GG	AA	GG	GG	NC	NC	AA	AA	AA	AA	AA	AA	AA	AA	AA	AA	AA	GG	AA	AA	AA
6885	Bn-A10-p1962854	0.11	A/G	A10	1743250	AA	GG	GG	GG	GG	NC	GG	AA	GG	AA	AA	AA	NC	GG	AA	AA	GG	GG	GG	GG	GG	NC	NC	GG	AA	GG	GG	NC	AA	AA	AA	AA	AA	AA	GG	AA	AA	AA	AA	AA	GG	AA	AA	AA
6886	Bn-A10-p1956491	0.1	T/G	A10	1749999	TT	GG	GG	GG	GG	NC	GG	TT	GG	TT	TT	TT	NC	GG	TT	TT	GG	GG	GG	GG	GG	NC	NC	GG	TT	GG	GG	NC	TT	TT	TT	TT	TT	TT	GG	TT	TT	TT	TT	TT	GG	TT	TT	TT
6887	Bn-A10-p1956075	0.13	A/G	A10	1750315	AA	GG	GG	GG	GG	NC	GG	AA	GG	AA	AA	AA	NC	GG	AA	AA	GG	GG	GG	GG	GG	NC	NC	NC	AA	GG	GG	NC	AA	AA	AA	AA	AA	AA	GG	AA	AA	AA	AA	AA	GG	AA	AA	AA
6888	Bn-A10-p1939668	0.13	A/G	A10	1770314	AA	GG	GG	GG	GG	NC	GG	AA	GG	AA	AA	AA	NC	GG	AA	AA	GG	GG	GG	GG	GG	NC	NC	NC	AA	GG	GG	NC	AA	AA	AA	AA	AA	AA	GG	AA	AA	AA	AA	AA	GG	AA	AA	AA
6889	Bn-A10-p1782825	0.14	A/G	A10	1989521	AA	GG	GG	AA	AA	NC	AA	GG	AA	GG	GG	GG	GG	AA	GG	GG	AA	AA	AA	AA	AA	NC	GG	NC	GG	AA	GG	GG	GG	GG	GG	GG	GG	GG	AA	GG	GG	GG	GG	GG	AA	GG	GG	GG
6890	Bn-A10-p1606279	0.03	A/T	A10	2098086	AA	TT	TT	TT	AA	TT	TT	TT	AA	TT	TT	TT	TT	TT	TT	TT	TT	AA	AA	TT	TT	TT	NC	TT	TT	TT	TT	TT	TT	TT	TT	TT	TT	TT	AA	TT	TT	TT	TT	TT	TT	TT	TT	TT
6891	Bn-A10-p1582783	0.13	T/C	A10	2121516	TT	CC	CC	CC	TT	NC	TT	CC	TT	CC	CC	CC	NC	TT	CC	CC	TT	TT	CC	TT	TT	NC	CC	NC	CC	TT	CC	CC	NC	CC	CC	CC	CC	CC	TT	CC	CC	CC	CC	CC	TT	CC	CC	CC
6892	Bn-A10-p1580627	0.11	T/G	A10	2123133	TT	GG	GG	TT	TT	NC	TT	GG	TT	GG	GG	GG	NC	TT	GG	GG	TT	TT	GG	TT	TT	NC	GG	NC	GG	TT	GG	GG	NC	GG	GG	GG	GG	GG	TT	GG	GG	GG	GG	GG	TT	GG	GG	GG
6893	Bn-A10-p1303093	0.09	T/C	A10	2290456	TT	CC	CC	TT	CC	NC	TT	CC	CC	CC	NC	CC	NC	TT	NC	CC	TT	CC	CC	TT	TT	NC	CC	NC	CC	TT	CC	CC	TT	TT	CC	CC	CC	CC	CC	CC	CC	CC	TT	TT	TT	CC	CC	TT
6894	Bn-A10-p1273491	0.16	A/G	A10	2299495	AA	GG	GG	GG	GG	NC	AA	GG	GG	AA	GG	GG	GG	AA	GG	GG	AA	AA	AA	AA	AA	AA	NC	NC	GG	AA	AA	NC	AA	AA	GG	GG	GG	GG	GG	GG	GG	GG	GG	GG	AA	GG	GG	GG
6895	Bn-A10-p1131424	0.16	A/G	A10	2410208	AA	GG	NC	GG	AA	NC	AA	GG	NC	NC	NC	NC	NC	AA	NC	GG	AA	AA	AA	AA	AA	NC	NC	NC	GG	AA	AA	NC	AA	AA	GG	GG	GG	GG	AA	AA	AA	GG	AA	AA	AA	GG	GG	AA
6896	Bn-A10-p1125156	0.14	A/G	A10	2416799	AA	GG	GG	AA	GG	NC	GG	AA	GG	GG	NC	NC	NC	GG	NC	AA	GG	AA	AA	GG	GG	NC	AA	NC	AA	GG	GG	NC	GG	GG	AA	AA	AA	AA	GG	GG	GG	AA	GG	AA	GG	AA	AA	GG
6897	Bn-A10-p1123189	0.17	A/G	A10	2418380	AA	GG	GG	AA	GG	NC	GG	AA	GG	GG	NC	NC	NC	GG	NC	AA	GG	GG	GG	GG	GG	NC	NC	NC	AA	GG	GG	NC	NC	GG	AA	AA	AA	AA	GG	GG	GG	AA	GG	GG	GG	AA	AA	GG
6898	Bn-A10-p1002706	0.11	T/C	A10	2519724	TT	CC	CC	CC	NC	NC	TT	CC	CC	CC	NC	NC	NC	TT	NC	CC	TT	NC	TT	TT	TT	TT	CC	NC	CC	TT	TT	NC	TT	TT	CC	CC	CC	CC	TT	TT	TT	CC	TT	TT	TT	CC	CC	TT
6899	Bn-A10-p1002178	0.16	A/G	A10	2520252	AA	GG	AA	AA	NC	NC	GG	AA	AA	AA	NC	NC	NC	GG	NC	AA	GG	NC	GG	GG	GG	GG	NC	NC	AA	GG	GG	NC	NC	GG	AA	AA	AA	AA	GG	GG	GG	AA	GG	GG	GG	AA	AA	GG
6900	Bn-A10-p1001670	0.17	T/G	A10	2520660	TT	GG	TT	TT	NC	NC	GG	TT	TT	TT	NC	NC	NC	GG	NC	TT	GG	NC	GG	GG	GG	GG	NC	NC	TT	GG	GG	NC	GG	GG	TT	TT	TT	TT	GG	GG	GG	TT	GG	GG	GG	TT	TT	GG
6901	Bn-A10-p991199	0.16	T/G	A10	2531128	TT	GG	TT	GG	GG	NC	GG	TT	TT	TT	TT	TT	TT	GG	TT	TT	GG	GG	GG	GG	GG	GG	NC	NC	TT	GG	GG	NC	GG	GG	TT	TT	TT	TT	GG	GG	GG	TT	TT	GG	GG	TT	TT	TT
6902	Bn-A10-p991279	0.15	A/G	A10	2531148	AA	GG	AA	GG	GG	NC	GG	AA	AA	AA	AA	AA	AA	GG	AA	AA	GG	GG	GG	GG	GG	GG	NC	GG	AA	GG	GG	NC	GG	GG	AA	AA	AA	AA	GG	GG	GG	AA	AA	GG	GG	AA	AA	AA
6903	Bn-A10-p983013	0.13	T/C	A10	2533842	TT	CC	CC	TT	CC	NC	TT	CC	CC	CC	CC	CC	CC	TT	CC	CC	TT	TT	TT	TT	TT	TT	NC	NC	CC	TT	TT	NC	TT	TT	CC	CC	CC	CC	TT	TT	TT	CC	CC	TT	TT	CC	CC	CC
6904	Bn-A10-p926733	0.09	A/G	A10	2578607	AA	GG	GG	GG	AA	NC	GG	GG	GG	GG	GG	GG	GG	GG	NC	AA	GG	GG	GG	GG	GG	GG	GG	NC	GG	GG	GG	NC	NC	GG	AA	AA	AA	AA	GG	GG	GG	GG	GG	GG	GG	AA	AA	GG
6905	Bn-A10-p754475	0.13	T/G	A10	2691475	TT	GG	GG	GG	GG	TT	TT	GG	GG	GG	GG	NC	GG	TT	NC	TT	TT	GG	GG	TT	TT	TT	GG	TT	GG	TT	GG	NC	TT	TT	TT	TT	TT	TT	GG	GG	GG	TT	GG	GG	TT	TT	TT	GG
6906	Bn-A10-p750464	0.1	A/C	A10	2695943	AA	CC	AA	AA	AA	NC	CC	AA	AA	AA	AA	NC	AA	CC	AA	AA	CC	AA	AA	CC	CC	CC	AA	NC	AA	CC	AA	AA	CC	CC	AA	AA	AA	AA	AA	AA	AA	CC	AA	AA	CC	AA	AA	AA
6907	Bn-A10-p709917	0.09	T/C	A10	2736879	TT	CC	TT	TT	CC	CC	CC	TT	TT	TT	TT	CC	NC	CC	CC	CC	CC	CC	TT	CC	CC	CC	TT	CC	TT	CC	TT	NC	NC	CC	CC	CC	CC	CC	TT	TT	TT	CC	CC	TT	CC	CC	CC	CC
6908	Bn-A10-p708566	0.15	T/C	A10	2738224	TT	CC	CC	CC	TT	NC	TT	CC	CC	CC	CC	TT	NC	TT	NC	CC	TT	TT	CC	TT	TT	TT	CC	NC	CC	TT	CC	CC	TT	TT	CC	CC	CC	CC	CC	CC	CC	TT	TT	CC	TT	CC	CC	TT
6909	Bn-Scaffold000337-p6012	0.14	T/C	A10	2916423	TT	CC	TT	TT	TT	NC	CC	TT	TT	CC	TT	CC	NC	CC	NC	TT	CC	NC	CC	CC	CC	CC	NC	NC	TT	CC	TT	TT	NC	CC	TT	TT	TT	TT	TT	CC	CC	CC	CC	CC	CC	TT	TT	CC
6910	Bn-A10-p510846	0.18	T/C	A10	2998126	TT	CC	CC	TT	CC	NC	CC	CC	CC	TT	CC	TT	NC	CC	TT	TT	CC	CC	TT	CC	CC	CC	NC	NC	CC	CC	CC	NC	CC	CC	TT	TT	TT	TT	CC	TT	TT	TT	TT	TT	TT	TT	TT	TT
6911	Bn-A10-p4922362	0.12	A/G	A10	3131543	AA	GG	GG	AA	AA	NC	AA	GG	GG	AA	GG	AA	NC	AA	NC	GG	AA	AA	AA	AA	AA	AA	GG	NC	GG	AA	AA	NC	AA	AA	GG	GG	GG	GG	AA	AA	AA	AA	AA	AA	AA	GG	GG	AA
6912	Bn-A10-p4871099	0.14	T/C	A10	3184957	TT	CC	CC	NC	NC	CC	CC	CC	CC	TT	CC	TT	NC	CC	NC	CC	CC	NC	TT	CC	CC	CC	NC	CC	CC	CC	NC	CC	CC	CC	CC	CC	CC	CC	NC	TT	TT	TT	TT	TT	TT	CC	CC	TT
6913	Bn-Scaffold000212-p66182	0.09	T/C	A10	3310456	TT	CC	TT	TT	TT	NC	CC	TT	TT	TT	TT	TT	TT	CC	TT	TT	CC	TT	TT	CC	CC	CC	TT	CC	TT	CC	TT	TT	NC	CC	TT	TT	TT	TT	TT	TT	TT	TT	TT	TT	CC	TT	TT	TT
6914	Bn-Scaffold000212-p72938	0.12	T/C	A10	3317433	TT	CC	TT	NC	NC	NC	CC	TT	TT	NC	TT	NC	TT	CC	NC	TT	CC	CC	CC	CC	CC	CC	TT	CC	TT	CC	TT	TT	NC	CC	TT	TT	TT	TT	TT	CC	NC	CC	CC	CC	CC	TT	TT	CC
6915	Bn-A10-p349436	0.11	T/C	A10	3400421	TT	CC	CC	NC	NC	NC	TT	CC	CC	CC	CC	CC	CC	TT	CC	CC	TT	NC	CC	TT	TT	TT	CC	NC	CC	TT	NC	CC	TT	TT	CC	CC	CC	CC	NC	CC	CC	CC	NC	CC	TT	CC	CC	NC
6916	Bn-A10-p327056	0.16	A/G	A10	3403746	AA	GG	AA	NC	NC	NC	GG	AA	AA	AA	AA	NC	NC	GG	NC	AA	GG	NC	AA	GG	GG	GG	AA	NC	AA	GG	GG	NC	GG	GG	AA	AA	AA	AA	GG	AA	AA	AA	GG	AA	GG	AA	AA	GG
6917	Bn-A10-p326170	0.1	T/C	A10	3404859	TT	CC	TT	NC	NC	NC	CC	TT	TT	TT	TT	TT	TT	CC	TT	TT	CC	NC	TT	CC	CC	CC	TT	CC	TT	CC	TT	TT	CC	CC	TT	TT	TT	TT	TT	TT	TT	TT	TT	TT	CC	TT	TT	TT
6918	Bn-A10-p320209	0.1	A/G	A10	3410712	AA	GG	AA	NC	NC	NC	GG	AA	AA	NC	AA	NC	AA	GG	AA	AA	GG	NC	NC	GG	GG	GG	AA	NC	AA	GG	NC	AA	GG	GG	AA	AA	AA	AA	NC	NC	NC	NC	NC	NC	GG	AA	AA	NC
6919	Bn-A10-p303664	0.09	T/G	A10	3417346	TT	GG	GG	GG	GG	NC	TT	GG	GG	GG	GG	GG	GG	TT	GG	GG	TT	GG	GG	TT	TT	TT	GG	NC	GG	TT	GG	GG	TT	TT	GG	GG	GG	GG	GG	GG	GG	GG	GG	GG	TT	GG	GG	GG
6920	Bn-A10-p286335	0.12	T/C	A10	3441405	TT	CC	TT	CC	CC	NC	CC	TT	TT	CC	TT	CC	NC	CC	NC	TT	CC	CC	CC	CC	CC	CC	TT	NC	TT	CC	CC	NC	CC	CC	TT	TT	TT	TT	CC	CC	CC	CC	CC	CC	CC	TT	TT	CC
6921	Bn-A10-p286279	0.11	T/G	A10	3441561	TT	GG	GG	TT	TT	NC	TT	GG	GG	TT	GG	NC	GG	TT	GG	GG	TT	TT	TT	TT	TT	TT	GG	NC	GG	TT	GG	GG	TT	TT	GG	GG	GG	GG	GG	TT	TT	TT	GG	TT	TT	GG	GG	GG
6922	Bn-A10-p285601	0.1	T/C	A10	3442139	TT	CC	CC	CC	CC	NC	TT	CC	CC	CC	CC	CC	CC	TT	CC	CC	TT	CC	CC	TT	TT	TT	CC	NC	CC	TT	CC	CC	TT	TT	CC	CC	CC	CC	CC	CC	CC	CC	CC	CC	TT	CC	CC	CC
6923	Bn-A10-p285533	0.12	A/C	A10	3442307	AA	CC	CC	AA	AA	NC	AA	CC	CC	AA	CC	NC	CC	AA	CC	CC	AA	AA	AA	AA	AA	AA	NC	NC	CC	AA	CC	CC	AA	AA	CC	CC	CC	CC	CC	AA	AA	AA	CC	AA	AA	CC	CC	CC
6924	Bn-A10-p285279	0.11	A/G	A10	3442561	AA	GG	AA	GG	GG	NC	GG	AA	AA	GG	AA	GG	NC	GG	NC	AA	GG	GG	GG	GG	GG	GG	NC	GG	AA	GG	GG	NC	GG	GG	AA	AA	AA	AA	GG	GG	GG	GG	GG	GG	GG	AA	AA	GG
6925	Bn-A10-p285080	0.09	T/C	A10	3442660	TT	CC	TT	TT	TT	NC	CC	TT	TT	TT	TT	TT	TT	CC	TT	TT	CC	TT	TT	CC	CC	CC	TT	NC	TT	CC	TT	TT	CC	CC	TT	TT	TT	TT	TT	TT	TT	TT	TT	TT	CC	TT	TT	TT
6926	Bn-A10-p284815	0.13	A/G	A10	3442926	AA	GG	GG	AA	AA	NC	AA	GG	GG	AA	GG	NC	GG	AA	GG	GG	AA	AA	AA	AA	AA	AA	GG	NC	GG	AA	GG	GG	AA	AA	GG	GG	GG	GG	GG	AA	AA	AA	GG	AA	AA	GG	GG	GG
6927	Bn-A10-p284701	0.13	A/C	A10	3443040	AA	CC	CC	AA	AA	NC	AA	CC	CC	AA	CC	NC	CC	AA	CC	CC	AA	AA	AA	AA	AA	AA	NC	NC	CC	AA	CC	CC	AA	AA	CC	CC	CC	CC	CC	AA	AA	AA	CC	AA	AA	CC	CC	CC
6928	Bn-A10-p235238	0.09	T/G	A10	3490518	TT	GG	TT	TT	TT	NC	GG	TT	TT	TT	TT	TT	TT	GG	TT	TT	GG	TT	TT	GG	GG	GG	TT	GG	TT	GG	TT	TT	GG	GG	TT	TT	TT	TT	TT	TT	TT	TT	TT	TT	GG	TT	TT	TT
6929	Bn-A10-p212837	0.09	A/G	A10	3513302	AA	GG	GG	GG	GG	NC	AA	GG	GG	GG	GG	GG	GG	AA	GG	GG	AA	GG	GG	AA	AA	AA	GG	NC	GG	AA	GG	GG	AA	AA	GG	GG	GG	GG	GG	GG	GG	GG	GG	GG	AA	GG	GG	GG
6930	Bn-A10-p191700	0.16	A/G	A10	3534473	AA	GG	GG	AA	AA	NC	AA	GG	GG	AA	GG	AA	NC	AA	NC	GG	AA	AA	AA	AA	AA	AA	NC	NC	GG	AA	AA	NC	AA	AA	GG	GG	GG	GG	AA	AA	AA	AA	AA	AA	AA	GG	GG	AA
6931	Bn-A10-p191555	0.09	T/C	A10	3534518	TT	CC	CC	CC	CC	CC	CC	CC	CC	TT	CC	NC	CC	CC	CC	CC	CC	CC	TT	CC	CC	CC	NC	CC	CC	CC	CC	CC	CC	CC	CC	CC	CC	CC	CC	TT	TT	TT	CC	TT	CC	CC	CC	CC
6932	Bn-A10-p191051	0.12	A/G	A10	3535022	AA	GG	GG	GG	GG	NC	AA	GG	GG	GG	GG	GG	GG	AA	GG	GG	AA	GG	GG	AA	AA	AA	GG	NC	GG	AA	GG	GG	AA	AA	GG	GG	GG	GG	GG	GG	GG	GG	GG	GG	AA	GG	GG	GG
6933	Bn-A10-p190381	0.12	T/C	A10	3535792	TT	CC	TT	CC	CC	NC	CC	TT	TT	CC	TT	CC	NC	CC	NC	TT	CC	CC	CC	CC	CC	CC	NC	NC	TT	CC	CC	NC	CC	CC	TT	TT	TT	TT	CC	CC	CC	CC	CC	CC	CC	TT	TT	CC
6934	Bn-A10-p189778	0.1	A/C	A10	3536395	AA	CC	CC	CC	CC	NC	AA	CC	CC	CC	CC	CC	CC	AA	CC	CC	AA	CC	CC	AA	AA	AA	CC	NC	CC	AA	CC	CC	AA	AA	CC	CC	CC	CC	CC	CC	CC	CC	CC	CC	AA	CC	CC	CC
6935	Bn-A10-p189638	0.12	A/G	A10	3536535	AA	GG	GG	GG	GG	NC	AA	GG	GG	GG	GG	GG	GG	AA	GG	GG	AA	GG	GG	AA	AA	AA	GG	NC	GG	AA	GG	GG	AA	AA	GG	GG	GG	GG	GG	GG	GG	GG	GG	GG	AA	GG	GG	GG
6936	Bn-A10-p175661	0.1	A/G	A10	3550578	AA	GG	AA	GG	GG	NC	GG	AA	AA	GG	AA	GG	NC	GG	NC	AA	GG	GG	GG	GG	GG	GG	NC	NC	AA	GG	GG	NC	GG	GG	AA	AA	AA	AA	GG	GG	GG	GG	GG	GG	GG	AA	AA	GG
6937	Bn-A10-p175613	0.13	A/G	A10	3550726	AA	GG	AA	GG	GG	NC	GG	AA	AA	GG	AA	GG	NC	GG	NC	AA	GG	GG	GG	GG	GG	GG	AA	NC	AA	GG	GG	NC	GG	GG	AA	AA	AA	AA	GG	GG	GG	GG	GG	GG	GG	AA	AA	GG
6938	Bn-A10-p174519	0.15	A/G	A10	3551720	AA	GG	AA	GG	GG	NC	GG	AA	AA	GG	AA	GG	NC	GG	NC	AA	GG	GG	GG	GG	GG	GG	NC	NC	AA	GG	GG	NC	GG	GG	AA	AA	AA	AA	GG	GG	GG	GG	GG	GG	GG	AA	AA	GG
6939	Bn-A10-p173989	0.13	T/C	A10	3552350	TT	CC	TT	CC	CC	NC	CC	TT	TT	CC	TT	CC	NC	CC	NC	TT	CC	CC	CC	CC	CC	CC	NC	NC	TT	CC	CC	NC	NC	CC	TT	TT	TT	TT	CC	CC	CC	CC	CC	CC	CC	TT	TT	CC
6940	Bn-A04-p12452535	0.14	T/G	A10	3969396	TT	GG	TT	GG	GG	NC	GG	TT	TT	GG	TT	NC	TT	GG	TT	TT	GG	GG	GG	GG	GG	GG	NC	NC	TT	GG	GG	NC	GG	GG	TT	TT	TT	TT	GG	GG	GG	GG	TT	GG	GG	TT	TT	TT
6941	Bn-A04-p12509027	0.12	T/C	A10	4000699	TT	CC	CC	TT	CC	NC	TT	CC	CC	NC	CC	CC	CC	TT	CC	CC	TT	CC	CC	TT	TT	TT	CC	NC	CC	TT	TT	NC	TT	TT	CC	CC	CC	CC	TT	CC	CC	CC	CC	NC	TT	CC	CC	CC
6942	Bn-A04-p12526741	0.06	A/C	A10	4019272	AA	CC	AA	AA	AA	AA	AA	AA	AA	AA	AA	NC	AA	AA	AA	AA	AA	AA	CC	AA	AA	AA	NC	AA	AA	AA	AA	AA	AA	AA	AA	AA	AA	AA	AA	CC	CC	CC	AA	AA	AA	AA	AA	AA
6943	Bn-A04-p12527154	0.09	A/G	A10	4019685	AA	GG	GG	GG	GG	NC	AA	GG	GG	GG	GG	GG	GG	AA	GG	GG	AA	GG	GG	AA	AA	AA	GG	NC	GG	AA	GG	GG	AA	AA	GG	GG	GG	GG	GG	GG	GG	GG	GG	GG	AA	GG	GG	GG
6944	Bn-A04-p12542184	0.12	T/C	A10	4047707	TT	CC	CC	CC	CC	NC	TT	CC	CC	CC	CC	CC	CC	TT	CC	CC	TT	CC	CC	TT	TT	TT	CC	NC	CC	TT	CC	CC	TT	TT	CC	CC	CC	CC	CC	CC	CC	CC	CC	CC	TT	CC	CC	CC
6945	Bn-A04-p12547910	0.14	A/G	A10	4059014	AA	GG	GG	GG	GG	NC	AA	GG	GG	GG	GG	GG	GG	AA	GG	GG	AA	GG	GG	AA	AA	AA	GG	NC	GG	AA	GG	GG	AA	AA	GG	GG	GG	GG	GG	GG	GG	GG	GG	GG	AA	GG	GG	GG
6946	Bn-A04-p12551118	0.12	A/G	A10	4062207	AA	GG	AA	AA	AA	NC	GG	AA	AA	AA	AA	AA	AA	GG	AA	AA	GG	AA	AA	GG	GG	GG	AA	NC	AA	GG	AA	AA	GG	GG	AA	AA	AA	AA	AA	AA	AA	AA	AA	AA	GG	AA	AA	AA
6947	Bn-A04-p12572164	0.13	T/G	A10	4111829	TT	GG	TT	GG	GG	NC	GG	TT	TT	GG	TT	NC	TT	GG	TT	TT	GG	GG	GG	GG	GG	GG	NC	NC	TT	GG	GG	NC	NC	GG	TT	TT	TT	TT	GG	GG	GG	GG	TT	GG	GG	TT	TT	TT
6948	Bn-A04-p12572376	0.08	A/G	A10	4111942	AA	GG	GG	GG	GG	NC	AA	GG	GG	GG	GG	GG	GG	AA	GG	GG	AA	GG	GG	AA	AA	AA	GG	NC	GG	AA	GG	GG	AA	AA	GG	GG	GG	GG	GG	GG	GG	GG	GG	GG	AA	GG	GG	GG
6949	Bn-A04-p12575050	0.09	A/G	A10	4113839	AA	GG	GG	GG	GG	NC	AA	GG	GG	GG	GG	GG	GG	AA	GG	GG	AA	GG	GG	AA	AA	AA	GG	NC	GG	AA	GG	GG	AA	AA	GG	GG	GG	GG	GG	GG	GG	GG	GG	GG	AA	GG	GG	GG
6950	Bn-A04-p12586651	0.1	T/C	A10	4136328	TT	CC	TT	NC	NC	NC	CC	TT	TT	TT	TT	TT	TT	CC	TT	TT	CC	NC	TT	CC	CC	CC	TT	CC	TT	CC	TT	TT	CC	CC	TT	TT	TT	TT	TT	TT	TT	TT	TT	TT	CC	TT	TT	TT
6951	Bn-A04-p12634330	0.13	A/C	A10	4164822	AA	CC	AA	AA	AA	NC	CC	AA	AA	CC	AA	NC	AA	CC	AA	AA	CC	AA	CC	CC	CC	CC	NC	NC	AA	CC	CC	NC	CC	CC	AA	AA	AA	AA	CC	CC	CC	CC	AA	CC	CC	AA	AA	AA
6952	Bn-A04-p12634856	0.15	A/G	A10	4165249	AA	GG	AA	AA	AA	NC	GG	AA	AA	GG	AA	NC	AA	GG	AA	AA	GG	AA	GG	GG	GG	GG	NC	NC	AA	GG	GG	NC	GG	GG	AA	AA	AA	AA	GG	GG	GG	GG	AA	GG	GG	AA	AA	AA
6953	Bn-A04-p12635106	0.14	T/C	A10	4165599	TT	CC	CC	CC	CC	NC	TT	CC	CC	TT	CC	NC	CC	TT	CC	CC	TT	CC	TT	TT	TT	TT	NC	NC	CC	TT	TT	NC	TT	TT	CC	CC	CC	CC	TT	TT	TT	TT	CC	TT	TT	CC	CC	CC
6954	Bn-A04-p12635986	0.12	A/G	A10	4166479	AA	GG	GG	AA	AA	NC	AA	GG	GG	AA	GG	NC	GG	AA	GG	GG	AA	AA	AA	AA	AA	AA	GG	NC	GG	AA	AA	NC	AA	AA	GG	GG	GG	GG	AA	AA	AA	AA	GG	AA	AA	GG	GG	GG
6955	Bn-Scaffold000211-p25905	0.12	A/G	A10	4201735	AA	GG	AA	AA	AA	NC	GG	AA	AA	AA	AA	AA	AA	GG	AA	AA	GG	AA	AA	GG	GG	GG	AA	NC	AA	GG	AA	AA	GG	GG	AA	AA	AA	AA	AA	AA	AA	AA	AA	AA	GG	AA	AA	AA
6956	Bn-Scaffold000211-p29527	0.12	T/G	A10	4205532	TT	GG	GG	GG	GG	NC	TT	GG	GG	GG	GG	GG	GG	TT	GG	GG	TT	GG	GG	TT	TT	TT	GG	NC	GG	TT	GG	GG	TT	TT	GG	GG	GG	GG	GG	GG	GG	GG	GG	GG	TT	GG	GG	GG
6957	Bn-Scaffold000211-p63056	0.11	A/C	A10	4227912	AA	CC	CC	CC	CC	NC	AA	CC	CC	CC	CC	CC	CC	AA	CC	CC	AA	CC	CC	AA	AA	AA	CC	NC	CC	AA	CC	CC	AA	AA	CC	CC	CC	CC	CC	CC	CC	CC	CC	CC	AA	CC	CC	CC
6958	Bn-Scaffold000211-p65635	0.12	T/G	A10	4230491	TT	GG	GG	GG	GG	NC	TT	GG	GG	TT	GG	NC	GG	TT	GG	GG	TT	GG	TT	TT	TT	TT	NC	NC	GG	TT	TT	NC	TT	TT	GG	GG	GG	GG	TT	TT	TT	TT	GG	TT	TT	GG	GG	GG
6959	Bn-Scaffold000211-p79530	0.15	T/C	A10	4240365	TT	CC	TT	CC	CC	NC	CC	TT	TT	CC	TT	NC	TT	CC	TT	TT	CC	CC	CC	CC	CC	CC	NC	NC	TT	CC	CC	NC	NC	CC	TT	TT	TT	TT	CC	CC	CC	CC	TT	CC	CC	TT	TT	TT
6960	Bn-Scaffold000211-p80994	0.1	A/G	A10	4241828	AA	GG	AA	GG	GG	NC	GG	AA	AA	GG	AA	NC	AA	GG	AA	AA	GG	GG	GG	GG	GG	GG	NC	GG	AA	GG	GG	NC	GG	GG	AA	AA	AA	AA	GG	GG	GG	GG	AA	GG	GG	AA	AA	AA
6961	Bn-Scaffold000357-p13182	0.1	T/G	A10	4310978	TT	GG	TT	TT	TT	NC	NC	TT	TT	TT	NC	TT	TT	GG	TT	TT	GG	TT	TT	GG	GG	GG	TT	GG	TT	GG	TT	TT	NC	GG	TT	TT	TT	TT	TT	TT	TT	TT	TT	TT	GG	TT	TT	TT
6962	Bn-Scaffold000357-p2606	0.11	T/C	A10	4317047	TT	CC	TT	TT	TT	NC	CC	TT	TT	TT	TT	TT	TT	CC	TT	TT	CC	TT	TT	CC	CC	CC	TT	NC	TT	CC	TT	TT	NC	CC	TT	TT	TT	TT	TT	TT	TT	TT	TT	TT	CC	TT	TT	TT
6963	Bn-A08-p3875206	0.14	T/C	A10	4337780	TT	CC	TT	TT	TT	NC	CC	TT	TT	NC	TT	TT	TT	CC	TT	TT	CC	TT	NC	CC	CC	CC	TT	CC	TT	CC	NC	TT	NC	CC	TT	TT	TT	TT	NC	NC	NC	NC	TT	NC	CC	TT	TT	TT
6964	Bn-A08-p3881337	0.11	A/G	A10	4347845	AA	GG	AA	AA	AA	NC	GG	AA	AA	NC	AA	AA	AA	GG	AA	AA	GG	AA	NC	GG	GG	GG	AA	NC	AA	GG	NC	AA	GG	GG	AA	AA	AA	AA	NC	NC	NC	NC	AA	NC	GG	AA	AA	AA
6965	Bn-A08-p3881526	0.12	T/C	A10	4348034	TT	CC	TT	TT	TT	NC	CC	TT	TT	CC	TT	TT	TT	CC	TT	TT	CC	TT	CC	CC	CC	CC	TT	NC	TT	CC	CC	NC	CC	CC	TT	TT	TT	TT	CC	CC	CC	CC	TT	CC	CC	TT	TT	TT
6966	Bn-A08-p3893922	0.12	T/C	A10	4358351	TT	CC	CC	CC	CC	NC	NC	CC	CC	CC	CC	CC	CC	TT	CC	CC	TT	CC	CC	TT	TT	TT	CC	NC	CC	TT	CC	CC	TT	TT	CC	CC	CC	CC	CC	CC	CC	CC	CC	CC	TT	CC	CC	CC
6967	Bn-A08-p3894164	0.11	A/C	A10	4358593	AA	CC	AA	AA	AA	NC	CC	AA	AA	CC	AA	AA	AA	CC	AA	AA	CC	AA	CC	CC	CC	CC	AA	NC	AA	CC	CC	NC	NC	CC	AA	AA	AA	AA	CC	CC	CC	CC	AA	CC	CC	AA	AA	AA
6968	Bn-A08-p3907214	0.11	T/C	A10	4370370	TT	CC	TT	TT	TT	NC	CC	TT	TT	NC	TT	TT	TT	CC	TT	TT	CC	TT	NC	CC	CC	CC	TT	NC	TT	CC	NC	TT	CC	CC	TT	TT	TT	TT	NC	NC	NC	NC	TT	NC	CC	TT	TT	TT
6969	Bn-A08-p3924770	0.11	T/G	A10	4384314	TT	GG	GG	TT	TT	NC	TT	GG	GG	TT	GG	GG	GG	TT	GG	GG	TT	TT	TT	TT	TT	TT	GG	NC	GG	TT	TT	NC	TT	TT	GG	GG	GG	GG	TT	TT	TT	TT	GG	TT	TT	GG	GG	GG
6970	Bn-A08-p3926038	0.14	A/G	A10	4385626	AA	GG	AA	GG	GG	NC	GG	AA	AA	GG	AA	NC	AA	GG	AA	AA	GG	GG	GG	GG	GG	GG	NC	NC	AA	GG	GG	NC	NC	GG	AA	AA	AA	AA	GG	GG	GG	GG	AA	GG	GG	AA	AA	AA
6971	Bn-A10-p8941	0.11	T/C	A10	4433186	TT	CC	CC	TT	TT	NC	TT	CC	CC	TT	CC	NC	CC	TT	CC	CC	TT	TT	TT	TT	TT	TT	CC	NC	CC	TT	TT	NC	TT	TT	CC	CC	CC	CC	TT	TT	TT	TT	CC	TT	TT	CC	CC	CC
6972	Bn-A10-p11422	0.06	A/G	A10	4434451	AA	GG	AA	GG	GG	NC	GG	AA	AA	GG	AA	NC	AA	GG	AA	AA	GG	GG	GG	GG	GG	GG	NC	GG	AA	GG	GG	NC	NC	GG	AA	AA	AA	AA	GG	GG	GG	GG	AA	GG	GG	AA	AA	AA
6973	Bn-A10-p37005	0.09	A/G	A10	4443893	AA	GG	GG	GG	GG	NC	AA	GG	GG	GG	GG	GG	GG	AA	GG	GG	AA	GG	GG	AA	AA	AA	GG	NC	GG	AA	GG	GG	AA	AA	GG	GG	GG	GG	GG	GG	GG	GG	GG	GG	AA	GG	GG	GG
6974	Bn-A10-p46022	0.08	T/C	A10	4452277	TT	CC	CC	CC	CC	NC	TT	CC	CC	CC	CC	CC	CC	TT	CC	CC	TT	CC	CC	TT	TT	TT	CC	NC	CC	TT	CC	CC	TT	TT	CC	CC	CC	CC	CC	CC	CC	CC	CC	CC	TT	CC	CC	CC
6975	Bn-Scaffold000286-p17553	0.09	A/G	A10	4494862	AA	GG	GG	AA	AA	NC	AA	GG	GG	NC	GG	GG	GG	AA	GG	GG	AA	AA	NC	AA	AA	AA	GG	NC	GG	AA	AA	NC	AA	AA	GG	GG	GG	GG	AA	NC	NC	NC	GG	NC	AA	GG	GG	GG
6976	Bn-Scaffold000286-p17668	0.1	A/C	A10	4494977	AA	CC	CC	AA	AA	NC	AA	CC	CC	NC	CC	CC	CC	AA	CC	CC	AA	AA	NC	AA	AA	AA	CC	NC	CC	AA	AA	NC	AA	AA	CC	CC	CC	CC	AA	NC	NC	NC	CC	NC	AA	CC	CC	CC
6977	Bn-Scaffold000286-p19036	0.08	T/C	A10	4497146	TT	CC	CC	CC	CC	NC	TT	CC	CC	NC	CC	CC	CC	TT	CC	CC	TT	CC	NC	TT	TT	TT	CC	NC	CC	TT	CC	CC	TT	TT	CC	CC	CC	CC	CC	NC	NC	NC	CC	NC	TT	CC	CC	CC
6978	Bn-Scaffold000286-p19675	0.12	A/G	A10	4497785	AA	GG	AA	AA	AA	NC	GG	AA	AA	NC	AA	AA	AA	GG	AA	AA	GG	AA	NC	GG	GG	GG	AA	NC	AA	GG	AA	AA	GG	GG	AA	AA	AA	AA	AA	NC	NC	NC	AA	NC	GG	AA	AA	AA
6979	Bn-Scaffold000286-p20113	0.13	A/G	A10	4498323	AA	GG	AA	GG	GG	NC	GG	AA	AA	NC	AA	AA	AA	GG	AA	AA	GG	GG	NC	GG	GG	GG	AA	NC	AA	GG	GG	NC	GG	GG	AA	AA	AA	AA	GG	NC	NC	NC	AA	NC	GG	AA	AA	AA
6980	Bn-Scaffold000286-p20329	0.12	A/G	A10	4498439	AA	GG	GG	AA	AA	NC	AA	GG	GG	NC	GG	GG	GG	AA	GG	GG	AA	AA	NC	AA	AA	AA	GG	NC	GG	AA	AA	NC	AA	AA	GG	GG	GG	GG	AA	NC	NC	NC	GG	NC	AA	GG	GG	GG
6981	Bn-Scaffold000286-p20362	0.1	A/G	A10	4498572	AA	GG	GG	GG	GG	NC	AA	GG	GG	NC	GG	GG	GG	AA	GG	GG	AA	GG	NC	AA	AA	AA	GG	NC	GG	AA	GG	GG	AA	AA	GG	GG	GG	GG	GG	NC	NC	NC	GG	NC	AA	GG	GG	GG
6982	Bn-Scaffold000286-p20595	0.12	T/C	A10	4498805	TT	CC	TT	CC	CC	NC	CC	TT	TT	NC	TT	TT	TT	CC	TT	TT	CC	CC	NC	CC	CC	CC	TT	NC	TT	CC	CC	NC	CC	CC	TT	TT	TT	TT	CC	NC	NC	NC	TT	NC	CC	TT	TT	TT
6983	Bn-Scaffold000286-p20880	0.09	T/G	A10	4499090	TT	GG	TT	NC	NC	NC	GG	TT	TT	NC	TT	TT	TT	GG	TT	TT	GG	NC	NC	GG	GG	GG	TT	GG	TT	GG	TT	TT	GG	GG	TT	TT	TT	TT	TT	NC	NC	NC	TT	NC	GG	TT	TT	TT
6984	Bn-Scaffold000286-p27367	0.08	T/C	A10	4508275	TT	CC	CC	NC	NC	NC	TT	CC	CC	NC	CC	CC	CC	TT	CC	CC	TT	NC	NC	TT	TT	TT	CC	NC	CC	TT	NC	CC	TT	TT	CC	CC	CC	CC	NC	NC	NC	NC	CC	NC	TT	CC	CC	CC
6985	Bn-Scaffold000286-p31161	0.1	T/C	A10	4511958	TT	CC	TT	NC	NC	NC	CC	TT	TT	NC	TT	TT	TT	CC	TT	TT	CC	NC	NC	CC	CC	CC	TT	CC	TT	CC	TT	TT	CC	CC	TT	TT	TT	TT	TT	NC	NC	NC	TT	NC	CC	TT	TT	TT
6986	Bn-Scaffold000286-p31072	0.1	T/G	A10	4511969	TT	GG	GG	NC	NC	NC	TT	GG	GG	NC	GG	GG	GG	TT	GG	GG	TT	NC	NC	TT	TT	TT	GG	NC	GG	TT	GG	GG	TT	TT	GG	GG	GG	GG	GG	NC	NC	NC	GG	NC	TT	GG	GG	GG
6987	Bn-A10-p58959	0.11	T/C	A10	4528297	TT	CC	TT	NC	NC	NC	CC	TT	TT	NC	TT	TT	TT	CC	TT	TT	CC	NC	NC	CC	CC	CC	TT	NC	TT	CC	CC	NC	CC	CC	TT	TT	TT	TT	CC	NC	NC	NC	TT	NC	CC	TT	TT	TT
6988	Bn-A10-p62077	0.1	A/G	A10	4531562	AA	GG	AA	NC	NC	NC	GG	AA	AA	NC	AA	AA	AA	GG	AA	AA	GG	NC	NC	GG	GG	GG	AA	NC	AA	GG	AA	AA	NC	GG	AA	AA	AA	AA	AA	NC	NC	NC	AA	NC	GG	AA	AA	AA
6989	Bn-A10-p64365	0.11	A/C	A10	4533848	AA	CC	CC	NC	NC	NC	AA	CC	CC	NC	CC	CC	CC	AA	CC	CC	AA	NC	NC	AA	AA	AA	CC	NC	CC	AA	CC	CC	AA	AA	CC	CC	CC	CC	CC	NC	NC	NC	CC	NC	AA	CC	CC	CC
6990	Bn-A10-p65275	0.08	T/C	A10	4534858	TT	CC	TT	NC	NC	NC	CC	TT	TT	NC	TT	TT	TT	CC	TT	TT	CC	NC	NC	CC	CC	CC	TT	NC	TT	CC	TT	TT	NC	CC	TT	TT	TT	TT	TT	NC	NC	NC	TT	NC	CC	TT	TT	TT
6991	Bn-A10-p89338	0.07	T/G	A10	4567508	TT	GG	GG	GG	GG	NC	TT	GG	GG	NC	GG	GG	GG	TT	GG	GG	TT	GG	NC	TT	TT	TT	GG	NC	GG	TT	GG	GG	TT	TT	GG	GG	GG	GG	GG	NC	NC	NC	GG	NC	TT	GG	GG	GG
6992	Bn-A10-p110116	0.13	T/C	A10	4587999	TT	CC	CC	TT	TT	NC	TT	CC	CC	TT	CC	NC	CC	TT	CC	CC	TT	TT	TT	TT	TT	TT	CC	NC	CC	TT	TT	NC	TT	TT	CC	CC	CC	CC	TT	TT	TT	TT	CC	TT	TT	CC	CC	CC
6993	Bn-A10-p112405	0.1	T/C	A10	4588894	TT	CC	CC	CC	CC	NC	TT	CC	CC	CC	CC	CC	CC	TT	CC	CC	TT	CC	CC	TT	TT	TT	CC	NC	CC	TT	CC	CC	NC	TT	CC	CC	CC	CC	CC	CC	CC	CC	CC	CC	TT	CC	CC	CC
6994	Bn-A10-p112610	0.1	T/C	A10	4589099	TT	CC	CC	CC	CC	NC	TT	CC	CC	CC	CC	CC	CC	TT	CC	CC	TT	CC	CC	TT	TT	TT	CC	NC	CC	TT	CC	CC	TT	TT	CC	CC	CC	CC	CC	CC	CC	CC	CC	CC	TT	CC	CC	CC
6995	Bn-A10-p112852	0.14	A/G	A10	4589342	AA	GG	AA	GG	GG	NC	GG	AA	AA	GG	AA	NC	AA	GG	AA	AA	GG	GG	GG	GG	GG	GG	NC	NC	AA	GG	GG	NC	NC	GG	AA	AA	AA	AA	GG	GG	GG	GG	AA	GG	GG	AA	AA	AA
6996	Bn-A10-p119498	0.15	T/G	A10	4598712	TT	GG	TT	GG	GG	NC	GG	TT	TT	GG	TT	GG	NC	GG	NC	TT	GG	GG	GG	GG	GG	GG	NC	NC	TT	GG	GG	NC	GG	GG	TT	TT	TT	TT	GG	GG	GG	GG	GG	GG	GG	TT	TT	GG
6997	Bn-A10-p119690	0.14	T/G	A10	4598804	TT	GG	GG	TT	TT	NC	TT	GG	GG	TT	GG	NC	GG	TT	GG	GG	TT	TT	TT	TT	TT	TT	NC	NC	GG	TT	GG	GG	TT	TT	GG	GG	GG	GG	GG	TT	TT	TT	GG	TT	TT	GG	GG	GG
6998	Bn-A10-p5135356	0.18	T/C	A10	4696213	TT	CC	TT	CC	CC	NC	CC	TT	TT	TT	NC	NC	TT	CC	NC	CC	CC	CC	CC	CC	CC	CC	NC	NC	TT	CC	TT	TT	CC	CC	TT	TT	TT	TT	TT	CC	CC	CC	TT	CC	TT	TT	TT	TT
6999	Bn-A10-p5143067	0.17	A/G	A10	4733206	AA	GG	AA	GG	NC	NC	GG	AA	AA	AA	NC	NC	AA	GG	NC	GG	GG	GG	GG	GG	GG	GG	NC	NC	AA	GG	GG	NC	GG	GG	AA	AA	AA	AA	GG	GG	GG	GG	AA	GG	AA	AA	AA	AA
7000	Bn-A10-p5143614	0.18	A/G	A10	4733753	AA	GG	GG	AA	NC	NC	AA	GG	GG	GG	NC	NC	GG	AA	NC	AA	AA	AA	AA	AA	AA	AA	NC	NC	GG	AA	GG	GG	NC	AA	GG	GG	GG	GG	GG	AA	AA	AA	GG	AA	GG	GG	GG	GG
7001	Bn-A10-p5178249	0.17	T/G	A10	4765915	TT	GG	GG	TT	NC	NC	TT	GG	GG	GG	NC	NC	GG	TT	NC	TT	TT	TT	TT	TT	TT	TT	GG	NC	GG	TT	TT	NC	TT	TT	GG	GG	GG	GG	TT	TT	TT	TT	GG	TT	GG	GG	GG	GG
7002	Bn-A10-p5183795	0.16	T/G	A10	4769351	TT	GG	GG	TT	NC	NC	TT	GG	GG	GG	NC	NC	GG	TT	NC	TT	TT	GG	TT	TT	TT	TT	NC	NC	GG	TT	GG	GG	TT	TT	GG	GG	GG	GG	GG	TT	TT	TT	GG	TT	GG	GG	GG	GG
7003	Bn-A10-p5185255	0.15	T/C	A10	4770812	TT	CC	TT	CC	NC	NC	CC	TT	TT	TT	NC	NC	TT	CC	NC	CC	CC	TT	CC	CC	CC	CC	NC	NC	TT	CC	TT	TT	NC	CC	TT	TT	TT	TT	TT	CC	CC	CC	TT	CC	TT	TT	TT	TT
7004	Bn-A10-p5210009	0.19	A/G	A10	4798473	AA	GG	GG	AA	AA	NC	AA	GG	GG	GG	NC	NC	GG	AA	NC	AA	AA	AA	AA	AA	AA	AA	NC	NC	GG	AA	AA	NC	AA	AA	GG	GG	GG	GG	AA	AA	AA	AA	GG	AA	GG	GG	GG	GG
7005	Bn-A10-p5209915	0.13	T/C	A10	4798479	TT	CC	TT	CC	CC	NC	CC	TT	TT	TT	NC	NC	TT	CC	NC	CC	CC	TT	CC	CC	CC	CC	NC	NC	TT	CC	TT	TT	NC	CC	TT	TT	TT	TT	TT	CC	CC	CC	TT	CC	TT	TT	TT	TT
7006	Bn-A10-p5210045	0.14	A/G	A10	4798609	AA	GG	GG	AA	NC	NC	AA	GG	GG	GG	NC	NC	GG	AA	NC	AA	AA	GG	AA	AA	AA	AA	NC	NC	GG	AA	GG	GG	NC	AA	GG	GG	GG	GG	GG	AA	AA	AA	GG	AA	GG	GG	GG	GG
7007	Bn-A10-p5210204	0.17	T/G	A10	4798668	TT	GG	TT	GG	GG	NC	GG	TT	TT	TT	NC	NC	TT	GG	NC	GG	GG	TT	GG	GG	GG	GG	NC	NC	TT	GG	TT	TT	GG	GG	TT	TT	TT	TT	TT	GG	GG	GG	TT	GG	TT	TT	TT	TT
7008	Bn-A10-p5210317	0.19	A/G	A10	4798781	AA	GG	GG	AA	AA	NC	AA	GG	GG	GG	NC	NC	GG	AA	NC	AA	AA	AA	AA	AA	AA	AA	NC	NC	GG	AA	GG	GG	AA	AA	GG	GG	GG	GG	GG	AA	AA	AA	GG	AA	GG	GG	GG	GG
7009	Bn-A10-p5210238	0.12	A/C	A10	4798802	AA	CC	CC	AA	CC	NC	AA	CC	CC	CC	NC	NC	CC	AA	NC	AA	AA	CC	AA	AA	AA	AA	NC	NC	CC	AA	CC	CC	NC	AA	CC	CC	CC	CC	CC	AA	AA	AA	CC	AA	CC	CC	CC	CC
7010	Bn-A10-p5210388	0.16	T/C	A10	4798852	TT	CC	TT	CC	CC	NC	CC	TT	TT	TT	NC	NC	TT	CC	NC	CC	CC	TT	CC	CC	CC	CC	NC	NC	TT	CC	TT	TT	NC	CC	TT	TT	TT	TT	TT	CC	CC	CC	TT	CC	TT	TT	TT	TT
7011	Bn-A10-p5212114	0.15	A/G	A10	4801713	AA	GG	AA	GG	AA	NC	GG	AA	AA	AA	NC	NC	AA	GG	NC	GG	GG	AA	GG	GG	GG	GG	NC	NC	AA	GG	AA	AA	NC	GG	AA	AA	AA	AA	AA	GG	GG	GG	AA	GG	AA	AA	AA	AA
7012	Bn-A10-p5219035	0.15	T/C	A10	4806368	TT	CC	TT	CC	CC	NC	CC	TT	TT	TT	NC	NC	TT	CC	NC	CC	CC	TT	CC	CC	CC	CC	NC	NC	TT	CC	TT	TT	CC	CC	TT	TT	TT	TT	TT	CC	CC	CC	TT	CC	TT	TT	TT	TT
7013	Bn-A10-p5224680	0.11	T/C	A10	4813706	TT	CC	CC	TT	CC	NC	TT	CC	CC	CC	NC	NC	CC	TT	CC	TT	TT	CC	TT	TT	TT	TT	CC	NC	CC	TT	CC	CC	TT	NC	CC	CC	CC	CC	CC	NC	NC	TT	CC	TT	CC	CC	CC	CC
7014	Bn-A10-p5225089	0.15	T/C	A10	4814114	TT	CC	TT	CC	NC	NC	CC	TT	TT	TT	NC	NC	TT	CC	NC	CC	CC	CC	CC	CC	CC	CC	NC	NC	TT	CC	CC	NC	NC	CC	TT	TT	TT	TT	CC	CC	CC	CC	TT	CC	TT	TT	TT	TT
7015	Bn-A10-p5225094	0.11	A/G	A10	4814218	AA	GG	GG	AA	NC	NC	AA	GG	GG	GG	NC	NC	GG	AA	NC	AA	AA	GG	AA	AA	AA	AA	GG	NC	GG	AA	GG	GG	AA	AA	GG	GG	GG	GG	GG	AA	AA	AA	GG	AA	GG	GG	GG	GG
7016	Bn-A10-p5236071	0.16	A/G	A10	4822771	AA	GG	GG	AA	GG	NC	AA	GG	GG	GG	NC	NC	GG	AA	NC	AA	AA	GG	AA	AA	AA	AA	NC	NC	GG	AA	GG	GG	AA	AA	GG	GG	GG	GG	GG	AA	AA	AA	GG	AA	GG	GG	GG	GG
7017	Bn-A10-p5239454	0.17	A/G	A10	4823673	AA	GG	GG	AA	AA	NC	AA	GG	GG	GG	NC	NC	GG	AA	NC	AA	AA	AA	AA	AA	AA	AA	NC	NC	GG	AA	GG	GG	NC	AA	GG	GG	GG	GG	GG	AA	AA	AA	GG	AA	GG	GG	GG	GG
7018	Bn-A10-p5239634	0.17	T/G	A10	4823953	TT	GG	GG	TT	TT	NC	TT	GG	GG	GG	NC	NC	GG	TT	NC	TT	TT	GG	TT	TT	TT	TT	NC	NC	GG	TT	GG	GG	TT	TT	GG	GG	GG	GG	GG	TT	TT	TT	GG	TT	GG	GG	GG	GG
7019	Bn-A10-p5239938	0.17	T/C	A10	4824257	TT	CC	TT	CC	CC	NC	CC	TT	TT	TT	NC	NC	TT	CC	NC	CC	CC	TT	CC	CC	CC	CC	NC	NC	TT	CC	TT	TT	CC	CC	TT	TT	TT	TT	TT	CC	CC	CC	TT	CC	TT	TT	TT	TT
7020	Bn-A10-p5240139	0.17	T/C	A10	4824358	TT	CC	TT	CC	CC	NC	CC	TT	TT	TT	NC	NC	TT	CC	NC	CC	CC	TT	CC	CC	CC	CC	NC	NC	TT	CC	TT	TT	NC	CC	TT	TT	TT	TT	TT	CC	CC	CC	TT	CC	TT	TT	TT	TT
7021	Bn-A10-p5240072	0.17	T/C	A10	4824391	TT	CC	TT	CC	CC	NC	CC	TT	TT	TT	NC	NC	TT	CC	NC	CC	CC	TT	CC	CC	CC	CC	NC	NC	TT	CC	TT	TT	CC	CC	TT	TT	TT	TT	TT	CC	CC	CC	TT	CC	TT	TT	TT	TT
7022	Bn-A10-p5240656	0.12	A/C	A10	4824875	AA	CC	AA	CC	AA	NC	CC	AA	AA	AA	NC	NC	AA	CC	NC	CC	CC	AA	CC	CC	CC	CC	NC	NC	AA	CC	AA	AA	CC	CC	AA	AA	AA	AA	AA	CC	CC	CC	AA	CC	AA	AA	AA	AA
7023	Bn-A10-p5302094	0.14	A/C	A10	4880299	AA	CC	AA	CC	AA	NC	CC	AA	AA	AA	NC	NC	AA	CC	NC	CC	CC	NC	CC	CC	CC	CC	NC	NC	AA	CC	CC	NC	NC	CC	AA	AA	AA	AA	CC	CC	CC	CC	AA	CC	AA	AA	AA	AA
7024	Bn-A10-p5666711	0.17	T/C	A10	5311090	TT	CC	TT	CC	CC	NC	CC	TT	TT	TT	NC	NC	TT	CC	NC	CC	CC	TT	CC	CC	CC	CC	NC	NC	TT	CC	TT	NC	NC	CC	TT	TT	TT	TT	CC	CC	CC	CC	TT	CC	TT	TT	TT	TT
7025	Bn-A10-p5669630	0.15	T/C	A10	5314014	TT	CC	TT	CC	CC	NC	CC	TT	TT	TT	NC	NC	TT	CC	NC	CC	CC	TT	CC	CC	CC	CC	NC	NC	TT	CC	TT	NC	CC	CC	TT	TT	TT	TT	CC	CC	CC	CC	TT	CC	TT	TT	TT	TT
7026	Bn-A10-p5673588	0.16	T/C	A10	5318085	TT	CC	TT	TT	CC	NC	CC	TT	TT	TT	NC	NC	TT	CC	NC	CC	CC	TT	CC	CC	CC	CC	NC	NC	TT	CC	TT	NC	NC	CC	TT	TT	TT	TT	CC	CC	CC	CC	TT	CC	TT	TT	TT	TT
7027	Bn-A10-p5712509	0.16	T/C	A10	5338414	TT	CC	TT	CC	CC	NC	CC	TT	TT	TT	NC	NC	TT	CC	NC	CC	CC	TT	CC	CC	CC	CC	NC	NC	TT	CC	TT	NC	CC	CC	TT	TT	TT	TT	CC	CC	CC	CC	TT	CC	TT	TT	TT	TT
7028	Bn-A10-p5730775	0.16	T/C	A10	5365276	TT	CC	TT	TT	TT	NC	CC	TT	TT	TT	TT	TT	TT	CC	NC	CC	CC	TT	TT	CC	CC	CC	TT	NC	TT	CC	TT	NC	CC	CC	TT	TT	TT	TT	CC	TT	TT	TT	TT	CC	TT	TT	TT	TT
7029	Bn-A10-p5746168	0.13	A/G	A10	5380605	AA	GG	AA	NC	AA	NC	GG	AA	AA	AA	NC	NC	AA	GG	NC	GG	GG	AA	GG	GG	GG	GG	NC	NC	AA	GG	AA	NC	GG	GG	GG	AA	GG	AA	GG	GG	GG	GG	AA	GG	AA	AA	AA	AA
7030	Bn-A10-p5778609	0.1	T/G	A10	5414924	TT	GG	GG	NC	GG	NC	TT	GG	GG	GG	GG	GG	GG	TT	NC	TT	TT	GG	GG	TT	TT	TT	GG	NC	GG	TT	GG	NC	NC	TT	TT	GG	TT	GG	TT	GG	GG	GG	GG	TT	GG	GG	GG	GG
7031	Bn-A10-p5781113	0.15	T/C	A10	5417444	TT	CC	CC	NC	TT	NC	TT	CC	CC	CC	CC	CC	CC	TT	NC	TT	TT	CC	CC	TT	TT	TT	CC	NC	CC	TT	CC	NC	TT	TT	NC	CC	TT	CC	TT	CC	CC	CC	CC	TT	CC	CC	CC	CC
7032	Bn-A10-p5831782	0.09	A/C	A10	5464423	AA	CC	AA	CC	CC	AA	AA	AA	AA	AA	NC	NC	AA	AA	AA	AA	AA	AA	CC	AA	AA	AA	NC	AA	AA	AA	AA	AA	AA	AA	CC	AA	CC	AA	CC	CC	CC	CC	AA	AA	AA	AA	AA	AA
7033	Bn-A10-p5832645	0.1	T/C	A10	5465186	TT	CC	TT	CC	CC	TT	TT	TT	TT	TT	NC	NC	TT	TT	TT	TT	TT	TT	CC	TT	TT	TT	NC	TT	TT	TT	TT	TT	NC	TT	CC	TT	CC	TT	CC	CC	CC	CC	TT	TT	TT	TT	TT	TT
7034	Bn-A10-p5860913	0.11	A/C	A10	5490888	AA	CC	AA	CC	CC	NC	AA	AA	AA	AA	AA	AA	AA	AA	NC	NC	NC	AA	CC	AA	AA	AA	AA	AA	NC	AA	AA	AA	AA	AA	CC	NC	CC	AA	NC	NC	NC	NC	AA	AA	AA	AA	AA	AA
7035	Bn-A10-p5888302	0.1	T/C	A10	5514995	TT	CC	CC	TT	TT	CC	CC	CC	CC	CC	NC	NC	CC	CC	CC	CC	CC	CC	TT	CC	CC	CC	CC	CC	CC	CC	CC	CC	CC	CC	TT	CC	TT	CC	TT	TT	TT	TT	CC	CC	CC	CC	CC	CC
7036	Bn-A10-p5892580	0.06	A/T	A10	5517191	AA	TT	AA	AA	AA	AA	AA	AA	AA	AA	AA	AA	AA	AA	AA	AA	AA	AA	NC	AA	AA	AA	AA	AA	AA	AA	AA	AA	NC	AA	TT	AA	TT	AA	AA	AA	AA	AA	AA	AA	AA	AA	AA	AA
7037	Bn-A01-p18662925	0.09	T/C	A10	5819637	TT	CC	TT	CC	CC	NC	CC	TT	TT	TT	NC	NC	TT	CC	NC	CC	CC	CC	CC	CC	CC	CC	TT	NC	TT	CC	CC	NC	CC	CC	TT	TT	TT	TT	CC	CC	CC	CC	TT	CC	CC	TT	TT	TT
7038	Bn-A01-p18672984	0.12	T/G	A10	5829607	TT	GG	TT	GG	GG	NC	GG	TT	TT	TT	NC	NC	TT	GG	NC	GG	GG	GG	GG	GG	GG	GG	NC	NC	TT	GG	GG	NC	GG	GG	TT	TT	TT	TT	GG	GG	GG	GG	TT	GG	GG	TT	TT	TT
7039	Bn-A01-p18691000	0.1	A/G	A10	5864989	AA	GG	AA	GG	GG	NC	GG	AA	AA	AA	NC	NC	AA	GG	NC	GG	GG	GG	GG	GG	GG	GG	NC	NC	AA	GG	GG	NC	GG	GG	AA	AA	AA	AA	GG	GG	GG	GG	AA	GG	GG	AA	AA	AA
7040	Bn-A01-p18691142	0.1	A/G	A10	5865031	AA	GG	AA	GG	GG	NC	GG	AA	AA	AA	NC	NC	AA	GG	NC	GG	GG	GG	GG	GG	GG	GG	NC	NC	AA	GG	GG	NC	GG	GG	AA	AA	AA	AA	GG	GG	GG	GG	AA	GG	GG	AA	AA	AA
7041	Bn-A01-p18692022	0.14	A/G	A10	5865998	AA	GG	AA	GG	GG	NC	GG	AA	AA	AA	NC	NC	AA	GG	NC	GG	GG	GG	GG	GG	GG	GG	NC	NC	AA	GG	GG	NC	GG	GG	AA	AA	AA	AA	GG	GG	GG	GG	AA	GG	GG	AA	AA	AA
7042	Bn-A01-p18692229	0.13	A/G	A10	5866205	AA	GG	AA	GG	GG	NC	GG	AA	AA	AA	NC	NC	AA	GG	NC	GG	GG	GG	GG	GG	GG	GG	NC	NC	AA	GG	GG	NC	NC	GG	AA	AA	AA	AA	GG	GG	GG	GG	AA	GG	GG	AA	AA	AA
7043	Bn-A01-p18692686	0.13	A/G	A10	5866662	AA	GG	GG	GG	GG	NC	AA	GG	GG	GG	GG	GG	GG	AA	NC	AA	AA	GG	GG	AA	AA	AA	GG	NC	GG	AA	AA	NC	AA	AA	GG	GG	GG	GG	AA	GG	GG	GG	GG	AA	AA	GG	GG	GG
7044	Bn-A01-p18703183	0.14	A/G	A10	5875638	AA	GG	GG	GG	GG	NC	AA	GG	GG	GG	GG	GG	GG	AA	NC	AA	AA	GG	GG	AA	AA	AA	GG	NC	GG	AA	AA	NC	AA	AA	GG	GG	GG	GG	AA	GG	GG	GG	GG	AA	AA	GG	GG	GG
7045	Bn-A01-p18703922	0.15	A/C	A10	5876377	AA	CC	CC	AA	AA	NC	AA	CC	CC	CC	NC	NC	CC	AA	NC	AA	AA	AA	AA	AA	AA	AA	NC	NC	CC	AA	AA	NC	AA	AA	CC	CC	CC	CC	AA	AA	AA	AA	CC	AA	AA	CC	CC	CC
7046	Bn-A01-p18704205	0.12	A/C	A10	5876660	AA	CC	AA	AA	AA	NC	CC	AA	AA	AA	AA	AA	AA	CC	NC	CC	CC	AA	AA	CC	CC	CC	AA	NC	AA	CC	CC	NC	CC	CC	AA	AA	AA	AA	CC	AA	AA	AA	AA	CC	CC	AA	AA	AA
7047	Bn-A01-p18704834	0.14	A/G	A10	5877393	AA	GG	GG	GG	GG	NC	AA	GG	GG	GG	GG	GG	GG	AA	NC	AA	AA	GG	GG	AA	AA	AA	GG	NC	GG	AA	AA	NC	AA	AA	GG	GG	GG	GG	AA	GG	GG	GG	GG	AA	AA	GG	GG	GG
7048	Bn-A01-p18705556	0.1	A/G	A10	5878017	AA	GG	GG	AA	GG	GG	GG	GG	GG	GG	NC	NC	GG	GG	GG	GG	GG	GG	AA	GG	GG	GG	NC	GG	GG	GG	GG	GG	GG	GG	GG	GG	GG	GG	GG	AA	AA	AA	GG	GG	GG	GG	GG	GG
7049	Bn-A01-p18706337	0.14	A/G	A10	5878798	AA	GG	AA	GG	GG	NC	GG	AA	AA	AA	NC	NC	AA	GG	NC	GG	GG	GG	GG	GG	GG	GG	NC	NC	AA	GG	GG	NC	GG	GG	AA	AA	AA	AA	GG	GG	GG	GG	AA	GG	GG	AA	AA	AA
7050	Bn-A01-p18734383	0.12	T/C	A10	5913612	TT	CC	TT	CC	CC	NC	CC	TT	TT	TT	NC	NC	TT	CC	NC	CC	CC	CC	CC	CC	CC	CC	NC	NC	TT	CC	CC	NC	NC	CC	TT	TT	TT	TT	CC	CC	CC	CC	TT	CC	CC	TT	TT	TT
7051	Bn-A01-p18739675	0.11	T/C	A10	5917312	TT	CC	CC	TT	CC	NC	TT	CC	CC	CC	CC	CC	CC	TT	NC	TT	TT	CC	CC	TT	TT	TT	CC	NC	CC	TT	TT	NC	TT	TT	CC	CC	CC	CC	TT	CC	CC	CC	CC	TT	TT	CC	CC	CC
7052	Bn-A01-p18835025	0.13	T/C	A10	6024555	TT	CC	CC	TT	TT	NC	TT	CC	CC	CC	NC	NC	CC	TT	NC	TT	TT	TT	TT	TT	TT	TT	NC	TT	CC	TT	TT	NC	NC	TT	CC	CC	CC	CC	TT	TT	TT	TT	CC	CC	TT	CC	CC	CC
7053	Bn-A01-p18890238	0.14	A/C	A10	6093770	AA	CC	CC	CC	CC	NC	AA	CC	CC	CC	NC	NC	CC	AA	NC	AA	AA	CC	AA	AA	AA	AA	NC	NC	CC	AA	AA	NC	AA	AA	CC	CC	CC	CC	AA	AA	AA	AA	CC	CC	AA	CC	CC	CC
7054	Bn-A01-p18896245	0.14	A/G	A10	6098652	AA	GG	AA	AA	AA	NC	GG	AA	AA	AA	NC	NC	AA	GG	NC	GG	GG	AA	GG	GG	GG	GG	NC	GG	AA	GG	GG	NC	GG	GG	AA	AA	AA	AA	GG	GG	GG	GG	AA	AA	GG	AA	AA	AA
7055	Bn-A01-p18902391	0.14	T/C	A10	6103667	TT	CC	TT	TT	TT	NC	CC	TT	TT	TT	NC	NC	TT	CC	NC	CC	CC	TT	CC	CC	CC	CC	NC	NC	TT	CC	CC	NC	NC	CC	TT	TT	TT	TT	CC	CC	CC	CC	TT	TT	CC	TT	TT	TT
7056	Bn-A01-p18917698	0.15	T/C	A10	6113504	TT	CC	TT	CC	TT	NC	CC	TT	TT	TT	NC	NC	TT	CC	TT	TT	CC	TT	CC	CC	CC	CC	NC	NC	TT	CC	CC	NC	CC	CC	TT	TT	TT	TT	CC	CC	CC	CC	TT	TT	CC	TT	TT	TT
7057	Bn-A01-p19098195	0.15	T/C	A10	6310132	TT	CC	TT	CC	CC	NC	CC	TT	TT	TT	TT	TT	TT	CC	TT	TT	CC	CC	TT	CC	CC	CC	TT	NC	TT	CC	CC	NC	CC	CC	TT	TT	TT	TT	CC	TT	TT	TT	TT	TT	CC	TT	TT	TT
7058	Bn-A01-p19098776	0.11	T/C	A10	6311075	TT	CC	TT	CC	CC	NC	CC	TT	TT	TT	TT	TT	TT	CC	TT	TT	CC	CC	TT	CC	CC	CC	TT	CC	TT	CC	CC	NC	CC	CC	TT	TT	TT	TT	CC	TT	TT	TT	TT	TT	CC	TT	TT	TT
7059	Bn-A01-p19107198	0.12	A/G	A10	6320126	AA	GG	AA	AA	AA	NC	GG	AA	AA	AA	AA	AA	AA	GG	AA	AA	GG	AA	AA	GG	GG	GG	AA	GG	AA	GG	AA	AA	GG	GG	AA	AA	AA	AA	AA	AA	AA	AA	AA	AA	GG	AA	AA	AA
7060	Bn-A01-p19107773	0.11	A/G	A10	6320787	AA	GG	AA	GG	GG	NC	GG	NC	AA	AA	AA	AA	AA	GG	AA	AA	GG	GG	AA	GG	GG	GG	AA	GG	AA	GG	GG	NC	GG	GG	AA	AA	NC	AA	GG	AA	AA	AA	AA	AA	GG	NC	NC	NC
7061	Bn-A01-p19108439	0.14	A/G	A10	6323819	AA	GG	AA	GG	GG	NC	GG	AA	AA	AA	AA	AA	AA	GG	AA	AA	GG	GG	AA	GG	GG	GG	AA	NC	AA	GG	GG	NC	GG	GG	AA	AA	AA	AA	GG	AA	AA	AA	AA	AA	NC	AA	AA	AA
7062	Bn-A01-p19108743	0.13	T/G	A10	6324122	TT	GG	TT	GG	GG	NC	GG	TT	TT	TT	TT	TT	TT	GG	TT	TT	GG	GG	TT	GG	GG	GG	TT	NC	TT	GG	GG	NC	GG	GG	TT	TT	TT	TT	GG	TT	TT	TT	TT	TT	NC	TT	TT	TT
7063	Bn-A01-p19108849	0.14	A/G	A10	6324128	AA	GG	GG	AA	AA	NC	AA	GG	GG	GG	GG	GG	GG	AA	GG	GG	AA	AA	GG	AA	AA	AA	GG	NC	GG	AA	AA	NC	AA	AA	GG	GG	GG	GG	AA	GG	GG	GG	GG	GG	NC	GG	GG	GG
7064	Bn-A01-p19110384	0.12	A/G	A10	6329549	AA	GG	GG	AA	AA	NC	AA	GG	GG	GG	GG	GG	GG	AA	GG	GG	AA	AA	GG	AA	AA	AA	GG	NC	GG	AA	AA	NC	AA	AA	GG	GG	GG	GG	AA	GG	GG	GG	GG	GG	AA	GG	GG	GG
7065	Bn-A01-p19111305	0.13	T/C	A10	6330326	TT	CC	TT	CC	CC	NC	CC	TT	TT	TT	TT	TT	TT	CC	TT	TT	CC	CC	TT	CC	CC	CC	TT	NC	TT	CC	CC	NC	CC	CC	TT	TT	TT	TT	CC	TT	TT	TT	TT	TT	CC	TT	TT	TT
7066	Bn-A01-p19111246	0.12	A/G	A10	6330367	AA	GG	GG	AA	AA	NC	AA	GG	GG	GG	GG	GG	GG	AA	GG	GG	AA	AA	GG	AA	AA	AA	GG	NC	GG	AA	AA	NC	AA	AA	GG	GG	GG	GG	AA	GG	GG	GG	GG	GG	AA	GG	GG	GG
7067	Bn-A01-p19115242	0.12	T/G	A10	6333629	TT	GG	GG	TT	TT	NC	TT	GG	GG	GG	GG	GG	GG	TT	GG	GG	TT	TT	GG	TT	TT	TT	GG	NC	GG	TT	TT	NC	TT	TT	GG	GG	GG	GG	TT	GG	GG	GG	GG	GG	TT	GG	GG	GG
7068	Bn-A01-p19115530	0.12	T/C	A10	6334016	TT	CC	CC	TT	TT	NC	TT	CC	CC	CC	CC	CC	CC	TT	CC	CC	TT	TT	CC	TT	TT	TT	CC	NC	CC	TT	TT	NC	TT	TT	CC	CC	CC	CC	TT	CC	CC	CC	CC	CC	TT	CC	CC	CC
7069	Bn-A01-p19115872	0.13	A/G	A10	6334257	AA	GG	AA	GG	GG	NC	GG	AA	AA	AA	AA	AA	AA	GG	AA	AA	GG	GG	AA	GG	GG	GG	AA	NC	AA	GG	GG	NC	GG	GG	AA	AA	AA	AA	GG	AA	AA	AA	AA	AA	GG	AA	AA	AA
7070	Bn-A01-p19116006	0.14	T/G	A10	6334491	TT	GG	TT	GG	GG	NC	GG	TT	TT	TT	TT	TT	TT	GG	TT	TT	GG	GG	TT	GG	GG	GG	TT	NC	TT	GG	GG	NC	NC	GG	TT	TT	TT	TT	GG	TT	TT	TT	TT	TT	GG	TT	TT	TT
7071	Bn-A01-p19116819	0.15	A/G	A10	6335206	AA	GG	AA	GG	GG	NC	GG	AA	AA	AA	AA	AA	AA	GG	AA	AA	GG	GG	AA	GG	GG	GG	AA	NC	AA	GG	GG	NC	GG	GG	AA	AA	AA	AA	GG	AA	AA	AA	AA	AA	GG	AA	AA	AA
7072	Bn-A01-p19122048	0.12	T/C	A10	6341322	TT	CC	TT	CC	CC	NC	CC	TT	TT	TT	TT	TT	TT	CC	TT	TT	CC	CC	TT	CC	CC	CC	TT	CC	TT	CC	CC	NC	NC	CC	TT	TT	TT	TT	CC	TT	TT	TT	TT	TT	CC	TT	TT	TT
7073	Bn-A01-p19150923	0.1	T/G	A10	6373529	TT	GG	TT	TT	TT	NC	GG	TT	TT	TT	TT	TT	TT	GG	TT	TT	GG	TT	TT	GG	GG	GG	TT	GG	TT	GG	TT	TT	GG	GG	TT	TT	TT	TT	TT	TT	TT	TT	TT	TT	GG	TT	TT	TT
7074	Bn-A01-p19153919	0.09	T/C	A10	6376523	TT	CC	TT	CC	CC	NC	CC	TT	TT	CC	NC	NC	TT	CC	TT	TT	CC	CC	CC	CC	CC	CC	TT	NC	TT	CC	CC	NC	NC	CC	TT	TT	TT	TT	CC	CC	CC	CC	TT	CC	CC	TT	TT	TT
7075	Bn-A01-p19156177	0.07	T/C	A10	6378681	TT	CC	CC	TT	TT	CC	TT	CC	CC	TT	NC	CC	CC	NC	CC	CC	TT	TT	TT	TT	TT	TT	CC	NC	CC	TT	TT	NC	TT	NC	NC	CC	CC	CC	TT	NC	NC	TT	CC	TT	TT	CC	CC	CC
7076	Bn-A01-p19158271	0.14	T/G	A10	6380875	TT	GG	TT	GG	GG	NC	GG	TT	TT	GG	NC	NC	TT	GG	TT	TT	GG	GG	GG	GG	GG	GG	NC	NC	TT	GG	GG	NC	GG	GG	TT	TT	TT	TT	GG	GG	GG	GG	TT	GG	GG	TT	TT	TT
7077	Bn-A01-p19158362	0.15	A/G	A10	6380966	AA	GG	AA	GG	GG	NC	GG	AA	AA	GG	NC	NC	AA	GG	AA	AA	GG	GG	GG	GG	GG	GG	NC	NC	AA	GG	GG	NC	GG	GG	AA	AA	AA	AA	GG	GG	GG	GG	AA	GG	GG	AA	AA	AA
7078	Bn-A01-p19283108	0.11	A/G	A10	6521081	AA	GG	GG	AA	AA	NC	AA	GG	GG	AA	GG	NC	GG	AA	GG	GG	AA	AA	AA	AA	AA	AA	GG	NC	GG	AA	AA	NC	NC	AA	GG	GG	GG	GG	AA	AA	AA	AA	GG	AA	AA	GG	GG	GG
7079	Bn-A10-p3745691	0.12	T/C	A10	6628710	TT	CC	CC	CC	NC	NC	NC	CC	CC	CC	CC	NC	CC	TT	CC	CC	TT	CC	TT	TT	TT	TT	NC	TT	CC	TT	CC	CC	TT	TT	CC	CC	CC	CC	CC	TT	TT	TT	CC	CC	TT	CC	CC	CC
7080	Bn-A10-p3725533	0.12	A/G	A10	6647324	AA	GG	GG	NC	NC	NC	AA	GG	GG	AA	GG	NC	GG	AA	GG	GG	AA	NC	AA	AA	AA	AA	GG	NC	GG	AA	AA	NC	AA	AA	GG	GG	GG	GG	AA	AA	AA	AA	GG	AA	AA	GG	GG	GG
7081	Bn-A10-p3677867	0.08	A/C	A10	6715771	AA	CC	AA	CC	CC	NC	CC	AA	AA	CC	AA	NC	AA	CC	AA	AA	CC	NC	CC	CC	CC	CC	AA	NC	AA	CC	CC	NC	NC	CC	AA	AA	AA	AA	CC	CC	CC	CC	AA	CC	CC	AA	AA	AA
7082	Bn-A10-p3652425	0.14	A/G	A10	6738106	AA	GG	AA	GG	GG	NC	GG	AA	AA	GG	AA	NC	AA	GG	AA	AA	GG	GG	GG	GG	GG	GG	NC	NC	AA	GG	GG	NC	GG	GG	AA	AA	AA	AA	GG	GG	GG	GG	AA	GG	GG	AA	AA	AA
7083	Bn-A10-p3652309	0.15	A/C	A10	6738122	AA	CC	CC	CC	CC	NC	AA	CC	CC	AA	CC	NC	CC	AA	CC	CC	AA	CC	AA	AA	AA	AA	NC	NC	CC	AA	AA	NC	AA	AA	CC	CC	CC	CC	AA	AA	AA	AA	CC	AA	AA	CC	CC	CC
7084	Bn-A10-p3651562	0.15	T/C	A10	6738869	TT	CC	TT	CC	CC	NC	CC	TT	TT	CC	TT	NC	TT	CC	TT	TT	CC	CC	CC	CC	CC	CC	NC	NC	TT	CC	CC	NC	NC	CC	TT	TT	TT	TT	CC	CC	CC	CC	TT	CC	CC	TT	TT	TT
7085	Bn-A10-p3649554	0.14	T/C	A10	6740877	TT	CC	CC	CC	CC	NC	TT	CC	CC	CC	CC	NC	CC	TT	CC	CC	TT	CC	TT	TT	TT	TT	NC	NC	CC	TT	TT	NC	TT	TT	CC	CC	CC	CC	TT	TT	TT	TT	CC	CC	TT	CC	CC	CC
7086	Bn-A10-p3649434	0.14	T/C	A10	6740997	TT	CC	CC	CC	CC	NC	TT	CC	CC	TT	CC	NC	CC	TT	CC	CC	TT	CC	TT	TT	TT	TT	NC	NC	CC	TT	TT	NC	TT	TT	CC	CC	CC	CC	TT	TT	TT	TT	CC	TT	TT	CC	CC	CC
7087	Bn-A10-p3649424	0.14	T/C	A10	6741107	TT	CC	CC	CC	CC	NC	TT	CC	CC	CC	CC	NC	CC	TT	CC	CC	TT	CC	TT	TT	TT	TT	NC	TT	CC	TT	TT	NC	TT	TT	CC	CC	CC	CC	TT	TT	TT	TT	CC	CC	TT	CC	CC	CC
7088	Bn-A10-p3649288	0.11	A/C	A10	6741143	AA	CC	CC	CC	CC	NC	AA	CC	CC	CC	CC	NC	CC	AA	CC	CC	AA	CC	AA	AA	AA	AA	NC	AA	CC	AA	AA	NC	AA	AA	CC	CC	CC	CC	AA	AA	AA	AA	CC	CC	AA	CC	CC	CC
7089	Bn-A10-p3648582	0.15	A/G	A10	6741849	AA	GG	AA	GG	GG	NC	GG	AA	AA	GG	AA	NC	AA	GG	AA	AA	GG	GG	GG	GG	GG	GG	NC	NC	AA	GG	GG	NC	GG	GG	AA	AA	AA	AA	GG	GG	GG	GG	AA	GG	GG	AA	AA	AA
7090	Bn-A10-p3605582	0.15	T/C	A10	6783172	TT	CC	CC	TT	TT	NC	TT	CC	CC	TT	CC	NC	CC	TT	CC	CC	TT	TT	TT	TT	TT	TT	NC	NC	CC	TT	TT	NC	TT	TT	CC	CC	CC	CC	TT	TT	TT	TT	CC	TT	TT	CC	CC	CC
7091	Bn-A10-p6233556	0.13	A/G	A10	7058925	AA	GG	AA	AA	AA	AA	AA	AA	AA	AA	AA	AA	AA	AA	AA	AA	AA	AA	AA	AA	AA	AA	AA	AA	AA	AA	AA	AA	AA	AA	GG	AA	GG	AA	GG	AA	AA	AA	AA	GG	AA	AA	AA	AA
7092	Bn-A10-p6247519	0.16	T/C	A10	7075192	TT	CC	CC	TT	TT	CC	TT	CC	CC	CC	CC	CC	CC	TT	CC	CC	CC	CC	CC	CC	CC	CC	CC	CC	CC	CC	CC	NC	NC	TT	CC	CC	CC	CC	TT	CC	CC	CC	CC	TT	TT	CC	CC	CC
7093	Bn-A10-p6270494	0.15	A/G	A10	7079684	AA	GG	AA	GG	GG	AA	GG	AA	AA	AA	AA	AA	AA	GG	AA	AA	AA	AA	AA	AA	AA	AA	AA	AA	AA	AA	AA	NC	GG	GG	AA	AA	AA	AA	GG	AA	AA	AA	AA	GG	GG	AA	AA	AA
7094	Bn-A10-p6271554	0.07	A/C	A10	7080583	AA	CC	CC	CC	CC	CC	AA	CC	CC	CC	CC	CC	CC	AA	CC	CC	CC	CC	CC	CC	CC	CC	CC	CC	CC	CC	CC	NC	AA	AA	CC	CC	CC	CC	CC	CC	CC	CC	CC	AA	AA	CC	CC	CC
7095	Bn-A10-p6271467	0.09	A/G	A10	7080596	AA	GG	GG	GG	GG	GG	AA	GG	GG	GG	GG	GG	GG	AA	GG	GG	GG	GG	GG	GG	GG	GG	GG	GG	GG	GG	GG	NC	AA	AA	GG	GG	GG	GG	GG	GG	GG	GG	GG	AA	AA	GG	GG	GG
7096	Bn-A10-p6271776	0.09	T/C	A10	7080905	TT	CC	TT	TT	TT	TT	CC	TT	TT	TT	TT	TT	TT	CC	TT	TT	TT	TT	TT	TT	TT	TT	TT	TT	TT	TT	TT	NC	NC	CC	TT	TT	TT	TT	TT	TT	TT	TT	TT	CC	CC	TT	TT	TT
7097	Bn-A10-p6290949	0.11	A/G	A10	7108258	AA	GG	AA	GG	GG	AA	GG	AA	AA	AA	AA	AA	AA	GG	AA	AA	AA	AA	AA	AA	AA	AA	AA	AA	AA	AA	AA	NC	GG	GG	AA	AA	AA	AA	GG	AA	AA	AA	AA	GG	GG	AA	AA	AA
7098	Bn-A10-p6299839	0.12	A/G	A10	7113004	AA	GG	AA	GG	GG	AA	GG	AA	AA	AA	AA	AA	AA	GG	AA	AA	AA	AA	AA	AA	AA	AA	AA	AA	AA	AA	AA	NC	NC	GG	AA	AA	AA	AA	GG	AA	AA	AA	AA	GG	GG	AA	AA	AA
7099	Bn-A10-p6322788	0.08	T/C	A10	7135949	TT	CC	CC	TT	CC	CC	TT	CC	CC	CC	CC	CC	CC	TT	CC	CC	CC	CC	CC	CC	CC	CC	CC	CC	CC	CC	CC	NC	TT	TT	CC	CC	CC	CC	TT	CC	CC	CC	CC	TT	TT	CC	CC	CC
7100	Bn-A10-p6323527	0.08	A/G	A10	7136789	AA	GG	GG	AA	GG	GG	AA	GG	GG	GG	GG	GG	GG	AA	GG	GG	GG	GG	GG	GG	GG	GG	GG	GG	GG	GG	GG	NC	AA	AA	GG	GG	GG	GG	GG	GG	GG	GG	GG	AA	AA	GG	GG	GG
7101	Bn-A10-p6324850	0.07	T/C	A10	7138114	TT	CC	CC	TT	CC	CC	TT	CC	CC	CC	CC	CC	CC	TT	CC	CC	CC	CC	CC	CC	CC	CC	CC	CC	CC	CC	CC	NC	TT	TT	CC	CC	CC	CC	CC	CC	CC	CC	CC	TT	TT	CC	CC	CC
7102	Bn-A10-p6344414	0.05	T/G	A10	7151949	TT	GG	TT	TT	TT	TT	GG	TT	TT	TT	TT	TT	TT	GG	TT	TT	TT	TT	TT	TT	TT	TT	TT	TT	TT	TT	TT	NC	NC	GG	TT	TT	TT	TT	TT	TT	TT	TT	TT	GG	GG	TT	TT	TT
7103	Bn-A10-p6457220	0.14	A/C	A10	7258574	AA	CC	AA	AA	AA	AA	CC	CC	AA	AA	NC	NC	NC	CC	AA	AA	AA	AA	CC	AA	AA	AA	NC	AA	CC	AA	AA	NC	CC	CC	CC	AA	CC	AA	CC	CC	CC	CC	AA	AA	CC	AA	AA	AA
7104	Bn-A10-p6459258	0.14	T/C	A10	7258982	TT	CC	CC	CC	CC	CC	TT	TT	CC	CC	NC	NC	NC	TT	CC	CC	CC	CC	TT	CC	CC	CC	NC	CC	TT	CC	CC	NC	TT	TT	TT	CC	TT	CC	CC	TT	TT	TT	CC	CC	TT	CC	CC	CC
7105	Bn-A10-p6464869	0.13	T/C	A10	7273158	TT	CC	CC	TT	TT	CC	TT	TT	CC	CC	NC	TT	TT	TT	NC	CC	CC	CC	TT	CC	CC	CC	TT	CC	TT	CC	CC	NC	TT	TT	TT	CC	TT	CC	TT	TT	TT	TT	TT	TT	TT	CC	CC	TT
7106	Bn-Scaffold000196-p132185	0.13	T/C	A10	7306373	TT	CC	TT	TT	TT	NC	CC	TT	TT	TT	TT	TT	TT	CC	TT	TT	CC	TT	TT	CC	CC	CC	TT	NC	TT	CC	TT	TT	CC	CC	TT	TT	TT	TT	TT	TT	TT	TT	TT	TT	CC	TT	TT	TT
7107	Bn-Scaffold000196-p132202	0.13	A/G	A10	7306492	AA	GG	AA	AA	AA	NC	GG	AA	AA	AA	AA	AA	AA	GG	AA	AA	GG	AA	AA	GG	GG	GG	AA	NC	AA	GG	AA	AA	GG	GG	AA	AA	AA	AA	AA	AA	AA	AA	AA	AA	GG	AA	AA	AA
7108	Bn-Scaffold000196-p132328	0.11	A/C	A10	7306617	AA	CC	AA	AA	AA	NC	CC	AA	AA	AA	AA	AA	AA	CC	AA	AA	CC	AA	AA	CC	CC	CC	AA	CC	AA	CC	AA	AA	CC	CC	AA	AA	AA	AA	AA	AA	AA	AA	AA	AA	CC	AA	AA	AA
7109	Bn-Scaffold000224-p67964	0.09	T/C	A10	7367624	TT	CC	TT	TT	TT	NC	CC	TT	TT	TT	TT	TT	TT	CC	TT	TT	CC	TT	TT	CC	CC	CC	TT	NC	TT	CC	TT	TT	CC	CC	TT	TT	TT	TT	TT	TT	TT	TT	TT	TT	CC	TT	TT	TT
7110	Bn-Scaffold000224-p65128	0.11	A/G	A10	7370573	AA	GG	AA	AA	AA	NC	GG	AA	AA	AA	AA	AA	AA	GG	AA	AA	GG	AA	AA	GG	GG	GG	AA	NC	AA	GG	AA	AA	GG	GG	AA	AA	AA	AA	AA	AA	AA	AA	AA	AA	GG	AA	AA	AA
7111	Bn-Scaffold000224-p61324	0.09	T/C	A10	7375133	TT	CC	CC	CC	CC	NC	TT	CC	CC	CC	CC	CC	CC	TT	CC	CC	TT	CC	CC	TT	TT	TT	CC	NC	CC	TT	CC	CC	NC	TT	CC	CC	CC	CC	CC	CC	CC	CC	CC	CC	TT	CC	CC	CC
7112	Bn-Scaffold000224-p60999	0.1	A/G	A10	7375458	AA	GG	GG	GG	GG	NC	AA	GG	GG	GG	GG	GG	GG	AA	GG	GG	AA	GG	GG	AA	AA	AA	GG	NC	GG	AA	GG	GG	AA	AA	GG	GG	GG	GG	GG	GG	GG	GG	GG	GG	AA	GG	GG	GG
7113	Bn-Scaffold000224-p60947	0.09	A/G	A10	7375510	AA	GG	GG	GG	GG	NC	AA	GG	GG	GG	GG	GG	GG	AA	GG	GG	AA	GG	GG	AA	AA	AA	GG	NC	GG	AA	GG	GG	NC	AA	GG	GG	GG	GG	GG	GG	GG	GG	GG	GG	AA	GG	GG	GG
7114	Bn-Scaffold000224-p60638	0.11	T/C	A10	7375819	TT	CC	CC	CC	CC	NC	TT	CC	CC	CC	CC	CC	CC	TT	CC	CC	TT	CC	CC	TT	TT	TT	CC	NC	CC	TT	CC	CC	TT	TT	CC	CC	CC	CC	CC	CC	CC	CC	CC	CC	TT	CC	CC	CC
7115	Bn-Scaffold000224-p59936	0.16	A/G	A10	7376623	AA	GG	GG	AA	AA	NC	AA	GG	GG	AA	GG	AA	NC	AA	NC	GG	AA	AA	AA	AA	AA	AA	NC	NC	GG	AA	GG	GG	AA	AA	GG	GG	GG	GG	GG	AA	AA	AA	AA	AA	AA	GG	GG	AA
7116	Bn-Scaffold000224-p59515	0.1	T/G	A10	7376944	TT	GG	TT	TT	TT	NC	GG	TT	TT	TT	TT	TT	TT	GG	TT	TT	GG	TT	TT	GG	GG	GG	TT	NC	TT	GG	TT	TT	NC	GG	TT	TT	TT	TT	TT	TT	TT	TT	TT	TT	GG	TT	TT	TT
7117	Bn-Scaffold000224-p59593	0.1	T/C	A10	7376966	TT	CC	CC	CC	CC	NC	TT	CC	CC	CC	CC	CC	CC	TT	CC	CC	TT	CC	CC	TT	TT	TT	CC	NC	CC	TT	CC	CC	TT	TT	CC	CC	CC	CC	CC	CC	CC	CC	CC	CC	TT	CC	CC	CC
7118	Bn-Scaffold000224-p59322	0.11	A/G	A10	7377237	AA	GG	AA	AA	AA	NC	GG	AA	AA	AA	AA	AA	AA	GG	AA	AA	GG	AA	AA	GG	GG	GG	AA	GG	AA	GG	AA	AA	GG	GG	AA	AA	AA	AA	AA	AA	AA	AA	AA	AA	GG	AA	AA	AA
7119	Bn-Scaffold000224-p58662	0.12	T/G	A10	7377797	TT	GG	GG	GG	GG	NC	TT	GG	GG	GG	GG	GG	GG	TT	GG	GG	TT	GG	GG	TT	TT	TT	GG	NC	GG	TT	GG	GG	TT	TT	GG	GG	GG	GG	GG	GG	GG	GG	GG	GG	TT	GG	GG	GG
7120	Bn-Scaffold000224-p57442	0.13	A/G	A10	7379010	AA	GG	AA	AA	AA	NC	GG	AA	AA	AA	AA	AA	AA	GG	AA	AA	GG	AA	AA	GG	GG	GG	AA	NC	AA	GG	AA	AA	GG	GG	AA	AA	AA	AA	AA	AA	AA	AA	AA	AA	GG	AA	AA	AA
7121	Bn-Scaffold000224-p46377	0.09	A/C	A10	7382340	AA	CC	CC	CC	CC	NC	AA	CC	CC	CC	CC	CC	CC	AA	CC	CC	AA	CC	CC	AA	AA	AA	CC	NC	CC	AA	CC	CC	NC	AA	CC	CC	CC	CC	CC	CC	CC	CC	CC	CC	AA	CC	CC	CC
7122	Bn-Scaffold000224-p46441	0.08	A/G	A10	7382376	AA	GG	GG	GG	GG	NC	AA	GG	GG	GG	GG	GG	GG	AA	GG	GG	AA	GG	GG	AA	AA	AA	GG	NC	GG	AA	GG	GG	NC	AA	GG	GG	GG	GG	GG	GG	GG	GG	GG	GG	AA	GG	GG	GG
7123	Bn-Scaffold000224-p43146	0.07	T/C	A10	7385614	TT	CC	TT	TT	TT	NC	CC	TT	TT	TT	TT	TT	TT	CC	TT	TT	CC	TT	TT	CC	CC	CC	TT	CC	TT	CC	TT	TT	CC	CC	TT	TT	TT	TT	TT	TT	TT	TT	TT	TT	CC	TT	TT	TT
7124	Bn-Scaffold000224-p40340	0.11	T/C	A10	7387306	TT	CC	TT	TT	TT	NC	CC	TT	TT	TT	TT	TT	TT	CC	TT	TT	CC	TT	TT	CC	CC	CC	TT	NC	TT	CC	TT	TT	NC	CC	TT	TT	TT	TT	TT	TT	TT	TT	TT	TT	CC	TT	TT	TT
7125	Bn-Scaffold000123-p522619	0.12	A/G	A10	7409602	AA	GG	GG	GG	GG	NC	AA	GG	GG	GG	GG	GG	GG	AA	GG	GG	AA	GG	GG	AA	AA	AA	GG	NC	GG	AA	GG	GG	AA	AA	GG	GG	GG	GG	GG	GG	GG	GG	GG	GG	AA	GG	GG	GG
7126	Bn-Scaffold000123-p519442	0.09	T/C	A10	7411168	TT	CC	TT	NC	NC	NC	CC	TT	TT	NC	TT	NC	TT	CC	TT	TT	CC	NC	NC	CC	CC	CC	TT	CC	TT	CC	TT	TT	CC	CC	TT	TT	TT	TT	TT	NC	NC	NC	NC	NC	CC	TT	TT	NC
7127	Bn-Scaffold000123-p519262	0.09	T/C	A10	7411335	TT	CC	TT	TT	TT	NC	CC	TT	TT	TT	TT	TT	TT	CC	TT	TT	CC	TT	TT	CC	CC	CC	TT	CC	TT	CC	TT	TT	CC	CC	TT	TT	TT	TT	TT	TT	TT	TT	TT	TT	CC	TT	TT	TT
7128	Bn-Scaffold000123-p511169	0.14	A/G	A10	7417573	AA	GG	AA	GG	GG	NC	GG	AA	AA	AA	AA	AA	AA	GG	AA	AA	GG	GG	AA	GG	GG	GG	AA	NC	AA	GG	GG	NC	GG	GG	AA	AA	AA	AA	GG	AA	AA	AA	AA	AA	GG	AA	AA	AA
7129	Bn-Scaffold000123-p506299	0.12	A/G	A10	7420300	AA	GG	AA	AA	AA	NC	GG	AA	AA	AA	AA	AA	AA	GG	AA	AA	GG	AA	AA	GG	GG	GG	AA	NC	AA	GG	AA	AA	NC	GG	AA	AA	AA	AA	AA	AA	AA	AA	AA	AA	GG	AA	AA	AA
7130	Bn-Scaffold000123-p506124	0.12	T/C	A10	7420476	TT	CC	CC	CC	CC	NC	TT	CC	CC	CC	CC	CC	CC	TT	CC	CC	TT	CC	CC	TT	TT	TT	CC	NC	CC	TT	CC	CC	TT	TT	CC	CC	CC	CC	CC	CC	CC	CC	CC	CC	TT	CC	CC	CC
7131	Bn-Scaffold000123-p499871	0.08	A/G	A10	7428787	AA	GG	AA	AA	AA	NC	GG	AA	AA	AA	AA	AA	AA	GG	AA	AA	GG	AA	AA	GG	GG	GG	AA	GG	AA	GG	AA	AA	NC	GG	AA	AA	AA	AA	AA	AA	AA	AA	AA	AA	NC	AA	AA	AA
7132	Bn-Scaffold000123-p476014	0.1	T/C	A10	7448655	TT	CC	CC	CC	CC	NC	TT	CC	CC	CC	CC	CC	CC	TT	CC	CC	TT	CC	CC	TT	TT	TT	CC	NC	CC	TT	CC	CC	NC	TT	CC	CC	CC	CC	CC	CC	CC	CC	CC	CC	TT	CC	CC	CC
7133	Bn-Scaffold000123-p475868	0.1	T/C	A10	7448801	TT	CC	TT	CC	CC	NC	CC	TT	TT	TT	TT	TT	TT	CC	TT	TT	CC	CC	TT	CC	CC	CC	TT	NC	TT	CC	CC	NC	NC	CC	TT	TT	TT	TT	CC	TT	TT	TT	TT	TT	CC	TT	TT	TT
7134	Bn-Scaffold000123-p473669	0.11	T/G	A10	7450980	TT	GG	TT	TT	TT	NC	GG	TT	TT	TT	TT	TT	TT	GG	TT	TT	GG	TT	TT	GG	GG	GG	TT	NC	TT	GG	TT	TT	GG	GG	TT	TT	TT	TT	TT	TT	TT	TT	TT	TT	GG	TT	TT	TT
7135	Bn-Scaffold000123-p473722	0.1	T/C	A10	7451027	TT	CC	CC	CC	CC	NC	TT	CC	CC	CC	CC	CC	CC	TT	CC	CC	TT	CC	CC	TT	TT	TT	CC	NC	CC	TT	CC	CC	NC	TT	CC	CC	CC	CC	CC	CC	CC	CC	CC	CC	TT	CC	CC	CC
7136	Bn-Scaffold000123-p472773	0.09	A/G	A10	7451876	AA	GG	GG	GG	GG	NC	AA	GG	GG	GG	GG	GG	GG	AA	GG	GG	AA	NC	GG	AA	AA	AA	GG	NC	GG	AA	GG	GG	AA	AA	GG	GG	GG	GG	GG	GG	GG	GG	GG	GG	AA	GG	GG	GG
7137	Bn-Scaffold000123-p472543	0.08	A/C	A10	7452106	AA	CC	CC	CC	CC	NC	AA	CC	CC	CC	CC	CC	CC	AA	CC	CC	AA	CC	CC	AA	AA	AA	CC	AA	CC	AA	CC	CC	NC	AA	CC	CC	CC	CC	CC	CC	CC	CC	CC	CC	AA	CC	CC	CC
7138	Bn-Scaffold000123-p472477	0.12	A/G	A10	7452271	AA	GG	AA	AA	AA	NC	GG	AA	AA	AA	AA	AA	AA	GG	AA	AA	GG	AA	AA	GG	GG	GG	AA	NC	AA	GG	AA	AA	NC	GG	AA	AA	AA	AA	AA	AA	AA	AA	AA	AA	GG	AA	AA	AA
7139	Bn-Scaffold000123-p471867	0.13	T/C	A10	7452781	TT	CC	CC	CC	CC	NC	TT	CC	CC	CC	CC	CC	CC	TT	CC	CC	TT	CC	CC	TT	TT	TT	CC	NC	CC	TT	CC	CC	TT	TT	CC	CC	CC	CC	CC	CC	CC	CC	CC	CC	TT	CC	CC	CC
7140	Bn-Scaffold000123-p469643	0.1	A/G	A10	7455011	AA	GG	GG	GG	GG	NC	AA	GG	GG	GG	GG	GG	GG	AA	GG	GG	AA	GG	GG	AA	AA	AA	GG	NC	GG	AA	GG	GG	AA	AA	GG	GG	GG	GG	GG	GG	GG	GG	GG	GG	AA	GG	GG	GG
7141	Bn-Scaffold000123-p468876	0.11	T/C	A10	7455768	TT	CC	TT	TT	TT	NC	CC	TT	TT	TT	TT	TT	TT	CC	TT	TT	CC	TT	TT	CC	CC	CC	TT	CC	TT	CC	TT	TT	NC	CC	NC	TT	TT	TT	TT	TT	NC	TT	TT	TT	CC	TT	TT	TT
7142	Bn-Scaffold000123-p468678	0.1	A/G	A10	7455967	AA	GG	AA	AA	AA	NC	GG	AA	AA	AA	AA	AA	AA	GG	AA	AA	GG	AA	AA	GG	GG	GG	AA	NC	AA	GG	AA	AA	NC	GG	AA	AA	AA	AA	AA	AA	AA	AA	AA	AA	GG	AA	AA	AA
7143	Bn-Scaffold000123-p468740	0.12	A/G	A10	7456005	AA	GG	GG	AA	AA	NC	AA	GG	GG	AA	GG	AA	NC	AA	NC	GG	AA	AA	AA	AA	AA	AA	GG	NC	GG	AA	AA	NC	AA	AA	GG	GG	GG	GG	AA	AA	AA	AA	AA	AA	AA	GG	GG	AA
7144	Bn-Scaffold000123-p468505	0.09	T/C	A10	7456244	TT	CC	TT	TT	TT	NC	CC	TT	TT	TT	TT	TT	TT	CC	TT	TT	CC	TT	TT	CC	CC	CC	TT	NC	TT	CC	TT	TT	CC	CC	TT	TT	TT	TT	TT	TT	TT	TT	TT	TT	CC	TT	TT	TT
7145	Bn-Scaffold000123-p468322	0.1	T/C	A10	7456427	TT	CC	TT	TT	TT	NC	CC	TT	TT	TT	TT	TT	TT	CC	TT	TT	CC	TT	TT	CC	CC	CC	TT	CC	TT	CC	TT	TT	NC	CC	TT	TT	TT	TT	TT	TT	TT	TT	TT	TT	CC	TT	TT	TT
7146	Bn-Scaffold000123-p447756	0.1	A/G	A10	7464122	AA	GG	AA	GG	GG	NC	GG	AA	AA	AA	AA	AA	AA	GG	AA	AA	GG	GG	AA	GG	GG	GG	AA	NC	AA	GG	GG	NC	GG	GG	AA	AA	AA	AA	GG	AA	AA	AA	AA	AA	GG	AA	AA	AA
7147	Bn-Scaffold000123-p446626	0.09	A/G	A10	7464396	AA	GG	GG	GG	GG	NC	AA	GG	GG	GG	GG	GG	GG	AA	GG	GG	AA	GG	GG	AA	AA	AA	GG	NC	GG	AA	GG	GG	AA	AA	GG	GG	GG	GG	GG	GG	GG	GG	GG	GG	AA	GG	GG	GG
7148	Bn-Scaffold000123-p440447	0.11	A/C	A10	7472069	AA	CC	AA	AA	AA	NC	CC	AA	AA	AA	AA	AA	AA	CC	AA	AA	CC	AA	AA	CC	CC	CC	AA	NC	AA	CC	AA	AA	CC	CC	AA	AA	AA	AA	AA	AA	AA	AA	AA	AA	CC	AA	AA	AA
7149	Bn-Scaffold000123-p440511	0.09	T/C	A10	7472105	TT	CC	CC	CC	CC	NC	TT	CC	CC	CC	CC	CC	CC	TT	CC	CC	TT	CC	CC	TT	TT	TT	CC	NC	CC	TT	CC	CC	TT	TT	CC	CC	CC	CC	CC	CC	CC	CC	CC	CC	TT	CC	CC	CC
7150	Bn-Scaffold000123-p440328	0.11	T/C	A10	7472189	TT	CC	TT	CC	CC	NC	CC	TT	TT	TT	TT	TT	TT	CC	TT	TT	CC	CC	TT	CC	CC	CC	TT	CC	TT	CC	CC	NC	NC	CC	TT	TT	TT	TT	CC	TT	TT	TT	TT	TT	CC	TT	TT	TT
7151	Bn-Scaffold000123-p430330	0.08	T/C	A10	7473906	TT	CC	CC	CC	CC	NC	TT	CC	CC	CC	CC	CC	CC	TT	CC	CC	TT	CC	CC	TT	TT	TT	CC	NC	CC	TT	CC	CC	TT	TT	CC	CC	CC	CC	CC	CC	CC	CC	CC	CC	TT	CC	CC	CC
7152	Bn-Scaffold000123-p426180	0.09	A/G	A10	7478152	AA	GG	GG	GG	GG	NC	AA	GG	GG	GG	GG	GG	GG	AA	GG	GG	AA	GG	GG	AA	AA	AA	GG	NC	GG	AA	GG	GG	AA	AA	GG	GG	GG	GG	GG	GG	GG	GG	GG	GG	AA	GG	GG	GG
7153	Bn-Scaffold000123-p425548	0.12	A/G	A10	7478784	AA	GG	AA	AA	AA	NC	GG	AA	AA	AA	AA	AA	AA	GG	AA	AA	GG	AA	AA	GG	GG	GG	AA	NC	AA	GG	AA	AA	GG	GG	AA	AA	AA	AA	AA	AA	AA	AA	AA	AA	GG	AA	AA	AA
7154	Bn-Scaffold000123-p425225	0.1	T/C	A10	7479007	TT	CC	CC	CC	CC	NC	TT	CC	CC	CC	CC	CC	CC	TT	CC	CC	TT	CC	CC	TT	TT	TT	CC	NC	CC	TT	CC	CC	TT	TT	CC	CC	CC	CC	CC	CC	CC	CC	CC	CC	TT	CC	CC	CC
7155	Bn-Scaffold000123-p424914	0.13	A/G	A10	7479418	AA	GG	AA	AA	AA	NC	GG	AA	AA	AA	AA	AA	AA	GG	AA	AA	GG	AA	AA	GG	GG	GG	AA	NC	AA	GG	AA	AA	GG	GG	AA	AA	AA	AA	AA	AA	AA	AA	AA	AA	GG	AA	AA	AA
7156	Bn-Scaffold000123-p424773	0.12	A/G	A10	7479459	AA	GG	AA	AA	AA	NC	GG	AA	AA	AA	AA	AA	AA	GG	AA	AA	GG	AA	AA	GG	GG	GG	AA	NC	AA	GG	AA	AA	GG	GG	AA	AA	AA	AA	AA	AA	AA	AA	AA	AA	GG	AA	AA	AA
7157	Bn-Scaffold000123-p424752	0.13	A/G	A10	7479580	AA	GG	AA	AA	AA	NC	GG	AA	AA	AA	AA	AA	AA	GG	AA	AA	GG	AA	AA	GG	GG	GG	AA	NC	AA	GG	AA	AA	GG	GG	AA	AA	AA	AA	AA	AA	AA	AA	AA	AA	GG	AA	AA	AA
7158	Bn-Scaffold000123-p424618	0.11	A/G	A10	7479714	AA	GG	AA	AA	AA	NC	GG	AA	AA	AA	AA	AA	AA	GG	AA	AA	GG	AA	AA	GG	GG	GG	AA	NC	AA	GG	AA	AA	NC	GG	AA	AA	AA	AA	AA	AA	AA	AA	AA	AA	GG	AA	AA	AA
7159	Bn-Scaffold000123-p424240	0.12	A/C	A10	7479992	AA	CC	AA	CC	CC	NC	CC	AA	AA	AA	AA	AA	AA	CC	AA	AA	CC	CC	AA	CC	CC	CC	AA	NC	AA	CC	CC	NC	CC	CC	AA	AA	AA	AA	CC	AA	AA	AA	AA	AA	CC	AA	AA	AA
7160	Bn-Scaffold000123-p424239	0.11	A/G	A10	7480093	AA	GG	AA	AA	AA	NC	GG	AA	AA	AA	AA	AA	AA	GG	AA	AA	GG	AA	AA	GG	GG	GG	AA	NC	AA	GG	AA	AA	GG	GG	AA	AA	AA	AA	AA	AA	AA	AA	AA	AA	GG	AA	AA	AA
7161	Bn-Scaffold000123-p407243	0.09	T/G	A10	7502953	TT	GG	GG	GG	GG	NC	TT	GG	GG	GG	GG	GG	GG	TT	GG	GG	TT	GG	GG	TT	TT	TT	GG	NC	GG	TT	GG	GG	TT	TT	GG	GG	GG	GG	GG	GG	GG	GG	GG	GG	TT	GG	GG	GG
7162	Bn-Scaffold000123-p378344	0.09	A/C	A10	7530903	AA	CC	CC	CC	CC	NC	AA	CC	CC	CC	CC	CC	CC	AA	CC	CC	AA	CC	CC	AA	AA	AA	CC	AA	CC	AA	CC	CC	AA	AA	CC	CC	CC	CC	CC	CC	CC	CC	CC	CC	AA	CC	CC	CC
7163	Bn-Scaffold000123-p365986	0.11	A/G	A10	7544730	AA	GG	AA	NC	NC	NC	GG	AA	AA	AA	AA	AA	AA	GG	AA	AA	GG	NC	AA	GG	GG	GG	AA	GG	AA	GG	NC	AA	GG	GG	AA	AA	AA	AA	NC	AA	AA	AA	AA	AA	GG	AA	AA	AA
7164	Bn-Scaffold000123-p343527	0.11	T/C	A10	7561840	TT	CC	TT	CC	CC	NC	CC	TT	TT	CC	TT	NC	TT	CC	TT	TT	CC	CC	CC	CC	CC	CC	NC	CC	TT	CC	CC	NC	CC	CC	TT	TT	TT	TT	CC	CC	CC	CC	TT	CC	CC	TT	TT	TT
7165	Bn-Scaffold000123-p338983	0.09	A/G	A10	7566513	AA	GG	GG	AA	AA	NC	AA	GG	GG	AA	GG	NC	GG	AA	GG	GG	AA	AA	AA	AA	AA	AA	GG	NC	GG	AA	AA	NC	AA	AA	GG	GG	GG	GG	AA	AA	AA	AA	GG	AA	AA	GG	GG	GG
7166	Bn-Scaffold000123-p336630	0.11	A/G	A10	7568869	AA	GG	GG	AA	AA	NC	AA	GG	GG	AA	GG	NC	GG	AA	GG	GG	AA	AA	AA	AA	AA	AA	GG	NC	GG	AA	AA	NC	AA	AA	GG	GG	GG	GG	AA	AA	AA	AA	GG	AA	AA	GG	GG	GG
7167	Bn-Scaffold000123-p335958	0.11	T/C	A10	7569541	TT	CC	TT	CC	CC	NC	CC	TT	TT	TT	TT	TT	TT	CC	TT	TT	CC	CC	TT	CC	CC	CC	TT	NC	TT	CC	CC	NC	CC	CC	TT	TT	TT	TT	CC	TT	TT	TT	TT	TT	CC	TT	TT	TT
7168	Bn-Scaffold000123-p330981	0.12	A/G	A10	7574601	AA	GG	AA	GG	GG	NC	GG	AA	AA	AA	AA	AA	AA	GG	AA	AA	GG	GG	AA	GG	GG	GG	AA	GG	AA	GG	GG	NC	GG	GG	AA	AA	AA	AA	GG	AA	AA	AA	AA	AA	GG	AA	AA	AA
7169	Bn-Scaffold000123-p318165	0.1	A/G	A10	7585637	AA	GG	AA	GG	GG	NC	GG	AA	AA	GG	AA	NC	AA	GG	AA	AA	GG	GG	GG	GG	GG	GG	NC	GG	AA	GG	GG	NC	GG	GG	AA	AA	AA	AA	GG	GG	GG	GG	AA	GG	GG	AA	AA	AA
7170	Bn-Scaffold000123-p305749	0.11	A/C	A10	7601767	AA	CC	AA	CC	CC	NC	CC	AA	AA	CC	AA	NC	AA	CC	AA	AA	CC	CC	CC	CC	CC	CC	NC	NC	AA	CC	CC	NC	CC	CC	AA	AA	AA	AA	CC	CC	CC	CC	AA	CC	CC	AA	AA	AA
7171	Bn-Scaffold000123-p305075	0.13	T/G	A10	7602441	TT	GG	TT	GG	GG	NC	GG	TT	TT	TT	TT	TT	TT	GG	TT	TT	GG	GG	TT	GG	GG	GG	TT	NC	TT	GG	GG	NC	GG	GG	TT	TT	TT	TT	GG	TT	TT	TT	TT	TT	GG	TT	TT	TT
7172	Bn-Scaffold000123-p303330	0.13	A/G	A10	7604185	AA	GG	AA	GG	GG	NC	GG	AA	AA	GG	AA	NC	AA	GG	AA	AA	GG	GG	GG	GG	GG	GG	NC	NC	AA	GG	GG	NC	GG	GG	AA	AA	AA	AA	GG	GG	GG	GG	AA	GG	GG	AA	AA	AA
7173	Bn-Scaffold000123-p301287	0.08	T/C	A10	7606228	TT	CC	CC	CC	CC	NC	TT	CC	CC	CC	CC	CC	CC	TT	CC	CC	TT	CC	CC	TT	TT	TT	CC	NC	CC	TT	CC	CC	NC	TT	CC	CC	CC	CC	CC	CC	CC	CC	CC	CC	TT	CC	CC	CC
7174	Bn-Scaffold000123-p295468	0.12	A/G	A10	7614553	AA	GG	GG	GG	GG	NC	AA	GG	GG	GG	GG	GG	GG	AA	GG	GG	AA	GG	GG	AA	AA	AA	GG	NC	GG	AA	GG	GG	AA	AA	GG	GG	GG	GG	GG	GG	GG	GG	GG	GG	AA	GG	GG	GG
7175	Bn-Scaffold000123-p277122	0.13	T/C	A10	7635375	TT	CC	TT	TT	TT	NC	CC	TT	TT	CC	TT	CC	NC	CC	NC	TT	CC	TT	CC	CC	CC	CC	NC	NC	TT	CC	TT	TT	CC	CC	TT	TT	TT	TT	TT	CC	CC	CC	CC	CC	CC	TT	TT	CC
7176	Bn-Scaffold000123-p263332	0.12	T/C	A10	7650414	TT	CC	TT	CC	CC	NC	CC	TT	TT	CC	TT	NC	TT	CC	TT	TT	CC	CC	CC	CC	CC	CC	NC	NC	TT	CC	CC	TT	NC	CC	TT	TT	TT	TT	NC	CC	CC	CC	TT	CC	CC	TT	TT	TT
7177	Bn-Scaffold000123-p262933	0.07	T/G	A10	7650714	TT	GG	GG	TT	TT	GG	TT	GG	GG	GG	GG	GG	GG	TT	GG	GG	TT	TT	GG	TT	TT	TT	GG	NC	GG	TT	TT	GG	TT	TT	GG	GG	GG	GG	TT	GG	GG	GG	GG	GG	TT	GG	GG	GG
7178	Bn-Scaffold000123-p257663	0.15	A/G	A10	7655973	AA	GG	AA	GG	GG	NC	GG	AA	AA	GG	AA	GG	NC	GG	NC	AA	GG	GG	GG	GG	GG	GG	NC	NC	AA	GG	GG	NC	GG	GG	AA	AA	AA	AA	GG	GG	GG	GG	GG	GG	GG	AA	AA	GG
7179	Bn-Scaffold000123-p254553	0.1	A/G	A10	7659181	AA	GG	GG	GG	GG	NC	AA	GG	GG	GG	GG	GG	GG	AA	GG	GG	AA	GG	GG	AA	AA	AA	GG	NC	GG	AA	GG	GG	NC	AA	GG	GG	GG	GG	GG	GG	GG	GG	GG	GG	AA	GG	GG	GG
7180	Bn-Scaffold000123-p254094	0.12	T/G	A10	7659640	TT	GG	TT	TT	TT	NC	GG	TT	TT	TT	TT	TT	TT	GG	TT	TT	GG	TT	TT	GG	GG	GG	TT	NC	TT	GG	TT	TT	NC	GG	TT	TT	TT	TT	TT	TT	TT	TT	TT	TT	GG	TT	TT	TT
7181	Bn-Scaffold000123-p253796	0.12	A/G	A10	7660038	AA	GG	GG	GG	GG	NC	AA	GG	GG	GG	GG	GG	GG	AA	GG	GG	AA	GG	GG	AA	AA	AA	GG	NC	GG	AA	GG	GG	NC	AA	GG	GG	GG	GG	GG	GG	GG	GG	GG	GG	AA	GG	GG	GG
7182	Bn-Scaffold000123-p253508	0.13	A/G	A10	7660226	AA	GG	GG	AA	AA	NC	AA	GG	GG	GG	GG	GG	GG	AA	GG	GG	AA	AA	GG	AA	AA	AA	GG	NC	GG	AA	AA	NC	NC	AA	GG	GG	GG	GG	AA	GG	GG	GG	GG	GG	AA	GG	GG	GG
7183	Bn-Scaffold000123-p253387	0.12	T/G	A10	7660447	TT	GG	GG	GG	GG	NC	TT	GG	GG	GG	GG	GG	GG	TT	GG	GG	TT	GG	GG	TT	TT	TT	GG	NC	GG	TT	GG	GG	NC	TT	GG	GG	GG	GG	GG	GG	GG	GG	GG	GG	TT	GG	GG	GG
7184	Bn-Scaffold000123-p253186	0.1	A/G	A10	7660649	AA	GG	AA	AA	AA	NC	GG	AA	AA	AA	AA	AA	AA	GG	AA	AA	GG	AA	AA	GG	GG	GG	AA	NC	AA	GG	AA	AA	NC	GG	AA	AA	AA	AA	AA	AA	AA	AA	AA	AA	GG	AA	AA	AA
7185	Bn-Scaffold000123-p253051	0.11	T/C	A10	7660684	TT	CC	CC	CC	CC	NC	TT	CC	CC	CC	CC	CC	CC	TT	CC	CC	TT	CC	CC	TT	TT	TT	CC	NC	CC	TT	CC	CC	NC	TT	CC	CC	CC	CC	CC	CC	CC	CC	CC	CC	TT	CC	CC	CC
7186	Bn-Scaffold000123-p252663	0.1	A/C	A10	7661172	AA	CC	AA	CC	CC	NC	CC	AA	AA	CC	AA	CC	NC	CC	NC	AA	CC	CC	CC	CC	CC	CC	NC	NC	AA	CC	CC	NC	CC	CC	AA	AA	AA	AA	CC	CC	CC	CC	CC	CC	CC	AA	AA	CC
7187	Bn-Scaffold000123-p247388	0.08	T/C	A10	7666343	TT	CC	CC	CC	CC	NC	TT	CC	CC	CC	CC	CC	CC	TT	CC	CC	TT	CC	CC	TT	TT	TT	CC	NC	CC	TT	CC	CC	TT	TT	CC	CC	CC	CC	CC	CC	CC	CC	CC	CC	TT	CC	CC	CC
7188	Bn-Scaffold000123-p238360	0.1	A/C	A10	7669615	AA	CC	CC	AA	AA	NC	AA	CC	CC	AA	CC	AA	NC	AA	NC	CC	AA	AA	AA	AA	AA	AA	CC	NC	CC	AA	AA	NC	AA	AA	CC	CC	CC	CC	AA	AA	AA	AA	AA	AA	AA	CC	CC	AA
7189	Bn-Scaffold000123-p219341	0.11	A/G	A10	7686390	AA	GG	AA	AA	AA	NC	GG	AA	AA	AA	AA	AA	AA	GG	AA	AA	GG	AA	AA	GG	GG	GG	AA	GG	AA	GG	AA	AA	GG	GG	AA	AA	AA	AA	AA	AA	AA	AA	AA	AA	GG	AA	AA	AA
7190	Bn-Scaffold000123-p214674	0.08	T/C	A10	7688412	TT	CC	CC	CC	CC	NC	TT	CC	CC	CC	CC	CC	CC	TT	CC	CC	TT	CC	CC	TT	TT	TT	CC	NC	CC	TT	CC	CC	TT	TT	CC	CC	CC	CC	CC	CC	CC	CC	CC	CC	TT	CC	CC	CC
7191	Bn-Scaffold000123-p212564	0.13	A/G	A10	7690413	AA	GG	AA	GG	GG	NC	GG	AA	AA	GG	AA	GG	NC	GG	NC	AA	GG	GG	GG	GG	GG	GG	NC	NC	AA	GG	GG	NC	GG	GG	AA	AA	AA	AA	GG	GG	GG	GG	GG	GG	GG	AA	AA	GG
7192	Bn-Scaffold000123-p211816	0.09	A/G	A10	7691162	AA	GG	AA	AA	AA	NC	GG	AA	AA	AA	AA	AA	AA	GG	AA	AA	GG	AA	AA	GG	GG	GG	AA	GG	AA	GG	AA	AA	GG	GG	AA	AA	AA	AA	AA	AA	AA	AA	AA	AA	GG	AA	AA	AA
7193	Bn-Scaffold000123-p209875	0.1	T/C	A10	7693107	TT	CC	CC	CC	CC	NC	TT	CC	CC	CC	CC	CC	CC	TT	CC	CC	TT	CC	CC	TT	TT	TT	CC	NC	CC	TT	CC	CC	TT	TT	CC	CC	CC	CC	CC	CC	CC	CC	CC	CC	TT	CC	CC	CC
7194	Bn-Scaffold000123-p209334	0.09	A/G	A10	7693743	AA	GG	GG	GG	GG	NC	AA	GG	GG	GG	GG	GG	GG	AA	GG	GG	AA	GG	GG	AA	AA	AA	GG	NC	GG	AA	GG	GG	AA	AA	GG	GG	GG	GG	GG	GG	GG	GG	GG	GG	AA	GG	GG	GG
7195	Bn-Scaffold000123-p207349	0.16	A/G	A10	7694388	AA	GG	AA	GG	GG	NC	GG	AA	AA	GG	AA	GG	NC	GG	NC	AA	GG	GG	GG	GG	GG	GG	NC	NC	AA	GG	GG	NC	GG	GG	AA	AA	AA	AA	GG	GG	GG	GG	GG	GG	GG	AA	AA	GG
7196	Bn-Scaffold000123-p207130	0.12	T/C	A10	7694607	TT	CC	TT	CC	CC	NC	CC	TT	TT	CC	TT	CC	NC	CC	NC	TT	CC	NC	CC	CC	CC	CC	NC	NC	TT	CC	CC	NC	NC	CC	TT	TT	TT	TT	CC	CC	CC	CC	CC	CC	CC	TT	TT	CC
7197	Bn-Scaffold000123-p207049	0.12	A/G	A10	7694688	AA	GG	GG	GG	GG	NC	AA	GG	GG	GG	GG	GG	GG	AA	GG	GG	AA	GG	GG	AA	AA	AA	GG	NC	GG	AA	GG	GG	AA	AA	GG	GG	GG	GG	GG	GG	GG	GG	GG	GG	AA	GG	GG	GG
7198	Bn-Scaffold000123-p206778	0.11	A/G	A10	7694859	AA	GG	GG	GG	GG	NC	AA	GG	GG	GG	GG	GG	GG	AA	GG	GG	AA	GG	GG	AA	AA	AA	GG	NC	GG	AA	GG	GG	NC	AA	GG	GG	GG	GG	GG	GG	GG	GG	GG	GG	AA	GG	GG	GG
7199	Bn-Scaffold000123-p205669	0.09	A/C	A10	7695968	AA	CC	AA	CC	CC	AA	CC	AA	AA	CC	AA	CC	NC	CC	NC	AA	CC	CC	CC	CC	CC	CC	AA	NC	AA	CC	CC	NC	NC	CC	AA	AA	AA	AA	CC	CC	CC	CC	CC	CC	CC	AA	AA	CC
7200	Bn-Scaffold000123-p205623	0.14	T/G	A10	7696114	TT	GG	TT	GG	GG	NC	GG	TT	TT	GG	TT	GG	NC	GG	NC	TT	GG	GG	GG	GG	GG	GG	NC	NC	TT	GG	GG	NC	NC	GG	TT	TT	TT	TT	GG	GG	GG	GG	GG	GG	GG	TT	TT	GG
7201	Bn-Scaffold000123-p205410	0.16	A/G	A10	7696227	AA	GG	AA	GG	GG	NC	GG	AA	AA	GG	AA	GG	NC	GG	NC	AA	GG	GG	GG	GG	GG	GG	NC	NC	AA	GG	GG	NC	GG	GG	AA	AA	AA	AA	GG	GG	GG	GG	GG	GG	GG	AA	AA	GG
7202	Bn-Scaffold000123-p205268	0.09	A/G	A10	7696369	AA	GG	GG	NC	NC	NC	AA	GG	GG	AA	GG	AA	NC	AA	NC	GG	AA	NC	AA	AA	AA	AA	NC	NC	GG	AA	NC	GG	AA	AA	GG	GG	GG	GG	NC	AA	AA	AA	AA	AA	AA	GG	GG	AA
7203	Bn-Scaffold000123-p205055	0.09	T/C	A10	7696680	TT	CC	CC	CC	CC	NC	TT	CC	CC	CC	CC	CC	CC	TT	CC	CC	TT	CC	CC	TT	TT	TT	CC	NC	CC	TT	CC	CC	NC	TT	CC	CC	CC	CC	CC	CC	CC	CC	CC	CC	TT	CC	CC	CC
7204	Bn-Scaffold000123-p200265	0.14	T/C	A10	7701882	TT	CC	TT	CC	CC	NC	CC	TT	TT	CC	TT	CC	NC	CC	NC	TT	CC	CC	CC	CC	CC	CC	NC	NC	TT	CC	NC	TT	NC	CC	TT	TT	TT	TT	NC	CC	CC	CC	CC	CC	CC	TT	TT	CC
7205	Bn-Scaffold000123-p186079	0.1	A/G	A10	7716971	AA	GG	AA	AA	AA	NC	GG	AA	AA	AA	AA	AA	AA	GG	AA	AA	GG	AA	AA	GG	GG	GG	AA	GG	AA	GG	AA	AA	GG	GG	AA	AA	AA	AA	AA	AA	AA	AA	AA	AA	GG	AA	AA	AA
7206	Bn-Scaffold000123-p175741	0.1	T/C	A10	7731990	TT	CC	CC	TT	TT	NC	TT	CC	CC	TT	CC	TT	NC	TT	NC	CC	TT	TT	TT	TT	TT	TT	CC	NC	CC	TT	NC	CC	NC	TT	CC	CC	CC	CC	NC	NC	TT	TT	TT	TT	TT	CC	CC	TT
7207	Bn-Scaffold000123-p167779	0.14	A/C	A10	7739195	AA	CC	CC	AA	AA	NC	AA	CC	CC	AA	CC	AA	NC	AA	NC	CC	AA	AA	AA	AA	AA	AA	NC	NC	CC	AA	NC	CC	AA	AA	CC	CC	CC	CC	NC	AA	AA	AA	AA	AA	AA	CC	CC	AA
7208	Bn-Scaffold000123-p167371	0.1	T/C	A10	7739503	TT	CC	CC	CC	CC	NC	TT	CC	CC	CC	CC	CC	CC	TT	CC	CC	TT	CC	CC	TT	TT	TT	CC	NC	CC	TT	NC	CC	TT	TT	CC	CC	CC	CC	NC	CC	CC	CC	CC	CC	TT	CC	CC	CC
7209	Bn-Scaffold000123-p167035	0.15	A/G	A10	7739839	AA	GG	GG	AA	AA	NC	AA	GG	GG	AA	GG	AA	NC	AA	NC	GG	AA	AA	AA	AA	AA	AA	NC	NC	GG	AA	NC	GG	AA	AA	GG	GG	GG	GG	NC	AA	AA	AA	AA	AA	AA	GG	GG	AA
7210	Bn-Scaffold000123-p156913	0.12	A/G	A10	7747354	AA	GG	AA	AA	AA	NC	GG	AA	AA	AA	AA	AA	AA	GG	AA	AA	GG	AA	AA	GG	GG	GG	AA	NC	AA	GG	AA	AA	GG	GG	AA	AA	AA	AA	AA	AA	AA	AA	AA	AA	GG	AA	AA	AA
7211	Bn-Scaffold000123-p155648	0.1	A/G	A10	7748720	AA	GG	AA	AA	AA	NC	GG	AA	AA	AA	AA	AA	AA	GG	AA	AA	NC	AA	AA	GG	GG	GG	AA	NC	AA	GG	AA	AA	GG	GG	AA	AA	AA	AA	AA	AA	AA	AA	AA	AA	GG	AA	AA	AA
7212	Bn-Scaffold000123-p153932	0.09	A/G	A10	7750178	AA	GG	GG	GG	GG	NC	AA	GG	GG	GG	GG	GG	GG	AA	GG	GG	AA	GG	GG	AA	AA	AA	GG	NC	GG	AA	GG	GG	AA	AA	GG	GG	GG	GG	GG	GG	GG	GG	GG	GG	AA	GG	GG	GG
7213	Bn-Scaffold000123-p152401	0.11	T/C	A10	7751710	TT	CC	CC	CC	CC	NC	TT	CC	CC	CC	CC	CC	CC	TT	CC	CC	TT	CC	CC	TT	TT	TT	CC	NC	CC	TT	CC	CC	TT	TT	CC	CC	CC	CC	CC	CC	CC	CC	CC	CC	TT	CC	CC	CC
7214	Bn-Scaffold000123-p152365	0.11	T/C	A10	7751848	TT	CC	TT	TT	TT	NC	CC	TT	TT	TT	TT	TT	TT	CC	TT	TT	CC	TT	TT	CC	CC	CC	TT	NC	TT	CC	TT	TT	CC	CC	TT	TT	TT	TT	TT	TT	TT	TT	TT	TT	CC	TT	TT	TT
7215	Bn-Scaffold000123-p134988	0.11	A/G	A10	7776318	AA	GG	GG	GG	GG	NC	AA	GG	GG	NC	GG	GG	GG	AA	GG	GG	AA	GG	NC	AA	AA	AA	GG	NC	GG	AA	GG	GG	AA	AA	GG	GG	GG	GG	GG	NC	NC	NC	GG	NC	AA	GG	GG	GG
7216	Bn-Scaffold000123-p134879	0.14	A/G	A10	7776327	AA	GG	AA	GG	GG	NC	GG	AA	AA	NC	AA	GG	NC	GG	NC	AA	GG	GG	NC	GG	GG	GG	AA	NC	AA	GG	GG	NC	GG	GG	AA	AA	AA	AA	GG	NC	NC	NC	GG	NC	GG	AA	AA	GG
7217	Bn-Scaffold000123-p134112	0.09	A/G	A10	7777194	AA	GG	GG	GG	GG	NC	AA	GG	GG	NC	GG	GG	GG	AA	GG	GG	AA	GG	NC	AA	AA	AA	GG	NC	GG	AA	GG	GG	AA	AA	GG	GG	GG	GG	GG	NC	NC	NC	GG	NC	AA	GG	GG	GG
7218	Bn-Scaffold000123-p133345	0.07	A/C	A10	7777962	AA	CC	CC	CC	CC	NC	AA	CC	CC	NC	CC	CC	CC	AA	CC	CC	AA	CC	NC	AA	AA	AA	CC	NC	CC	AA	CC	CC	AA	AA	CC	CC	CC	CC	CC	NC	NC	NC	CC	NC	AA	CC	CC	CC
7219	Bn-Scaffold000123-p114095	0.12	T/C	A10	7797617	TT	CC	CC	TT	TT	NC	TT	CC	CC	TT	CC	TT	NC	TT	NC	CC	TT	TT	TT	TT	TT	TT	CC	TT	CC	TT	TT	NC	TT	TT	CC	CC	CC	CC	TT	TT	TT	TT	TT	TT	TT	CC	CC	TT
7220	Bn-Scaffold000123-p114188	0.09	A/C	A10	7797624	AA	CC	AA	CC	CC	NC	CC	AA	AA	CC	AA	CC	NC	CC	NC	AA	CC	CC	CC	CC	CC	CC	NC	CC	AA	CC	CC	NC	CC	CC	AA	AA	AA	AA	CC	CC	CC	CC	CC	CC	CC	AA	AA	CC
7221	Bn-Scaffold000123-p107587	0.15	A/G	A10	7804241	AA	GG	GG	AA	AA	NC	AA	GG	GG	AA	GG	AA	NC	AA	NC	GG	AA	AA	AA	AA	AA	AA	NC	NC	GG	AA	AA	NC	AA	AA	GG	GG	GG	GG	AA	AA	AA	AA	AA	AA	AA	GG	GG	AA
7222	Bn-Scaffold000123-p105765	0.12	T/G	A10	7805963	TT	GG	GG	GG	GG	NC	TT	GG	GG	GG	GG	GG	GG	TT	GG	GG	TT	GG	GG	TT	TT	TT	GG	NC	GG	TT	GG	GG	TT	TT	GG	GG	GG	GG	GG	GG	GG	GG	GG	GG	TT	GG	GG	GG
7223	Bn-Scaffold000123-p96289	0.12	A/G	A10	7814327	AA	GG	GG	GG	GG	NC	AA	GG	GG	AA	GG	AA	NC	AA	NC	GG	AA	GG	AA	AA	AA	AA	GG	NC	GG	AA	GG	GG	AA	AA	GG	GG	GG	GG	GG	AA	AA	AA	AA	AA	AA	GG	GG	AA
7224	Bn-Scaffold000123-p94132	0.1	T/G	A10	7816395	TT	GG	GG	TT	TT	NC	TT	GG	GG	NC	GG	NC	GG	TT	GG	GG	TT	TT	NC	TT	TT	TT	GG	NC	GG	TT	TT	NC	TT	TT	GG	GG	GG	GG	TT	NC	NC	NC	NC	NC	TT	GG	GG	NC
7225	Bn-Scaffold000123-p89808	0.12	A/G	A10	7820887	AA	GG	AA	AA	AA	NC	GG	AA	AA	AA	AA	AA	AA	GG	AA	AA	GG	AA	AA	GG	GG	GG	AA	NC	AA	GG	AA	AA	GG	GG	AA	AA	AA	AA	AA	AA	AA	AA	AA	AA	GG	AA	AA	AA
7226	Bn-Scaffold000123-p89030	0.12	A/G	A10	7821566	AA	GG	AA	AA	AA	NC	GG	AA	AA	AA	AA	AA	AA	GG	AA	AA	GG	AA	AA	GG	GG	GG	AA	NC	AA	GG	AA	AA	GG	GG	AA	AA	AA	AA	AA	AA	AA	AA	AA	AA	GG	AA	AA	AA
7227	Bn-Scaffold000123-p86645	0.13	T/C	A10	7824026	TT	CC	TT	CC	CC	NC	CC	TT	TT	TT	TT	TT	TT	CC	TT	TT	CC	CC	TT	CC	CC	CC	TT	NC	TT	CC	TT	TT	NC	CC	TT	TT	TT	TT	TT	TT	TT	TT	TT	TT	CC	TT	TT	TT
7228	Bn-Scaffold000123-p85407	0.14	T/C	A10	7825279	TT	CC	CC	TT	TT	NC	TT	CC	CC	TT	CC	TT	NC	TT	NC	CC	TT	TT	TT	TT	TT	TT	NC	NC	CC	TT	CC	CC	TT	TT	CC	CC	CC	CC	CC	TT	TT	TT	TT	TT	TT	CC	CC	TT
7229	Bn-A10-p6537045	0.16	A/G	A10	8124261	AA	GG	AA	AA	AA	AA	GG	GG	AA	AA	NC	NC	NC	GG	AA	AA	AA	AA	GG	AA	AA	AA	NC	AA	GG	AA	AA	NC	NC	GG	GG	AA	GG	AA	GG	GG	GG	GG	AA	AA	GG	AA	AA	AA
7230	Bn-A10-p6540548	0.13	T/C	A10	8140438	TT	CC	TT	TT	TT	TT	CC	CC	TT	TT	NC	NC	NC	CC	TT	TT	TT	TT	CC	TT	TT	TT	NC	TT	CC	TT	TT	NC	NC	CC	CC	TT	CC	TT	CC	CC	CC	CC	TT	TT	CC	TT	TT	TT
7231	Bn-A10-p6541418	0.13	A/G	A10	8141307	AA	GG	GG	GG	GG	GG	AA	AA	GG	GG	NC	NC	NC	AA	GG	GG	GG	GG	AA	GG	GG	GG	GG	GG	AA	GG	GG	NC	AA	AA	AA	GG	AA	GG	AA	AA	AA	AA	GG	GG	AA	GG	GG	GG
7232	Bn-A10-p6555288	0.11	T/C	A10	8166502	TT	CC	TT	TT	TT	TT	CC	CC	TT	TT	NC	NC	NC	CC	TT	TT	TT	TT	CC	TT	TT	TT	TT	TT	CC	TT	TT	NC	NC	CC	CC	TT	CC	TT	CC	CC	CC	CC	TT	TT	CC	TT	TT	TT
7233	Bn-A10-p6558564	0.09	T/G	A10	8170469	TT	GG	GG	GG	GG	GG	TT	TT	GG	GG	NC	GG	NC	NC	GG	GG	GG	GG	TT	GG	GG	GG	GG	GG	TT	GG	GG	NC	NC	NC	NC	GG	TT	GG	TT	TT	TT	TT	GG	GG	TT	GG	GG	GG
7234	Bn-A10-p6632002	0.13	A/G	A10	8238777	AA	GG	AA	GG	AA	AA	GG	GG	AA	AA	NC	NC	NC	GG	AA	AA	AA	AA	GG	AA	AA	AA	GG	AA	GG	AA	AA	NC	GG	GG	AA	AA	AA	GG	GG	GG	GG	GG	AA	AA	GG	AA	AA	AA
7235	Bn-A10-p6638864	0.18	T/C	A10	8245789	TT	CC	CC	TT	CC	CC	TT	TT	CC	CC	NC	NC	NC	TT	CC	CC	CC	CC	TT	CC	CC	CC	TT	CC	TT	CC	CC	NC	NC	TT	CC	CC	CC	TT	TT	TT	TT	TT	CC	CC	TT	CC	CC	CC
7236	Bn-A10-p6639652	0.1	A/G	A10	8246576	AA	GG	GG	AA	GG	GG	AA	AA	GG	GG	NC	NC	NC	AA	GG	GG	GG	GG	AA	GG	GG	GG	AA	GG	AA	GG	GG	NC	NC	AA	GG	GG	GG	AA	AA	AA	AA	AA	GG	GG	AA	GG	GG	GG
7237	Bn-A10-p6724918	0.13	T/G	A10	8318182	TT	GG	GG	TT	TT	GG	TT	TT	GG	GG	NC	TT	TT	GG	NC	GG	GG	GG	TT	GG	GG	GG	GG	GG	TT	GG	GG	NC	TT	TT	TT	GG	TT	TT	TT	TT	TT	TT	TT	GG	TT	GG	GG	TT
7238	Bn-A10-p6864839	0.14	T/C	A10	8389853	TT	CC	TT	TT	TT	TT	CC	TT	TT	TT	NC	NC	CC	TT	NC	TT	TT	TT	TT	TT	TT	TT	TT	TT	TT	TT	TT	NC	NC	CC	CC	TT	CC	CC	TT	TT	TT	TT	CC	TT	CC	TT	TT	CC
7239	Bn-A10-p7078693	0.04	A/G	A10	8667665	AA	GG	AA	GG	AA	AA	AA	AA	AA	AA	AA	AA	AA	GG	AA	AA	AA	AA	AA	AA	AA	AA	NC	AA	AA	AA	AA	AA	AA	AA	AA	AA	AA	AA	AA	AA	AA	AA	AA	AA	AA	AA	AA	AA
7240	Bn-A10-p7078767	0.06	T/C	A10	8667839	TT	CC	TT	CC	TT	TT	TT	TT	TT	TT	TT	TT	TT	CC	TT	TT	TT	TT	TT	TT	TT	TT	NC	TT	TT	TT	TT	TT	TT	TT	TT	TT	TT	TT	TT	TT	TT	TT	TT	TT	TT	TT	TT	TT
7241	Bn-A10-p7260660	0.15	T/C	A10	8903499	TT	CC	TT	CC	CC	NC	TT	TT	TT	TT	NC	NC	TT	CC	NC	CC	CC	TT	CC	CC	TT	CC	NC	NC	CC	CC	TT	TT	TT	TT	CC	TT	CC	CC	CC	CC	CC	CC	TT	CC	TT	TT	TT	TT
7242	Bn-A10-p7262868	0.1	A/C	A10	8905808	AA	CC	AA	CC	CC	NC	AA	AA	AA	AA	NC	NC	AA	CC	NC	CC	CC	AA	CC	CC	AA	NC	AA	NC	CC	CC	AA	AA	AA	AA	CC	AA	CC	CC	CC	CC	CC	CC	AA	CC	AA	AA	AA	AA
7243	Bn-A10-p7278188	0.08	T/G	A10	8920449	TT	GG	GG	GG	GG	NC	GG	GG	GG	GG	GG	GG	GG	GG	NC	TT	TT	GG	GG	TT	GG	NC	GG	NC	GG	TT	GG	GG	NC	GG	TT	GG	TT	TT	GG	GG	GG	GG	GG	GG	GG	GG	GG	GG
7244	Bn-A10-p7283605	0.13	A/G	A10	8926044	AA	GG	GG	GG	GG	NC	GG	GG	GG	GG	NC	NC	GG	AA	NC	AA	AA	GG	AA	AA	GG	NC	NC	NC	GG	AA	GG	GG	NC	GG	AA	GG	AA	AA	AA	AA	AA	AA	GG	AA	GG	GG	GG	GG
7245	Bn-A10-p7346569	0.11	A/G	A10	8998178	AA	GG	GG	GG	GG	NC	GG	AA	GG	GG	AA	NC	GG	AA	NC	AA	AA	GG	AA	AA	AA	AA	GG	NC	GG	AA	GG	GG	NC	AA	AA	GG	AA	AA	AA	AA	AA	AA	GG	GG	GG	GG	GG	GG
7246	Bn-A10-p7357100	0.15	A/G	A10	9019997	AA	GG	GG	GG	GG	NC	GG	AA	GG	GG	NC	GG	GG	GG	NC	AA	AA	GG	GG	AA	AA	AA	GG	NC	AA	AA	GG	GG	AA	AA	AA	GG	AA	AA	GG	GG	GG	GG	GG	AA	GG	GG	GG	GG
7247	Bn-A10-p7357442	0.13	T/C	A10	9020242	TT	CC	CC	CC	CC	CC	CC	TT	CC	CC	NC	CC	CC	CC	CC	TT	TT	CC	CC	TT	TT	TT	CC	NC	CC	TT	CC	CC	NC	TT	TT	CC	TT	TT	CC	CC	CC	CC	CC	CC	CC	CC	CC	CC
7248	Bn-A10-p7360229	0.16	T/G	A10	9030092	TT	GG	GG	GG	GG	NC	GG	GG	GG	GG	NC	GG	GG	NC	NC	TT	TT	GG	GG	TT	TT	TT	GG	NC	GG	TT	GG	GG	TT	TT	TT	GG	TT	TT	GG	GG	GG	GG	GG	TT	GG	GG	GG	GG
7249	Bn-A10-p7393632	0.14	A/C	A10	9066325	AA	CC	CC	CC	CC	NC	CC	AA	CC	CC	NC	CC	CC	CC	NC	AA	AA	CC	CC	AA	AA	AA	AA	NC	AA	AA	CC	CC	AA	AA	AA	CC	AA	AA	CC	CC	CC	CC	CC	AA	CC	CC	CC	CC
7250	Bn-A10-p7394578	0.12	A/G	A10	9067281	AA	GG	AA	AA	AA	NC	AA	GG	AA	AA	NC	AA	AA	AA	NC	GG	GG	AA	AA	GG	GG	GG	GG	NC	GG	GG	AA	AA	NC	GG	GG	AA	GG	GG	AA	AA	AA	AA	AA	GG	AA	AA	AA	AA
7251	Bn-Scaffold000516-p949	0.02	A/C	A10	9085573	AA	CC	AA	CC	CC	AA	AA	AA	AA	AA	AA	AA	AA	CC	AA	AA	AA	AA	AA	AA	AA	AA	AA	AA	CC	AA	AA	AA	AA	AA	AA	AA	AA	AA	AA	AA	AA	AA	AA	CC	AA	AA	AA	AA
7252	Bn-A10-p7492957	0.12	T/C	A10	9182695	TT	CC	TT	CC	TT	NC	CC	CC	TT	TT	TT	TT	TT	TT	CC	CC	CC	TT	TT	CC	TT	CC	TT	NC	TT	CC	TT	NC	TT	TT	CC	TT	CC	CC	TT	TT	TT	TT	CC	CC	TT	TT	TT	CC
7253	Bn-A10-p7500176	0.14	A/G	A10	9192325	AA	GG	AA	GG	NC	NC	AA	GG	AA	AA	NC	AA	AA	GG	GG	GG	GG	AA	AA	GG	GG	GG	AA	NC	GG	GG	AA	AA	GG	GG	GG	AA	GG	GG	AA	AA	AA	AA	GG	GG	AA	AA	AA	GG
7254	Bn-A10-p7502551	0.14	T/C	A10	9194657	TT	CC	CC	CC	TT	NC	TT	TT	CC	CC	CC	CC	CC	TT	TT	TT	TT	CC	CC	TT	TT	TT	CC	NC	TT	TT	CC	NC	TT	TT	TT	CC	TT	TT	CC	CC	CC	CC	TT	TT	CC	CC	CC	TT
7255	Bn-A10-p7587166	0.12	T/C	A10	9283405	TT	CC	CC	NC	TT	NC	CC	TT	CC	CC	NC	CC	CC	TT	NC	TT	TT	CC	CC	TT	TT	TT	CC	NC	TT	TT	CC	CC	TT	TT	TT	CC	TT	TT	CC	CC	CC	CC	CC	TT	CC	CC	CC	CC
7256	Bn-A10-p7588274	0.17	A/C	A10	9285467	AA	CC	CC	NC	AA	NC	CC	AA	CC	CC	NC	CC	CC	AA	NC	AA	AA	CC	CC	AA	AA	AA	CC	NC	AA	AA	CC	CC	AA	AA	AA	CC	AA	AA	CC	CC	CC	CC	CC	AA	CC	CC	CC	CC
7257	Bn-A10-p7600250	0.15	T/C	A10	9291380	TT	CC	CC	NC	TT	NC	CC	TT	CC	CC	NC	CC	CC	TT	NC	TT	TT	CC	CC	TT	TT	TT	CC	NC	TT	TT	CC	CC	TT	TT	TT	CC	TT	TT	CC	CC	CC	CC	CC	TT	CC	CC	CC	CC
7258	Bn-A10-p7611277	0.04	T/G	A10	9309696	TT	GG	NC	TT	GG	GG	GG	GG	NC	NC	GG	TT	NC	TT	GG	GG	GG	NC	NC	GG	GG	GG	GG	GG	GG	GG	NC	GG	NC	GG	GG	NC	GG	GG	NC	NC	NC	NC	GG	GG	NC	NC	NC	GG
7259	Bn-A10-p7704373	0.13	T/C	A10	9320962	TT	CC	TT	TT	TT	NC	CC	CC	CC	TT	NC	TT	TT	TT	CC	CC	CC	TT	TT	CC	CC	CC	TT	NC	TT	CC	TT	NC	NC	CC	CC	TT	CC	CC	TT	TT	TT	TT	CC	NC	TT	TT	TT	CC
7260	Bn-A10-p7706746	0.12	A/G	A10	9323372	AA	GG	AA	AA	AA	NC	AA	GG	AA	AA	AA	AA	AA	AA	NC	GG	GG	AA	AA	GG	GG	GG	AA	NC	AA	GG	AA	AA	NC	GG	GG	AA	GG	GG	AA	AA	AA	AA	AA	AA	AA	AA	AA	AA
7261	Bn-A10-p7706894	0.15	T/C	A10	9323520	TT	CC	TT	TT	TT	NC	CC	CC	CC	TT	NC	TT	TT	TT	CC	CC	CC	TT	TT	CC	CC	CC	TT	NC	TT	CC	TT	NC	CC	CC	CC	TT	CC	CC	TT	TT	TT	TT	CC	CC	TT	TT	TT	CC
7262	Bn-A10-p7757976	0.15	A/G	A10	9383993	AA	GG	GG	AA	AA	NC	GG	GG	GG	GG	GG	GG	GG	AA	NC	AA	AA	GG	GG	GG	GG	NC	NC	NC	AA	AA	GG	NC	NC	GG	AA	GG	AA	AA	GG	GG	GG	GG	GG	AA	GG	GG	GG	GG
7263	Bn-A10-p7760481	0.16	A/G	A10	9386598	AA	GG	GG	AA	AA	NC	GG	GG	GG	GG	GG	GG	GG	AA	NC	AA	AA	GG	GG	GG	GG	NC	NC	NC	AA	AA	GG	NC	GG	GG	AA	GG	AA	AA	GG	GG	GG	GG	GG	AA	GG	GG	GG	GG
7264	Bn-A10-p7772340	0.12	T/G	A10	9401503	TT	GG	GG	GG	GG	GG	TT	TT	GG	GG	NC	NC	GG	GG	GG	GG	GG	GG	GG	GG	TT	NC	GG	GG	GG	GG	GG	GG	NC	TT	GG	GG	GG	GG	GG	GG	GG	GG	GG	GG	GG	GG	GG	GG
7265	Bn-A10-p7790953	0.14	T/C	A10	9413228	TT	CC	TT	TT	TT	TT	CC	CC	TT	TT	NC	NC	TT	TT	TT	TT	TT	TT	TT	TT	CC	NC	TT	TT	TT	TT	TT	TT	NC	CC	TT	TT	TT	TT	TT	TT	TT	TT	TT	TT	TT	TT	TT	TT
7266	Bn-A10-p7791536	0.12	T/C	A10	9413711	TT	CC	TT	TT	TT	TT	CC	CC	TT	TT	NC	NC	TT	TT	TT	TT	TT	TT	TT	TT	CC	NC	TT	TT	TT	TT	TT	TT	NC	CC	TT	TT	TT	TT	TT	TT	TT	TT	TT	TT	TT	TT	TT	TT
7267	Bn-A10-p7793015	0.11	T/G	A10	9415190	TT	GG	TT	TT	TT	TT	GG	GG	TT	TT	NC	NC	TT	TT	TT	TT	TT	TT	TT	TT	GG	NC	TT	TT	TT	TT	TT	TT	NC	GG	TT	TT	TT	TT	TT	TT	TT	TT	TT	TT	TT	TT	TT	TT
7268	Bn-A10-p7805981	0.12	T/G	A10	9428141	TT	GG	TT	TT	TT	TT	GG	GG	TT	TT	NC	NC	TT	TT	TT	TT	TT	TT	TT	TT	GG	NC	TT	TT	TT	TT	TT	TT	NC	GG	TT	TT	TT	TT	TT	TT	TT	TT	TT	TT	TT	TT	TT	TT
7269	Bn-A10-p7809041	0.14	T/C	A10	9431301	TT	CC	CC	CC	CC	CC	TT	TT	CC	CC	NC	NC	CC	CC	CC	CC	CC	CC	CC	CC	TT	NC	CC	CC	CC	CC	CC	CC	TT	TT	CC	CC	CC	CC	CC	CC	CC	CC	CC	CC	CC	CC	CC	CC
7270	Bn-A10-p7814196	0.11	A/G	A10	9436467	AA	GG	GG	GG	GG	GG	AA	AA	GG	GG	NC	NC	GG	GG	GG	GG	GG	GG	GG	GG	AA	NC	GG	GG	GG	GG	GG	GG	AA	AA	GG	GG	GG	GG	GG	GG	GG	GG	GG	GG	GG	GG	GG	GG
7271	Bn-A10-p7824378	0.17	T/C	A10	9446227	TT	CC	TT	TT	TT	TT	CC	CC	TT	TT	NC	NC	TT	TT	TT	TT	TT	TT	TT	TT	CC	NC	TT	TT	TT	TT	TT	TT	NC	CC	TT	TT	TT	TT	TT	TT	TT	TT	TT	TT	TT	TT	TT	TT
7272	Bn-A10-p7913022	0.12	T/G	A10	9568864	TT	GG	GG	GG	GG	NC	GG	GG	GG	GG	GG	GG	GG	NC	TT	TT	TT	GG	GG	GG	GG	NC	GG	NC	TT	TT	GG	NC	NC	GG	TT	GG	GG	TT	GG	GG	GG	GG	NC	TT	GG	GG	GG	NC
7273	Bn-A10-p7932013	0.09	T/G	A10	9583425	TT	GG	GG	GG	GG	GG	GG	GG	GG	GG	NC	NC	GG	TT	NC	GG	GG	GG	NC	GG	TT	NC	TT	GG	TT	GG	GG	GG	TT	TT	GG	GG	GG	GG	TT	TT	TT	TT	TT	TT	GG	GG	GG	TT
7274	Bn-A10-p7976115	0.12	A/C	A10	9623211	AA	CC	AA	CC	AA	AA	AA	AA	AA	AA	NC	NC	AA	AA	NC	AA	AA	AA	NC	AA	CC	NC	NC	AA	AA	AA	AA	AA	NC	CC	AA	AA	AA	AA	CC	CC	CC	CC	CC	AA	AA	AA	AA	CC
7275	Bn-A10-p8036516	0.15	A/G	A10	9670285	AA	GG	GG	GG	GG	NC	GG	AA	GG	GG	NC	NC	GG	GG	NC	AA	AA	GG	GG	GG	GG	NC	GG	NC	GG	AA	GG	NC	GG	GG	AA	GG	GG	AA	GG	GG	GG	GG	GG	GG	GG	GG	GG	GG
7276	Bn-A10-p8036658	0.15	T/C	A10	9670327	TT	CC	CC	CC	CC	NC	CC	TT	CC	CC	NC	NC	CC	CC	NC	TT	TT	CC	CC	CC	CC	NC	CC	NC	CC	TT	CC	NC	NC	CC	TT	CC	CC	TT	CC	CC	CC	CC	CC	CC	CC	CC	CC	CC
7277	Bn-A10-p8044188	0.14	A/G	A10	9684602	AA	GG	GG	GG	GG	NC	GG	AA	AA	GG	NC	NC	GG	GG	NC	AA	AA	GG	GG	GG	GG	NC	NC	NC	AA	AA	GG	NC	GG	GG	AA	GG	GG	AA	GG	GG	GG	GG	GG	GG	GG	GG	GG	GG
7278	Bn-A10-p8044126	0.13	A/G	A10	9684640	AA	GG	AA	AA	AA	NC	AA	GG	GG	AA	NC	NC	AA	AA	NC	GG	GG	AA	NC	AA	AA	NC	GG	NC	GG	GG	AA	NC	AA	NC	GG	AA	AA	GG	AA	AA	AA	AA	AA	AA	AA	AA	AA	AA
7279	Bn-A10-p8063505	0.14	A/G	A10	9703635	AA	GG	AA	AA	AA	NC	GG	GG	GG	AA	NC	NC	AA	AA	GG	GG	GG	AA	AA	AA	AA	NC	AA	NC	GG	GG	AA	NC	AA	AA	GG	AA	AA	GG	AA	AA	AA	AA	GG	AA	AA	AA	AA	GG
7280	Bn-A10-p8104368	0.1	A/G	A10	9741130	AA	GG	AA	AA	AA	NC	AA	GG	AA	AA	NC	NC	AA	AA	GG	GG	GG	AA	AA	AA	AA	NC	AA	NC	AA	GG	AA	NC	AA	AA	GG	AA	AA	GG	AA	NC	AA	AA	GG	GG	AA	AA	AA	GG
7281	Bn-A10-p8104479	0.1	A/C	A10	9741238	AA	CC	CC	AA	CC	NC	AA	AA	CC	CC	NC	NC	CC	CC	AA	AA	AA	CC	CC	CC	CC	NC	CC	NC	AA	AA	CC	NC	CC	CC	AA	CC	AA	AA	CC	CC	CC	CC	AA	AA	CC	CC	CC	AA
7282	Bn-A10-p8108242	0.16	T/C	A10	9746005	TT	CC	CC	TT	CC	NC	TT	TT	CC	CC	NC	NC	NC	CC	TT	TT	TT	CC	CC	CC	CC	NC	CC	NC	TT	TT	CC	NC	NC	CC	TT	CC	TT	TT	CC	CC	CC	CC	TT	TT	CC	CC	CC	TT
7283	Bn-A10-p8125136	0.12	A/G	A10	9753886	AA	GG	GG	AA	GG	NC	AA	AA	AA	GG	NC	NC	GG	GG	AA	AA	AA	GG	GG	GG	GG	NC	GG	NC	AA	AA	GG	NC	GG	GG	AA	GG	AA	AA	GG	GG	GG	GG	AA	AA	GG	GG	GG	AA
7284	Bn-A10-p8173651	0.13	T/C	A10	9781750	TT	CC	TT	TT	TT	NC	CC	CC	TT	TT	NC	NC	TT	TT	CC	CC	CC	TT	TT	TT	TT	NC	TT	NC	CC	CC	TT	NC	TT	TT	CC	TT	TT	CC	TT	TT	TT	TT	CC	CC	TT	TT	TT	CC
7285	Bn-A10-p8237821	0.14	A/G	A10	9835928	AA	GG	GG	GG	GG	NC	AA	GG	GG	GG	NC	GG	GG	GG	NC	AA	AA	GG	GG	GG	GG	NC	GG	NC	GG	AA	GG	NC	GG	GG	AA	GG	GG	AA	GG	GG	GG	GG	GG	GG	GG	GG	GG	GG
7286	Bn-A10-p8419569	0.13	A/G	A10	9888822	AA	GG	GG	GG	GG	NC	AA	GG	GG	GG	NC	NC	GG	GG	AA	AA	AA	GG	GG	GG	GG	NC	GG	NC	GG	AA	GG	NC	NC	GG	AA	GG	GG	AA	GG	GG	GG	GG	AA	AA	GG	GG	GG	AA
7287	Bn-A10-p8385677	0.11	T/C	A10	9922640	TT	CC	CC	CC	CC	CC	CC	CC	CC	CC	NC	NC	CC	CC	CC	CC	CC	CC	TT	CC	TT	NC	TT	CC	CC	CC	CC	CC	NC	TT	CC	CC	TT	CC	TT	TT	TT	TT	CC	CC	CC	CC	NC	CC
7288	Bn-A10-p8383995	0.03	A/C	A10	9924307	AA	CC	CC	CC	CC	CC	CC	CC	CC	CC	CC	CC	CC	CC	CC	CC	CC	CC	CC	CC	CC	CC	CC	CC	CC	CC	CC	CC	NC	CC	CC	CC	CC	CC	CC	CC	CC	CC	CC	CC	CC	CC	CC	CC
7289	Bn-A10-p8359990	0.08	T/C	A10	9949308	TT	CC	TT	TT	TT	TT	TT	TT	TT	TT	TT	NC	TT	TT	NC	TT	TT	TT	TT	TT	TT	TT	TT	TT	TT	TT	TT	TT	TT	TT	TT	TT	TT	TT	TT	TT	TT	TT	CC	CC	TT	TT	TT	CC
7290	Bn-A10-p8343376	0.04	T/G	A10	9968939	TT	GG	GG	TT	GG	GG	GG	GG	GG	GG	GG	GG	GG	GG	GG	GG	GG	GG	GG	GG	GG	GG	GG	GG	GG	GG	GG	GG	NC	GG	GG	GG	NC	GG	GG	GG	GG	GG	GG	GG	GG	GG	GG	GG
7291	Bn-A10-p8340529	0.17	T/C	A10	9976541	TT	CC	CC	TT	CC	CC	CC	TT	TT	CC	NC	TT	CC	CC	NC	CC	CC	CC	TT	CC	TT	NC	TT	CC	CC	CC	CC	CC	TT	TT	CC	CC	TT	CC	TT	TT	TT	TT	TT	TT	CC	CC	NC	TT
7292	Bn-A10-p8646816	0.17	A/G	A10	10065191	AA	GG	GG	AA	GG	NC	AA	AA	AA	AA	NC	NC	GG	GG	AA	AA	AA	GG	GG	GG	GG	NC	NC	NC	AA	AA	GG	NC	NC	GG	AA	GG	AA	AA	GG	GG	GG	GG	AA	AA	GG	GG	GG	AA
7293	Bn-A10-p8659651	0.02	T/C	A10	10076165	TT	CC	CC	TT	CC	CC	CC	TT	TT	TT	CC	CC	CC	CC	CC	CC	CC	CC	CC	CC	CC	CC	CC	CC	TT	CC	CC	CC	CC	CC	CC	CC	CC	CC	CC	CC	CC	CC	CC	CC	CC	CC	CC	CC
7294	Bn-A10-p8733734	0.12	A/G	A10	10133344	AA	GG	GG	AA	GG	NC	GG	GG	GG	GG	GG	GG	GG	GG	AA	AA	AA	GG	GG	GG	GG	NC	GG	NC	GG	AA	GG	NC	GG	GG	AA	GG	AA	AA	GG	GG	GG	GG	AA	GG	GG	GG	GG	AA
7295	Bn-A10-p8745850	0.06	A/G	A10	10149727	AA	GG	GG	GG	GG	GG	GG	GG	GG	GG	GG	NC	GG	GG	GG	GG	GG	GG	GG	GG	GG	GG	GG	GG	AA	GG	GG	GG	NC	GG	GG	GG	AA	GG	GG	GG	GG	GG	GG	AA	GG	GG	GG	GG
7296	Bn-A10-p8747062	0.05	T/C	A10	10150838	TT	CC	TT	TT	TT	TT	TT	TT	TT	TT	TT	NC	TT	TT	TT	TT	TT	TT	TT	TT	TT	TT	TT	TT	CC	TT	TT	TT	TT	TT	TT	TT	CC	TT	TT	TT	TT	TT	TT	CC	TT	TT	TT	TT
7297	Bn-A10-p8890067	0.1	A/G	A10	10294545	AA	GG	AA	AA	AA	AA	GG	AA	AA	AA	NC	AA	AA	AA	AA	AA	AA	AA	AA	AA	AA	AA	NC	AA	AA	AA	AA	AA	AA	AA	AA	AA	GG	GG	AA	AA	AA	AA	AA	AA	AA	AA	AA	AA
7298	Bn-A10-p8904827	0.11	A/C	A10	10318806	AA	CC	AA	CC	AA	NC	CC	AA	AA	AA	NC	AA	AA	AA	NC	CC	CC	AA	AA	NC	AA	CC	NC	NC	CC	CC	AA	NC	AA	AA	CC	AA	AA	CC	AA	AA	AA	AA	AA	AA	AA	AA	AA	AA
7299	Bn-A10-p8910368	0.06	T/C	A10	10322128	TT	CC	TT	TT	TT	TT	TT	TT	TT	TT	TT	TT	TT	TT	NC	TT	TT	TT	TT	TT	TT	TT	TT	TT	TT	TT	TT	TT	TT	TT	TT	TT	TT	TT	TT	TT	TT	TT	CC	CC	TT	TT	TT	CC
7300	Bn-A10-p8917543	0.06	T/C	A10	10323382	TT	CC	CC	CC	CC	CC	CC	CC	CC	CC	CC	CC	CC	CC	NC	CC	CC	CC	CC	CC	CC	CC	CC	CC	CC	CC	CC	CC	NC	CC	CC	CC	CC	CC	CC	CC	CC	CC	TT	TT	CC	CC	CC	TT
7301	Bn-A10-p8937723	0.07	A/G	A10	10341356	AA	GG	GG	GG	GG	GG	GG	GG	GG	GG	GG	GG	GG	GG	GG	GG	GG	GG	GG	GG	GG	GG	NC	GG	AA	GG	GG	GG	GG	GG	GG	GG	AA	GG	GG	GG	GG	GG	GG	GG	GG	GG	GG	GG
7302	Bn-A10-p8948483	0.09	A/G	A10	10350388	AA	GG	AA	AA	AA	AA	AA	AA	AA	AA	AA	AA	AA	AA	NC	AA	AA	AA	AA	AA	AA	AA	NC	AA	AA	AA	AA	AA	AA	AA	AA	AA	GG	AA	AA	AA	AA	AA	GG	GG	AA	AA	AA	GG
7303	Bn-A10-p8961320	0.06	A/G	A10	10365858	AA	GG	GG	AA	GG	GG	AA	AA	AA	AA	GG	GG	GG	GG	GG	GG	GG	GG	GG	GG	GG	GG	GG	GG	GG	GG	GG	GG	GG	GG	GG	GG	GG	GG	GG	GG	GG	GG	GG	GG	GG	GG	GG	GG
7304	Bn-A10-p8961465	0.1	T/G	A10	10365903	TT	GG	TT	GG	TT	TT	GG	GG	GG	GG	TT	TT	TT	TT	TT	TT	TT	TT	TT	TT	TT	TT	NC	TT	GG	TT	TT	TT	TT	TT	TT	TT	GG	TT	TT	TT	TT	TT	TT	TT	TT	TT	TT	TT
7305	Bn-A10-p8965800	0.16	A/G	A10	10370429	AA	GG	GG	GG	GG	NC	AA	GG	GG	GG	NC	GG	GG	GG	AA	AA	AA	GG	GG	NC	GG	AA	GG	NC	GG	AA	GG	NC	GG	GG	AA	GG	GG	AA	GG	GG	GG	GG	AA	AA	GG	GG	GG	AA
7306	Bn-A05-p6748150	0.13	T/G	A10	10431874	TT	GG	GG	TT	GG	GG	GG	GG	GG	GG	GG	NC	GG	GG	GG	GG	GG	GG	NC	TT	GG	TT	GG	TT	GG	GG	GG	GG	GG	GG	GG	TT	GG	GG	GG	NC	TT	GG	GG	GG	GG	GG	GG	GG
7307	Bn-A05-p6750239	0.17	A/G	A10	10433963	AA	GG	AA	GG	AA	AA	AA	AA	AA	AA	AA	NC	AA	AA	AA	AA	AA	AA	NC	GG	AA	GG	AA	GG	AA	AA	AA	AA	AA	AA	AA	GG	AA	AA	NC	NC	GG	AA	AA	AA	AA	AA	AA	AA
7308	Bn-A05-p6750458	0.19	A/G	A10	10434182	AA	GG	AA	GG	AA	AA	AA	AA	AA	AA	AA	NC	AA	AA	AA	AA	AA	GG	NC	GG	GG	GG	AA	GG	AA	GG	AA	AA	GG	AA	AA	GG	GG	AA	NC	NC	GG	AA	AA	AA	AA	AA	AA	AA
7309	Bn-A05-p6751337	0.18	A/G	A10	10435161	AA	GG	AA	GG	AA	AA	AA	AA	AA	AA	AA	NC	AA	AA	AA	AA	AA	AA	NC	GG	AA	GG	AA	GG	AA	AA	AA	AA	AA	AA	AA	GG	AA	AA	NC	NC	GG	AA	AA	AA	AA	AA	AA	AA
7310	Bn-A05-p6751841	0.15	A/C	A10	10435665	AA	CC	AA	CC	AA	AA	AA	AA	AA	AA	AA	NC	AA	AA	AA	AA	AA	AA	NC	CC	AA	CC	AA	CC	AA	AA	AA	AA	AA	AA	AA	CC	AA	AA	NC	NC	CC	AA	AA	AA	AA	AA	AA	AA
7311	Bn-A10-p9065520	0.04	A/G	A10	10458625	AA	GG	GG	GG	GG	GG	GG	GG	GG	GG	GG	GG	GG	GG	GG	GG	GG	GG	GG	GG	GG	GG	GG	GG	GG	GG	GG	GG	NC	GG	GG	GG	GG	GG	GG	GG	GG	GG	GG	GG	GG	GG	GG	GG
7312	Bn-A10-p9084421	0.05	A/G	A10	10483633	AA	GG	GG	AA	GG	GG	AA	AA	AA	AA	GG	GG	GG	GG	GG	GG	GG	GG	GG	GG	GG	GG	GG	GG	AA	GG	GG	GG	NC	GG	GG	GG	AA	GG	GG	GG	GG	GG	GG	GG	GG	GG	GG	GG
7313	Bn-A10-p9114896	0.17	A/C	A10	10513312	AA	CC	CC	AA	CC	NC	AA	AA	AA	AA	NC	CC	CC	CC	AA	AA	AA	CC	CC	NC	CC	AA	CC	NC	AA	AA	CC	NC	CC	CC	AA	CC	CC	AA	CC	CC	CC	CC	AA	AA	CC	CC	CC	AA
7314	Bn-A10-p9117984	0.1	A/G	A10	10515701	AA	GG	AA	AA	AA	NC	AA	AA	AA	AA	NC	AA	AA	AA	GG	GG	GG	AA	AA	NC	AA	GG	AA	NC	GG	GG	AA	NC	AA	AA	GG	AA	AA	GG	AA	AA	AA	AA	GG	GG	AA	AA	AA	GG
7315	Bn-A10-p9118672	0.11	A/C	A10	10516278	AA	CC	CC	CC	CC	NC	CC	AA	AA	AA	NC	CC	CC	CC	AA	AA	AA	CC	CC	NC	CC	AA	CC	NC	AA	AA	CC	NC	CC	CC	AA	CC	CC	AA	CC	CC	CC	CC	AA	AA	CC	CC	CC	AA
7316	Bn-A10-p9120500	0.14	A/C	A10	10518056	AA	CC	CC	AA	CC	NC	CC	NC	NC	NC	CC	CC	CC	CC	NC	AA	AA	CC	CC	NC	CC	AA	CC	NC	CC	AA	CC	NC	CC	CC	AA	CC	CC	AA	CC	CC	CC	CC	CC	AA	CC	CC	CC	CC
7317	Bn-A10-p9124552	0.09	T/G	A10	10522114	TT	GG	TT	TT	TT	TT	GG	GG	GG	GG	NC	TT	TT	TT	NC	TT	TT	TT	TT	TT	TT	TT	TT	TT	TT	TT	TT	TT	TT	TT	TT	TT	TT	TT	TT	TT	TT	TT	GG	TT	TT	TT	TT	GG
7318	Bn-A10-p9128660	0.07	A/G	A10	10525934	AA	GG	GG	AA	GG	GG	AA	GG	GG	GG	NC	GG	GG	GG	NC	GG	GG	GG	GG	GG	GG	GG	GG	GG	AA	GG	GG	GG	GG	GG	GG	GG	GG	GG	GG	GG	GG	GG	AA	GG	GG	GG	GG	AA
7319	Bn-A10-p9150359	0.15	T/C	A10	10543248	TT	CC	TT	TT	CC	NC	TT	TT	TT	TT	NC	NC	CC	CC	TT	TT	TT	TT	TT	TT	CC	TT	TT	TT	TT	TT	TT	TT	CC	CC	TT	TT	TT	TT	CC	TT	TT	CC	TT	TT	TT	TT	NC	TT
7320	Bn-A10-p9151217	0.11	A/G	A10	10544006	AA	GG	GG	GG	GG	NC	GG	GG	GG	GG	GG	GG	GG	GG	NC	AA	AA	GG	GG	NC	GG	AA	GG	NC	GG	AA	GG	NC	NC	GG	AA	GG	GG	AA	GG	GG	GG	GG	GG	AA	GG	GG	GG	GG
7321	Bn-A10-p9166504	0.08	T/C	A10	10557219	TT	CC	CC	TT	TT	NC	CC	TT	TT	TT	CC	NC	TT	TT	CC	CC	CC	CC	CC	CC	TT	CC	NC	CC	TT	CC	CC	CC	TT	TT	CC	CC	CC	CC	TT	CC	CC	TT	CC	CC	CC	CC	NC	CC
7322	Bn-A10-p9166440	0.09	T/C	A10	10557255	TT	CC	TT	CC	CC	NC	TT	CC	CC	CC	NC	NC	CC	CC	TT	TT	TT	TT	TT	TT	CC	TT	NC	TT	CC	TT	TT	TT	CC	CC	TT	TT	TT	TT	CC	TT	TT	CC	TT	TT	TT	TT	NC	TT
7323	Bn-A10-p9275540	0.15	A/G	A10	10695125	AA	GG	GG	GG	GG	NC	AA	AA	AA	GG	GG	NC	GG	GG	AA	AA	AA	GG	GG	NC	GG	AA	GG	NC	GG	AA	GG	NC	NC	GG	AA	GG	GG	AA	GG	GG	GG	GG	AA	AA	GG	GG	GG	AA
7324	Bn-A10-p9287837	0.09	T/C	A10	10717907	TT	CC	CC	CC	TT	TT	TT	TT	TT	CC	TT	TT	TT	TT	TT	TT	TT	CC	CC	TT	TT	TT	CC	TT	TT	TT	CC	NC	TT	TT	TT	TT	TT	TT	CC	CC	CC	TT	TT	TT	TT	TT	TT	TT
7325	Bn-A10-p9294425	0.11	A/G	A10	10724942	AA	GG	GG	GG	AA	AA	AA	AA	AA	GG	GG	AA	AA	AA	AA	AA	AA	GG	GG	AA	AA	AA	GG	AA	AA	AA	GG	NC	NC	AA	AA	AA	AA	AA	GG	GG	GG	AA	AA	AA	AA	AA	AA	AA
7326	Bn-A10-p9294809	0.1	T/C	A10	10725427	TT	CC	CC	CC	TT	TT	TT	TT	TT	CC	TT	TT	TT	TT	TT	TT	TT	CC	CC	TT	TT	TT	CC	TT	TT	TT	CC	NC	TT	TT	TT	TT	TT	TT	CC	CC	CC	TT	TT	TT	TT	TT	TT	TT
7327	Bn-A10-p9318940	0.13	T/C	A10	10747179	TT	CC	TT	TT	CC	NC	TT	TT	TT	TT	NC	NC	CC	CC	TT	TT	TT	TT	TT	TT	CC	TT	TT	TT	TT	TT	TT	TT	CC	CC	TT	TT	TT	TT	TT	TT	TT	CC	TT	CC	TT	TT	NC	TT
7328	Bn-A10-p9324856	0.08	T/C	A10	10757993	TT	CC	TT	TT	CC	CC	CC	TT	TT	TT	CC	CC	CC	CC	CC	CC	CC	TT	TT	CC	CC	CC	TT	CC	CC	CC	TT	NC	NC	CC	CC	NC	NC	NC	TT	TT	TT	CC	CC	CC	NC	NC	CC	CC
7329	Bn-A10-p9327364	0.12	T/G	A10	10760348	TT	GG	GG	TT	TT	NC	TT	GG	GG	GG	TT	TT	TT	TT	TT	TT	TT	GG	GG	NC	TT	TT	GG	NC	TT	TT	GG	NC	TT	TT	TT	GG	GG	GG	GG	GG	GG	TT	TT	TT	GG	GG	NC	TT
7330	Bn-A10-p9344718	0.08	T/G	A10	10779483	TT	GG	GG	TT	TT	NC	TT	TT	TT	GG	TT	TT	TT	TT	TT	TT	TT	GG	GG	NC	TT	TT	NC	NC	GG	TT	GG	NC	NC	TT	NC	GG	GG	GG	GG	GG	GG	TT	TT	TT	GG	GG	NC	TT
7331	Bn-A10-p9352439	0.13	T/C	A10	10787612	TT	CC	TT	CC	CC	NC	CC	CC	CC	TT	NC	NC	CC	CC	NC	CC	CC	TT	TT	NC	CC	CC	TT	NC	CC	CC	TT	NC	CC	CC	CC	TT	TT	TT	TT	TT	TT	CC	TT	CC	TT	TT	NC	TT
7332	Bn-A10-p9378974	0.15	A/G	A10	10805508	AA	GG	AA	AA	AA	NC	GG	AA	GG	AA	AA	AA	AA	AA	NC	GG	GG	AA	AA	NC	AA	GG	GG	NC	AA	GG	AA	NC	AA	AA	GG	AA	AA	AA	AA	AA	AA	AA	AA	AA	AA	AA	AA	AA
7333	Bn-A10-p9396364	0.1	A/C	A10	10827748	AA	CC	AA	CC	CC	CC	CC	AA	CC	AA	CC	CC	CC	CC	CC	CC	CC	AA	AA	CC	CC	CC	NC	CC	CC	CC	AA	NC	NC	CC	CC	CC	CC	CC	AA	AA	AA	CC	CC	CC	CC	CC	CC	CC
7334	Bn-A10-p9470646	0.11	T/G	A10	10905512	TT	GG	TT	GG	GG	NC	TT	TT	TT	TT	NC	GG	GG	GG	NC	TT	TT	GG	GG	TT	GG	TT	NC	NC	GG	TT	GG	NC	NC	GG	TT	GG	GG	GG	TT	TT	TT	GG	GG	GG	GG	GG	GG	GG
7335	Bn-A10-p9543329	0.03	A/G	A10	10972377	AA	GG	GG	GG	GG	GG	GG	GG	GG	GG	GG	GG	GG	GG	GG	GG	GG	GG	GG	GG	GG	GG	GG	GG	GG	GG	GG	GG	GG	GG	GG	GG	GG	GG	GG	GG	GG	GG	GG	GG	GG	GG	GG	GG
7336	Bn-A10-p9544357	0.04	A/C	A10	10973413	AA	CC	AA	AA	AA	AA	AA	AA	AA	AA	AA	AA	AA	AA	AA	AA	AA	AA	AA	AA	AA	AA	AA	AA	AA	AA	AA	AA	AA	AA	AA	AA	AA	AA	AA	AA	AA	AA	AA	AA	AA	AA	AA	AA
7337	Bn-A10-p9607076	0.08	T/C	A10	11025866	TT	CC	CC	TT	TT	TT	CC	CC	CC	CC	NC	NC	TT	TT	NC	TT	TT	CC	CC	TT	TT	TT	CC	TT	CC	TT	CC	NC	TT	TT	TT	TT	TT	TT	CC	CC	CC	TT	CC	TT	TT	TT	TT	CC
7338	Bn-A10-p9615362	0.18	T/C	A10	11034122	TT	CC	TT	TT	CC	NC	CC	CC	TT	TT	NC	NC	CC	CC	TT	TT	TT	CC	CC	TT	CC	TT	NC	NC	TT	TT	CC	NC	NC	CC	TT	CC	CC	CC	TT	CC	CC	CC	TT	TT	CC	CC	CC	TT
7339	Bn-A10-p9624125	0.13	T/G	A10	11046133	TT	GG	GG	GG	GG	NC	TT	GG	GG	GG	GG	GG	GG	GG	NC	TT	TT	GG	GG	TT	GG	TT	GG	NC	GG	TT	GG	NC	GG	GG	TT	GG	GG	GG	GG	GG	GG	GG	GG	GG	GG	GG	GG	GG
7340	Bn-A10-p9631366	0.16	A/G	A10	11051167	AA	GG	GG	AA	GG	NC	AA	AA	GG	GG	GG	GG	GG	GG	NC	AA	AA	AA	AA	AA	GG	AA	NC	NC	GG	AA	AA	AA	GG	GG	AA	GG	GG	GG	GG	AA	AA	GG	GG	GG	GG	GG	GG	GG
7341	Bn-A10-p9638494	0.14	T/C	A10	11058274	TT	CC	TT	CC	TT	NC	CC	CC	TT	TT	TT	TT	TT	TT	NC	CC	CC	CC	CC	CC	TT	CC	NC	NC	TT	CC	CC	CC	TT	TT	CC	TT	TT	TT	TT	CC	CC	TT	TT	TT	TT	TT	TT	TT
7342	Bn-A10-p9730740	0.09	T/C	A10	11129264	TT	CC	CC	CC	TT	TT	TT	TT	CC	CC	TT	TT	TT	TT	TT	TT	TT	CC	CC	TT	TT	TT	NC	TT	TT	TT	CC	NC	TT	TT	TT	TT	TT	TT	CC	TT	TT	TT	TT	TT	TT	TT	TT	TT
7343	Bn-A10-p9732666	0.05	T/G	A10	11131078	TT	GG	TT	TT	GG	NC	GG	GG	TT	TT	GG	GG	GG	GG	GG	GG	GG	GG	GG	GG	GG	GG	GG	NC	GG	GG	GG	GG	GG	GG	GG	TT	TT	TT	TT	GG	GG	GG	GG	GG	TT	TT	NC	GG
7344	Bn-A10-p9740870	0.13	A/G	A10	11140857	AA	GG	AA	AA	AA	NC	AA	AA	AA	AA	NC	AA	AA	AA	NC	GG	GG	AA	AA	GG	AA	GG	NC	NC	AA	GG	AA	NC	NC	GG	GG	AA	AA	AA	AA	AA	AA	AA	AA	AA	AA	AA	AA	AA
7345	Bn-A10-p9747217	0.1	A/G	A10	11146417	AA	GG	AA	GG	GG	NC	GG	GG	AA	AA	NC	GG	GG	GG	NC	AA	AA	AA	AA	AA	GG	AA	AA	NC	GG	AA	AA	AA	AA	AA	AA	GG	GG	GG	AA	GG	GG	GG	GG	GG	GG	GG	GG	GG
7346	Bn-A10-p9751890	0.17	T/C	A10	11147964	TT	CC	TT	TT	CC	NC	CC	CC	TT	TT	NC	CC	CC	CC	NC	TT	TT	TT	TT	TT	CC	TT	TT	NC	CC	TT	TT	TT	TT	TT	TT	CC	CC	CC	TT	CC	CC	CC	CC	CC	CC	CC	CC	CC
7347	Bn-A10-p9770913	0.11	A/C	A10	11158683	AA	CC	AA	AA	CC	NC	CC	CC	AA	AA	CC	CC	CC	CC	NC	AA	AA	AA	AA	AA	CC	AA	NC	AA	CC	AA	AA	AA	AA	AA	AA	AA	AA	AA	AA	CC	CC	CC	CC	CC	AA	AA	NC	CC
7348	Bn-A10-p9772527	0.09	A/G	A10	11161855	AA	GG	AA	AA	GG	NC	GG	GG	AA	AA	GG	GG	GG	GG	NC	AA	AA	AA	AA	AA	GG	AA	NC	AA	GG	AA	AA	AA	AA	AA	AA	AA	AA	AA	AA	GG	GG	GG	GG	GG	AA	AA	NC	GG
7349	Bn-A10-p9774980	0.11	A/C	A10	11163214	AA	CC	AA	AA	CC	NC	CC	CC	AA	AA	CC	CC	CC	CC	NC	AA	AA	AA	AA	AA	CC	AA	CC	AA	CC	AA	AA	AA	NC	AA	AA	AA	AA	AA	AA	CC	CC	CC	CC	CC	AA	AA	NC	CC
7350	Bn-A10-p9784501	0.1	T/C	A10	11185508	TT	CC	TT	TT	CC	NC	CC	CC	TT	TT	CC	CC	CC	CC	NC	TT	TT	TT	TT	TT	CC	TT	CC	TT	CC	TT	TT	TT	TT	TT	TT	TT	TT	TT	TT	CC	CC	CC	CC	CC	TT	TT	NC	CC
7351	Bn-A10-p9802574	0.13	T/C	A10	11216176	TT	CC	TT	TT	CC	CC	TT	CC	TT	TT	NC	NC	CC	CC	NC	CC	CC	TT	CC	CC	CC	CC	TT	CC	CC	CC	TT	NC	NC	CC	CC	CC	CC	CC	TT	CC	CC	CC	TT	TT	CC	CC	CC	TT
7352	Bn-A10-p9854395	0.17	T/C	A10	11300935	TT	CC	CC	CC	CC	NC	TT	CC	CC	CC	CC	CC	CC	CC	NC	TT	TT	CC	CC	TT	CC	TT	NC	NC	CC	TT	CC	NC	TT	TT	TT	CC	CC	CC	CC	CC	CC	CC	CC	TT	CC	CC	CC	CC
7353	Bn-A10-p9862315	0.15	A/G	A10	11312038	AA	GG	AA	AA	AA	NC	GG	AA	AA	AA	AA	AA	AA	AA	NC	GG	GG	AA	AA	GG	AA	GG	NC	NC	NC	GG	AA	NC	GG	GG	GG	AA	AA	AA	AA	AA	AA	AA	AA	GG	AA	AA	AA	AA
7354	Bn-A10-p9868026	0.16	T/G	A10	11312516	TT	GG	TT	TT	GG	NC	TT	TT	TT	TT	NC	GG	GG	GG	NC	TT	TT	TT	NC	TT	GG	TT	TT	NC	GG	TT	TT	TT	TT	TT	TT	NC	NC	NC	TT	TT	TT	GG	GG	TT	NC	NC	NC	GG
7355	Bn-A10-p9868333	0.12	T/C	A10	11312847	TT	CC	TT	TT	CC	NC	TT	TT	TT	TT	NC	CC	CC	CC	NC	TT	TT	TT	TT	TT	CC	TT	TT	TT	TT	TT	TT	TT	TT	TT	TT	TT	TT	TT	TT	TT	TT	CC	CC	TT	TT	TT	NC	CC
7356	Bn-A10-p9888229	0.12	A/G	A10	11329510	AA	GG	GG	GG	AA	NC	GG	AA	GG	GG	NC	AA	AA	AA	NC	GG	GG	GG	AA	GG	AA	GG	GG	NC	GG	GG	GG	GG	GG	GG	GG	AA	AA	AA	GG	AA	AA	AA	AA	GG	AA	AA	AA	AA
7357	Bn-A10-p9933632	0.05	T/C	A10	11372110	TT	CC	TT	NC	TT	TT	TT	NC	TT	TT	TT	NC	NC	TT	CC	TT	TT	TT	NC	TT	TT	TT	TT	TT	TT	TT	TT	TT	TT	TT	TT	NC	NC	NC	TT	NC	NC	TT	CC	CC	NC	NC	TT	CC
7358	Bn-A10-p9966843	0.09	T/C	A10	11400049	TT	CC	TT	CC	TT	NC	TT	CC	TT	TT	TT	NC	CC	TT	NC	TT	TT	TT	CC	TT	TT	TT	TT	NC	TT	TT	TT	TT	TT	TT	TT	CC	CC	CC	TT	CC	CC	TT	CC	TT	CC	CC	NC	CC
7359	Bn-A10-p9981528	0.06	A/C	A10	11413119	AA	CC	AA	CC	AA	NC	AA	CC	AA	AA	AA	AA	CC	AA	AA	AA	AA	AA	CC	AA	AA	AA	AA	NC	AA	AA	AA	AA	AA	AA	AA	CC	CC	CC	AA	CC	CC	AA	AA	AA	CC	CC	NC	AA
7360	Bn-A10-p10001280	0.08	A/G	A10	11439947	AA	GG	AA	NC	AA	NC	AA	NC	AA	AA	AA	NC	NC	AA	NC	AA	AA	AA	GG	AA	AA	AA	AA	NC	AA	AA	AA	AA	NC	AA	AA	GG	GG	GG	AA	NC	NC	AA	GG	GG	GG	GG	NC	GG
7361	Bn-A10-p10005671	0.08	A/G	A10	11445104	AA	GG	AA	NC	AA	NC	AA	NC	AA	AA	AA	NC	NC	AA	NC	AA	AA	AA	GG	AA	AA	AA	AA	NC	AA	AA	AA	AA	AA	AA	AA	GG	GG	GG	AA	NC	NC	AA	GG	GG	GG	GG	NC	GG
7362	Bn-A10-p10026077	0.02	T/G	A10	11463131	TT	GG	TT	NC	TT	TT	TT	GG	TT	TT	TT	TT	GG	TT	TT	TT	TT	TT	NC	TT	TT	TT	TT	TT	TT	TT	TT	TT	TT	TT	TT	NC	NC	NC	TT	GG	GG	TT	NC	NC	NC	NC	TT	NC
7363	Bn-A10-p10070473	0.06	A/G	A10	11490032	AA	GG	AA	AA	AA	AA	AA	NC	AA	AA	AA	NC	NC	AA	NC	AA	AA	AA	AA	AA	AA	AA	AA	AA	AA	AA	AA	AA	AA	AA	AA	AA	AA	AA	AA	NC	NC	AA	GG	AA	AA	AA	AA	GG
7364	Bn-A10-p10120142	0.1	T/C	A10	11533900	TT	CC	CC	TT	CC	NC	CC	CC	CC	CC	CC	NC	CC	CC	TT	TT	TT	CC	TT	TT	CC	TT	CC	TT	CC	TT	CC	NC	TT	TT	TT	TT	TT	TT	CC	CC	CC	CC	TT	CC	TT	TT	NC	TT
7365	Bn-A10-p10134322	0.08	T/C	A10	11548387	TT	CC	TT	CC	TT	TT	TT	NC	TT	TT	TT	NC	NC	TT	NC	TT	TT	TT	NC	TT	TT	TT	TT	TT	TT	TT	TT	TT	TT	TT	TT	NC	NC	NC	TT	NC	NC	TT	CC	CC	NC	NC	TT	CC
7366	Bn-A10-p10252741	0.1	T/C	A10	11639365	TT	CC	TT	CC	TT	NC	TT	TT	TT	TT	TT	TT	TT	CC	TT	TT	TT	TT	CC	TT	CC	TT	NC	NC	CC	TT	TT	TT	TT	TT	TT	CC	CC	CC	TT	TT	TT	TT	TT	TT	CC	CC	NC	TT
7367	Bn-A10-p10386159	0.07	T/C	A10	11774566	TT	CC	TT	TT	TT	TT	CC	NC	TT	TT	NC	TT	NC	TT	TT	NC	NC	TT	NC	NC	TT	NC	TT	NC	TT	TT	TT	TT	NC	NC	NC	NC	CC	NC	TT	TT	TT	TT	TT	TT	NC	NC	TT	TT
7368	Bn-A10-p10392191	0.18	A/G	A10	11780322	AA	GG	AA	AA	AA	NC	AA	NC	AA	AA	AA	NC	GG	AA	GG	GG	GG	AA	GG	GG	AA	GG	AA	GG	AA	GG	AA	NC	GG	GG	GG	GG	AA	GG	AA	GG	GG	AA	GG	GG	GG	GG	NC	GG
7369	Bn-A10-p10394413	0.12	T/G	A10	11785451	TT	GG	TT	TT	TT	NC	TT	GG	TT	TT	TT	TT	GG	TT	NC	GG	GG	TT	GG	GG	TT	GG	TT	GG	TT	GG	TT	NC	GG	GG	GG	GG	TT	GG	TT	TT	TT	TT	TT	TT	GG	GG	NC	TT
7370	Bn-A10-p10423500	0.11	T/C	A10	11813082	TT	CC	TT	CC	TT	NC	CC	TT	NC	TT	TT	TT	TT	TT	TT	NC	NC	TT	CC	NC	TT	NC	TT	CC	TT	NC	TT	TT	NC	NC	NC	CC	CC	CC	TT	TT	TT	NC	TT	TT	CC	CC	CC	TT
7371	Bn-A10-p10464159	0.08	A/G	A10	11844304	AA	GG	AA	NC	AA	AA	AA	AA	GG	AA	AA	NC	AA	AA	GG	NC	NC	AA	AA	NC	AA	NC	NC	AA	AA	NC	AA	AA	AA	NC	NC	AA	AA	AA	AA	GG	GG	AA	GG	GG	AA	AA	AA	GG
7372	Bn-A10-p10508795	0.13	T/C	A10	11878947	TT	CC	CC	TT	CC	NC	CC	TT	CC	CC	CC	NC	TT	CC	NC	TT	TT	CC	TT	TT	CC	TT	NC	TT	TT	TT	CC	NC	TT	TT	TT	TT	TT	TT	CC	CC	CC	TT	CC	CC	TT	TT	TT	CC
7373	Bn-A10-p10509825	0.1	T/C	A10	11880063	TT	CC	CC	CC	CC	NC	CC	TT	TT	CC	CC	CC	TT	CC	CC	CC	CC	CC	TT	CC	CC	CC	CC	NC	CC	CC	CC	CC	NC	CC	CC	TT	CC	TT	CC	TT	TT	CC	CC	TT	TT	TT	NC	CC
7374	Bn-A10-p10562376	0.08	A/C	A10	11938020	AA	CC	CC	NC	CC	NC	CC	NC	CC	CC	CC	CC	CC	AA	CC	NC	CC	CC	CC	NC	AA	NC	CC	CC	NC	NC	CC	CC	NC	NC	NC	CC	NC	CC	CC	CC	CC	CC	CC	CC	CC	CC	CC	CC
7375	Bn-A10-p10562649	0.12	T/C	A10	11938390	TT	CC	CC	TT	CC	TT	CC	TT	CC	CC	CC	CC	CC	TT	NC	TT	TT	CC	TT	TT	TT	TT	NC	TT	TT	TT	CC	NC	TT	TT	TT	TT	TT	TT	CC	CC	CC	CC	CC	CC	TT	TT	NC	CC
7376	Bn-A10-p10647252	0.16	A/C	A10	12013420	AA	CC	CC	AA	CC	NC	CC	AA	AA	CC	NC	NC	CC	CC	AA	AA	AA	CC	AA	AA	CC	CC	NC	AA	NC	CC	CC	NC	AA	AA	AA	AA	AA	AA	CC	CC	CC	CC	AA	AA	AA	AA	NC	AA
7377	Bn-A10-p10652964	0.17	A/G	A10	12019107	AA	GG	GG	GG	GG	NC	GG	GG	AA	GG	GG	NC	GG	GG	NC	GG	AA	GG	AA	GG	GG	GG	NC	NC	GG	GG	GG	GG	GG	GG	GG	AA	GG	NC	GG	GG	GG	GG	AA	AA	NC	NC	NC	AA
7378	Bn-A10-p10654061	0.16	A/G	A10	12020292	AA	GG	AA	GG	AA	AA	AA	GG	AA	AA	NC	AA	AA	AA	NC	GG	AA	AA	AA	GG	AA	AA	NC	NC	GG	AA	AA	NC	GG	GG	GG	AA	GG	AA	AA	AA	AA	AA	AA	GG	AA	AA	AA	AA
7379	Bn-A10-p10669303	0.16	T/C	A10	12039601	TT	CC	CC	TT	CC	CC	CC	CC	TT	CC	CC	NC	CC	CC	TT	TT	CC	CC	CC	TT	CC	CC	NC	NC	CC	CC	CC	NC	TT	TT	TT	CC	TT	CC	CC	CC	CC	CC	TT	TT	CC	CC	CC	TT
7380	Bn-A10-p10671726	0.06	T/C	A10	12042143	TT	CC	CC	CC	CC	CC	CC	CC	TT	CC	CC	NC	CC	CC	NC	CC	CC	CC	CC	CC	CC	CC	TT	CC	TT	CC	CC	CC	NC	CC	CC	CC	NC	CC	CC	CC	CC	CC	TT	CC	CC	CC	CC	TT
7381	Bn-A10-p10672457	0.08	T/C	A10	12042774	TT	CC	TT	TT	TT	TT	TT	TT	CC	TT	TT	NC	TT	TT	NC	TT	TT	TT	TT	TT	TT	TT	CC	TT	CC	TT	TT	TT	TT	TT	TT	TT	NC	TT	TT	TT	TT	TT	CC	TT	TT	TT	TT	CC
7382	Bn-A10-p10672359	0.07	T/C	A10	12042776	TT	CC	TT	TT	TT	TT	TT	TT	CC	TT	TT	NC	TT	TT	NC	TT	TT	TT	TT	TT	TT	TT	CC	TT	CC	TT	TT	TT	TT	TT	TT	TT	NC	TT	TT	TT	TT	TT	CC	TT	TT	TT	TT	CC
7383	Bn-A10-p10714593	0.13	A/C	A10	12076521	AA	CC	AA	NC	AA	NC	AA	AA	CC	AA	AA	NC	AA	AA	CC	CC	CC	AA	CC	CC	AA	AA	AA	CC	AA	AA	AA	NC	NC	CC	CC	CC	AA	CC	AA	AA	AA	AA	CC	CC	CC	CC	NC	CC
7384	Bn-A10-p10725779	0.17	A/G	A10	12089476	AA	GG	GG	GG	GG	AA	GG	GG	GG	GG	AA	NC	AA	AA	NC	AA	AA	AA	AA	AA	AA	AA	NC	AA	AA	AA	GG	NC	AA	AA	AA	AA	GG	AA	GG	AA	AA	GG	GG	GG	AA	AA	NC	GG
7385	Bn-A10-p10755216	0.13	T/G	A10	12115053	TT	GG	GG	TT	GG	GG	GG	TT	GG	GG	NC	NC	TT	GG	GG	GG	GG	GG	GG	GG	GG	GG	GG	GG	GG	GG	GG	GG	NC	GG	GG	GG	TT	GG	GG	TT	TT	GG	GG	GG	GG	GG	GG	GG
7386	Bn-A10-p10830979	0.05	T/C	A10	12184421	TT	CC	CC	TT	CC	CC	CC	CC	CC	CC	CC	CC	CC	CC	CC	CC	CC	CC	CC	CC	CC	CC	CC	CC	CC	CC	CC	CC	CC	CC	CC	CC	CC	CC	CC	CC	CC	CC	CC	CC	CC	CC	CC	CC
7387	Bn-A10-p10914713	0.11	A/G	A10	12305861	AA	GG	AA	GG	AA	NC	GG	GG	AA	AA	NC	NC	AA	AA	GG	GG	AA	AA	AA	GG	AA	AA	NC	NC	AA	AA	GG	GG	GG	GG	GG	AA	AA	AA	AA	GG	GG	AA	GG	AA	AA	AA	AA	GG
7388	Bn-A10-p10921712	0.1	T/C	A10	12310855	TT	CC	CC	TT	CC	NC	TT	TT	CC	CC	NC	NC	CC	CC	TT	TT	CC	CC	CC	TT	CC	CC	NC	NC	CC	CC	TT	TT	TT	TT	TT	CC	CC	CC	CC	TT	TT	CC	TT	CC	CC	CC	CC	TT
7389	Bn-A10-p10924342	0.09	A/G	A10	12312991	AA	GG	NC	GG	NC	AA	GG	GG	NC	GG	GG	AA	NC	GG	NC	GG	GG	GG	GG	GG	GG	GG	NC	GG	GG	GG	GG	GG	GG	GG	GG	GG	GG	GG	GG	AA	AA	GG	AA	GG	GG	GG	NC	AA
7390	Bn-A10-p10936559	0.11	A/G	A10	12328416	AA	GG	GG	GG	GG	NC	GG	GG	GG	GG	GG	NC	GG	GG	AA	AA	GG	GG	GG	AA	GG	GG	GG	NC	GG	GG	AA	AA	AA	AA	AA	GG	GG	GG	GG	AA	AA	GG	AA	GG	GG	GG	GG	AA
7391	Bn-A10-p10954176	0.08	T/G	A10	12342569	TT	GG	GG	GG	GG	NC	NC	GG	GG	GG	GG	GG	GG	GG	GG	NC	GG	GG	GG	NC	GG	GG	GG	GG	GG	GG	NC	NC	NC	NC	NC	GG	GG	GG	GG	TT	TT	GG	GG	GG	GG	GG	GG	GG
7392	Bn-A10-p10982591	0.12	A/C	A10	12372095	AA	CC	AA	CC	AA	NC	CC	AA	CC	AA	AA	NC	AA	CC	NC	AA	CC	CC	CC	AA	CC	CC	CC	NC	CC	CC	AA	AA	AA	AA	AA	CC	AA	CC	CC	AA	AA	AA	CC	CC	CC	CC	NC	CC
7393	Bn-A10-p10996646	0.15	A/G	A10	12387044	AA	GG	AA	AA	AA	NC	AA	AA	GG	AA	NC	GG	GG	GG	NC	AA	GG	GG	GG	AA	GG	GG	GG	NC	GG	GG	AA	AA	AA	AA	AA	GG	AA	GG	GG	AA	AA	AA	GG	GG	GG	GG	NC	GG
7394	Bn-A10-p10997884	0.07	A/C	A10	12388279	AA	CC	CC	CC	CC	NC	CC	CC	CC	CC	NC	NC	AA	CC	CC	CC	CC	CC	CC	CC	CC	CC	CC	CC	CC	CC	NC	CC	NC	CC	CC	CC	CC	CC	CC	AA	AA	CC	CC	CC	CC	CC	CC	CC
7395	Bn-A10-p11041623	0.06	A/G	A10	12401749	AA	GG	GG	AA	GG	NC	NC	GG	GG	GG	GG	GG	GG	GG	GG	NC	GG	GG	GG	NC	GG	GG	GG	GG	GG	GG	AA	AA	NC	NC	NC	GG	GG	GG	GG	AA	AA	GG	GG	GG	GG	GG	GG	GG
7396	Bn-A10-p11042627	0.11	T/C	A10	12402028	TT	CC	CC	CC	CC	NC	NC	CC	TT	CC	CC	NC	CC	TT	TT	NC	TT	TT	TT	NC	TT	TT	CC	TT	CC	TT	CC	CC	TT	NC	NC	TT	CC	TT	TT	CC	CC	CC	TT	TT	TT	TT	NC	TT
7397	Bn-A10-p11075240	0.13	T/C	A10	12436785	TT	CC	CC	TT	CC	TT	CC	CC	CC	CC	NC	NC	TT	TT	NC	TT	TT	TT	TT	TT	TT	TT	TT	TT	TT	TT	TT	TT	TT	TT	TT	TT	CC	TT	CC	TT	TT	CC	CC	CC	TT	TT	NC	CC
7398	Bn-A10-p11105998	0.06	A/G	A10	12462102	AA	GG	GG	GG	GG	GG	GG	AA	GG	GG	AA	GG	GG	GG	GG	GG	GG	GG	GG	GG	GG	GG	GG	GG	GG	GG	NC	GG	NC	GG	GG	GG	GG	GG	GG	GG	GG	GG	GG	GG	GG	GG	GG	GG
7399	Bn-A10-p11131283	0.12	A/C	A10	12480364	AA	CC	CC	AA	CC	NC	AA	AA	CC	CC	NC	CC	CC	AA	CC	CC	AA	AA	AA	CC	AA	AA	NC	NC	AA	AA	CC	CC	NC	CC	CC	AA	CC	AA	CC	CC	CC	CC	CC	CC	AA	AA	NC	CC
7400	Bn-A10-p11132656	0.04	A/G	A10	12481629	AA	GG	GG	GG	GG	GG	GG	AA	GG	GG	NC	GG	GG	GG	GG	GG	GG	GG	GG	GG	GG	GG	GG	GG	GG	GG	GG	GG	NC	GG	GG	GG	GG	GG	GG	GG	GG	GG	GG	GG	GG	GG	GG	GG
7401	Bn-A10-p11230418	0.12	A/G	A10	12543398	AA	GG	GG	AA	GG	GG	AA	AA	GG	GG	GG	GG	GG	GG	NC	AA	GG	GG	GG	AA	GG	GG	GG	NC	GG	GG	AA	AA	AA	AA	AA	GG	GG	GG	GG	GG	GG	GG	GG	GG	GG	GG	GG	GG
7402	Bn-A10-p11311329	0.05	T/C	A10	12610442	TT	CC	CC	CC	CC	CC	TT	CC	CC	CC	CC	CC	CC	CC	CC	CC	CC	CC	CC	CC	CC	CC	CC	CC	CC	CC	CC	CC	NC	CC	CC	CC	CC	CC	CC	CC	CC	CC	CC	CC	CC	CC	CC	CC
7403	Bn-A10-p11358033	0.18	A/G	A10	12660946	AA	GG	AA	AA	AA	AA	AA	GG	AA	AA	GG	GG	GG	AA	GG	GG	AA	AA	AA	GG	AA	AA	GG	NC	GG	AA	GG	GG	GG	GG	GG	AA	AA	AA	GG	AA	AA	AA	GG	AA	AA	AA	AA	GG
7404	Bn-scaff_17028_1-p1940	0.12	T/G	A10	12662334	TT	GG	TT	TT	TT	TT	GG	GG	TT	TT	GG	NC	GG	TT	TT	TT	TT	TT	TT	TT	TT	TT	NC	TT	GG	TT	GG	NC	TT	TT	TT	TT	TT	TT	TT	TT	TT	TT	TT	TT	TT	TT	TT	TT
7405	Bn-A10-p11376164	0.13	T/C	A10	12679112	TT	CC	TT	TT	TT	TT	CC	TT	CC	TT	TT	NC	CC	TT	CC	CC	TT	TT	TT	CC	TT	TT	CC	NC	CC	TT	NC	CC	CC	CC	CC	TT	NC	TT	CC	TT	TT	TT	CC	CC	TT	TT	TT	CC
7406	Bn-A10-p11403313	0.09	T/C	A10	12719449	TT	CC	NC	NC	NC	NC	TT	CC	TT	NC	CC	NC	TT	NC	NC	TT	NC	NC	NC	TT	NC	NC	NC	TT	TT	NC	TT	TT	TT	TT	TT	NC	NC	NC	CC	NC	NC	NC	CC	TT	NC	NC	NC	CC
7407	Bn-A08-p4954284	0.12	A/C	A10	12779959	AA	CC	AA	AA	AA	AA	AA	AA	AA	AA	AA	AA	AA	AA	NC	CC	AA	AA	AA	CC	AA	AA	AA	NC	AA	AA	CC	CC	CC	CC	CC	AA	AA	AA	AA	AA	AA	AA	AA	AA	AA	AA	AA	AA
7408	Bn-A08-p4876592	0.18	T/C	A10	12859117	TT	CC	CC	NC	CC	CC	TT	TT	TT	NC	TT	TT	TT	CC	NC	CC	CC	CC	CC	NC	CC	CC	NC	NC	TT	CC	TT	TT	NC	TT	TT	CC	TT	CC	TT	TT	TT	TT	TT	TT	CC	CC	NC	TT
7409	Bn-A10-p12984425	0.11	A/C	A10	13014203	AA	CC	AA	AA	AA	AA	AA	AA	CC	AA	AA	AA	AA	AA	AA	AA	AA	AA	AA	AA	AA	AA	AA	NC	AA	AA	CC	CC	NC	CC	CC	AA	CC	AA	AA	AA	AA	AA	AA	AA	AA	AA	AA	AA
7410	Bn-A10-p13009957	0.05	T/G	A10	13045343	TT	GG	GG	GG	GG	GG	TT	TT	GG	GG	NC	NC	GG	GG	GG	GG	GG	GG	GG	GG	GG	GG	GG	GG	TT	GG	GG	GG	GG	GG	GG	GG	GG	GG	GG	GG	GG	GG	GG	GG	GG	GG	GG	GG
7411	Bn-A10-p13016246	0.16	A/C	A10	13051662	AA	CC	AA	AA	AA	AA	CC	CC	CC	AA	NC	NC	AA	AA	AA	AA	AA	AA	AA	NC	AA	AA	AA	NC	CC	AA	CC	CC	NC	CC	CC	AA	AA	AA	AA	AA	AA	AA	AA	AA	AA	AA	AA	AA
7412	Bn-A10-p13031723	0.16	T/C	A10	13068019	TT	CC	TT	TT	TT	TT	TT	TT	CC	TT	NC	NC	CC	TT	NC	TT	TT	TT	TT	NC	TT	TT	NC	NC	TT	TT	CC	CC	CC	CC	CC	TT	CC	TT	CC	CC	CC	CC	CC	CC	TT	TT	CC	CC
7413	Bn-A10-p13038966	0.07	T/G	A10	13075062	TT	GG	TT	TT	TT	TT	TT	TT	TT	TT	NC	NC	GG	TT	NC	TT	TT	TT	TT	TT	TT	TT	NC	TT	TT	TT	TT	TT	TT	TT	TT	TT	TT	TT	GG	TT	TT	TT	GG	GG	TT	TT	NC	GG
7414	Bn-A10-p13051361	0.07	A/C	A10	13087166	AA	CC	CC	CC	CC	CC	CC	CC	CC	CC	NC	AA	AA	CC	NC	CC	CC	CC	CC	CC	CC	CC	NC	CC	CC	CC	CC	CC	CC	CC	CC	CC	CC	CC	AA	CC	CC	CC	AA	AA	CC	CC	NC	AA
7415	Bn-A10-p13079914	0.11	T/C	A10	13118946	TT	CC	CC	CC	CC	CC	CC	CC	CC	CC	CC	NC	TT	CC	NC	CC	CC	CC	CC	CC	CC	CC	CC	NC	CC	CC	TT	TT	TT	TT	TT	CC	CC	CC	TT	CC	CC	CC	TT	TT	CC	CC	NC	TT
7416	Bn-A10-p13164379	0.15	T/G	A10	13206109	TT	GG	TT	TT	GG	TT	GG	GG	GG	TT	GG	GG	GG	TT	NC	TT	TT	TT	TT	TT	TT	TT	NC	NC	GG	TT	GG	GG	GG	GG	GG	TT	GG	TT	GG	GG	GG	GG	GG	GG	TT	TT	GG	GG
7417	Bn-A10-p13165101	0.12	T/C	A10	13206843	TT	CC	CC	CC	CC	CC	CC	CC	TT	CC	CC	CC	CC	CC	CC	CC	CC	CC	CC	NC	CC	CC	CC	NC	CC	CC	TT	TT	TT	TT	TT	CC	CC	CC	NC	CC	CC	CC	CC	CC	CC	CC	CC	CC
7418	Bn-A10-p13169213	0.1	A/C	A10	13211063	AA	CC	AA	AA	CC	AA	CC	AA	CC	AA	NC	CC	CC	AA	NC	AA	AA	AA	AA	AA	AA	AA	NC	AA	CC	AA	NC	NC	NC	NC	NC	AA	CC	AA	CC	CC	CC	CC	CC	CC	AA	AA	CC	CC
7419	Bn-A10-p13192787	0.09	A/C	A10	13230911	AA	CC	CC	CC	AA	CC	AA	CC	AA	CC	NC	AA	NC	CC	AA	CC	CC	CC	CC	CC	CC	CC	NC	CC	AA	CC	CC	CC	NC	CC	CC	CC	AA	CC	NC	AA	AA	AA	AA	AA	CC	CC	AA	AA
7420	Bn-A10-p13205889	0.04	A/G	A10	13239211	AA	GG	AA	AA	GG	AA	AA	GG	AA	GG	NC	AA	NC	AA	AA	AA	AA	AA	AA	AA	AA	AA	AA	AA	AA	AA	NC	NC	NC	NC	NC	AA	AA	AA	AA	GG	GG	GG	AA	AA	AA	AA	NC	AA
7421	Bn-A10-p13207985	0.11	T/C	A10	13241181	TT	CC	CC	CC	NC	CC	CC	NC	CC	NC	CC	CC	TT	CC	CC	CC	CC	CC	CC	NC	CC	CC	CC	NC	CC	CC	TT	TT	TT	TT	TT	CC	CC	CC	NC	NC	NC	NC	CC	CC	CC	CC	CC	CC
7422	Bn-A10-p13216313	0.1	A/G	A10	13246077	AA	GG	AA	AA	AA	AA	AA	AA	AA	AA	AA	AA	GG	AA	AA	AA	AA	AA	AA	AA	AA	AA	AA	NC	AA	AA	GG	GG	GG	GG	GG	AA	AA	AA	NC	AA	AA	AA	AA	AA	AA	AA	AA	AA
7423	Bn-A10-p13218309	0.03	A/G	A10	13247663	AA	GG	GG	GG	AA	GG	GG	AA	GG	AA	NC	GG	GG	GG	GG	GG	GG	GG	GG	GG	GG	GG	GG	GG	GG	GG	GG	GG	GG	GG	GG	GG	GG	GG	GG	AA	AA	AA	GG	GG	GG	GG	NC	GG
7424	Bn-A10-p13218425	0.05	A/G	A10	13247879	AA	GG	GG	GG	GG	GG	GG	GG	GG	GG	GG	AA	GG	GG	NC	GG	GG	GG	GG	GG	GG	GG	GG	GG	GG	GG	GG	GG	GG	GG	GG	GG	GG	GG	NC	GG	GG	GG	AA	AA	GG	GG	NC	AA
7425	Bn-A10-p13299250	0.12	A/G	A10	13338036	AA	GG	AA	AA	GG	AA	AA	AA	AA	AA	AA	AA	GG	AA	AA	AA	AA	AA	AA	NC	AA	AA	AA	NC	AA	AA	GG	GG	NC	GG	GG	AA	AA	AA	NC	NC	AA	AA	AA	AA	AA	AA	AA	AA
7426	Bn-A10-p13321828	0.11	T/C	A10	13365950	TT	CC	CC	CC	TT	CC	TT	TT	TT	CC	TT	TT	CC	CC	NC	CC	CC	CC	CC	CC	CC	CC	NC	CC	TT	CC	CC	CC	NC	CC	CC	CC	TT	CC	NC	CC	CC	CC	TT	TT	CC	CC	NC	TT
7427	Bn-A10-p13327024	0.13	T/C	A10	13371778	TT	CC	CC	CC	CC	CC	CC	CC	CC	CC	TT	TT	TT	CC	NC	CC	CC	CC	CC	CC	CC	CC	CC	NC	CC	CC	TT	TT	NC	TT	TT	CC	CC	CC	TT	NC	CC	CC	TT	TT	CC	CC	NC	TT
7428	Bn-A10-p13330145	0.13	A/G	A10	13374866	AA	GG	AA	AA	GG	AA	GG	GG	GG	AA	GG	GG	AA	AA	NC	AA	AA	AA	AA	AA	AA	AA	AA	NC	GG	AA	GG	GG	NC	GG	GG	AA	GG	AA	GG	NC	AA	AA	GG	GG	AA	AA	NC	GG
7429	Bn-A10-p13330418	0.05	T/C	A10	13375129	TT	CC	TT	TT	TT	TT	TT	TT	TT	TT	TT	TT	TT	TT	TT	TT	TT	TT	TT	TT	TT	TT	TT	TT	TT	TT	TT	TT	TT	TT	TT	TT	TT	TT	TT	TT	TT	TT	TT	TT	TT	TT	TT	TT
7430	Bn-A10-p13335021	0.07	T/C	A10	13379913	TT	CC	CC	CC	TT	CC	TT	CC	TT	TT	CC	CC	CC	CC	CC	CC	CC	CC	CC	CC	CC	CC	CC	CC	TT	CC	CC	CC	NC	CC	CC	CC	TT	CC	CC	CC	CC	CC	CC	CC	CC	CC	CC	CC
7431	Bn-A10-p13343454	0.06	T/C	A10	13388686	TT	CC	CC	CC	CC	CC	CC	TT	CC	CC	CC	TT	CC	CC	NC	CC	CC	CC	CC	CC	CC	CC	CC	CC	CC	CC	CC	CC	NC	CC	CC	CC	TT	CC	NC	CC	CC	CC	TT	TT	CC	CC	CC	TT
7432	Bn-A10-p13358504	0.13	T/G	A10	13402362	TT	GG	TT	TT	TT	TT	TT	TT	TT	TT	TT	TT	TT	TT	TT	TT	TT	TT	TT	NC	TT	TT	TT	NC	TT	TT	GG	GG	GG	GG	GG	TT	TT	TT	NC	NC	TT	TT	TT	TT	TT	TT	TT	TT
7433	Bn-A10-p13364232	0.13	A/C	A10	13407775	AA	CC	CC	CC	AA	CC	AA	AA	AA	AA	AA	AA	AA	CC	NC	CC	CC	CC	CC	NC	CC	CC	NC	NC	AA	CC	AA	AA	AA	AA	AA	CC	AA	CC	AA	NC	CC	CC	AA	AA	CC	CC	NC	AA
7434	Bn-A10-p13375342	0.16	A/C	A10	13415801	AA	CC	CC	CC	AA	CC	AA	AA	AA	AA	AA	AA	AA	CC	NC	CC	CC	CC	CC	CC	CC	CC	CC	NC	AA	CC	AA	AA	AA	AA	AA	CC	AA	CC	AA	NC	CC	CC	AA	AA	CC	CC	NC	AA
7435	Bn-A10-p13387522	0.1	A/G	A10	13432127	AA	GG	AA	AA	AA	AA	AA	AA	GG	AA	NC	GG	AA	AA	NC	AA	AA	AA	AA	AA	AA	AA	NC	AA	AA	AA	AA	AA	NC	AA	AA	AA	AA	AA	NC	AA	AA	AA	GG	GG	AA	AA	NC	GG
7436	Bn-A10-p13390065	0.05	T/C	A10	13432977	TT	CC	CC	CC	CC	CC	CC	CC	TT	CC	NC	TT	CC	CC	NC	CC	CC	CC	CC	CC	CC	CC	CC	CC	CC	CC	CC	CC	NC	CC	CC	CC	CC	CC	NC	CC	CC	CC	TT	TT	CC	CC	NC	TT
7437	Bn-A10-p13396422	0.09	T/G	A10	13439009	TT	GG	TT	TT	GG	TT	GG	GG	TT	GG	GG	GG	GG	TT	GG	TT	TT	TT	TT	TT	TT	TT	NC	TT	TT	TT	TT	TT	TT	TT	TT	TT	TT	TT	NC	TT	TT	TT	GG	GG	TT	TT	NC	GG
7438	Bn-A10-p13447958	0.06	T/C	A10	13494308	TT	CC	CC	CC	TT	CC	CC	TT	CC	CC	NC	CC	TT	CC	CC	CC	CC	CC	CC	CC	CC	CC	CC	CC	TT	CC	CC	CC	NC	CC	CC	CC	TT	CC	CC	CC	CC	CC	CC	CC	CC	CC	CC	CC
7439	Bn-A10-p13447899	0.08	A/G	A10	13494349	AA	GG	GG	GG	AA	GG	GG	AA	GG	GG	NC	GG	AA	GG	GG	GG	GG	GG	GG	GG	GG	GG	GG	GG	AA	GG	GG	GG	NC	GG	GG	GG	AA	GG	GG	GG	GG	GG	GG	GG	GG	GG	GG	GG
7440	Bn-A10-p13455391	0.09	A/G	A10	13502412	AA	GG	AA	AA	GG	AA	AA	GG	AA	AA	NC	AA	GG	AA	AA	AA	AA	AA	AA	AA	AA	AA	AA	AA	GG	AA	AA	AA	AA	AA	AA	AA	GG	AA	AA	AA	AA	AA	AA	AA	AA	AA	AA	AA
7441	Bn-A10-p13471114	0.16	T/C	A10	13516844	TT	CC	TT	TT	CC	TT	TT	CC	TT	TT	NC	TT	CC	TT	TT	TT	TT	TT	TT	TT	TT	TT	TT	NC	CC	TT	CC	CC	NC	CC	CC	TT	CC	TT	NC	NC	TT	TT	TT	TT	TT	TT	TT	TT
7442	Bn-A10-p13473595	0.15	A/G	A10	13519026	AA	GG	GG	GG	AA	GG	GG	AA	AA	GG	NC	GG	AA	GG	GG	GG	GG	GG	GG	GG	GG	GG	GG	NC	AA	GG	AA	AA	AA	AA	AA	GG	AA	GG	NC	NC	GG	GG	GG	GG	GG	GG	GG	GG
7443	Bn-A10-p13474523	0.18	T/C	A10	13519955	TT	CC	CC	CC	TT	CC	CC	TT	TT	CC	NC	CC	TT	CC	CC	CC	CC	CC	CC	CC	CC	CC	CC	NC	TT	CC	TT	TT	TT	TT	TT	CC	TT	CC	NC	NC	CC	CC	CC	CC	CC	CC	CC	CC
7444	Bn-A10-p13479456	0.14	T/C	A10	13524108	TT	CC	TT	TT	CC	TT	TT	CC	CC	TT	NC	TT	TT	TT	TT	TT	TT	TT	TT	TT	TT	TT	TT	NC	TT	TT	CC	CC	CC	CC	CC	TT	CC	TT	NC	NC	TT	TT	TT	TT	TT	TT	TT	TT
7445	Bn-A10-p13508970	0.16	A/G	A10	13564911	AA	GG	GG	GG	AA	GG	GG	AA	NC	GG	AA	AA	AA	GG	NC	GG	GG	GG	GG	GG	AA	GG	GG	NC	GG	GG	AA	AA	AA	AA	AA	GG	GG	GG	AA	NC	GG	GG	AA	GG	GG	GG	NC	AA
7446	Bn-A10-p13659996	0.07	A/G	A10	13700573	AA	GG	GG	AA	GG	GG	GG	GG	AA	GG	GG	GG	GG	GG	GG	GG	GG	GG	GG	GG	GG	GG	GG	GG	GG	GG	GG	GG	NC	GG	GG	GG	GG	GG	GG	GG	GG	GG	GG	GG	GG	GG	GG	GG
7447	Bn-A10-p13710321	0.03	T/C	A10	13747935	TT	CC	CC	CC	TT	CC	CC	TT	CC	CC	CC	CC	CC	CC	CC	CC	CC	CC	CC	CC	CC	CC	CC	CC	CC	CC	CC	CC	NC	CC	CC	CC	CC	CC	CC	CC	CC	CC	CC	CC	CC	CC	CC	CC
7448	Bn-A10-p13734245	0.11	T/C	A10	13767388	TT	CC	CC	TT	TT	CC	TT	CC	TT	TT	CC	CC	CC	CC	CC	CC	CC	CC	TT	NC	CC	CC	CC	NC	CC	CC	TT	TT	NC	TT	TT	CC	CC	CC	TT	TT	TT	TT	CC	CC	CC	CC	NC	CC
7449	Bn-A10-p13739326	0.07	A/G	A10	13772757	AA	GG	GG	AA	AA	GG	AA	GG	GG	AA	GG	GG	GG	GG	GG	GG	GG	GG	AA	NC	GG	GG	GG	NC	GG	GG	AA	AA	AA	AA	AA	GG	GG	GG	AA	AA	AA	AA	GG	GG	GG	GG	NC	GG
7450	Bn-A10-p13758377	0.12	A/G	A10	13794281	AA	GG	GG	AA	AA	GG	AA	AA	AA	GG	NC	AA	AA	GG	NC	GG	GG	GG	GG	GG	AA	GG	NC	GG	GG	GG	GG	GG	GG	GG	GG	GG	AA	GG	NC	GG	GG	GG	AA	GG	GG	GG	NC	AA
7451	Bn-A10-p13788629	0.09	A/G	A10	13824021	AA	GG	AA	AA	AA	AA	AA	AA	GG	AA	AA	GG	AA	AA	NC	AA	AA	AA	AA	AA	GG	AA	NC	AA	AA	AA	AA	AA	AA	AA	AA	AA	AA	AA	AA	AA	AA	AA	GG	AA	AA	AA	NC	GG
7452	Bn-A10-p13789579	0.15	T/C	A10	13824971	TT	CC	CC	TT	CC	CC	CC	TT	TT	TT	NC	TT	TT	CC	NC	CC	CC	CC	CC	CC	TT	CC	NC	CC	CC	CC	CC	CC	CC	CC	CC	CC	TT	CC	NC	NC	TT	NC	TT	CC	CC	CC	NC	TT
7453	Bn-A10-p13817274	0.14	A/G	A10	13853979	AA	GG	AA	GG	AA	AA	AA	AA	GG	AA	AA	GG	AA	AA	NC	AA	AA	AA	AA	AA	GG	AA	NC	AA	AA	AA	AA	AA	AA	AA	AA	AA	AA	AA	AA	AA	AA	AA	GG	AA	AA	AA	NC	GG
7454	Bn-A10-p13818569	0.13	T/C	A10	13855272	TT	CC	CC	TT	TT	CC	CC	TT	TT	TT	NC	TT	CC	CC	NC	CC	CC	CC	CC	CC	TT	CC	CC	CC	CC	CC	CC	CC	NC	CC	CC	CC	CC	CC	NC	NC	TT	NC	TT	CC	CC	CC	NC	TT
7455	Bn-A10-p13875041	0.04	A/G	A10	13907185	AA	GG	AA	GG	GG	AA	AA	AA	AA	AA	AA	AA	AA	AA	AA	AA	AA	AA	AA	AA	AA	AA	AA	AA	AA	AA	AA	AA	AA	AA	AA	AA	AA	AA	AA	AA	AA	AA	AA	AA	AA	AA	AA	AA
7456	Bn-A10-p13882091	0.14	A/G	A10	13915902	AA	GG	AA	GG	AA	AA	GG	GG	GG	GG	AA	GG	AA	AA	NC	AA	AA	AA	AA	AA	GG	AA	NC	AA	AA	AA	AA	AA	AA	AA	AA	AA	GG	AA	NC	AA	AA	AA	GG	AA	AA	AA	NC	GG
7457	Bn-A10-p13995725	0.05	A/G	A10	13986367	AA	GG	AA	GG	NC	AA	AA	GG	GG	GG	AA	AA	AA	AA	AA	AA	AA	AA	AA	AA	AA	AA	AA	AA	AA	AA	AA	AA	NC	AA	AA	AA	AA	AA	NC	AA	AA	AA	AA	AA	AA	AA	AA	AA
7458	Bn-A10-p14012013	0.04	T/C	A10	13993399	TT	CC	TT	CC	TT	TT	TT	CC	CC	CC	TT	TT	TT	TT	TT	TT	TT	TT	TT	TT	TT	TT	TT	TT	TT	TT	TT	TT	TT	TT	TT	TT	TT	TT	NC	TT	TT	TT	TT	TT	TT	TT	TT	TT
7459	Bn-A10-p14097282	0.04	A/G	A10	14095811	AA	GG	AA	GG	AA	AA	AA	NC	GG	GG	AA	AA	NC	AA	AA	AA	AA	AA	AA	AA	AA	AA	AA	AA	AA	AA	AA	AA	AA	AA	AA	AA	AA	AA	NC	AA	AA	AA	AA	AA	AA	AA	AA	AA
7460	Bn-A10-p14109225	0.16	T/C	A10	14106853	TT	CC	CC	TT	CC	CC	CC	TT	TT	TT	CC	CC	TT	CC	CC	CC	CC	CC	CC	CC	CC	CC	CC	CC	CC	CC	CC	CC	CC	CC	CC	CC	CC	CC	NC	NC	CC	NC	CC	CC	CC	CC	CC	CC
7461	Bn-A10-p14119100	0.05	A/G	A10	14112990	AA	GG	GG	GG	GG	GG	GG	AA	GG	GG	GG	GG	AA	GG	GG	GG	GG	GG	GG	GG	GG	GG	GG	GG	GG	GG	GG	GG	NC	GG	GG	GG	GG	GG	GG	GG	GG	GG	GG	GG	GG	GG	GG	GG
7462	Bn-A10-p14119507	0.04	T/C	A10	14113397	TT	CC	TT	TT	TT	TT	TT	CC	CC	CC	TT	TT	CC	TT	TT	TT	TT	TT	TT	TT	TT	TT	TT	TT	TT	TT	TT	TT	TT	TT	TT	TT	TT	TT	NC	TT	TT	TT	TT	TT	TT	TT	TT	TT
7463	Bn-A10-p14160561	0.08	T/G	A10	14156549	TT	GG	TT	GG	TT	TT	TT	GG	GG	GG	TT	TT	TT	TT	TT	TT	TT	TT	TT	TT	TT	TT	TT	TT	TT	TT	TT	TT	TT	TT	TT	TT	GG	TT	NC	TT	TT	TT	TT	TT	TT	TT	TT	TT
7464	Bn-A10-p14307417	0.08	T/G	A10	14244463	TT	GG	GG	TT	GG	GG	GG	GG	TT	GG	NC	TT	GG	GG	NC	GG	GG	GG	GG	GG	TT	GG	GG	GG	GG	GG	GG	GG	GG	GG	GG	GG	GG	GG	NC	GG	GG	GG	TT	GG	GG	GG	GG	TT
7465	Bn-A10-p14334390	0.08	T/G	A10	14271168	TT	GG	TT	TT	TT	TT	TT	TT	GG	TT	TT	TT	TT	TT	TT	TT	TT	TT	TT	TT	TT	TT	TT	TT	TT	TT	TT	TT	TT	TT	TT	TT	TT	TT	TT	TT	TT	NC	TT	TT	TT	TT	NC	TT
7466	Bn-A10-p14365581	0.08	T/C	A10	14309112	TT	CC	TT	TT	TT	TT	TT	TT	TT	TT	TT	CC	CC	TT	NC	TT	TT	TT	TT	TT	CC	TT	NC	TT	TT	TT	TT	TT	TT	TT	TT	TT	TT	TT	TT	NC	CC	TT	CC	TT	TT	TT	TT	CC
7467	Bn-A10-p14433226	0.06	A/C	A10	14380109	AA	CC	AA	CC	CC	AA	AA	AA	CC	CC	CC	AA	AA	AA	AA	AA	AA	AA	AA	AA	AA	AA	AA	AA	AA	AA	AA	AA	NC	AA	AA	AA	CC	AA	AA	AA	AA	NC	AA	CC	AA	AA	CC	AA
7468	Bn-A10-p14524788	0.08	T/G	A10	14458210	TT	GG	TT	TT	TT	TT	TT	TT	NC	TT	TT	GG	TT	TT	NC	TT	TT	TT	TT	TT	GG	TT	NC	TT	TT	TT	TT	TT	TT	TT	TT	TT	GG	TT	NC	GG	GG	TT	GG	TT	TT	TT	TT	GG
7469	Bn-A10-p14525063	0.09	T/C	A10	14458385	TT	CC	TT	CC	TT	TT	TT	TT	NC	TT	TT	CC	TT	TT	NC	TT	TT	TT	TT	TT	CC	TT	NC	TT	TT	TT	TT	TT	TT	TT	TT	TT	CC	TT	NC	CC	CC	TT	CC	TT	TT	TT	TT	CC
7470	Bn-A10-p14526228	0.06	T/G	A10	14459551	TT	GG	GG	TT	GG	GG	GG	GG	NC	GG	GG	GG	GG	GG	GG	GG	GG	GG	GG	GG	GG	GG	GG	GG	GG	GG	GG	GG	GG	GG	GG	GG	TT	GG	NC	GG	GG	GG	GG	GG	GG	GG	GG	GG
7471	Bn-A10-p14526289	0.05	A/C	A10	14459712	AA	CC	CC	CC	CC	CC	CC	CC	NC	CC	CC	CC	CC	CC	CC	CC	CC	CC	CC	CC	CC	CC	CC	CC	CC	CC	CC	CC	CC	CC	CC	CC	AA	CC	NC	CC	CC	CC	CC	CC	CC	CC	CC	CC
7472	Bn-A10-p14545046	0.04	T/C	A10	14485295	TT	CC	CC	CC	CC	CC	CC	CC	CC	CC	CC	CC	CC	CC	CC	CC	CC	CC	CC	CC	CC	CC	CC	CC	CC	CC	CC	CC	CC	CC	CC	CC	TT	CC	CC	CC	CC	CC	CC	CC	CC	CC	CC	CC
7473	Bn-A10-p14547767	0.07	T/C	A10	14488020	TT	CC	TT	CC	TT	TT	TT	TT	CC	TT	NC	CC	TT	TT	NC	TT	TT	TT	TT	TT	CC	TT	NC	TT	TT	TT	TT	TT	TT	TT	TT	TT	TT	TT	CC	CC	CC	NC	CC	TT	TT	TT	NC	CC
7474	Bn-A10-p14566765	0.06	T/C	A10	14520132	TT	CC	TT	CC	TT	TT	TT	TT	CC	TT	NC	CC	TT	TT	NC	TT	TT	TT	TT	TT	CC	TT	NC	TT	TT	TT	TT	TT	TT	TT	TT	TT	TT	TT	CC	CC	CC	NC	CC	TT	TT	TT	NC	CC
7475	Bn-A10-p14638980	0.03	T/C	A10	14592601	TT	CC	CC	TT	CC	CC	CC	CC	CC	CC	CC	CC	CC	CC	CC	CC	CC	CC	CC	CC	CC	CC	CC	CC	CC	CC	CC	CC	NC	CC	CC	CC	CC	CC	CC	CC	CC	CC	CC	CC	CC	CC	CC	CC
7476	Bn-A10-p14647792	0.11	T/C	A10	14601557	TT	CC	TT	CC	TT	TT	TT	TT	CC	TT	TT	CC	TT	TT	NC	TT	TT	TT	TT	TT	CC	TT	NC	TT	TT	TT	TT	TT	TT	TT	TT	TT	TT	TT	CC	NC	TT	NC	CC	TT	TT	TT	NC	CC
7477	Bn-A10-p14657534	0.09	T/C	A10	14611936	TT	CC	CC	TT	CC	CC	CC	CC	TT	CC	CC	TT	CC	CC	NC	CC	CC	CC	CC	CC	TT	CC	CC	CC	CC	CC	CC	CC	CC	CC	CC	CC	CC	CC	TT	NC	CC	CC	TT	CC	CC	CC	NC	TT
7478	Bn-A10-p14664967	0.09	T/G	A10	14620502	TT	GG	GG	TT	TT	GG	GG	GG	TT	TT	GG	GG	GG	GG	GG	GG	GG	GG	GG	GG	GG	GG	GG	GG	GG	GG	GG	GG	NC	GG	GG	GG	GG	GG	NC	NC	GG	GG	GG	TT	GG	GG	NC	GG
7479	Bn-A10-p14697526	0.08	T/C	A10	14653737	TT	CC	TT	TT	TT	TT	TT	TT	TT	TT	TT	CC	TT	TT	NC	TT	TT	TT	TT	TT	CC	TT	TT	TT	TT	TT	TT	TT	TT	TT	TT	TT	TT	TT	NC	TT	TT	TT	CC	TT	TT	TT	TT	CC
7480	Bn-A10-p14731907	0.04	T/G	A10	14687450	TT	GG	TT	TT	TT	TT	TT	TT	GG	TT	TT	TT	TT	TT	TT	TT	TT	TT	TT	TT	TT	TT	TT	TT	TT	TT	TT	TT	TT	TT	TT	TT	TT	TT	NC	NC	TT	NC	TT	TT	TT	TT	NC	TT
7481	Bn-A10-p14756285	0.11	A/C	A10	14708940	AA	CC	AA	CC	CC	AA	CC	AA	CC	CC	NC	CC	AA	AA	NC	AA	AA	AA	AA	AA	CC	AA	NC	AA	AA	AA	AA	AA	CC	CC	AA	AA	AA	AA	CC	NC	AA	AA	CC	CC	AA	AA	AA	CC
7482	Bn-A10-p14772012	0.02	T/C	A10	14724785	TT	CC	TT	TT	TT	TT	TT	TT	CC	TT	TT	TT	TT	TT	TT	TT	TT	TT	TT	TT	TT	TT	TT	TT	TT	TT	TT	TT	TT	TT	TT	TT	TT	TT	NC	NC	TT	TT	TT	TT	TT	TT	TT	TT
7483	Bn-A10-p14787722	0.11	T/G	A10	14742300	TT	GG	TT	TT	GG	TT	TT	TT	GG	TT	NC	GG	NC	TT	NC	TT	TT	TT	TT	TT	GG	TT	NC	TT	TT	TT	TT	TT	GG	GG	TT	TT	GG	TT	GG	NC	TT	TT	GG	TT	TT	TT	TT	GG
7484	Bn-A10-p14794217	0.1	T/C	A10	14747141	TT	CC	TT	CC	CC	TT	TT	CC	CC	TT	CC	CC	CC	TT	NC	TT	TT	TT	TT	TT	CC	TT	CC	TT	CC	TT	TT	TT	NC	CC	NC	TT	CC	TT	CC	CC	CC	CC	CC	TT	TT	TT	CC	CC
7485	Bn-A10-p14809234	0.09	T/C	A10	14761821	TT	CC	TT	TT	TT	TT	TT	CC	TT	TT	NC	TT	NC	TT	TT	TT	TT	TT	TT	TT	CC	TT	CC	TT	CC	TT	TT	TT	CC	CC	TT	TT	TT	TT	TT	NC	CC	CC	TT	TT	TT	TT	CC	TT
7486	Bn-A10-p14809502	0.05	A/G	A10	14762090	AA	GG	AA	GG	AA	AA	AA	AA	AA	AA	AA	AA	AA	AA	AA	AA	AA	AA	AA	AA	AA	AA	AA	AA	AA	AA	AA	AA	AA	AA	AA	AA	AA	AA	AA	AA	AA	AA	AA	AA	AA	AA	AA	AA
7487	Bn-A10-p14834518	0.09	T/C	A10	14782374	TT	CC	TT	TT	TT	TT	TT	TT	TT	TT	NC	TT	NC	TT	TT	TT	TT	TT	TT	TT	CC	TT	TT	TT	TT	TT	TT	TT	NC	CC	TT	TT	TT	TT	TT	TT	TT	TT	TT	TT	TT	TT	TT	TT
7488	Bn-A10-p14872849	0.02	A/G	A10	14809986	AA	GG	NC	NC	NC	NC	NC	NC	NC	NC	NC	GG	NC	NC	GG	NC	NC	NC	NC	GG	GG	GG	GG	NC	GG	GG	GG	NC	NC	GG	NC	NC	NC	NC	GG	GG	NC	NC	GG	NC	GG	NC	NC	GG
7489	Bn-A10-p14883536	0.11	T/C	A10	14820985	TT	CC	TT	CC	TT	TT	TT	TT	CC	TT	CC	CC	TT	TT	NC	TT	TT	TT	TT	TT	CC	TT	NC	TT	TT	TT	TT	TT	NC	CC	TT	TT	CC	TT	CC	NC	TT	TT	CC	TT	TT	TT	TT	CC
7490	Bn-A10-p14914898	0.04	T/G	A10	14852927	TT	GG	GG	GG	GG	GG	GG	GG	GG	GG	NC	GG	GG	GG	GG	GG	GG	GG	GG	GG	GG	GG	GG	GG	GG	GG	GG	GG	GG	GG	GG	GG	GG	GG	GG	GG	GG	GG	GG	GG	GG	GG	GG	GG
7491	Bn-A10-p14918537	0.11	T/C	A10	14855718	TT	CC	TT	CC	TT	TT	TT	CC	TT	TT	TT	TT	CC	TT	TT	TT	TT	TT	TT	TT	TT	TT	CC	TT	CC	TT	TT	TT	TT	TT	TT	TT	CC	TT	NC	CC	CC	CC	TT	TT	TT	TT	CC	TT
7492	Bn-A10-p14928362	0.05	A/G	A10	14865569	AA	GG	NC	GG	AA	NC	NC	GG	NC	NC	NC	GG	GG	NC	GG	NC	NC	NC	NC	NC	GG	NC	GG	NC	GG	NC	NC	NC	GG	GG	NC	NC	GG	NC	GG	GG	GG	GG	GG	NC	NC	NC	GG	GG
7493	Bn-A10-p14958522	0.1	T/C	A10	14894764	TT	CC	CC	TT	TT	CC	CC	TT	CC	CC	NC	TT	TT	CC	NC	CC	CC	CC	CC	CC	TT	CC	TT	CC	TT	CC	CC	CC	NC	TT	CC	CC	TT	CC	TT	TT	TT	TT	TT	CC	CC	CC	TT	TT
7494	Bn-A10-p14962307	0.08	A/G	A10	14897269	AA	GG	GG	GG	AA	GG	GG	GG	GG	GG	NC	AA	AA	GG	NC	GG	GG	GG	GG	GG	AA	GG	NC	GG	GG	GG	GG	GG	AA	AA	GG	GG	GG	GG	NC	GG	GG	GG	AA	GG	GG	GG	GG	AA
7495	Bn-scaff_17109_2-p79906	0.11	T/C	A10	14916861	TT	CC	TT	TT	TT	TT	TT	TT	TT	TT	CC	TT	TT	TT	TT	TT	TT	TT	TT	TT	TT	TT	TT	TT	TT	TT	TT	TT	NC	TT	NC	TT	TT	TT	TT	TT	TT	TT	TT	TT	TT	NC	TT	TT
7496	Bn-A10-p14994341	0.08	T/C	A10	14938390	TT	CC	TT	TT	TT	TT	TT	CC	TT	TT	TT	TT	TT	TT	TT	TT	TT	TT	TT	TT	TT	TT	NC	TT	CC	TT	TT	TT	TT	TT	TT	TT	CC	TT	NC	CC	CC	CC	TT	TT	TT	TT	CC	TT
7497	Bn-A10-p15021776	0.05	T/C	A10	14967178	TT	CC	CC	CC	CC	CC	CC	CC	CC	CC	NC	CC	NC	CC	CC	CC	CC	CC	CC	CC	CC	CC	CC	CC	CC	CC	TT	TT	CC	CC	CC	CC	CC	CC	CC	CC	CC	CC	CC	CC	CC	CC	CC	CC
7498	Bn-A10-p15022346	0.05	A/G	A10	14967747	AA	GG	GG	GG	GG	GG	GG	GG	GG	GG	NC	GG	NC	GG	GG	GG	GG	GG	GG	GG	GG	GG	GG	GG	GG	GG	AA	AA	GG	GG	GG	GG	GG	GG	GG	GG	GG	GG	GG	GG	GG	GG	GG	GG
7499	Bn-A10-p15052185	0.09	A/C	A10	14999053	AA	CC	AA	AA	AA	AA	AA	AA	AA	AA	CC	CC	NC	AA	NC	AA	AA	AA	AA	AA	CC	AA	NC	AA	AA	AA	AA	AA	CC	CC	AA	AA	AA	AA	NC	AA	AA	AA	CC	AA	AA	AA	AA	CC
7500	Bn-A10-p15071464	0.07	T/C	A10	15018529	TT	CC	CC	CC	CC	CC	CC	CC	CC	CC	TT	TT	NC	CC	NC	CC	CC	CC	CC	CC	TT	CC	CC	CC	CC	CC	CC	CC	NC	TT	CC	CC	CC	CC	NC	CC	CC	CC	TT	CC	CC	CC	CC	TT
7501	Bn-A10-p15078945	0.08	A/G	A10	15026329	AA	GG	AA	AA	AA	AA	AA	GG	AA	AA	AA	AA	NC	AA	AA	AA	AA	AA	AA	AA	AA	AA	NC	AA	GG	AA	AA	AA	AA	AA	AA	AA	GG	AA	NC	GG	GG	GG	AA	AA	AA	AA	GG	AA
7502	Bn-A10-p15083548	0.09	T/G	A10	15027703	TT	GG	TT	TT	TT	TT	TT	GG	TT	TT	TT	TT	NC	TT	TT	TT	TT	TT	TT	TT	TT	TT	NC	TT	GG	TT	TT	TT	TT	TT	TT	TT	GG	TT	NC	GG	GG	GG	TT	TT	TT	TT	GG	TT
7503	Bn-A10-p15106056	0.1	A/G	A10	15049382	AA	GG	GG	GG	GG	GG	GG	GG	GG	GG	AA	AA	GG	GG	NC	GG	GG	GG	GG	GG	AA	GG	NC	GG	GG	GG	GG	GG	AA	AA	GG	GG	GG	GG	NC	GG	GG	GG	AA	GG	GG	GG	GG	AA
7504	Bn-A10-p15108947	0.09	A/G	A10	15052875	AA	GG	GG	AA	AA	GG	GG	AA	GG	GG	GG	GG	GG	GG	GG	GG	GG	GG	GG	GG	GG	GG	NC	GG	AA	GG	AA	AA	NC	GG	GG	GG	AA	GG	NC	AA	AA	AA	GG	GG	GG	GG	AA	GG
7505	Bn-A10-p15110849	0.09	A/C	A10	15054779	AA	CC	CC	AA	AA	CC	CC	AA	CC	CC	NC	AA	CC	CC	NC	CC	CC	CC	CC	CC	AA	CC	AA	CC	AA	CC	CC	CC	AA	AA	CC	CC	AA	CC	AA	AA	AA	AA	AA	CC	CC	CC	AA	AA
7506	Bn-A10-p15114259	0.06	A/C	A10	15058002	AA	CC	CC	AA	CC	CC	CC	AA	CC	CC	NC	AA	CC	CC	NC	CC	CC	CC	CC	CC	AA	CC	AA	CC	AA	CC	CC	CC	AA	NC	CC	CC	AA	CC	AA	AA	AA	AA	AA	CC	CC	CC	AA	AA
7507	Bn-A10-p15156277	0.1	A/C	A10	15089208	AA	CC	CC	CC	AA	CC	CC	CC	CC	CC	AA	AA	NC	CC	NC	CC	CC	CC	CC	CC	AA	CC	NC	CC	CC	CC	CC	CC	AA	AA	CC	CC	CC	CC	NC	CC	CC	CC	AA	CC	CC	CC	CC	AA
7508	Bn-A10-p15167470	0.03	T/C	A10	15100342	TT	CC	TT	TT	TT	TT	TT	TT	TT	TT	NC	TT	NC	TT	TT	TT	TT	TT	TT	TT	TT	TT	TT	TT	TT	TT	TT	TT	TT	NC	NC	TT	TT	TT	TT	TT	TT	TT	TT	TT	TT	TT	TT	TT
7509	Bn-A10-p16448121	0.12	T/C	A10	15146823	TT	CC	TT	TT	CC	NC	CC	CC	TT	TT	TT	TT	NC	TT	TT	TT	CC	CC	TT	TT	TT	NC	NC	TT	CC	CC	TT	TT	NC	TT	TT	CC	CC	TT	NC	CC	CC	CC	TT	CC	CC	TT	CC	TT
7510	Bn-A10-p16433241	0.13	A/G	A10	15158262	AA	GG	AA	GG	AA	NC	GG	GG	AA	AA	NC	AA	NC	AA	AA	AA	GG	GG	AA	AA	AA	AA	NC	AA	GG	GG	AA	AA	AA	AA	AA	GG	GG	AA	NC	GG	GG	GG	AA	GG	GG	AA	GG	AA
7511	Bn-A10-p16433338	0.12	A/G	A10	15158265	AA	GG	GG	NC	GG	NC	AA	AA	GG	GG	NC	GG	NC	GG	GG	GG	AA	AA	GG	GG	GG	GG	NC	GG	AA	AA	GG	GG	NC	GG	GG	AA	AA	GG	NC	AA	AA	AA	GG	AA	AA	GG	AA	GG
7512	Bn-A10-p16421672	0.04	T/G	A10	15167035	TT	GG	TT	TT	TT	TT	TT	TT	TT	TT	TT	TT	NC	TT	TT	TT	TT	TT	TT	TT	TT	TT	TT	TT	TT	TT	TT	TT	TT	TT	TT	TT	TT	TT	TT	TT	TT	TT	TT	TT	TT	TT	TT	TT
7513	Bn-A10-p16405686	0.08	T/C	A10	15183535	TT	CC	TT	CC	TT	TT	TT	TT	TT	TT	NC	CC	NC	TT	NC	TT	TT	TT	TT	TT	CC	TT	NC	TT	TT	TT	TT	TT	CC	CC	TT	TT	TT	TT	NC	TT	TT	TT	CC	TT	TT	TT	TT	CC
7514	Bn-A10-p16401982	0.13	A/G	A10	15191185	AA	GG	GG	AA	GG	AA	AA	AA	GG	GG	AA	AA	NC	GG	NC	GG	AA	AA	AA	AA	AA	GG	AA	AA	AA	AA	AA	AA	AA	AA	AA	AA	AA	GG	AA	AA	AA	AA	AA	GG	AA	GG	AA	AA
7515	Bn-A10-p16357479	0.12	A/G	A10	15237492	AA	GG	GG	AA	GG	AA	AA	AA	GG	GG	NC	AA	AA	GG	NC	GG	AA	AA	AA	AA	AA	GG	AA	AA	AA	AA	AA	AA	AA	AA	AA	AA	GG	GG	AA	AA	AA	AA	AA	GG	AA	GG	AA	AA
7516	Bn-A10-p16336708	0.08	A/G	A10	15252559	AA	GG	AA	AA	NC	AA	AA	AA	AA	AA	NC	GG	AA	AA	NC	AA	AA	AA	AA	AA	GG	AA	NC	AA	AA	AA	NC	NC	NC	GG	AA	AA	AA	AA	AA	AA	AA	AA	GG	AA	AA	AA	AA	GG
7517	Bn-A10-p16326058	0.04	T/C	A10	15262557	TT	CC	CC	CC	CC	CC	CC	CC	CC	CC	TT	NC	CC	CC	CC	CC	CC	CC	CC	CC	NC	CC	CC	CC	CC	CC	CC	CC	NC	CC	CC	CC	CC	CC	CC	CC	CC	CC	NC	TT	CC	CC	CC	NC
7518	Bn-A10-p16312405	0.14	T/C	A10	15279545	TT	CC	CC	TT	TT	TT	TT	TT	CC	CC	TT	TT	TT	CC	NC	CC	TT	TT	TT	TT	TT	CC	TT	TT	TT	TT	TT	TT	NC	TT	TT	TT	CC	CC	TT	NC	CC	TT	TT	TT	TT	CC	TT	TT
7519	Bn-A10-p16296069	0.15	T/G	A10	15295974	TT	GG	TT	TT	NC	NC	NC	NC	TT	TT	NC	GG	GG	TT	NC	TT	NC	NC	NC	NC	GG	TT	GG	NC	NC	NC	NC	NC	NC	NC	NC	NC	TT	TT	NC	TT	TT	NC	GG	TT	NC	TT	NC	GG
7520	Bn-A10-p16240958	0.03	A/G	A10	15342196	AA	GG	AA	AA	AA	NC	NC	NC	AA	AA	NC	AA	AA	AA	AA	AA	NC	NC	NC	NC	AA	AA	NC	NC	NC	NC	AA	AA	AA	NC	NC	NC	AA	AA	AA	AA	AA	NC	AA	AA	NC	AA	NC	AA
7521	Bn-A10-p16224024	0.09	A/C	A10	15354474	AA	CC	CC	CC	CC	CC	CC	CC	CC	CC	AA	CC	CC	CC	CC	CC	CC	CC	CC	CC	AA	CC	CC	CC	CC	CC	CC	CC	NC	CC	CC	CC	CC	CC	CC	CC	CC	CC	CC	CC	CC	CC	CC	CC
7522	Bn-A10-p16215165	0.08	A/G	A10	15363323	AA	GG	NC	AA	AA	AA	AA	AA	NC	NC	NC	GG	NC	NC	GG	NC	AA	AA	AA	AA	AA	NC	NC	AA	AA	AA	GG	GG	AA	AA	AA	AA	NC	NC	NC	AA	NC	AA	GG	GG	AA	NC	AA	GG
7523	Bn-A10-p16190708	0.08	T/C	A10	15381832	TT	CC	TT	TT	NC	TT	TT	TT	TT	TT	CC	CC	TT	TT	CC	TT	TT	TT	TT	TT	CC	TT	NC	TT	TT	TT	CC	CC	NC	TT	TT	TT	NC	NC	NC	TT	TT	TT	CC	CC	TT	NC	TT	CC
7524	Bn-A10-p16185535	0.11	T/C	A10	15386979	TT	CC	CC	TT	TT	TT	TT	TT	CC	CC	NC	CC	NC	CC	CC	CC	TT	TT	TT	TT	CC	CC	NC	TT	TT	TT	CC	CC	NC	TT	TT	TT	CC	CC	NC	NC	CC	TT	CC	CC	TT	CC	TT	CC
7525	Bn-A10-p16162575	0.08	A/G	A10	15402588	AA	GG	AA	GG	AA	AA	AA	AA	AA	AA	NC	GG	NC	AA	NC	AA	AA	AA	AA	AA	GG	AA	NC	AA	AA	AA	AA	AA	NC	AA	AA	AA	AA	AA	NC	AA	AA	AA	GG	GG	AA	AA	AA	GG
7526	Bn-A10-p16142232	0.11	A/G	A10	15420230	AA	GG	NC	AA	AA	NC	AA	AA	NC	NC	GG	GG	NC	NC	GG	NC	AA	AA	GG	GG	GG	NC	NC	GG	AA	AA	AA	AA	GG	GG	GG	AA	NC	NC	NC	AA	NC	AA	GG	GG	AA	NC	AA	GG
7527	Bn-A10-p16102918	0.08	T/G	A10	15458432	TT	GG	TT	TT	TT	TT	TT	TT	TT	TT	GG	GG	TT	TT	NC	TT	TT	TT	TT	TT	GG	TT	NC	TT	TT	TT	TT	TT	NC	TT	TT	TT	TT	TT	NC	TT	TT	TT	GG	GG	TT	TT	TT	GG
7528	Bn-A10-p16074706	0.12	A/G	A10	15489105	AA	GG	AA	AA	AA	NC	GG	GG	AA	AA	NC	GG	AA	AA	NC	AA	GG	GG	AA	AA	GG	AA	GG	AA	GG	GG	AA	AA	NC	AA	AA	GG	AA	AA	GG	NC	AA	GG	GG	GG	GG	AA	GG	GG
7529	Bn-A10-p16071525	0.02	A/G	A10	15492185	AA	GG	AA	NC	AA	AA	AA	AA	AA	AA	AA	AA	AA	AA	AA	AA	AA	AA	AA	AA	AA	AA	AA	AA	AA	AA	AA	AA	AA	AA	AA	AA	AA	AA	AA	AA	AA	AA	AA	AA	AA	AA	AA	AA
7530	Bn-A10-p16063158	0.06	T/C	A10	15500781	TT	CC	CC	TT	CC	CC	CC	CC	CC	CC	CC	CC	TT	CC	CC	CC	CC	CC	CC	CC	CC	CC	CC	CC	CC	CC	CC	CC	NC	CC	CC	CC	CC	CC	CC	CC	CC	CC	CC	CC	CC	CC	CC	CC
7531	Bn-A10-p16061207	0.07	T/G	A10	15502733	TT	GG	TT	NC	TT	TT	TT	TT	TT	TT	GG	GG	GG	TT	NC	TT	TT	TT	TT	TT	GG	TT	NC	TT	TT	TT	TT	TT	NC	TT	TT	TT	TT	TT	NC	TT	TT	TT	GG	GG	TT	TT	TT	GG
7532	Bn-A10-p16060706	0.06	A/G	A10	15503233	AA	GG	AA	GG	AA	AA	AA	AA	AA	AA	AA	AA	GG	AA	AA	AA	AA	AA	AA	AA	AA	AA	AA	AA	AA	AA	AA	AA	AA	AA	AA	AA	AA	AA	AA	AA	AA	AA	AA	AA	AA	AA	AA	AA
7533	Bn-A10-p16037268	0.15	T/C	A10	15526935	TT	CC	CC	CC	CC	TT	TT	TT	CC	CC	TT	TT	CC	CC	NC	CC	TT	TT	TT	TT	TT	CC	TT	TT	TT	TT	CC	CC	TT	TT	TT	TT	CC	CC	TT	NC	CC	TT	TT	TT	TT	CC	TT	TT
7534	Bn-A10-p16032125	0.11	A/G	A10	15534112	AA	GG	AA	AA	AA	NC	AA	AA	AA	AA	NC	AA	AA	AA	AA	AA	AA	AA	GG	GG	AA	AA	AA	GG	AA	AA	AA	AA	NC	GG	GG	AA	AA	AA	AA	AA	AA	AA	AA	AA	AA	AA	AA	AA
7535	Bn-A10-p16030644	0.05	T/C	A10	15535565	TT	CC	CC	CC	TT	CC	CC	CC	CC	CC	CC	CC	CC	CC	CC	CC	CC	CC	CC	CC	CC	CC	CC	CC	CC	CC	CC	CC	CC	CC	CC	CC	CC	CC	CC	CC	CC	CC	CC	CC	CC	CC	CC	CC
7536	Bn-A10-p16021831	0.12	T/C	A10	15545483	TT	CC	CC	TT	TT	NC	CC	CC	CC	CC	TT	CC	CC	CC	CC	CC	CC	CC	TT	TT	TT	CC	CC	TT	CC	CC	CC	CC	TT	TT	TT	CC	CC	CC	CC	CC	CC	CC	CC	TT	CC	CC	CC	CC
7537	Bn-A10-p15997448	0.14	A/G	A10	15568907	AA	GG	GG	AA	GG	NC	GG	GG	GG	GG	AA	AA	GG	GG	NC	GG	GG	GG	AA	AA	AA	GG	GG	AA	GG	GG	GG	GG	AA	AA	AA	GG	GG	GG	GG	GG	GG	GG	AA	GG	GG	GG	GG	AA
7538	Bn-A10-p15977416	0.11	A/G	A10	15579812	AA	GG	AA	AA	AA	AA	AA	AA	AA	AA	NC	GG	AA	AA	NC	AA	AA	AA	AA	AA	GG	AA	NC	AA	AA	AA	AA	AA	NC	AA	AA	AA	AA	AA	NC	AA	AA	AA	GG	GG	AA	AA	AA	GG
7539	Bn-A10-p15975142	0.08	T/C	A10	15581988	TT	CC	TT	TT	TT	TT	TT	TT	TT	TT	NC	CC	TT	TT	NC	TT	TT	TT	TT	TT	CC	TT	NC	NC	TT	TT	TT	TT	NC	TT	TT	TT	TT	TT	NC	TT	TT	TT	CC	CC	TT	TT	TT	CC
7540	Bn-A10-p15967013	0.09	A/C	A10	15593685	AA	CC	AA	AA	AA	AA	AA	AA	AA	AA	NC	CC	AA	AA	NC	AA	AA	AA	AA	AA	CC	AA	NC	AA	AA	AA	AA	AA	NC	AA	AA	AA	AA	AA	NC	AA	AA	AA	CC	CC	AA	AA	AA	CC
7541	Bn-A10-p15955591	0.11	T/C	A10	15610599	TT	CC	CC	CC	CC	NC	TT	TT	CC	CC	CC	CC	CC	CC	CC	CC	TT	TT	CC	CC	CC	CC	TT	CC	TT	TT	CC	CC	CC	CC	CC	TT	CC	CC	NC	NC	CC	TT	CC	TT	TT	CC	TT	CC
7542	Bn-A10-p15903564	0.09	T/G	A10	15655384	TT	GG	GG	GG	GG	NC	GG	GG	GG	GG	NC	GG	GG	GG	GG	GG	GG	GG	TT	TT	GG	GG	GG	TT	GG	GG	GG	GG	NC	TT	TT	GG	GG	GG	GG	GG	GG	GG	GG	GG	GG	GG	GG	GG
7543	Bn-A10-p15901873	0.09	A/G	A10	15656774	AA	GG	AA	AA	AA	NC	AA	AA	AA	AA	NC	AA	AA	AA	AA	AA	AA	AA	GG	GG	AA	AA	AA	GG	AA	AA	AA	AA	NC	GG	GG	AA	AA	AA	AA	AA	AA	AA	AA	AA	AA	AA	AA	AA
7544	Bn-A10-p15894501	0.17	T/C	A10	15669814	TT	CC	CC	CC	CC	TT	TT	TT	CC	CC	NC	TT	CC	CC	NC	CC	TT	TT	TT	TT	TT	CC	TT	TT	TT	TT	TT	TT	TT	TT	TT	TT	CC	CC	TT	NC	CC	TT	TT	TT	TT	CC	TT	TT
7545	Bn-scaff_17750_1-p1163128	0.11	A/C	A10	15686296	AA	CC	AA	CC	CC	CC	CC	NC	AA	NC	NC	AA	AA	AA	AA	AA	CC	CC	NC	NC	AA	AA	NC	NC	CC	CC	AA	AA	NC	NC	NC	CC	AA	AA	NC	NC	AA	AA	AA	AA	CC	AA	AA	AA
7546	Bn-A10-p15864056	0.1	T/G	A10	15694925	TT	GG	GG	GG	GG	GG	GG	GG	GG	GG	NC	TT	GG	GG	NC	GG	GG	GG	GG	GG	TT	GG	GG	GG	GG	GG	TT	TT	NC	GG	GG	GG	GG	GG	NC	GG	GG	TT	TT	TT	GG	GG	TT	TT
7547	Bn-A10-p15863143	0.12	T/G	A10	15695939	TT	GG	GG	GG	GG	GG	GG	GG	GG	GG	NC	TT	GG	GG	NC	GG	GG	GG	GG	GG	TT	GG	NC	GG	GG	GG	TT	TT	GG	GG	GG	GG	GG	GG	NC	GG	GG	TT	TT	TT	GG	GG	TT	TT
7548	Bn-A10-p15793623	0.1	A/G	A10	15756263	AA	GG	AA	GG	GG	NC	AA	AA	AA	GG	AA	AA	NC	AA	AA	AA	AA	AA	GG	GG	AA	AA	AA	GG	AA	AA	AA	AA	NC	GG	GG	AA	AA	AA	AA	AA	AA	AA	AA	GG	AA	AA	AA	AA
7549	Bn-A10-p15760933	0.12	T/C	A10	15789711	TT	CC	CC	NC	CC	TT	TT	TT	CC	CC	CC	CC	TT	CC	CC	CC	TT	TT	NC	NC	CC	CC	NC	NC	TT	TT	CC	CC	TT	NC	NC	TT	CC	CC	NC	CC	CC	CC	CC	CC	TT	CC	CC	CC
7550	Bn-A10-p15742125	0.05	T/C	A10	15807989	TT	CC	CC	CC	NC	CC	CC	CC	CC	CC	NC	CC	CC	CC	CC	CC	CC	CC	CC	CC	CC	CC	CC	CC	CC	CC	CC	CC	CC	CC	CC	CC	CC	CC	CC	CC	CC	CC	CC	CC	CC	CC	CC	CC
7551	Bn-A10-p15741819	0.11	A/G	A10	15808392	AA	GG	GG	AA	AA	NC	GG	GG	GG	GG	AA	AA	NC	GG	NC	GG	GG	GG	AA	AA	AA	GG	GG	AA	GG	GG	AA	AA	NC	AA	AA	GG	GG	GG	NC	GG	GG	AA	AA	AA	GG	GG	AA	AA
7552	Bn-A10-p15740896	0.04	T/C	A10	15809315	TT	CC	CC	CC	NC	CC	CC	CC	CC	CC	NC	CC	CC	CC	CC	CC	CC	CC	CC	CC	CC	CC	CC	CC	CC	CC	CC	CC	NC	CC	CC	CC	CC	CC	CC	CC	CC	CC	CC	CC	CC	CC	CC	CC
7553	Bn-A10-p15738808	0.07	A/G	A10	15811303	AA	GG	GG	GG	NC	GG	GG	GG	GG	GG	NC	GG	GG	GG	GG	GG	GG	GG	GG	GG	GG	GG	GG	GG	GG	GG	GG	GG	NC	GG	GG	GG	GG	GG	GG	GG	GG	GG	GG	GG	GG	GG	GG	GG
7554	Bn-A10-p15737423	0.04	T/C	A10	15812736	TT	CC	CC	CC	NC	CC	CC	CC	CC	CC	NC	CC	CC	CC	CC	CC	CC	CC	CC	CC	CC	CC	CC	CC	CC	CC	CC	CC	CC	CC	CC	CC	CC	CC	CC	CC	CC	CC	CC	CC	CC	CC	CC	CC
7555	Bn-A10-p15737116	0.09	T/C	A10	15813143	TT	CC	CC	CC	NC	CC	CC	CC	CC	CC	NC	CC	CC	CC	CC	CC	CC	CC	CC	CC	CC	CC	CC	CC	CC	CC	CC	CC	CC	CC	CC	CC	CC	CC	CC	CC	CC	CC	CC	CC	CC	CC	CC	CC
7556	Bn-A10-p15736726	0.08	A/G	A10	15813433	AA	GG	GG	GG	NC	GG	GG	GG	GG	GG	NC	GG	NC	GG	GG	GG	GG	GG	GG	GG	GG	GG	GG	GG	GG	GG	GG	GG	GG	GG	GG	GG	GG	GG	GG	GG	GG	GG	GG	GG	GG	GG	GG	GG
7557	Bn-A10-p15735290	0.06	T/C	A10	15814283	TT	CC	CC	CC	NC	CC	CC	CC	CC	CC	NC	CC	NC	CC	CC	CC	CC	CC	CC	CC	CC	CC	CC	CC	CC	CC	CC	CC	CC	CC	CC	CC	CC	CC	CC	CC	CC	CC	CC	CC	CC	CC	CC	CC
7558	Bn-A10-p15734598	0.14	A/C	A10	15814975	AA	CC	CC	AA	AA	NC	CC	CC	CC	CC	AA	AA	CC	CC	NC	CC	CC	CC	AA	AA	AA	CC	NC	AA	CC	CC	AA	AA	NC	AA	AA	CC	CC	CC	NC	CC	CC	AA	AA	AA	CC	CC	AA	AA
7559	Bn-A10-p15729205	0.15	T/C	A10	15819029	TT	CC	CC	TT	NC	NC	CC	CC	CC	CC	NC	TT	NC	CC	NC	CC	CC	CC	TT	TT	TT	CC	NC	TT	CC	CC	TT	TT	NC	TT	TT	CC	CC	CC	NC	CC	CC	TT	TT	TT	CC	CC	TT	TT
7560	Bn-A10-p15728402	0.05	A/C	A10	15819953	AA	CC	AA	AA	NC	AA	AA	AA	AA	AA	NC	AA	AA	AA	AA	AA	AA	AA	AA	AA	AA	AA	AA	AA	AA	AA	AA	AA	NC	AA	AA	AA	AA	AA	AA	AA	AA	AA	AA	AA	AA	AA	AA	AA
7561	Bn-A10-p15727608	0.14	T/C	A10	15821274	TT	CC	CC	CC	NC	NC	TT	TT	CC	CC	NC	CC	NC	CC	CC	CC	TT	TT	CC	CC	CC	CC	NC	CC	TT	TT	CC	CC	NC	CC	CC	TT	CC	CC	NC	CC	CC	CC	CC	CC	TT	CC	CC	CC
7562	Bn-A10-p15719803	0.19	T/C	A10	15830929	TT	CC	TT	CC	NC	CC	CC	CC	TT	TT	NC	CC	NC	TT	NC	TT	CC	CC	CC	CC	CC	TT	CC	CC	CC	CC	CC	CC	CC	CC	CC	CC	TT	TT	CC	TT	TT	CC	CC	CC	CC	TT	CC	CC
7563	Bn-scaff_26075_1-p206627	0.11	T/C	A10	15844843	TT	CC	NC	CC	NC	NC	TT	TT	NC	NC	NC	CC	TT	NC	CC	NC	TT	TT	CC	CC	CC	NC	NC	CC	TT	TT	CC	CC	NC	CC	CC	TT	NC	NC	NC	NC	NC	CC	CC	CC	TT	NC	CC	CC
7564	Bn-A10-p15706333	0.07	A/G	A10	15860789	AA	GG	AA	AA	NC	AA	AA	AA	AA	AA	NC	AA	AA	AA	AA	AA	AA	AA	AA	AA	AA	AA	AA	AA	GG	AA	AA	AA	AA	AA	AA	AA	AA	AA	AA	AA	AA	AA	AA	AA	AA	AA	AA	AA
7565	Bn-A10-p15672303	0.04	T/C	A10	15891927	TT	CC	TT	TT	TT	TT	TT	TT	TT	TT	TT	TT	TT	TT	TT	TT	TT	TT	TT	TT	TT	TT	TT	TT	TT	TT	TT	TT	TT	TT	TT	TT	TT	TT	TT	TT	TT	TT	TT	TT	TT	TT	TT	TT
7566	Bn-A10-p15670267	0.13	T/C	A10	15893860	TT	CC	NC	TT	TT	NC	CC	CC	NC	NC	NC	TT	CC	NC	TT	NC	CC	CC	TT	TT	TT	NC	NC	TT	CC	CC	TT	TT	NC	TT	TT	CC	NC	NC	NC	NC	NC	TT	TT	TT	CC	NC	TT	TT
7567	Bn-A10-p15651383	0.14	A/C	A10	15915890	AA	CC	AA	AA	AA	AA	AA	AA	AA	AA	NC	CC	NC	AA	NC	AA	AA	AA	AA	AA	CC	AA	NC	AA	CC	AA	CC	CC	AA	AA	AA	AA	AA	AA	NC	AA	AA	CC	CC	CC	AA	AA	CC	CC
7568	Bn-A10-p15467334	0.14	T/C	A10	16025435	TT	CC	TT	CC	TT	TT	TT	TT	TT	TT	TT	TT	NC	TT	TT	TT	TT	TT	TT	TT	TT	TT	TT	TT	TT	TT	TT	TT	NC	TT	TT	TT	TT	TT	TT	TT	TT	TT	TT	TT	TT	TT	TT	TT
7569	Bn-A10-p15455160	0.11	A/G	A10	16037500	AA	GG	GG	GG	GG	GG	GG	GG	GG	GG	GG	GG	NC	GG	GG	GG	GG	GG	GG	GG	GG	GG	GG	GG	GG	GG	GG	GG	GG	GG	GG	GG	GG	GG	GG	GG	GG	GG	GG	GG	GG	GG	GG	GG
7570	Bn-A10-p15446038	0.1	T/C	A10	16046792	TT	CC	TT	CC	TT	CC	CC	CC	TT	TT	CC	CC	NC	TT	NC	TT	CC	CC	CC	CC	CC	TT	CC	CC	CC	CC	CC	CC	NC	CC	CC	CC	TT	TT	CC	TT	TT	CC	CC	CC	CC	TT	CC	CC
7571	Bn-A10-p15444223	0.11	A/G	A10	16048504	AA	GG	AA	AA	AA	NC	AA	AA	AA	AA	NC	GG	NC	AA	NC	AA	GG	GG	GG	GG	GG	AA	NC	GG	AA	GG	GG	GG	NC	GG	GG	GG	AA	AA	NC	AA	AA	GG	GG	GG	AA	AA	GG	GG
7572	Bn-A10-p15437444	0.11	T/C	A10	16055409	TT	CC	TT	NC	TT	NC	TT	TT	TT	TT	NC	CC	CC	TT	NC	TT	CC	CC	CC	CC	CC	TT	NC	CC	TT	CC	CC	CC	NC	CC	CC	CC	TT	TT	NC	TT	TT	CC	CC	CC	TT	TT	CC	CC
7573	Bn-A10-p15412233	0.11	T/C	A10	16081576	TT	CC	CC	TT	NC	NC	TT	TT	CC	CC	NC	CC	CC	CC	CC	CC	CC	CC	CC	CC	CC	CC	NC	CC	TT	CC	CC	CC	CC	CC	CC	CC	CC	CC	NC	CC	CC	CC	CC	CC	TT	CC	CC	CC
7574	Bn-A10-p15398137	0.11	A/G	A10	16095830	AA	GG	AA	GG	GG	AA	AA	AA	AA	AA	AA	AA	AA	AA	AA	AA	AA	AA	AA	AA	AA	AA	AA	AA	AA	AA	AA	AA	AA	AA	AA	AA	AA	AA	AA	AA	AA	AA	AA	AA	AA	AA	AA	AA
7575	Bn-A10-p15387894	0.12	A/C	A10	16108167	AA	CC	AA	AA	AA	NC	CC	CC	AA	AA	NC	AA	AA	AA	AA	AA	AA	AA	AA	AA	AA	AA	CC	AA	CC	AA	AA	AA	AA	AA	AA	AA	AA	AA	NC	AA	AA	AA	AA	AA	CC	AA	AA	AA
7576	Bn-A10-p15387634	0.09	A/G	A10	16108501	AA	GG	AA	AA	AA	NC	GG	GG	AA	AA	NC	AA	AA	AA	AA	AA	AA	AA	AA	AA	AA	AA	GG	AA	GG	AA	AA	AA	NC	AA	AA	AA	AA	AA	NC	AA	AA	AA	AA	AA	GG	AA	AA	AA
7577	Bn-A10-p15367240	0.12	A/G	A10	16128044	AA	GG	AA	GG	NC	AA	AA	AA	AA	AA	AA	AA	AA	AA	AA	AA	AA	AA	AA	AA	AA	AA	AA	AA	AA	AA	AA	AA	NC	AA	AA	AA	AA	AA	AA	AA	AA	AA	AA	AA	AA	AA	AA	AA
7578	Bn-A10-p15361519	0.11	T/C	A10	16133804	TT	CC	TT	CC	TT	TT	TT	TT	TT	TT	TT	TT	TT	TT	TT	TT	TT	TT	TT	TT	TT	TT	TT	TT	TT	TT	TT	TT	TT	TT	TT	TT	TT	TT	TT	TT	TT	TT	TT	TT	TT	TT	TT	TT
7579	Bn-A10-p15330596	0.09	A/G	A10	16164266	AA	GG	AA	AA	GG	GG	GG	GG	AA	AA	GG	GG	GG	AA	NC	AA	GG	GG	GG	GG	GG	AA	GG	GG	GG	GG	GG	GG	NC	GG	GG	GG	AA	AA	GG	AA	AA	GG	GG	GG	GG	AA	GG	GG
7580	Bn-A10-p15327377	0.1	A/C	A10	16167528	AA	CC	CC	AA	AA	CC	CC	CC	CC	CC	CC	CC	CC	CC	CC	CC	CC	CC	CC	CC	CC	CC	CC	CC	CC	CC	CC	CC	NC	CC	CC	CC	CC	CC	CC	CC	CC	CC	CC	NC	CC	CC	CC	CC
7581	Bn-A10-p15312311	0.13	A/C	A10	16179307	AA	CC	CC	AA	CC	NC	CC	CC	CC	CC	NC	AA	CC	CC	NC	CC	AA	AA	AA	AA	AA	CC	CC	AA	CC	AA	AA	AA	NC	AA	AA	AA	CC	CC	CC	CC	CC	AA	AA	CC	CC	CC	AA	AA
7582	Bn-A10-p15310323	0.1	T/C	A10	16181408	TT	CC	TT	CC	TT	TT	TT	TT	TT	TT	TT	TT	TT	TT	TT	TT	TT	TT	TT	TT	TT	TT	TT	TT	TT	TT	TT	TT	TT	TT	TT	TT	TT	TT	TT	TT	TT	TT	TT	TT	TT	TT	TT	TT
7583	Bn-A10-p15299272	0.13	T/C	A10	16191688	TT	CC	TT	CC	TT	TT	TT	TT	TT	TT	TT	NC	NC	TT	TT	TT	NC	NC	NC	NC	NC	TT	TT	NC	TT	NC	NC	NC	NC	NC	NC	NC	TT	TT	NC	TT	TT	NC	NC	CC	TT	TT	NC	NC
7584	Bn-A10-p15287710	0.13	A/C	A10	16201846	AA	CC	CC	CC	CC	NC	AA	AA	CC	CC	AA	AA	CC	CC	NC	CC	AA	AA	AA	AA	AA	CC	AA	AA	AA	AA	AA	AA	NC	AA	AA	AA	CC	CC	NC	NC	AA	AA	AA	CC	AA	CC	AA	AA
7585	Bn-A10-p15265102	0.17	A/G	A10	16224083	AA	GG	AA	AA	AA	NC	GG	GG	AA	AA	NC	GG	GG	AA	NC	AA	GG	GG	GG	GG	GG	AA	GG	GG	GG	GG	GG	GG	GG	GG	GG	GG	AA	AA	GG	AA	AA	GG	GG	GG	GG	AA	GG	GG
7586	Bn-A10-p15237000	0.07	A/G	A10	16250534	AA	GG	AA	AA	AA	AA	AA	AA	AA	AA	AA	AA	AA	AA	AA	AA	AA	AA	AA	AA	AA	AA	AA	AA	AA	AA	AA	AA	NC	AA	AA	AA	AA	AA	AA	AA	AA	AA	AA	GG	AA	AA	AA	AA
7587	Bn-scaff_16361_1-p1993773	0.16	A/G	A10	16390983	AA	GG	AA	GG	GG	NC	GG	GG	GG	AA	NC	GG	AA	GG	NC	AA	AA	AA	AA	AA	AA	GG	GG	AA	AA	AA	AA	AA	AA	NC	AA	AA	AA	AA	AA	GG	AA	AA	GG	AA	AA	GG	GG	GG
7588	Bn-A10-p16620627	0.16	T/C	A10	16416421	TT	CC	CC	TT	CC	NC	TT	CC	CC	CC	CC	TT	NC	CC	NC	CC	TT	TT	TT	TT	CC	CC	NC	TT	CC	TT	TT	TT	TT	TT	TT	TT	TT	CC	TT	NC	TT	TT	TT	TT	CC	CC	TT	TT
7589	Bn-A10-p16626615	0.17	A/G	A10	16421861	AA	GG	AA	GG	GG	NC	GG	AA	GG	GG	NC	GG	NC	AA	NC	AA	GG	GG	GG	GG	AA	AA	NC	GG	AA	GG	GG	GG	GG	GG	GG	GG	AA	AA	GG	GG	GG	GG	GG	GG	AA	AA	GG	GG
7590	Bn-A10-p16674476	0.07	A/G	A10	16465697	AA	GG	GG	GG	AA	GG	GG	GG	AA	AA	GG	GG	GG	GG	GG	GG	GG	GG	GG	GG	GG	GG	GG	GG	GG	GG	GG	GG	NC	GG	GG	GG	GG	GG	GG	AA	AA	GG	GG	GG	GG	GG	GG	GG
7591	Bn-A10-p16712853	0.17	A/G	A10	16505287	AA	GG	GG	AA	AA	GG	GG	GG	AA	AA	NC	AA	NC	GG	NC	GG	GG	GG	GG	GG	GG	GG	NC	GG	GG	GG	GG	GG	GG	GG	GG	GG	GG	GG	GG	AA	AA	AA	AA	AA	GG	GG	AA	AA
7592	Bn-A10-p16718558	0.14	A/G	A10	16510596	AA	GG	AA	AA	AA	NC	AA	GG	GG	GG	AA	AA	AA	AA	AA	AA	AA	AA	AA	AA	AA	AA	NC	AA	GG	AA	AA	AA	AA	AA	AA	AA	AA	AA	AA	NC	AA	AA	AA	AA	AA	AA	AA	AA
7593	Bn-A10-p16737974	0.19	T/C	A10	16535674	TT	CC	CC	CC	CC	NC	NC	TT	TT	TT	CC	CC	NC	CC	CC	CC	TT	CC	TT	CC	CC	CC	NC	CC	TT	CC	TT	TT	TT	TT	TT	CC	CC	CC	TT	NC	CC	CC	CC	CC	CC	CC	CC	CC
7594	Bn-A10-p16752445	0.13	A/G	A10	16549548	AA	GG	AA	AA	AA	NC	AA	GG	GG	GG	AA	AA	NC	AA	AA	AA	GG	AA	GG	AA	AA	AA	NC	AA	GG	AA	GG	GG	GG	GG	GG	AA	AA	AA	GG	NC	AA	AA	AA	AA	AA	AA	AA	AA
7595	Bn-A10-p16754116	0.15	T/C	A10	16551319	TT	CC	TT	TT	TT	NC	TT	CC	CC	CC	TT	TT	NC	TT	TT	TT	CC	TT	CC	TT	TT	TT	CC	TT	CC	TT	CC	CC	CC	CC	CC	TT	TT	TT	CC	NC	TT	TT	TT	TT	TT	TT	TT	TT
7596	Bn-A10-p16918661	0.14	T/C	A10	16723868	TT	CC	CC	CC	TT	CC	NC	CC	CC	CC	NC	CC	NC	CC	CC	CC	TT	CC	TT	CC	CC	CC	CC	CC	CC	CC	TT	TT	TT	TT	TT	CC	TT	CC	TT	CC	CC	CC	CC	CC	CC	CC	CC	CC
7597	Bn-A10-p16932737	0.19	T/G	A10	16737977	TT	GG	TT	TT	GG	NC	NC	GG	GG	GG	NC	TT	NC	TT	TT	TT	GG	TT	GG	TT	TT	TT	NC	TT	GG	TT	GG	GG	GG	GG	GG	TT	TT	TT	GG	NC	TT	TT	TT	TT	TT	TT	TT	TT
7598	Bn-A10-p16933405	0.17	A/C	A10	16738646	AA	CC	AA	AA	CC	NC	NC	CC	CC	CC	NC	AA	NC	AA	AA	AA	CC	AA	CC	AA	AA	AA	CC	AA	CC	AA	CC	CC	NC	CC	CC	AA	AA	AA	CC	NC	AA	AA	AA	AA	AA	AA	AA	AA
7599	Bn-A10-p17089148	0.16	T/G	A10	16910938	TT	GG	TT	TT	TT	NC	NC	TT	TT	TT	NC	TT	TT	GG	NC	GG	TT	GG	TT	GG	GG	GG	TT	GG	TT	GG	TT	TT	TT	TT	TT	GG	TT	GG	TT	NC	GG	TT	TT	GG	GG	GG	TT	TT
7600	Bn-A10-p17089502	0.18	T/C	A10	16911292	TT	CC	CC	CC	CC	NC	NC	CC	CC	CC	NC	CC	CC	TT	NC	TT	CC	TT	CC	TT	TT	TT	CC	TT	CC	TT	CC	CC	CC	CC	CC	TT	CC	TT	CC	NC	TT	CC	CC	TT	TT	TT	CC	CC
7601	Bn-A10-p17089814	0.19	A/G	A10	16911608	AA	GG	GG	GG	GG	NC	NC	GG	GG	GG	NC	GG	GG	AA	NC	AA	GG	AA	GG	AA	AA	AA	GG	AA	GG	AA	GG	GG	GG	GG	GG	AA	GG	AA	GG	NC	AA	GG	GG	AA	AA	AA	GG	GG
7602	Bn-A10-p17089726	0.19	A/G	A10	16911620	AA	GG	AA	AA	AA	NC	NC	AA	AA	AA	NC	AA	AA	GG	NC	GG	AA	GG	AA	GG	GG	GG	AA	GG	AA	GG	AA	AA	AA	AA	AA	GG	AA	GG	AA	NC	GG	AA	AA	GG	GG	GG	AA	AA
7603	Bn-A10-p17160136	0.16	T/C	A10	16975965	TT	CC	CC	CC	CC	NC	NC	CC	CC	CC	NC	TT	NC	CC	NC	CC	CC	TT	CC	TT	TT	CC	NC	TT	CC	TT	CC	CC	NC	CC	CC	TT	TT	CC	CC	NC	TT	TT	TT	CC	CC	CC	TT	TT
7604	Bn-A10-p17262954	0.1	A/G	A10	17088024	AA	GG	AA	AA	GG	GG	NC	GG	GG	GG	NC	GG	NC	GG	GG	GG	GG	GG	GG	GG	GG	AA	GG	GG	GG	GG	GG	GG	GG	GG	GG	GG	AA	GG	GG	GG	GG	GG	GG	GG	GG	GG	GG	GG
7605	Bn-A10-p17414621	0.02	T/C	A10	17217158	TT	CC	CC	CC	CC	CC	CC	CC	CC	CC	CC	CC	NC	CC	CC	CC	NC	CC	NC	CC	CC	TT	CC	CC	CC	CC	NC	NC	NC	NC	NC	CC	CC	CC	NC	CC	CC	CC	CC	CC	CC	CC	CC	CC
7606	Bn-A10-p17561217	0.12	C/G	A10	17368712	CC	GG	GG	GG	GG	NC	CC	CC	CC	CC	NC	GG	GG	CC	NC	CC	CC	GG	CC	GG	GG	GG	NC	GG	CC	GG	CC	CC	NC	CC	CC	GG	CC	CC	NC	NC	GG	GG	GG	CC	GG	CC	GG	GG
7607	Bn-A10-p17566833	0.11	A/G	A10	17372906	AA	GG	AA	AA	AA	NC	GG	GG	GG	GG	NC	AA	AA	GG	NC	GG	GG	AA	GG	AA	AA	AA	GG	AA	GG	AA	GG	GG	NC	GG	GG	AA	GG	GG	NC	NC	AA	AA	AA	GG	AA	GG	AA	AA
7608	Bn-A10-p17568393	0.13	T/G	A10	17374371	TT	GG	TT	TT	TT	NC	GG	GG	GG	GG	NC	TT	NC	GG	NC	GG	GG	TT	GG	TT	TT	TT	NC	TT	GG	TT	GG	GG	NC	GG	GG	TT	GG	GG	NC	NC	TT	TT	TT	GG	TT	GG	TT	TT
7609	Bn-scaff_19244_1-p53159	0.07	A/G	C01	17713	AA	GG	AA	AA	AA	AA	AA	AA	AA	AA	AA	AA	AA	AA	AA	AA	AA	AA	AA	AA	AA	AA	GG	AA	NC	AA	AA	AA	AA	AA	AA	AA	AA	AA	AA	AA	AA	GG	AA	AA	AA	AA	AA	AA
7610	Bn-scaff_19244_1-p123143	0.08	A/C	C01	84774	AA	CC	AA	AA	AA	AA	AA	AA	AA	AA	AA	AA	AA	AA	AA	AA	AA	AA	AA	AA	AA	AA	AA	AA	NC	AA	AA	AA	AA	AA	AA	AA	AA	AA	AA	AA	AA	CC	AA	AA	AA	AA	NC	AA
7611	Bn-scaff_19244_1-p188091	0.05	A/G	C01	130594	AA	GG	AA	AA	AA	AA	AA	AA	AA	AA	AA	AA	AA	AA	AA	AA	AA	AA	AA	AA	AA	AA	AA	AA	NC	AA	AA	AA	AA	AA	AA	AA	AA	AA	AA	AA	AA	GG	AA	AA	AA	AA	NC	AA
7612	Bn-scaff_19244_1-p189764	0.06	A/C	C01	132273	AA	CC	CC	CC	CC	CC	CC	CC	CC	CC	CC	CC	CC	CC	CC	CC	CC	CC	CC	CC	CC	CC	CC	CC	NC	CC	CC	CC	CC	CC	CC	CC	CC	CC	CC	CC	CC	AA	CC	CC	CC	AA	NC	CC
7613	Bn-scaff_19244_1-p208209	0.07	A/G	C01	150628	AA	GG	AA	AA	AA	AA	AA	AA	AA	AA	AA	AA	AA	AA	AA	AA	AA	AA	AA	AA	AA	AA	AA	AA	NC	AA	AA	AA	AA	AA	AA	AA	AA	AA	AA	AA	AA	GG	AA	AA	AA	AA	NC	AA
7614	Bn-scaff_19244_1-p250417	0.07	T/G	C01	190380	TT	GG	GG	GG	GG	GG	GG	GG	GG	GG	GG	GG	GG	GG	GG	GG	GG	GG	GG	GG	GG	GG	GG	GG	NC	GG	GG	GG	GG	GG	GG	GG	GG	GG	GG	GG	GG	GG	GG	GG	GG	GG	NC	GG
7615	Bn-scaff_19244_1-p260990	0.06	A/G	C01	199321	AA	GG	GG	GG	GG	GG	GG	GG	GG	GG	GG	GG	GG	GG	GG	GG	GG	GG	GG	GG	GG	GG	GG	GG	NC	GG	GG	GG	GG	GG	GG	GG	GG	GG	GG	GG	GG	GG	GG	GG	GG	GG	NC	GG
7616	Bn-scaff_19244_1-p283272	0.05	A/G	C01	224258	AA	GG	GG	GG	GG	GG	GG	GG	GG	GG	GG	GG	GG	GG	GG	GG	GG	GG	GG	GG	GG	GG	GG	GG	NC	GG	GG	GG	GG	GG	GG	GG	GG	GG	GG	GG	GG	GG	GG	GG	GG	GG	NC	GG
7617	Bn-scaff_19244_1-p304991	0.05	T/G	C01	247230	TT	GG	TT	TT	TT	TT	TT	TT	TT	TT	TT	TT	TT	TT	TT	TT	TT	TT	TT	TT	TT	TT	TT	TT	NC	TT	TT	TT	TT	TT	TT	TT	TT	TT	TT	TT	TT	TT	TT	TT	TT	TT	NC	TT
7618	Bn-scaff_19244_1-p328817	0.05	T/G	C01	267893	TT	GG	TT	TT	TT	TT	TT	TT	TT	TT	TT	TT	TT	TT	TT	TT	TT	TT	TT	TT	TT	TT	TT	TT	NC	TT	TT	TT	NC	TT	TT	TT	TT	TT	TT	TT	TT	TT	TT	TT	TT	TT	NC	TT
7619	Bn-scaff_19244_1-p352588	0.08	T/C	C01	290172	TT	CC	CC	CC	TT	NC	CC	CC	CC	CC	CC	CC	CC	CC	NC	NC	TT	CC	TT	TT	CC	CC	CC	CC	NC	NC	CC	CC	CC	CC	CC	CC	TT	CC	CC	TT	TT	CC	TT	CC	CC	CC	NC	TT
7620	Bn-scaff_19244_1-p380858	0.07	A/C	C01	315548	AA	CC	CC	CC	CC	CC	CC	CC	CC	CC	CC	CC	CC	CC	CC	CC	CC	CC	CC	CC	CC	CC	CC	CC	NC	NC	CC	CC	CC	CC	CC	CC	CC	CC	CC	CC	CC	CC	CC	CC	CC	CC	NC	CC
7621	Bn-scaff_19244_1-p388798	0.08	T/G	C01	322348	TT	GG	TT	TT	GG	NC	TT	TT	TT	TT	TT	TT	TT	TT	NC	NC	GG	TT	GG	GG	TT	TT	TT	TT	NC	GG	TT	TT	TT	TT	TT	TT	GG	TT	TT	GG	GG	TT	GG	TT	TT	TT	NC	GG
7622	Bn-scaff_19244_1-p405487	0.1	T/G	C01	348706	TT	GG	GG	GG	TT	NC	GG	GG	GG	GG	GG	GG	GG	GG	NC	NC	TT	GG	TT	TT	GG	GG	GG	GG	NC	NC	GG	GG	NC	GG	GG	GG	TT	GG	GG	GG	GG	GG	TT	GG	GG	GG	NC	TT
7623	Bn-scaff_19244_1-p408047	0.09	A/G	C01	351097	AA	GG	GG	GG	AA	NC	GG	GG	GG	GG	GG	GG	GG	GG	NC	NC	AA	GG	AA	AA	GG	GG	GG	GG	NC	NC	GG	GG	NC	GG	GG	GG	AA	GG	GG	GG	GG	GG	AA	GG	AA	GG	NC	AA
7624	Bn-scaff_19244_1-p421204	0.04	T/C	C01	359914	TT	CC	TT	TT	TT	TT	TT	TT	TT	TT	TT	TT	TT	TT	TT	TT	TT	TT	TT	TT	TT	TT	TT	TT	NC	TT	TT	TT	TT	TT	TT	TT	TT	TT	TT	TT	TT	TT	TT	TT	TT	TT	NC	TT
7625	Bn-scaff_19244_1-p433627	0.05	A/G	C01	373764	AA	GG	AA	AA	AA	AA	AA	AA	AA	AA	AA	AA	AA	AA	AA	AA	AA	AA	AA	AA	AA	AA	AA	AA	NC	AA	AA	AA	AA	AA	AA	AA	AA	AA	AA	AA	AA	AA	AA	AA	AA	AA	NC	AA
7626	Bn-scaff_19244_1-p443382	0.06	T/C	C01	383343	TT	CC	CC	CC	CC	CC	CC	CC	CC	CC	CC	CC	CC	CC	CC	CC	CC	CC	CC	CC	CC	CC	CC	CC	NC	CC	CC	CC	CC	CC	CC	CC	CC	CC	CC	CC	CC	CC	CC	CC	CC	CC	NC	CC
7627	Bn-scaff_19244_1-p444332	0.07	T/C	C01	384293	TT	CC	TT	TT	TT	TT	TT	TT	TT	TT	TT	TT	TT	TT	TT	TT	TT	TT	TT	TT	TT	TT	TT	TT	NC	TT	TT	TT	TT	TT	TT	TT	TT	TT	TT	TT	TT	TT	TT	TT	TT	TT	NC	TT
7628	Bn-scaff_19244_1-p451742	0.06	A/G	C01	391694	AA	GG	GG	GG	GG	GG	GG	GG	GG	GG	GG	GG	GG	GG	GG	GG	GG	GG	GG	GG	GG	GG	GG	GG	NC	GG	GG	GG	NC	GG	GG	GG	GG	GG	GG	GG	GG	GG	GG	GG	GG	GG	NC	GG
7629	Bn-scaff_19244_1-p473038	0.07	A/G	C01	402354	AA	GG	GG	GG	NC	GG	GG	GG	GG	GG	GG	GG	GG	GG	GG	GG	GG	GG	GG	GG	GG	GG	GG	GG	NC	GG	GG	GG	GG	GG	GG	GG	NC	GG	GG	GG	GG	GG	NC	GG	GG	GG	NC	NC
7630	Bn-scaff_19244_1-p479987	0.06	T/C	C01	409280	TT	CC	CC	CC	CC	CC	CC	CC	CC	CC	CC	CC	CC	CC	CC	CC	CC	CC	CC	CC	CC	CC	CC	CC	NC	CC	CC	CC	NC	CC	CC	CC	CC	CC	CC	CC	CC	CC	CC	CC	CC	CC	NC	CC
7631	Bn-scaff_19244_1-p517124	0.05	A/G	C01	449324	AA	GG	AA	AA	AA	AA	AA	AA	AA	AA	AA	AA	AA	AA	AA	AA	AA	AA	AA	AA	AA	AA	AA	AA	NC	AA	AA	AA	AA	AA	AA	AA	AA	AA	AA	AA	AA	AA	AA	AA	AA	AA	NC	AA
7632	Bn-scaff_19244_1-p551168	0.05	A/G	C01	473498	AA	GG	AA	AA	AA	AA	AA	AA	AA	AA	AA	AA	AA	AA	AA	AA	AA	AA	AA	AA	AA	AA	AA	AA	NC	AA	AA	AA	AA	AA	AA	AA	AA	AA	AA	AA	AA	AA	AA	AA	AA	AA	NC	AA
7633	Bn-scaff_19244_1-p577643	0.1	A/G	C01	498873	AA	GG	GG	GG	AA	GG	GG	GG	GG	GG	GG	GG	GG	GG	NC	NC	GG	GG	GG	GG	GG	GG	NC	GG	NC	NC	GG	GG	NC	GG	GG	GG	AA	GG	GG	GG	GG	GG	AA	GG	GG	GG	NC	AA
7634	Bn-scaff_19244_1-p579093	0.06	A/G	C01	500323	AA	GG	AA	AA	AA	AA	AA	AA	AA	AA	AA	AA	AA	AA	AA	AA	AA	AA	AA	AA	AA	AA	AA	AA	NC	AA	AA	AA	AA	AA	AA	AA	AA	AA	AA	AA	AA	AA	AA	AA	AA	AA	NC	AA
7635	Bn-scaff_19244_1-p581170	0.08	A/C	C01	502400	AA	CC	AA	AA	CC	AA	AA	AA	AA	AA	AA	AA	AA	AA	NC	NC	AA	AA	AA	AA	AA	AA	NC	AA	NC	NC	AA	AA	AA	AA	AA	AA	CC	AA	AA	AA	AA	AA	CC	AA	AA	AA	NC	CC
7636	Bn-scaff_19244_1-p590137	0.05	T/C	C01	511431	TT	CC	TT	TT	TT	TT	TT	TT	TT	TT	TT	TT	TT	TT	TT	TT	TT	TT	TT	TT	TT	TT	TT	TT	NC	TT	TT	TT	TT	TT	TT	TT	TT	TT	TT	TT	TT	TT	TT	TT	TT	TT	NC	TT
7637	Bn-scaff_19244_1-p603262	0.1	A/C	C01	523946	AA	CC	AA	AA	CC	AA	AA	AA	AA	AA	AA	AA	AA	AA	NC	NC	AA	AA	AA	AA	AA	AA	NC	AA	NC	NC	AA	AA	AA	AA	AA	AA	CC	AA	AA	AA	AA	AA	CC	AA	AA	AA	NC	CC
7638	Bn-scaff_19244_1-p604296	0.04	A/G	C01	524980	AA	GG	AA	AA	AA	AA	AA	AA	AA	AA	AA	AA	AA	AA	AA	AA	AA	AA	AA	AA	AA	AA	AA	AA	NC	AA	AA	AA	AA	AA	AA	AA	AA	AA	AA	AA	AA	AA	AA	AA	AA	AA	NC	AA
7639	Bn-scaff_19244_1-p607967	0.07	A/G	C01	528800	AA	GG	GG	GG	GG	GG	GG	GG	GG	GG	GG	GG	GG	GG	GG	GG	GG	GG	GG	GG	GG	GG	GG	GG	NC	GG	GG	GG	GG	GG	GG	GG	GG	GG	GG	GG	GG	GG	GG	GG	GG	GG	NC	GG
7640	Bn-scaff_19244_1-p609485	0.04	A/G	C01	530215	AA	GG	AA	AA	AA	AA	AA	AA	AA	AA	AA	AA	AA	AA	AA	AA	AA	AA	AA	AA	AA	AA	AA	AA	NC	AA	AA	AA	AA	AA	AA	AA	AA	AA	AA	AA	AA	AA	AA	AA	AA	AA	NC	AA
7641	Bn-scaff_19244_1-p620088	0.04	A/G	C01	540869	AA	GG	AA	AA	AA	AA	AA	AA	AA	AA	AA	AA	AA	AA	AA	AA	AA	AA	AA	AA	AA	AA	AA	AA	NC	AA	AA	AA	AA	AA	AA	AA	AA	AA	AA	AA	AA	AA	AA	AA	AA	AA	NC	AA
7642	Bn-scaff_19244_1-p620805	0.06	A/G	C01	541571	AA	GG	GG	GG	GG	GG	GG	GG	GG	GG	GG	GG	GG	GG	GG	GG	GG	GG	GG	GG	GG	GG	GG	GG	NC	GG	GG	GG	GG	GG	GG	GG	GG	GG	GG	GG	GG	GG	GG	GG	GG	GG	NC	GG
7643	Bn-scaff_19244_1-p644336	0.1	A/C	C01	575576	AA	CC	CC	CC	AA	CC	CC	CC	CC	CC	CC	CC	CC	CC	NC	NC	CC	CC	CC	CC	CC	CC	NC	CC	NC	NC	CC	CC	NC	CC	CC	CC	AA	CC	CC	CC	CC	CC	AA	CC	CC	CC	NC	AA
7644	Bn-scaff_19244_1-p652158	0.09	T/G	C01	582967	TT	GG	TT	TT	GG	TT	TT	TT	TT	TT	TT	TT	TT	TT	NC	NC	TT	TT	TT	TT	TT	TT	GG	TT	NC	NC	TT	TT	TT	TT	TT	TT	GG	TT	TT	TT	TT	TT	GG	TT	TT	TT	NC	GG
7645	Bn-scaff_19244_1-p679934	0.1	A/G	C01	611532	AA	GG	GG	GG	AA	GG	GG	GG	GG	GG	GG	GG	GG	GG	NC	NC	GG	GG	GG	GG	GG	GG	NC	GG	NC	NC	GG	GG	GG	GG	GG	GG	AA	GG	GG	GG	GG	GG	AA	GG	GG	GG	NC	AA
7646	Bn-scaff_19244_1-p680435	0.09	T/C	C01	612033	TT	CC	TT	TT	CC	TT	TT	TT	TT	TT	TT	TT	TT	TT	NC	NC	TT	TT	TT	TT	TT	TT	NC	TT	NC	NC	TT	TT	TT	TT	TT	TT	CC	TT	TT	TT	TT	TT	CC	TT	TT	TT	NC	CC
7647	Bn-scaff_19244_1-p683537	0.08	T/G	C01	614877	TT	GG	TT	TT	GG	TT	TT	TT	TT	TT	TT	TT	TT	TT	NC	NC	TT	TT	TT	TT	TT	TT	GG	TT	NC	NC	TT	TT	NC	TT	TT	TT	GG	TT	TT	TT	TT	TT	GG	TT	TT	TT	NC	GG
7648	Bn-scaff_19244_1-p690504	0.09	A/G	C01	625029	AA	GG	AA	AA	GG	AA	AA	AA	AA	AA	AA	AA	AA	AA	NC	NC	AA	AA	AA	AA	AA	AA	GG	AA	NC	NC	AA	AA	AA	AA	AA	AA	GG	AA	AA	AA	AA	AA	GG	AA	AA	AA	NC	GG
7649	Bn-scaff_19244_1-p692995	0.09	T/C	C01	627473	TT	CC	CC	CC	TT	CC	CC	CC	CC	CC	CC	CC	CC	CC	NC	NC	CC	CC	CC	CC	CC	CC	NC	CC	NC	NC	CC	CC	NC	CC	CC	CC	TT	CC	CC	CC	CC	CC	TT	CC	CC	CC	NC	TT
7650	Bn-scaff_19244_1-p693772	0.11	A/G	C01	628350	AA	GG	AA	AA	GG	AA	AA	AA	AA	AA	AA	AA	AA	AA	NC	NC	AA	AA	AA	AA	AA	AA	NC	AA	NC	NC	AA	AA	AA	AA	AA	AA	GG	AA	AA	AA	AA	AA	GG	AA	AA	AA	NC	GG
7651	Bn-scaff_19244_1-p738519	0.09	A/C	C01	660130	AA	CC	AA	CC	AA	AA	AA	AA	AA	AA	AA	AA	AA	AA	NC	NC	AA	AA	AA	AA	AA	AA	NC	AA	NC	NC	AA	AA	AA	AA	AA	AA	CC	AA	AA	AA	AA	AA	CC	AA	AA	AA	NC	CC
7652	Bn-scaff_19244_1-p741422	0.08	A/C	C01	663121	AA	CC	CC	AA	CC	CC	CC	CC	CC	CC	CC	CC	CC	CC	NC	NC	CC	CC	CC	CC	CC	CC	NC	CC	NC	NC	CC	CC	NC	CC	CC	CC	AA	CC	CC	CC	CC	CC	AA	CC	CC	CC	NC	AA
7653	Bn-scaff_19244_1-p741538	0.07	A/G	C01	663137	AA	GG	AA	GG	AA	AA	AA	AA	AA	AA	AA	AA	AA	AA	NC	NC	AA	AA	AA	AA	AA	AA	GG	AA	NC	NC	AA	AA	AA	AA	AA	AA	GG	AA	AA	AA	AA	AA	GG	AA	AA	AA	NC	GG
7654	Bn-scaff_19244_1-p755070	0.08	T/G	C01	675402	TT	GG	TT	GG	TT	TT	GG	TT	TT	TT	TT	TT	TT	TT	NC	NC	TT	TT	TT	TT	TT	TT	GG	TT	NC	NC	TT	TT	NC	TT	TT	TT	GG	TT	TT	TT	TT	TT	GG	TT	TT	GG	NC	GG
7655	Bn-scaff_19244_1-p756430	0.1	A/G	C01	676766	AA	GG	GG	AA	GG	GG	AA	GG	GG	GG	GG	GG	GG	GG	NC	NC	GG	GG	GG	GG	GG	GG	NC	GG	NC	NC	GG	GG	GG	GG	GG	GG	AA	GG	GG	GG	GG	GG	AA	GG	GG	AA	NC	AA
7656	Bn-scaff_15838_1-p431266	0.09	T/C	C01	937805	TT	CC	TT	TT	TT	NC	TT	TT	TT	CC	NC	NC	TT	TT	NC	NC	CC	TT	CC	CC	TT	TT	NC	TT	TT	NC	TT	TT	TT	TT	TT	CC	TT	CC	TT	TT	TT	TT	TT	TT	CC	TT	NC	TT
7657	Bn-scaff_15838_1-p536524	0.12	T/C	C01	990301	TT	CC	CC	CC	CC	NC	TT	CC	CC	CC	CC	CC	CC	CC	NC	NC	CC	TT	CC	CC	CC	CC	TT	CC	TT	NC	CC	CC	NC	CC	CC	CC	CC	CC	CC	CC	CC	CC	CC	CC	TT	TT	NC	CC
7658	Bn-scaff_15838_1-p576680	0.09	T/C	C01	1019026	TT	CC	CC	CC	CC	CC	TT	CC	CC	CC	CC	CC	CC	CC	NC	NC	CC	TT	CC	CC	CC	CC	TT	CC	TT	NC	CC	CC	NC	CC	CC	CC	CC	CC	CC	CC	CC	CC	CC	CC	TT	TT	CC	CC
7659	Bn-scaff_15838_1-p614550	0.1	T/G	C01	1065876	TT	GG	GG	GG	GG	GG	TT	GG	GG	GG	GG	GG	GG	GG	NC	NC	GG	TT	GG	GG	GG	GG	TT	GG	GG	NC	GG	GG	GG	GG	GG	GG	GG	GG	GG	GG	GG	GG	GG	GG	TT	TT	GG	GG
7660	Bn-scaff_15838_1-p625766	0.1	A/G	C01	1072615	AA	GG	GG	GG	GG	GG	AA	GG	GG	GG	GG	GG	GG	GG	NC	NC	GG	AA	GG	GG	GG	GG	AA	GG	GG	NC	GG	GG	GG	GG	GG	GG	GG	GG	GG	GG	GG	GG	GG	GG	AA	AA	GG	GG
7661	Bn-scaff_15838_1-p628578	0.08	A/G	C01	1075310	AA	GG	AA	AA	AA	AA	GG	AA	AA	AA	AA	NC	AA	AA	NC	NC	AA	GG	AA	AA	AA	AA	GG	AA	AA	NC	AA	AA	AA	AA	AA	AA	AA	AA	AA	AA	AA	AA	AA	AA	GG	GG	AA	AA
7662	Bn-A01-p975213	0.08	A/G	C01	1084222	AA	GG	AA	GG	GG	NC	AA	AA	GG	GG	NC	GG	GG	GG	GG	NC	GG	AA	AA	AA	NC	GG	NC	NC	NC	NC	GG	GG	GG	AA	AA	AA	GG	GG	GG	AA	AA	GG	GG	GG	GG	NC	GG	GG
7663	Bn-scaff_15838_1-p641229	0.11	A/G	C01	1096928	AA	GG	GG	GG	GG	GG	AA	GG	GG	GG	GG	NC	GG	GG	NC	NC	GG	AA	GG	GG	GG	GG	AA	GG	GG	NC	GG	GG	GG	GG	GG	GG	GG	GG	GG	GG	GG	GG	GG	GG	AA	AA	GG	GG
7664	Bn-scaff_15838_1-p648777	0.04	T/C	C01	1104720	TT	CC	CC	CC	CC	CC	CC	CC	CC	CC	CC	CC	CC	CC	NC	CC	CC	CC	CC	CC	CC	CC	CC	CC	CC	CC	CC	CC	NC	CC	CC	CC	TT	CC	CC	CC	CC	CC	TT	CC	CC	CC	NC	TT
7665	Bn-scaff_15838_1-p714484	0.08	T/C	C01	1148840	TT	CC	TT	TT	TT	TT	TT	TT	TT	TT	TT	TT	TT	TT	NC	TT	TT	TT	TT	TT	TT	TT	TT	TT	TT	TT	TT	TT	TT	TT	TT	TT	CC	TT	TT	TT	TT	TT	CC	TT	TT	TT	NC	CC
7666	Bn-scaff_15838_1-p743380	0.14	A/G	C01	1179255	AA	GG	AA	AA	AA	AA	AA	AA	AA	AA	AA	AA	AA	AA	NC	AA	AA	AA	AA	AA	AA	AA	NC	AA	AA	AA	AA	AA	NC	AA	AA	AA	GG	AA	AA	AA	AA	AA	GG	AA	AA	AA	NC	GG
7667	Bn-scaff_15838_1-p747634	0.1	A/C	C01	1183408	AA	CC	CC	CC	CC	NC	AA	CC	CC	CC	CC	CC	CC	CC	NC	AA	CC	AA	CC	CC	CC	CC	NC	AA	CC	AA	CC	CC	AA	AA	AA	CC	CC	CC	CC	CC	CC	CC	CC	CC	CC	CC	CC	CC
7668	Bn-scaff_15838_1-p775566	0.12	A/G	C01	1209427	AA	GG	AA	AA	AA	AA	AA	GG	AA	AA	AA	NC	AA	AA	NC	AA	AA	AA	AA	AA	AA	AA	NC	AA	AA	AA	AA	AA	AA	AA	AA	AA	GG	AA	AA	AA	AA	AA	GG	AA	AA	GG	NC	GG
7669	Bn-scaff_15838_1-p787184	0.18	T/C	C01	1221084	TT	CC	TT	TT	TT	NC	TT	TT	TT	TT	TT	TT	TT	TT	CC	CC	TT	TT	TT	TT	TT	TT	NC	CC	TT	CC	TT	TT	NC	CC	CC	TT	CC	TT	TT	TT	TT	TT	CC	TT	TT	CC	NC	CC
7670	Bn-scaff_15838_1-p790905	0.09	A/C	C01	1224900	AA	CC	CC	CC	CC	CC	CC	CC	CC	CC	CC	CC	CC	CC	NC	CC	CC	CC	CC	CC	CC	CC	CC	CC	CC	CC	CC	CC	CC	CC	CC	CC	AA	CC	CC	CC	CC	CC	AA	CC	CC	CC	NC	AA
7671	Bn-scaff_15838_1-p792117	0.18	A/G	C01	1226112	AA	GG	AA	AA	AA	NC	AA	AA	AA	AA	AA	AA	AA	AA	GG	GG	AA	AA	AA	AA	AA	AA	NC	GG	AA	GG	AA	AA	NC	GG	GG	AA	GG	AA	AA	AA	AA	AA	GG	AA	AA	GG	NC	GG
7672	Bn-scaff_15838_1-p793428	0.1	A/G	C01	1227423	AA	GG	GG	GG	GG	GG	GG	GG	GG	GG	GG	GG	GG	GG	NC	GG	GG	GG	GG	GG	GG	GG	GG	GG	GG	GG	GG	GG	GG	GG	GG	GG	AA	GG	GG	GG	GG	GG	AA	GG	GG	GG	NC	AA
7673	Bn-scaff_15838_1-p793528	0.08	A/G	C01	1227423	AA	GG	GG	GG	GG	GG	GG	GG	GG	GG	GG	GG	GG	GG	NC	NC	GG	GG	GG	GG	GG	GG	GG	GG	GG	GG	GG	GG	GG	GG	GG	GG	AA	GG	GG	GG	GG	GG	AA	GG	GG	GG	NC	AA
7674	Bn-scaff_15838_1-p793596	0.11	T/C	C01	1227591	TT	CC	CC	CC	CC	NC	CC	CC	CC	CC	CC	CC	CC	CC	NC	TT	CC	CC	CC	CC	CC	CC	NC	TT	CC	TT	CC	CC	TT	TT	TT	CC	CC	CC	CC	CC	CC	CC	CC	CC	CC	TT	CC	CC
7675	Bn-scaff_15838_1-p794477	0.07	A/C	C01	1228472	AA	CC	CC	CC	CC	CC	CC	CC	CC	CC	CC	CC	CC	CC	NC	CC	CC	CC	CC	CC	CC	CC	CC	CC	CC	CC	CC	CC	CC	CC	CC	CC	AA	CC	CC	CC	CC	CC	AA	CC	CC	CC	NC	AA
7676	Bn-scaff_15838_1-p794987	0.09	A/C	C01	1228882	AA	CC	CC	CC	CC	CC	CC	CC	CC	CC	CC	CC	CC	CC	NC	CC	CC	CC	CC	CC	CC	CC	CC	CC	CC	CC	CC	CC	CC	CC	CC	CC	AA	CC	CC	CC	CC	CC	AA	CC	CC	CC	NC	AA
7677	Bn-scaff_15838_1-p795693	0.15	A/G	C01	1229588	AA	GG	AA	AA	AA	NC	AA	AA	AA	AA	AA	AA	AA	AA	GG	GG	AA	AA	AA	AA	AA	AA	NC	GG	AA	GG	AA	AA	GG	GG	GG	AA	GG	AA	AA	AA	AA	AA	GG	AA	AA	GG	NC	GG
7678	Bn-scaff_15838_1-p810951	0.07	A/G	C01	1244724	AA	GG	GG	GG	GG	GG	GG	GG	GG	GG	GG	GG	GG	GG	NC	GG	GG	GG	GG	GG	GG	GG	GG	GG	GG	GG	GG	GG	GG	GG	GG	GG	AA	GG	GG	GG	GG	GG	AA	GG	GG	GG	NC	AA
7679	Bn-scaff_15838_1-p813158	0.06	A/C	C01	1246931	AA	CC	AA	AA	AA	AA	AA	AA	AA	AA	AA	AA	AA	AA	NC	AA	AA	AA	AA	AA	AA	AA	AA	AA	AA	AA	AA	AA	AA	AA	AA	AA	CC	AA	AA	AA	AA	AA	CC	AA	AA	AA	NC	CC
7680	Bn-scaff_15838_1-p822841	0.08	A/G	C01	1256705	AA	GG	AA	AA	AA	AA	AA	AA	AA	AA	AA	AA	AA	AA	NC	AA	AA	AA	AA	AA	AA	AA	AA	AA	AA	AA	AA	AA	NC	AA	AA	AA	GG	AA	AA	AA	AA	AA	GG	AA	AA	AA	NC	GG
7681	Bn-scaff_15838_1-p830622	0.09	T/C	C01	1263861	TT	CC	TT	TT	TT	TT	TT	TT	TT	TT	TT	TT	TT	TT	CC	NC	TT	TT	TT	TT	TT	TT	TT	NC	TT	NC	TT	TT	NC	NC	NC	TT	CC	TT	TT	TT	TT	TT	CC	TT	TT	TT	NC	CC
7682	Bn-scaff_15838_1-p841115	0.08	T/C	C01	1274354	TT	CC	TT	TT	TT	TT	TT	TT	TT	TT	TT	TT	TT	TT	NC	TT	TT	TT	TT	TT	TT	TT	TT	TT	TT	TT	TT	TT	TT	TT	TT	TT	CC	TT	TT	TT	TT	TT	CC	TT	TT	TT	NC	CC
7683	Bn-scaff_15838_1-p849408	0.08	A/G	C01	1282647	AA	GG	AA	AA	AA	NC	AA	AA	AA	AA	AA	AA	AA	AA	NC	AA	AA	AA	AA	AA	AA	AA	AA	AA	AA	AA	AA	AA	AA	AA	AA	AA	GG	AA	AA	AA	AA	AA	GG	AA	AA	AA	NC	GG
7684	Bn-scaff_15838_1-p861498	0.07	A/G	C01	1298290	AA	GG	GG	GG	GG	NC	GG	GG	GG	GG	GG	GG	GG	GG	NC	GG	GG	GG	GG	GG	GG	GG	GG	GG	GG	GG	GG	GG	GG	GG	GG	GG	AA	GG	GG	GG	GG	GG	AA	GG	GG	GG	NC	AA
7685	Bn-scaff_15838_1-p867997	0.08	A/C	C01	1304708	AA	CC	CC	CC	CC	CC	CC	CC	CC	CC	CC	CC	CC	CC	NC	CC	CC	CC	CC	CC	CC	CC	CC	CC	CC	CC	CC	CC	NC	CC	CC	CC	AA	CC	CC	CC	CC	CC	AA	CC	CC	CC	NC	AA
7686	Bn-scaff_15838_1-p868461	0.07	T/C	C01	1305272	TT	CC	CC	CC	CC	CC	CC	CC	CC	CC	CC	CC	CC	CC	NC	CC	CC	CC	CC	CC	CC	CC	CC	CC	CC	CC	CC	CC	NC	CC	CC	CC	TT	CC	CC	CC	CC	CC	TT	CC	CC	CC	NC	TT
7687	Bn-scaff_15838_1-p868592	0.09	A/G	C01	1305303	AA	GG	AA	AA	AA	AA	AA	AA	AA	AA	AA	AA	AA	AA	NC	AA	AA	AA	AA	AA	AA	AA	AA	AA	AA	AA	AA	AA	AA	AA	AA	AA	GG	AA	AA	AA	AA	AA	GG	AA	AA	AA	NC	GG
7688	Bn-scaff_15838_1-p869811	0.06	A/C	C01	1306620	AA	CC	CC	CC	CC	CC	CC	CC	CC	CC	CC	CC	CC	CC	NC	CC	CC	CC	CC	CC	CC	CC	CC	CC	CC	CC	CC	CC	NC	CC	CC	CC	AA	CC	CC	CC	CC	CC	AA	CC	CC	CC	NC	AA
7689	Bn-scaff_15838_1-p925510	0.07	T/C	C01	1321695	TT	CC	CC	CC	CC	NC	CC	CC	CC	CC	CC	CC	CC	CC	NC	CC	CC	CC	CC	CC	CC	CC	CC	CC	CC	CC	CC	CC	CC	CC	CC	CC	TT	CC	CC	CC	CC	CC	TT	CC	CC	CC	NC	TT
7690	Bn-scaff_15838_1-p949372	0.04	T/G	C01	1349184	TT	GG	TT	TT	TT	NC	GG	GG	TT	TT	TT	NC	TT	TT	NC	TT	TT	TT	TT	TT	TT	TT	TT	TT	TT	TT	TT	TT	TT	TT	NC	TT	GG	TT	TT	TT	NC	TT	GG	TT	TT	TT	GG	GG
7691	Bn-scaff_15838_1-p979888	0.06	A/C	C01	1375286	AA	CC	AA	AA	AA	NC	CC	CC	AA	AA	AA	NC	AA	AA	CC	NC	AA	AA	AA	AA	AA	AA	AA	NC	AA	NC	AA	AA	NC	NC	NC	AA	CC	AA	AA	AA	AA	AA	CC	AA	AA	AA	NC	CC
7692	Bn-scaff_15838_1-p1035548	0.04	A/G	C01	1423561	AA	GG	AA	AA	AA	AA	AA	AA	AA	AA	AA	AA	AA	AA	NC	AA	AA	AA	AA	AA	AA	AA	NC	AA	AA	AA	AA	AA	NC	AA	AA	AA	GG	AA	AA	AA	AA	AA	GG	AA	AA	AA	GG	GG
7693	Bn-scaff_15838_1-p1037138	0.09	T/C	C01	1425151	TT	CC	TT	TT	TT	TT	TT	TT	TT	TT	TT	TT	TT	TT	NC	TT	TT	TT	TT	TT	TT	TT	NC	TT	TT	TT	TT	TT	TT	TT	TT	TT	CC	TT	TT	TT	TT	TT	CC	TT	TT	TT	NC	CC
7694	Bn-scaff_15838_1-p1037719	0.07	A/C	C01	1425632	AA	CC	AA	AA	AA	AA	AA	AA	AA	AA	AA	AA	AA	AA	NC	AA	AA	AA	AA	AA	AA	AA	NC	AA	AA	AA	AA	AA	AA	AA	AA	AA	CC	AA	AA	AA	AA	AA	CC	AA	AA	AA	NC	CC
7695	Bn-scaff_15838_1-p1039778	0.05	T/C	C01	1427791	TT	CC	TT	TT	TT	TT	TT	TT	TT	TT	TT	TT	TT	TT	NC	TT	TT	TT	TT	TT	TT	TT	NC	NC	TT	TT	TT	TT	NC	TT	TT	TT	CC	TT	TT	TT	TT	TT	CC	TT	TT	TT	NC	CC
7696	Bn-scaff_15838_1-p1040564	0.07	A/C	C01	1428576	AA	CC	CC	CC	CC	CC	CC	CC	CC	CC	CC	CC	CC	CC	NC	CC	CC	CC	CC	CC	CC	CC	NC	CC	CC	CC	CC	CC	CC	CC	CC	CC	AA	CC	CC	CC	CC	CC	AA	CC	CC	CC	NC	AA
7697	Bn-scaff_15838_1-p1045102	0.08	A/G	C01	1433112	AA	GG	AA	AA	AA	AA	AA	AA	AA	AA	AA	AA	AA	AA	NC	AA	AA	AA	AA	AA	AA	AA	NC	AA	AA	AA	AA	AA	NC	AA	AA	AA	GG	AA	AA	AA	AA	AA	GG	AA	AA	AA	NC	GG
7698	Bn-scaff_15838_1-p1045392	0.07	T/C	C01	1433302	TT	CC	CC	CC	CC	CC	CC	CC	CC	CC	CC	CC	CC	CC	NC	CC	CC	CC	CC	CC	CC	CC	CC	CC	CC	CC	CC	CC	NC	CC	CC	CC	TT	CC	CC	CC	CC	CC	TT	CC	CC	CC	NC	TT
7699	Bn-scaff_15838_1-p1045448	0.08	A/G	C01	1433358	AA	GG	GG	GG	GG	GG	GG	GG	GG	GG	GG	GG	GG	GG	NC	GG	GG	GG	GG	GG	GG	GG	GG	GG	GG	GG	GG	GG	GG	GG	GG	GG	AA	GG	GG	GG	GG	GG	AA	GG	GG	GG	NC	AA
7700	Bn-scaff_15838_1-p1045794	0.06	T/C	C01	1433804	TT	CC	TT	TT	TT	TT	TT	TT	TT	TT	TT	TT	TT	TT	NC	TT	TT	TT	TT	TT	TT	TT	NC	TT	TT	TT	TT	TT	TT	TT	TT	TT	CC	TT	TT	TT	TT	TT	CC	TT	TT	TT	NC	CC
7701	Bn-scaff_15838_1-p1051977	0.08	T/G	C01	1439078	TT	GG	TT	TT	TT	NC	TT	TT	TT	TT	TT	TT	TT	TT	NC	TT	TT	TT	TT	TT	TT	TT	NC	TT	TT	TT	TT	TT	TT	TT	TT	TT	GG	TT	TT	TT	TT	TT	GG	TT	TT	TT	NC	GG
7702	Bn-scaff_15838_1-p1061062	0.08	A/C	C01	1449141	AA	CC	AA	AA	AA	NC	AA	AA	AA	AA	AA	AA	AA	AA	NC	AA	AA	AA	AA	AA	AA	AA	NC	AA	AA	AA	AA	AA	AA	AA	AA	AA	CC	AA	AA	AA	AA	AA	CC	AA	AA	AA	NC	CC
7703	Bn-scaff_15838_1-p1062061	0.07	A/C	C01	1450238	AA	CC	CC	CC	CC	NC	CC	CC	CC	CC	CC	CC	CC	CC	NC	CC	CC	CC	CC	CC	CC	CC	CC	CC	CC	CC	CC	CC	CC	CC	CC	CC	AA	CC	CC	CC	CC	CC	AA	CC	CC	CC	NC	AA
7704	Bn-scaff_15838_1-p1062964	0.07	A/G	C01	1451141	AA	GG	AA	AA	AA	AA	AA	AA	AA	AA	AA	AA	AA	AA	NC	AA	AA	AA	AA	AA	AA	AA	NC	AA	AA	AA	AA	AA	AA	AA	AA	AA	GG	AA	AA	AA	AA	AA	GG	AA	AA	AA	NC	GG
7705	Bn-scaff_15838_1-p1065318	0.07	A/G	C01	1453495	AA	GG	AA	AA	AA	AA	AA	AA	AA	AA	AA	AA	AA	AA	NC	AA	AA	AA	AA	AA	AA	AA	NC	AA	AA	AA	AA	AA	AA	AA	AA	AA	GG	AA	AA	AA	AA	AA	GG	AA	AA	AA	AA	GG
7706	Bn-scaff_15838_1-p1126349	0.12	A/G	C01	1522346	AA	GG	AA	AA	AA	NC	AA	AA	AA	AA	AA	AA	AA	AA	NC	GG	AA	AA	AA	AA	AA	AA	AA	GG	AA	GG	AA	AA	GG	GG	GG	AA	AA	AA	AA	AA	AA	AA	AA	AA	AA	AA	AA	AA
7707	Bn-scaff_15838_1-p1199011	0.16	A/G	C01	1588133	AA	GG	GG	AA	AA	AA	GG	GG	GG	GG	GG	GG	GG	GG	AA	AA	GG	GG	GG	GG	GG	GG	GG	AA	GG	AA	GG	GG	AA	AA	AA	GG	AA	GG	GG	GG	GG	GG	AA	GG	GG	GG	GG	AA
7708	Bn-scaff_15838_1-p1199051	0.14	A/G	C01	1588273	AA	GG	AA	NC	NC	GG	AA	AA	AA	AA	AA	AA	AA	AA	GG	GG	AA	AA	AA	AA	AA	AA	AA	GG	AA	GG	AA	AA	GG	GG	GG	AA	GG	AA	AA	AA	AA	AA	GG	AA	AA	AA	AA	GG
7709	Bn-scaff_15838_1-p1199209	0.11	T/G	C01	1588431	TT	GG	TT	NC	NC	GG	TT	TT	TT	TT	TT	TT	TT	TT	GG	GG	TT	TT	TT	TT	TT	TT	TT	GG	TT	GG	TT	TT	GG	GG	GG	TT	GG	TT	TT	TT	TT	TT	GG	TT	TT	TT	NC	GG
7710	Bn-scaff_15838_1-p1218165	0.09	T/C	C01	1611898	TT	CC	CC	TT	TT	TT	CC	CC	CC	CC	CC	CC	CC	CC	TT	TT	CC	CC	CC	CC	CC	CC	CC	TT	CC	TT	CC	CC	NC	TT	TT	CC	TT	CC	CC	CC	CC	CC	TT	CC	CC	CC	NC	TT
7711	Bn-scaff_15838_1-p1293912	0.09	A/C	C01	1690474	AA	CC	CC	CC	CC	AA	CC	CC	CC	CC	CC	CC	AA	CC	AA	AA	CC	CC	CC	CC	CC	CC	CC	AA	CC	AA	CC	CC	AA	AA	AA	CC	AA	CC	CC	CC	CC	CC	AA	CC	CC	CC	NC	AA
7712	Bn-scaff_15838_1-p1360079	0.08	A/G	C01	1761808	AA	GG	GG	AA	AA	GG	AA	AA	GG	GG	GG	GG	AA	GG	GG	GG	GG	GG	GG	GG	GG	NC	AA	GG	GG	GG	GG	GG	GG	GG	GG	GG	GG	GG	GG	NC	NC	GG	GG	GG	GG	AA	GG	GG
7713	Bn-scaff_15838_1-p1364759	0.09	A/G	C01	1766487	AA	GG	GG	AA	AA	GG	AA	AA	GG	GG	NC	GG	AA	GG	GG	GG	GG	GG	GG	GG	GG	AA	AA	GG	GG	GG	GG	GG	GG	GG	GG	GG	GG	GG	GG	AA	AA	GG	GG	GG	GG	AA	GG	GG
7714	Bn-scaff_15838_1-p1364883	0.1	A/G	C01	1766611	AA	GG	AA	GG	GG	AA	GG	GG	AA	AA	NC	AA	GG	AA	AA	AA	AA	AA	AA	AA	AA	GG	GG	AA	AA	AA	AA	AA	AA	AA	AA	AA	AA	AA	AA	GG	GG	AA	AA	AA	AA	GG	AA	AA
7715	Bn-scaff_15838_1-p1366843	0.09	A/G	C01	1768571	AA	GG	AA	GG	GG	AA	GG	GG	AA	AA	AA	NC	GG	AA	AA	AA	AA	AA	AA	AA	AA	AA	GG	AA	AA	AA	AA	AA	AA	AA	AA	AA	AA	AA	AA	AA	AA	AA	AA	AA	AA	GG	AA	AA
7716	Bn-scaff_15838_1-p1367612	0.09	T/G	C01	1769340	TT	GG	GG	TT	TT	GG	TT	TT	GG	GG	NC	GG	TT	GG	GG	GG	GG	GG	GG	GG	GG	TT	TT	GG	GG	GG	GG	GG	GG	GG	GG	GG	GG	GG	GG	TT	TT	GG	GG	GG	GG	TT	GG	GG
7717	Bn-scaff_15838_1-p1403775	0.15	A/G	C01	1805622	AA	GG	GG	GG	GG	NC	GG	GG	GG	GG	NC	GG	AA	GG	AA	AA	GG	GG	GG	GG	GG	GG	GG	AA	GG	AA	GG	GG	AA	AA	AA	GG	AA	GG	GG	AA	AA	GG	AA	GG	GG	GG	NC	AA
7718	Bn-scaff_15838_1-p1430057	0.14	T/G	C01	1836429	TT	GG	TT	TT	TT	NC	TT	TT	TT	TT	TT	TT	GG	TT	GG	GG	TT	TT	TT	TT	TT	TT	TT	GG	TT	GG	TT	TT	NC	GG	GG	TT	GG	TT	TT	TT	TT	TT	GG	TT	TT	TT	NC	GG
7719	Bn-scaff_15838_1-p1466722	0.11	T/C	C01	1873840	TT	CC	CC	CC	CC	NC	CC	CC	CC	CC	CC	CC	TT	CC	NC	TT	CC	CC	CC	CC	CC	CC	CC	TT	CC	TT	CC	CC	TT	TT	TT	CC	CC	CC	CC	CC	CC	CC	CC	CC	CC	CC	CC	CC
7720	Bn-scaff_15838_1-p1467858	0.09	A/G	C01	1875114	AA	GG	GG	GG	GG	GG	GG	GG	GG	GG	GG	GG	GG	GG	NC	GG	GG	GG	GG	GG	GG	GG	GG	GG	GG	GG	GG	GG	GG	GG	GG	GG	AA	GG	GG	GG	GG	GG	NC	GG	GG	GG	NC	NC
7721	Bn-scaff_15838_1-p1551637	0.07	T/G	C01	1923527	TT	GG	GG	GG	GG	NC	GG	GG	TT	GG	GG	GG	NC	TT	TT	TT	GG	GG	GG	GG	GG	GG	GG	TT	GG	TT	TT	TT	TT	NC	NC	GG	TT	GG	TT	GG	GG	TT	TT	GG	GG	GG	TT	TT
7722	Bn-scaff_15838_1-p1551711	0.09	A/G	C01	1923701	AA	GG	GG	GG	GG	GG	GG	GG	GG	GG	GG	GG	AA	GG	NC	AA	GG	GG	GG	GG	GG	GG	GG	AA	GG	AA	GG	GG	AA	AA	AA	GG	GG	GG	GG	GG	GG	GG	GG	GG	GG	GG	GG	GG
7723	Bn-scaff_15838_1-p1554155	0.07	A/G	C01	1926146	AA	GG	GG	GG	GG	NC	GG	GG	AA	GG	GG	GG	NC	AA	AA	NC	GG	GG	GG	GG	GG	GG	GG	NC	GG	NC	AA	AA	NC	NC	NC	GG	AA	GG	AA	GG	GG	AA	AA	GG	GG	GG	AA	AA
7724	Bn-scaff_15838_1-p1556826	0.09	T/C	C01	1928716	TT	CC	TT	TT	TT	NC	TT	TT	TT	TT	TT	TT	CC	TT	NC	CC	TT	TT	TT	TT	TT	TT	TT	CC	TT	CC	TT	TT	CC	CC	CC	TT	TT	TT	TT	TT	TT	TT	TT	TT	TT	TT	TT	TT
7725	Bn-scaff_15838_1-p1556845	0.08	T/C	C01	1928835	TT	CC	TT	TT	TT	TT	TT	TT	TT	TT	TT	TT	NC	TT	TT	CC	TT	TT	TT	TT	TT	TT	TT	NC	TT	CC	TT	TT	NC	NC	CC	TT	TT	TT	TT	TT	TT	TT	TT	TT	TT	TT	TT	TT
7726	Bn-scaff_15838_1-p1614431	0.06	T/C	C01	1977325	TT	CC	CC	CC	CC	CC	CC	CC	CC	NC	CC	CC	TT	CC	CC	CC	CC	CC	CC	CC	CC	CC	CC	CC	CC	CC	CC	CC	CC	CC	CC	CC	CC	CC	CC	CC	CC	CC	CC	CC	CC	CC	CC	CC
7727	Bn-scaff_15838_1-p1684617	0.13	A/G	C01	2047283	AA	GG	AA	AA	AA	NC	AA	AA	GG	NC	AA	AA	GG	GG	NC	AA	AA	NC	AA	AA	AA	AA	AA	AA	AA	AA	GG	GG	AA	AA	AA	AA	GG	GG	GG	GG	GG	GG	GG	AA	AA	AA	GG	GG
7728	Bn-scaff_15838_1-p1804226	0.08	A/C	C01	2159783	AA	CC	AA	AA	AA	NC	AA	AA	CC	AA	AA	AA	CC	CC	CC	CC	AA	CC	AA	AA	AA	AA	NC	CC	AA	CC	CC	AA	CC	CC	CC	AA	CC	CC	CC	AA	AA	CC	CC	CC	AA	AA	CC	CC
7729	Bn-scaff_15838_1-p1804241	0.11	T/C	C01	2159899	TT	CC	TT	TT	TT	NC	TT	TT	CC	TT	TT	TT	CC	CC	CC	CC	TT	CC	TT	TT	TT	TT	NC	CC	TT	CC	CC	TT	NC	CC	CC	TT	CC	CC	CC	TT	TT	CC	CC	CC	TT	TT	CC	CC
7730	Bn-scaff_15838_1-p1806419	0.12	A/G	C01	2161988	AA	GG	GG	GG	GG	NC	GG	GG	AA	GG	GG	GG	AA	AA	AA	AA	GG	AA	GG	GG	GG	GG	NC	AA	GG	AA	AA	GG	AA	AA	AA	GG	AA	AA	AA	GG	GG	AA	AA	AA	GG	GG	AA	AA
7731	Bn-scaff_15838_1-p1810027	0.11	T/G	C01	2163693	TT	GG	TT	TT	TT	NC	TT	TT	GG	TT	TT	TT	GG	GG	GG	GG	TT	GG	TT	TT	TT	TT	NC	GG	TT	GG	GG	TT	NC	GG	GG	TT	GG	GG	GG	TT	TT	GG	GG	GG	TT	TT	GG	GG
7732	Bn-scaff_15838_1-p1881763	0.07	A/G	C01	2238075	AA	GG	GG	GG	GG	NC	GG	GG	GG	AA	GG	GG	GG	GG	NC	AA	GG	NC	GG	GG	GG	GG	GG	AA	GG	AA	GG	GG	AA	AA	AA	GG	GG	GG	GG	GG	GG	GG	GG	GG	GG	GG	NC	GG
7733	Bn-scaff_15838_1-p1917196	0.11	A/C	C01	2273675	AA	CC	CC	CC	CC	NC	CC	CC	AA	AA	NC	NC	AA	CC	AA	AA	CC	NC	CC	CC	AA	CC	AA	AA	CC	AA	CC	CC	AA	AA	AA	CC	AA	AA	CC	CC	CC	CC	AA	CC	CC	AA	NC	AA
7734	Bn-scaff_15838_1-p2029088	0.19	T/C	C01	2403198	TT	CC	TT	TT	TT	NC	TT	TT	TT	TT	TT	TT	NC	TT	NC	CC	TT	NC	TT	TT	TT	TT	TT	NC	TT	CC	TT	TT	CC	CC	CC	TT	TT	TT	TT	TT	TT	TT	TT	TT	TT	CC	NC	TT
7735	Bn-scaff_15838_1-p2039607	0.13	A/G	C01	2411930	AA	GG	AA	AA	AA	NC	GG	GG	GG	GG	GG	NC	AA	GG	NC	AA	AA	NC	AA	AA	GG	GG	NC	AA	GG	AA	GG	GG	AA	AA	AA	AA	GG	GG	GG	AA	AA	GG	GG	GG	GG	GG	AA	GG
7736	Bn-scaff_15838_1-p2212925	0.16	T/C	C01	2576639	TT	CC	CC	CC	CC	NC	CC	CC	TT	CC	TT	NC	CC	TT	NC	CC	TT	NC	TT	TT	CC	TT	NC	CC	TT	CC	TT	TT	NC	CC	CC	CC	TT	CC	TT	TT	TT	TT	TT	TT	TT	TT	CC	TT
7737	Bn-scaff_15838_1-p2235831	0.1	T/C	C01	2598892	TT	CC	TT	TT	TT	NC	CC	CC	TT	CC	TT	NC	CC	TT	NC	CC	TT	NC	TT	TT	CC	TT	TT	CC	TT	CC	CC	TT	CC	CC	CC	CC	TT	CC	TT	TT	TT	TT	TT	TT	TT	TT	CC	TT
7738	Bn-scaff_15838_1-p2268600	0.06	A/C	C01	2644715	AA	CC	CC	CC	CC	CC	AA	AA	CC	CC	CC	NC	CC	CC	CC	CC	CC	CC	CC	CC	CC	CC	NC	CC	CC	CC	CC	CC	CC	CC	CC	CC	CC	CC	CC	CC	CC	CC	CC	CC	CC	CC	CC	CC
7739	Bn-scaff_15838_5-p98040	0.12	A/G	C01	2978586	AA	GG	AA	AA	AA	NC	GG	GG	AA	AA	GG	GG	AA	GG	AA	AA	AA	NC	AA	AA	GG	AA	GG	AA	GG	AA	GG	GG	AA	AA	AA	AA	AA	AA	GG	AA	AA	AA	AA	GG	AA	AA	AA	AA
7740	Bn-scaff_15838_5-p145211	0.12	A/G	C01	3016800	AA	GG	GG	GG	GG	NC	AA	AA	GG	GG	AA	AA	GG	AA	GG	GG	GG	NC	GG	GG	AA	GG	AA	GG	AA	GG	AA	AA	GG	GG	GG	GG	GG	GG	AA	GG	GG	GG	GG	AA	GG	GG	GG	GG
7741	Bn-scaff_15838_5-p145359	0.11	T/C	C01	3016948	TT	CC	CC	CC	CC	NC	TT	TT	CC	CC	TT	TT	CC	TT	CC	CC	CC	NC	CC	CC	TT	CC	TT	CC	TT	CC	TT	TT	NC	CC	CC	CC	CC	CC	TT	CC	CC	CC	CC	TT	CC	CC	CC	CC
7742	Bn-scaff_15838_5-p145564	0.1	A/C	C01	3017053	AA	CC	CC	CC	CC	NC	AA	AA	CC	CC	AA	AA	CC	AA	CC	CC	CC	NC	CC	CC	AA	CC	AA	CC	AA	CC	AA	AA	NC	CC	CC	CC	CC	CC	AA	CC	CC	CC	CC	AA	CC	CC	CC	CC
7743	Bn-scaff_15838_5-p145790	0.13	A/G	C01	3017279	AA	GG	AA	AA	AA	NC	GG	GG	AA	AA	GG	GG	AA	GG	AA	NC	AA	GG	AA	AA	GG	AA	GG	NC	GG	NC	GG	GG	NC	NC	NC	NC	AA	AA	GG	AA	AA	AA	AA	GG	AA	AA	AA	AA
7744	Bn-scaff_15838_5-p147931	0.12	T/C	C01	3019420	TT	CC	CC	CC	CC	NC	TT	TT	CC	CC	TT	TT	CC	TT	CC	CC	CC	NC	CC	CC	TT	CC	TT	CC	TT	CC	TT	TT	NC	CC	CC	CC	CC	CC	TT	CC	CC	CC	CC	TT	CC	CC	CC	CC
7745	Bn-scaff_15838_5-p147969	0.16	A/C	C01	3019558	AA	CC	CC	CC	CC	NC	AA	AA	CC	CC	AA	AA	CC	AA	CC	CC	CC	NC	CC	CC	AA	CC	AA	CC	AA	CC	AA	AA	CC	CC	CC	CC	CC	CC	AA	CC	CC	CC	CC	AA	CC	CC	CC	CC
7746	Bn-scaff_15838_5-p160091	0.12	A/G	C01	3030540	AA	GG	GG	GG	GG	NC	GG	GG	AA	GG	GG	GG	AA	GG	AA	AA	NC	NC	AA	AA	GG	GG	GG	AA	NC	AA	GG	GG	AA	AA	AA	AA	AA	AA	GG	AA	AA	GG	AA	GG	AA	AA	AA	AA
7747	Bn-scaff_15838_5-p164551	0.14	A/C	C01	3035100	AA	CC	AA	AA	AA	NC	AA	AA	CC	AA	AA	AA	CC	AA	CC	CC	NC	NC	CC	CC	AA	AA	AA	CC	AA	CC	AA	AA	CC	CC	CC	CC	CC	CC	AA	CC	CC	AA	CC	AA	CC	CC	CC	CC
7748	Bn-scaff_15838_5-p165094	0.1	T/G	C01	3035643	TT	GG	GG	GG	GG	NC	GG	GG	TT	GG	GG	GG	TT	GG	TT	TT	NC	NC	TT	TT	GG	GG	GG	TT	GG	TT	GG	GG	TT	TT	NC	TT	TT	TT	GG	TT	TT	GG	TT	GG	TT	TT	TT	TT
7749	Bn-scaff_15838_5-p170397	0.14	A/G	C01	3040834	AA	GG	AA	AA	AA	NC	AA	AA	GG	AA	AA	AA	GG	AA	GG	GG	NC	NC	GG	GG	AA	AA	AA	GG	AA	GG	AA	AA	GG	GG	GG	GG	GG	GG	AA	GG	GG	AA	GG	AA	GG	GG	GG	GG
7750	Bn-scaff_15838_5-p170327	0.11	A/G	C01	3040864	AA	GG	AA	AA	AA	NC	AA	AA	GG	AA	AA	AA	GG	AA	GG	GG	NC	NC	GG	GG	AA	AA	AA	GG	AA	GG	AA	AA	NC	GG	GG	GG	GG	GG	AA	GG	GG	AA	GG	AA	GG	GG	GG	GG
7751	Bn-scaff_15838_5-p202432	0.15	A/C	C01	3057694	AA	CC	CC	CC	CC	NC	CC	CC	AA	CC	CC	CC	AA	CC	AA	AA	NC	NC	AA	AA	CC	CC	CC	AA	CC	AA	CC	CC	AA	AA	AA	AA	AA	AA	CC	AA	AA	CC	AA	CC	AA	AA	AA	AA
7752	Bn-scaff_15838_5-p225114	0.15	T/C	C01	3076348	TT	CC	CC	CC	CC	NC	CC	CC	TT	CC	CC	CC	TT	CC	TT	TT	NC	NC	TT	TT	CC	CC	CC	TT	CC	TT	CC	CC	TT	TT	TT	TT	TT	TT	CC	TT	TT	CC	TT	CC	TT	TT	TT	TT
7753	Bn-scaff_15838_5-p225051	0.14	T/C	C01	3076385	TT	CC	TT	TT	TT	NC	TT	TT	CC	TT	TT	TT	CC	TT	CC	CC	NC	NC	CC	CC	TT	TT	TT	CC	TT	CC	TT	TT	CC	CC	CC	CC	CC	CC	TT	CC	CC	TT	CC	TT	CC	CC	CC	CC
7754	Bn-scaff_15838_5-p227630	0.16	T/G	C01	3078965	TT	GG	TT	TT	TT	NC	GG	GG	GG	TT	TT	TT	GG	TT	GG	GG	NC	NC	GG	GG	TT	TT	NC	GG	TT	GG	TT	TT	NC	GG	GG	GG	GG	GG	TT	GG	GG	TT	GG	GG	GG	GG	GG	GG
7755	Bn-scaff_15838_5-p230118	0.14	T/C	C01	3081060	TT	CC	TT	TT	TT	NC	TT	TT	CC	TT	TT	TT	CC	TT	CC	CC	NC	NC	CC	CC	TT	TT	CC	CC	TT	CC	TT	TT	CC	CC	CC	CC	CC	CC	TT	CC	CC	TT	CC	CC	CC	CC	CC	CC
7756	Bn-scaff_15838_5-p236972	0.15	A/G	C01	3087247	AA	GG	AA	AA	AA	NC	AA	AA	GG	AA	AA	AA	GG	AA	GG	GG	NC	NC	GG	GG	AA	AA	GG	GG	AA	GG	AA	AA	GG	GG	GG	GG	GG	GG	AA	GG	GG	AA	GG	GG	GG	GG	GG	GG
7757	Bn-scaff_15838_5-p241183	0.15	T/C	C01	3091302	TT	CC	CC	CC	CC	NC	CC	CC	TT	CC	CC	CC	TT	CC	TT	TT	NC	NC	TT	TT	CC	CC	NC	TT	CC	TT	CC	CC	TT	TT	TT	TT	TT	TT	CC	TT	TT	CC	TT	TT	TT	TT	TT	TT
7758	Bn-scaff_15838_5-p304302	0.15	T/C	C01	3139745	TT	CC	TT	TT	TT	NC	TT	TT	CC	TT	TT	NC	TT	TT	NC	CC	TT	NC	TT	TT	TT	TT	TT	CC	TT	CC	CC	TT	CC	TT	CC	CC	TT	CC	TT	TT	TT	TT	TT	TT	TT	TT	CC	TT
7759	Bn-scaff_15838_5-p308986	0.11	A/G	C01	3145430	AA	GG	GG	GG	GG	NC	GG	GG	AA	GG	GG	NC	GG	GG	NC	AA	GG	NC	GG	GG	GG	GG	NC	AA	GG	AA	AA	GG	AA	GG	AA	AA	GG	AA	GG	GG	GG	GG	GG	AA	GG	GG	AA	GG
7760	Bn-scaff_15838_5-p313494	0.09	A/G	C01	3150068	AA	GG	AA	AA	AA	NC	AA	AA	GG	AA	AA	NC	AA	AA	NC	GG	AA	NC	AA	AA	AA	AA	GG	GG	AA	GG	GG	AA	NC	AA	GG	GG	AA	GG	AA	AA	AA	AA	AA	GG	AA	AA	GG	AA
7761	Bn-scaff_15838_5-p329539	0.08	T/G	C01	3168872	TT	GG	GG	GG	GG	NC	GG	GG	TT	GG	GG	NC	GG	GG	NC	TT	GG	NC	GG	GG	GG	GG	NC	TT	GG	TT	TT	GG	TT	GG	TT	TT	GG	TT	GG	GG	GG	GG	GG	TT	GG	GG	TT	GG
7762	Bn-scaff_15838_5-p330543	0.13	A/G	C01	3169776	AA	GG	AA	AA	AA	NC	AA	AA	GG	AA	AA	NC	AA	AA	NC	GG	AA	NC	AA	AA	AA	AA	NC	GG	AA	GG	GG	AA	GG	AA	GG	GG	AA	GG	AA	AA	AA	AA	AA	GG	AA	AA	GG	AA
7763	Bn-scaff_15838_5-p331638	0.1	T/C	C01	3170864	TT	CC	CC	CC	CC	NC	CC	CC	TT	CC	CC	NC	CC	CC	NC	TT	CC	NC	CC	CC	CC	CC	NC	TT	CC	TT	TT	CC	TT	CC	TT	TT	CC	TT	CC	CC	CC	CC	CC	TT	CC	CC	TT	CC
7764	Bn-scaff_15838_5-p335984	0.13	A/G	C01	3176266	AA	GG	GG	GG	GG	NC	GG	GG	AA	GG	GG	NC	GG	GG	NC	AA	GG	NC	GG	GG	GG	GG	GG	AA	GG	AA	AA	GG	AA	GG	AA	AA	GG	AA	GG	GG	GG	GG	GG	AA	GG	GG	AA	GG
7765	Bn-scaff_15838_5-p371231	0.15	A/G	C01	3204763	AA	GG	GG	GG	GG	NC	AA	AA	AA	GG	AA	NC	AA	GG	NC	AA	GG	NC	NC	NC	GG	GG	AA	AA	GG	AA	AA	GG	AA	NC	AA	AA	GG	GG	GG	GG	GG	GG	GG	AA	GG	GG	AA	GG
7766	Bn-scaff_15838_5-p375370	0.14	A/C	C01	3207080	AA	CC	AA	AA	AA	NC	CC	CC	AA	AA	CC	NC	AA	AA	NC	CC	AA	NC	AA	AA	AA	AA	CC	CC	AA	CC	CC	AA	NC	AA	CC	CC	AA	AA	AA	AA	AA	AA	AA	CC	AA	AA	AA	AA
7767	Bn-scaff_15838_5-p390540	0.07	A/G	C01	3222216	AA	GG	AA	AA	AA	AA	AA	AA	GG	AA	AA	AA	GG	AA	AA	AA	AA	AA	AA	AA	AA	AA	AA	AA	AA	AA	AA	AA	AA	AA	AA	AA	AA	AA	AA	AA	AA	AA	AA	AA	AA	AA	GG	AA
7768	Bn-scaff_15838_5-p420555	0.11	A/G	C01	3253415	AA	GG	GG	GG	GG	GG	GG	GG	AA	GG	GG	GG	AA	GG	GG	GG	GG	GG	GG	GG	GG	GG	NC	GG	GG	GG	AA	GG	GG	GG	GG	GG	GG	GG	GG	GG	GG	GG	GG	GG	GG	GG	AA	GG
7769	Bn-scaff_15838_5-p444851	0.12	A/G	C01	3291593	AA	GG	GG	GG	GG	GG	GG	GG	AA	GG	GG	NC	AA	GG	GG	GG	GG	GG	GG	GG	GG	GG	NC	GG	GG	GG	AA	GG	GG	GG	GG	GG	GG	GG	GG	GG	GG	GG	GG	GG	GG	GG	AA	GG
7770	Bn-scaff_15838_5-p446059	0.07	A/C	C01	3292897	AA	CC	AA	AA	AA	AA	AA	AA	AA	AA	AA	NC	AA	AA	AA	AA	AA	AA	AA	AA	AA	AA	CC	AA	AA	AA	CC	AA	AA	AA	AA	AA	AA	AA	AA	AA	AA	AA	AA	AA	AA	AA	AA	AA
7771	Bn-scaff_15838_5-p478688	0.09	T/C	C01	3326181	TT	CC	TT	TT	TT	TT	TT	TT	TT	TT	TT	NC	TT	TT	TT	TT	TT	TT	TT	TT	TT	TT	NC	TT	TT	TT	CC	TT	TT	TT	TT	TT	TT	TT	TT	TT	TT	TT	TT	TT	TT	TT	TT	TT
7772	Bn-scaff_15838_5-p479433	0.14	T/C	C01	3327281	TT	CC	TT	TT	TT	NC	TT	TT	TT	TT	TT	NC	TT	TT	NC	CC	TT	NC	TT	TT	TT	TT	CC	CC	TT	CC	CC	TT	CC	CC	TT	CC	TT	TT	TT	TT	TT	TT	TT	CC	TT	TT	TT	TT
7773	Bn-scaff_15838_5-p480567	0.15	T/C	C01	3328414	TT	CC	CC	CC	CC	NC	CC	CC	CC	CC	CC	NC	CC	CC	NC	TT	CC	NC	CC	CC	CC	CC	NC	TT	CC	TT	TT	CC	TT	TT	CC	TT	CC	CC	CC	CC	CC	CC	CC	TT	CC	CC	CC	CC
7774	Bn-scaff_15838_5-p625786	0.16	A/G	C01	3450538	AA	GG	AA	AA	AA	NC	AA	AA	AA	GG	AA	AA	AA	AA	NC	GG	AA	NC	AA	AA	AA	AA	NC	GG	AA	GG	GG	AA	GG	GG	GG	GG	AA	AA	AA	AA	AA	AA	AA	GG	AA	AA	AA	AA
7775	Bn-scaff_15838_5-p657347	0.12	T/C	C01	3484733	TT	CC	NC	NC	NC	NC	NC	NC	CC	TT	NC	NC	NC	NC	NC	TT	CC	TT	CC	CC	NC	NC	TT	TT	NC	TT	TT	NC	TT	TT	TT	TT	CC	CC	NC	CC	CC	NC	CC	TT	CC	CC	CC	CC
7776	Bn-scaff_15838_5-p657514	0.14	T/C	C01	3484900	TT	CC	CC	CC	CC	NC	CC	CC	CC	TT	CC	CC	CC	CC	NC	TT	CC	NC	CC	CC	CC	CC	TT	TT	CC	TT	TT	CC	NC	TT	TT	TT	CC	CC	CC	CC	CC	CC	CC	TT	CC	CC	CC	CC
7777	Bn-scaff_15838_5-p657570	0.11	T/C	C01	3484956	TT	CC	CC	CC	CC	NC	CC	CC	TT	TT	CC	CC	CC	CC	TT	TT	NC	NC	TT	TT	CC	CC	NC	TT	CC	TT	TT	CC	TT	TT	TT	TT	TT	TT	CC	TT	TT	CC	TT	TT	TT	TT	TT	TT
7778	Bn-scaff_15838_5-p658666	0.15	T/C	C01	3486152	TT	CC	TT	TT	TT	NC	TT	TT	TT	CC	TT	TT	TT	TT	NC	CC	TT	NC	TT	TT	TT	TT	NC	CC	TT	CC	CC	TT	NC	CC	CC	CC	TT	TT	TT	TT	TT	TT	TT	CC	TT	TT	TT	TT
7779	Bn-scaff_15838_5-p659580	0.11	T/C	C01	3487066	TT	CC	CC	CC	CC	NC	CC	CC	CC	TT	CC	CC	CC	CC	NC	TT	CC	NC	CC	CC	CC	CC	NC	TT	CC	TT	TT	CC	TT	TT	TT	TT	CC	CC	CC	CC	CC	CC	CC	TT	CC	CC	CC	CC
7780	Bn-scaff_15838_5-p672882	0.13	A/C	C01	3500821	AA	CC	CC	CC	CC	NC	CC	CC	CC	AA	CC	CC	CC	CC	NC	AA	CC	NC	CC	CC	CC	CC	NC	AA	CC	AA	AA	CC	AA	AA	AA	AA	CC	CC	CC	CC	CC	CC	CC	AA	CC	CC	CC	CC
7781	Bn-scaff_15838_5-p706717	0.13	A/C	C01	3540334	AA	CC	AA	AA	AA	NC	AA	AA	AA	CC	AA	AA	AA	AA	NC	CC	AA	NC	AA	AA	AA	AA	NC	CC	AA	CC	CC	AA	CC	CC	CC	CC	AA	AA	AA	AA	AA	AA	AA	CC	AA	AA	AA	AA
7782	Bn-A06-p6576675	0.15	A/G	C01	3548466	AA	GG	GG	GG	GG	NC	GG	GG	GG	AA	GG	GG	GG	GG	NC	AA	GG	NC	GG	GG	GG	GG	NC	AA	GG	AA	AA	GG	AA	AA	AA	AA	GG	GG	GG	GG	GG	GG	GG	AA	GG	GG	GG	GG
7783	Bn-scaff_15838_5-p779070	0.12	T/G	C01	3609307	TT	GG	GG	GG	GG	NC	GG	GG	TT	TT	GG	GG	GG	TT	TT	TT	NC	NC	TT	TT	GG	GG	GG	TT	GG	TT	GG	GG	TT	TT	TT	TT	TT	TT	GG	TT	TT	GG	TT	TT	TT	TT	TT	TT
7784	Bn-scaff_15838_5-p885166	0.09	A/G	C01	3718219	AA	GG	GG	GG	GG	NC	GG	GG	AA	AA	GG	GG	GG	AA	NC	AA	GG	NC	GG	AA	GG	GG	GG	AA	GG	AA	GG	GG	NC	AA	AA	AA	GG	GG	GG	GG	GG	GG	GG	AA	GG	GG	AA	GG
7785	Bn-scaff_15838_5-p885651	0.11	T/C	C01	3718704	TT	CC	CC	CC	CC	NC	TT	TT	TT	TT	CC	NC	CC	TT	NC	TT	CC	NC	CC	TT	CC	CC	NC	TT	CC	TT	CC	CC	TT	TT	TT	TT	CC	CC	CC	CC	CC	CC	CC	TT	CC	CC	TT	CC
7786	Bn-scaff_15838_5-p886564	0.15	A/G	C01	3719729	AA	GG	AA	AA	AA	NC	AA	AA	GG	GG	AA	AA	AA	GG	NC	GG	AA	NC	AA	GG	AA	AA	AA	GG	AA	GG	AA	AA	GG	GG	GG	GG	AA	AA	AA	AA	AA	AA	AA	GG	AA	AA	GG	AA
7787	Bn-scaff_15838_5-p954588	0.12	T/C	C01	3785507	TT	CC	TT	TT	TT	TT	TT	TT	TT	TT	TT	TT	TT	TT	TT	TT	TT	TT	TT	TT	TT	TT	NC	TT	TT	TT	CC	TT	TT	TT	TT	TT	TT	TT	TT	TT	TT	TT	TT	TT	TT	TT	TT	TT
7788	Bn-scaff_15838_5-p1158185	0.09	T/C	C01	3995558	TT	CC	CC	CC	CC	CC	CC	CC	CC	CC	CC	CC	CC	CC	CC	CC	CC	CC	CC	CC	CC	CC	NC	CC	CC	CC	TT	CC	CC	CC	CC	CC	CC	CC	CC	CC	CC	CC	CC	CC	CC	CC	CC	CC
7789	Bn-scaff_15838_5-p1162338	0.08	A/G	C01	3999949	AA	GG	GG	GG	GG	GG	GG	GG	GG	GG	GG	GG	GG	GG	GG	GG	GG	GG	GG	GG	GG	GG	NC	GG	GG	GG	AA	GG	GG	GG	GG	GG	GG	GG	GG	GG	GG	GG	GG	GG	GG	GG	GG	GG
7790	Bn-scaff_15838_5-p1167562	0.09	A/C	C01	4005430	AA	CC	AA	AA	AA	AA	AA	AA	AA	AA	AA	AA	AA	AA	AA	AA	AA	AA	AA	AA	AA	AA	AA	AA	AA	AA	CC	AA	AA	AA	AA	AA	AA	AA	AA	AA	AA	AA	AA	AA	AA	AA	AA	AA
7791	Bn-scaff_15838_5-p1173671	0.09	T/C	C01	4010594	TT	CC	TT	TT	TT	NC	TT	TT	TT	TT	TT	TT	TT	TT	NC	TT	NC	TT	CC	TT	TT	TT	TT	TT	TT	TT	CC	TT	NC	TT	TT	TT	CC	CC	TT	CC	CC	TT	CC	TT	CC	CC	TT	CC
7792	Bn-scaff_15838_5-p1181259	0.07	A/C	C01	4014701	AA	CC	CC	CC	CC	CC	CC	CC	CC	CC	CC	CC	CC	CC	CC	CC	CC	CC	CC	CC	CC	CC	CC	CC	CC	CC	AA	CC	NC	CC	CC	CC	CC	CC	CC	CC	CC	CC	CC	CC	CC	CC	CC	CC
7793	Bn-scaff_15838_5-p1181287	0.08	A/C	C01	4014829	AA	CC	CC	CC	CC	NC	CC	CC	CC	CC	CC	CC	CC	CC	NC	CC	NC	CC	AA	CC	CC	CC	CC	CC	CC	CC	AA	CC	NC	CC	CC	CC	AA	AA	CC	AA	AA	CC	AA	CC	AA	AA	CC	AA
7794	Bn-scaff_15838_5-p1181598	0.06	T/C	C01	4015040	TT	CC	CC	CC	CC	CC	CC	CC	CC	CC	CC	CC	CC	CC	CC	CC	CC	CC	CC	CC	CC	CC	CC	CC	CC	CC	TT	CC	CC	CC	CC	CC	CC	CC	CC	CC	CC	CC	CC	CC	CC	CC	CC	CC
7795	Bn-scaff_15838_5-p1181758	0.07	A/G	C01	4015300	AA	GG	AA	AA	AA	AA	AA	AA	AA	AA	AA	AA	AA	AA	AA	AA	AA	AA	AA	AA	AA	AA	AA	AA	AA	AA	GG	AA	AA	AA	AA	AA	AA	AA	AA	AA	AA	AA	AA	AA	AA	AA	AA	AA
7796	Bn-scaff_15838_5-p1188394	0.09	T/C	C01	4017700	TT	CC	CC	CC	CC	CC	TT	TT	CC	CC	CC	NC	CC	CC	CC	CC	CC	CC	NC	CC	CC	CC	CC	CC	CC	CC	TT	CC	NC	CC	CC	CC	NC	NC	TT	NC	NC	CC	NC	CC	NC	NC	CC	NC
7797	Bn-scaff_15838_5-p1188688	0.09	A/G	C01	4017992	AA	GG	AA	AA	AA	AA	GG	GG	AA	AA	AA	NC	AA	AA	AA	AA	AA	AA	NC	AA	AA	AA	AA	AA	AA	AA	GG	AA	AA	AA	AA	AA	NC	NC	GG	NC	NC	AA	NC	AA	NC	NC	AA	NC
7798	Bn-scaff_15838_5-p1190175	0.1	T/C	C01	4019495	TT	CC	CC	CC	CC	CC	TT	TT	CC	CC	CC	NC	CC	CC	CC	CC	CC	CC	NC	CC	CC	CC	CC	CC	CC	CC	TT	CC	CC	CC	CC	CC	NC	NC	TT	NC	NC	CC	NC	CC	NC	NC	CC	NC
7799	Bn-scaff_15838_5-p1208686	0.11	A/G	C01	4025762	AA	GG	GG	GG	GG	NC	AA	AA	GG	GG	GG	NC	GG	GG	NC	GG	NC	GG	AA	GG	GG	GG	GG	GG	GG	GG	AA	GG	GG	GG	GG	GG	AA	AA	AA	AA	AA	GG	AA	GG	AA	AA	GG	AA
7800	Bn-scaff_15838_5-p1208759	0.11	T/C	C01	4025935	TT	CC	CC	CC	CC	NC	TT	TT	CC	CC	CC	NC	CC	CC	NC	CC	NC	CC	TT	CC	CC	CC	CC	CC	CC	CC	TT	CC	CC	CC	CC	CC	TT	TT	TT	TT	TT	CC	TT	CC	TT	TT	CC	TT
7801	Bn-scaff_15838_5-p1208892	0.13	A/G	C01	4026068	AA	GG	AA	AA	AA	NC	GG	GG	AA	AA	AA	NC	AA	AA	NC	AA	NC	AA	GG	AA	AA	AA	AA	AA	AA	AA	GG	AA	AA	AA	AA	AA	GG	GG	GG	GG	GG	AA	GG	AA	GG	GG	AA	GG
7802	Bn-scaff_15838_5-p1209957	0.1	A/G	C01	4032452	AA	GG	AA	AA	AA	AA	GG	GG	AA	AA	AA	NC	AA	AA	AA	AA	AA	AA	NC	AA	AA	AA	AA	AA	AA	AA	GG	AA	AA	AA	AA	AA	NC	NC	GG	NC	NC	AA	NC	AA	NC	NC	AA	NC
7803	Bn-scaff_15838_5-p1210979	0.09	A/G	C01	4033570	AA	GG	GG	GG	GG	GG	AA	AA	GG	GG	GG	NC	GG	GG	GG	GG	GG	GG	NC	GG	GG	GG	GG	GG	GG	GG	AA	GG	NC	GG	GG	GG	NC	NC	AA	NC	NC	GG	NC	GG	NC	NC	GG	NC
7804	Bn-scaff_15838_5-p1211648	0.08	T/G	C01	4034139	TT	GG	GG	GG	GG	GG	TT	TT	GG	GG	GG	NC	GG	GG	GG	GG	GG	GG	NC	GG	GG	GG	GG	GG	GG	GG	TT	GG	GG	GG	GG	GG	NC	NC	TT	NC	NC	GG	NC	GG	NC	NC	GG	NC
7805	Bn-scaff_15838_5-p1227732	0.11	T/G	C01	4045018	TT	GG	GG	GG	GG	NC	TT	TT	GG	GG	GG	NC	GG	GG	NC	GG	NC	GG	TT	GG	GG	GG	GG	GG	GG	GG	TT	GG	GG	GG	GG	GG	TT	TT	TT	TT	TT	GG	TT	GG	TT	TT	GG	TT
7806	Bn-scaff_25149_1-p15397	0.1	A/G	C01	4197772	AA	GG	AA	AA	AA	AA	GG	GG	AA	AA	AA	NC	AA	AA	AA	AA	AA	AA	AA	AA	AA	AA	AA	AA	AA	AA	GG	AA	AA	AA	AA	AA	AA	AA	GG	AA	AA	AA	AA	AA	AA	AA	AA	AA
7807	Bn-scaff_25149_1-p15735	0.11	T/G	C01	4198013	TT	GG	GG	GG	GG	GG	TT	TT	GG	GG	GG	NC	GG	GG	GG	GG	GG	GG	GG	GG	GG	GG	GG	GG	GG	GG	TT	GG	GG	GG	GG	GG	GG	GG	TT	GG	GG	GG	GG	GG	GG	GG	GG	GG
7808	Bn-scaff_25149_1-p17569	0.09	T/G	C01	4199843	TT	GG	TT	TT	TT	NC	GG	GG	TT	TT	TT	NC	TT	TT	NC	TT	NC	TT	GG	TT	TT	TT	TT	TT	TT	TT	GG	TT	TT	TT	TT	TT	GG	GG	GG	GG	GG	TT	GG	TT	GG	GG	TT	GG
7809	Bn-scaff_25149_1-p55004	0.09	A/C	C01	4229012	AA	CC	CC	CC	CC	CC	AA	AA	CC	CC	CC	NC	CC	CC	CC	CC	CC	CC	CC	CC	CC	CC	CC	CC	CC	CC	AA	CC	NC	CC	CC	CC	CC	CC	AA	CC	CC	CC	CC	CC	CC	CC	CC	CC
7810	Bn-scaff_25149_1-p76377	0.1	T/G	C01	4234395	TT	GG	GG	GG	GG	GG	TT	TT	GG	GG	GG	NC	GG	GG	GG	GG	GG	GG	GG	GG	GG	GG	GG	GG	GG	GG	TT	GG	GG	GG	GG	GG	GG	GG	TT	GG	GG	GG	GG	GG	GG	GG	GG	GG
7811	Bn-scaff_17978_1-p23142	0.1	T/C	C01	4294666	TT	CC	TT	TT	TT	TT	TT	TT	TT	TT	TT	TT	TT	TT	TT	TT	TT	TT	TT	TT	TT	TT	TT	TT	TT	TT	CC	TT	TT	TT	TT	TT	TT	TT	TT	TT	TT	TT	TT	TT	TT	TT	TT	TT
7812	Bn-scaff_17978_1-p23955	0.1	A/G	C01	4295479	AA	GG	AA	AA	AA	AA	AA	AA	AA	AA	AA	AA	AA	AA	AA	AA	AA	AA	AA	AA	AA	AA	AA	AA	AA	AA	GG	AA	AA	AA	AA	AA	AA	AA	AA	AA	AA	AA	AA	AA	AA	AA	AA	AA
7813	Bn-scaff_17978_1-p47592	0.12	T/C	C01	4319394	TT	CC	TT	TT	TT	NC	CC	CC	TT	TT	TT	NC	TT	TT	NC	TT	NC	TT	CC	TT	TT	TT	TT	TT	TT	TT	CC	TT	TT	TT	TT	TT	CC	CC	CC	CC	CC	TT	CC	TT	CC	CC	TT	CC
7814	Bn-scaff_17978_1-p52413	0.13	A/C	C01	4324215	AA	CC	AA	AA	AA	NC	CC	CC	AA	AA	AA	NC	AA	AA	NC	AA	NC	AA	CC	AA	AA	AA	AA	AA	AA	AA	CC	AA	AA	AA	AA	AA	CC	CC	CC	CC	CC	AA	CC	AA	CC	CC	AA	CC
7815	Bn-scaff_17978_1-p52856	0.06	T/C	C01	4324658	TT	CC	CC	CC	CC	NC	TT	TT	CC	CC	CC	NC	CC	CC	NC	CC	NC	CC	TT	CC	CC	CC	CC	CC	CC	CC	CC	CC	NC	CC	CC	CC	TT	TT	TT	TT	TT	CC	TT	CC	TT	TT	CC	TT
7816	Bn-A01-p3755849	0.09	T/C	C01	4968084	TT	CC	TT	TT	TT	NC	TT	TT	TT	TT	TT	TT	TT	TT	TT	TT	TT	TT	CC	CC	CC	TT	TT	TT	TT	CC	TT	TT	NC	CC	CC	CC	TT	TT	TT	TT	TT	TT	TT	TT	TT	CC	TT	TT
7817	Bn-scaff_19193_1-p1272185	0.15	T/C	C01	5031622	TT	CC	CC	CC	CC	NC	CC	CC	CC	CC	CC	CC	CC	CC	NC	CC	NC	NC	CC	CC	TT	CC	NC	CC	CC	CC	TT	CC	NC	CC	CC	CC	TT	TT	CC	NC	TT	CC	TT	CC	TT	TT	CC	TT
7818	Bn-scaff_19193_1-p1267568	0.07	A/G	C01	5036238	AA	GG	GG	GG	GG	NC	GG	GG	GG	GG	GG	GG	GG	GG	NC	GG	NC	NC	GG	GG	AA	GG	GG	GG	GG	GG	AA	GG	GG	GG	GG	GG	AA	AA	GG	NC	AA	GG	AA	GG	AA	AA	GG	AA
7819	Bn-scaff_19193_1-p1215303	0.02	T/C	C01	5094499	TT	CC	CC	CC	CC	CC	CC	CC	CC	CC	CC	CC	CC	CC	NC	CC	CC	CC	CC	CC	CC	CC	CC	CC	CC	CC	CC	CC	CC	CC	CC	CC	TT	TT	CC	NC	TT	CC	TT	CC	CC	TT	CC	TT
7820	Bn-scaff_19193_1-p1006117	0.04	T/C	C01	5348460	TT	CC	TT	TT	TT	TT	TT	TT	TT	TT	TT	TT	TT	TT	TT	TT	TT	TT	TT	TT	TT	TT	TT	TT	TT	TT	TT	TT	TT	TT	TT	TT	TT	CC	CC	TT	TT	TT	TT	TT	TT	CC	TT	TT
7821	Bn-scaff_19193_1-p711927	0.14	T/C	C01	5603055	TT	CC	CC	CC	CC	TT	TT	TT	TT	CC	NC	NC	CC	CC	NC	TT	TT	TT	TT	TT	TT	NC	TT	TT	CC	TT	TT	TT	TT	TT	CC	TT	TT	TT	TT	CC	CC	CC	CC	TT	TT	TT	TT	CC
7822	Bn-scaff_21313_1-p1951	0.12	T/C	C01	5769188	TT	CC	CC	CC	CC	NC	CC	CC	CC	CC	CC	CC	CC	CC	CC	CC	NC	CC	TT	CC	CC	CC	NC	CC	CC	CC	CC	TT	NC	CC	CC	CC	TT	TT	CC	CC	CC	CC	CC	TT	CC	TT	CC	CC
7823	Bn-scaff_27215_1-p1538	0.14	T/C	C01	5770069	TT	CC	CC	TT	TT	TT	CC	CC	CC	CC	CC	CC	TT	CC	NC	CC	TT	NC	TT	CC	TT	NC	TT	CC	TT	CC	TT	TT	NC	CC	CC	CC	TT	TT	CC	TT	TT	CC	TT	TT	TT	TT	CC	TT
7824	Bn-scaff_27215_1-p1398	0.12	T/C	C01	5770209	TT	CC	TT	CC	CC	CC	TT	TT	TT	TT	TT	TT	CC	TT	NC	TT	CC	NC	CC	TT	CC	NC	CC	TT	CC	TT	CC	CC	TT	TT	TT	TT	CC	CC	TT	CC	CC	TT	CC	CC	CC	CC	TT	CC
7825	Bn-scaff_27215_1-p909	0.15	A/C	C01	5770598	AA	CC	AA	CC	CC	CC	AA	AA	AA	AA	AA	AA	CC	AA	NC	AA	CC	NC	CC	AA	CC	NC	CC	AA	CC	AA	CC	CC	AA	AA	AA	AA	CC	CC	AA	CC	CC	AA	CC	CC	CC	CC	AA	CC
7826	Bn-scaff_19193_1-p488132	0.14	T/C	C01	5810999	TT	CC	TT	CC	CC	NC	CC	CC	CC	TT	NC	NC	CC	TT	CC	CC	NC	NC	CC	CC	TT	CC	NC	CC	CC	CC	CC	TT	CC	CC	TT	CC	CC	CC	CC	CC	CC	CC	CC	TT	TT	CC	CC	CC
7827	Bn-scaff_19193_1-p470629	0.14	A/C	C01	5837163	AA	CC	CC	AA	AA	NC	AA	AA	AA	CC	NC	NC	AA	CC	AA	AA	NC	NC	AA	AA	CC	AA	NC	AA	AA	AA	AA	CC	AA	AA	CC	AA	AA	AA	AA	AA	AA	AA	AA	CC	CC	AA	AA	AA
7828	Bn-scaff_19193_1-p408105	0.11	T/C	C01	5897191	TT	CC	TT	TT	TT	NC	TT	TT	TT	TT	TT	TT	TT	TT	TT	TT	NC	NC	TT	TT	CC	TT	NC	TT	TT	TT	TT	CC	TT	TT	TT	TT	TT	TT	TT	TT	TT	TT	TT	CC	CC	TT	TT	TT
7829	Bn-scaff_19193_1-p399528	0.09	A/G	C01	5903190	AA	GG	GG	GG	GG	NC	GG	GG	GG	GG	GG	GG	GG	GG	GG	GG	NC	NC	GG	GG	AA	GG	GG	GG	GG	GG	GG	AA	NC	GG	GG	GG	GG	GG	GG	GG	GG	GG	GG	AA	AA	GG	GG	GG
7830	Bn-scaff_19193_1-p13361	0.07	T/C	C01	6232065	TT	CC	TT	TT	TT	NC	TT	TT	TT	TT	TT	TT	TT	TT	NC	TT	NC	NC	TT	TT	CC	TT	NC	TT	TT	TT	TT	TT	TT	TT	TT	TT	TT	TT	TT	TT	TT	TT	CC	TT	CC	TT	TT	CC
7831	Bn-scaff_19193_1-p6789	0.09	T/C	C01	6238502	TT	CC	TT	TT	TT	NC	TT	TT	TT	TT	TT	TT	TT	TT	NC	TT	NC	NC	TT	TT	CC	TT	NC	TT	TT	TT	TT	TT	NC	TT	TT	TT	TT	TT	TT	NC	CC	TT	CC	TT	CC	TT	TT	CC
7832	Bn-scaff_17731_1-p454133	0.05	A/G	C01	6320382	AA	GG	GG	GG	GG	NC	GG	GG	GG	GG	GG	GG	GG	GG	NC	GG	NC	NC	GG	GG	AA	GG	GG	GG	GG	GG	GG	GG	NC	GG	GG	GG	GG	GG	GG	NC	AA	GG	AA	GG	AA	GG	GG	AA
7833	Bn-scaff_17731_1-p231809	0.15	A/G	C01	6370216	AA	GG	AA	AA	AA	NC	AA	AA	AA	AA	NC	NC	AA	AA	NC	AA	NC	AA	AA	AA	AA	AA	NC	AA	AA	AA	AA	GG	AA	AA	AA	AA	AA	GG	AA	AA	AA	AA	GG	GG	AA	GG	AA	GG
7834	Bn-scaff_17731_1-p240716	0.12	A/G	C01	6375274	AA	GG	AA	AA	AA	NC	AA	AA	AA	AA	NC	NC	AA	AA	AA	AA	GG	NC	GG	AA	GG	AA	GG	AA	AA	AA	AA	GG	AA	AA	AA	AA	GG	GG	AA	NC	GG	AA	AA	GG	GG	GG	AA	AA
7835	Bn-scaff_17731_1-p241423	0.14	T/C	C01	6376093	TT	CC	CC	CC	CC	NC	CC	CC	CC	CC	NC	NC	CC	CC	CC	CC	TT	NC	TT	CC	TT	CC	TT	CC	CC	CC	CC	TT	NC	CC	CC	CC	TT	TT	CC	NC	TT	CC	CC	TT	TT	TT	CC	CC
7836	Bn-scaff_17731_1-p247756	0.14	T/C	C01	6377804	TT	CC	CC	CC	CC	NC	CC	CC	CC	CC	NC	NC	CC	CC	CC	CC	TT	NC	TT	CC	TT	CC	TT	CC	CC	CC	CC	TT	NC	CC	CC	CC	TT	TT	CC	NC	TT	CC	CC	TT	TT	TT	CC	CC
7837	Bn-scaff_17731_1-p253178	0.09	T/G	C01	6384891	TT	GG	TT	TT	TT	GG	TT	TT	TT	TT	NC	NC	TT	TT	TT	TT	GG	NC	GG	TT	GG	TT	GG	TT	TT	TT	TT	GG	NC	TT	TT	TT	GG	GG	TT	NC	GG	TT	TT	GG	GG	GG	TT	TT
7838	Bn-scaff_17731_1-p253383	0.15	T/C	C01	6385189	TT	CC	TT	TT	TT	TT	TT	TT	TT	TT	NC	NC	TT	TT	TT	TT	TT	TT	TT	TT	TT	TT	NC	TT	TT	TT	TT	CC	NC	TT	TT	TT	TT	CC	TT	TT	TT	TT	TT	CC	TT	CC	TT	TT
7839	Bn-scaff_17731_1-p254317	0.09	A/C	C01	6386122	AA	CC	AA	AA	AA	NC	AA	AA	AA	AA	NC	NC	AA	AA	AA	AA	CC	NC	CC	AA	CC	AA	CC	NC	AA	AA	AA	CC	AA	AA	AA	AA	CC	CC	AA	NC	CC	AA	AA	CC	CC	CC	AA	AA
7840	Bn-scaff_17731_1-p256496	0.1	T/C	C01	6388058	TT	CC	TT	TT	TT	TT	TT	TT	TT	TT	NC	NC	TT	TT	TT	TT	NC	TT	NC	TT	NC	TT	CC	TT	TT	TT	TT	CC	TT	TT	TT	TT	NC	CC	TT	NC	NC	TT	TT	CC	NC	CC	TT	TT
7841	Bn-scaff_17731_1-p258929	0.13	T/C	C01	6390603	TT	CC	CC	CC	CC	NC	CC	CC	CC	CC	NC	NC	CC	CC	CC	CC	TT	NC	TT	CC	TT	CC	TT	CC	CC	CC	CC	TT	CC	CC	CC	CC	TT	TT	CC	NC	TT	CC	CC	TT	TT	TT	CC	CC
7842	Bn-scaff_17731_1-p259852	0.11	A/C	C01	6391108	AA	CC	CC	CC	CC	NC	CC	CC	CC	CC	NC	NC	CC	CC	CC	CC	AA	NC	AA	CC	AA	CC	AA	CC	CC	CC	CC	AA	NC	CC	CC	CC	AA	AA	CC	NC	AA	CC	CC	AA	AA	AA	CC	CC
7843	Bn-scaff_17731_1-p260223	0.09	A/C	C01	6396244	AA	CC	AA	AA	AA	CC	AA	AA	AA	AA	NC	NC	AA	AA	AA	AA	CC	NC	CC	AA	CC	AA	CC	AA	AA	AA	AA	CC	AA	AA	AA	AA	CC	CC	AA	NC	CC	AA	AA	CC	CC	CC	AA	AA
7844	Bn-scaff_17731_1-p261643	0.14	A/G	C01	6397019	AA	GG	AA	AA	AA	NC	AA	AA	AA	AA	NC	NC	AA	AA	AA	AA	GG	NC	GG	AA	GG	AA	GG	AA	AA	AA	AA	GG	AA	AA	AA	AA	GG	GG	AA	NC	GG	AA	AA	GG	GG	GG	AA	AA
7845	Bn-scaff_17731_1-p262448	0.16	T/C	C01	6397824	TT	CC	TT	TT	TT	NC	TT	TT	TT	TT	NC	NC	TT	TT	TT	TT	CC	NC	CC	TT	CC	TT	CC	TT	TT	TT	TT	CC	TT	TT	TT	TT	CC	CC	TT	NC	CC	TT	TT	CC	CC	CC	TT	TT
7846	Bn-scaff_17731_1-p262543	0.11	A/C	C01	6397919	AA	CC	CC	CC	CC	NC	CC	CC	CC	CC	NC	NC	CC	CC	CC	CC	AA	NC	AA	CC	AA	CC	AA	CC	CC	CC	CC	AA	NC	CC	CC	CC	AA	AA	CC	NC	AA	CC	CC	AA	AA	AA	CC	CC
7847	Bn-scaff_17731_1-p266653	0.13	A/C	C01	6402636	AA	CC	CC	CC	CC	CC	CC	CC	CC	CC	NC	NC	CC	CC	CC	CC	CC	CC	CC	CC	CC	CC	NC	CC	CC	CC	CC	AA	CC	CC	CC	CC	CC	AA	CC	CC	CC	CC	CC	AA	CC	AA	CC	CC
7848	Bn-scaff_17731_1-p266688	0.13	T/C	C01	6402771	TT	CC	TT	TT	TT	TT	TT	TT	TT	TT	NC	NC	TT	TT	TT	TT	TT	TT	TT	TT	TT	TT	NC	TT	TT	TT	TT	CC	TT	TT	TT	TT	TT	CC	TT	TT	TT	TT	TT	CC	TT	CC	TT	TT
7849	Bn-scaff_17731_1-p266854	0.17	A/G	C01	6402837	AA	GG	GG	GG	GG	NC	GG	GG	GG	GG	NC	NC	GG	GG	GG	GG	AA	NC	AA	GG	AA	GG	AA	GG	GG	GG	GG	AA	NC	GG	GG	GG	AA	AA	GG	NC	AA	GG	GG	AA	AA	AA	GG	GG
7850	Bn-scaff_17731_1-p266916	0.14	T/G	C01	6402999	TT	GG	TT	TT	TT	NC	TT	TT	TT	TT	NC	NC	TT	TT	TT	TT	GG	NC	GG	TT	GG	TT	GG	TT	TT	TT	TT	GG	TT	TT	TT	TT	GG	GG	TT	NC	GG	TT	TT	GG	GG	GG	TT	TT
7851	Bn-scaff_17731_1-p267147	0.15	T/C	C01	6403130	TT	CC	CC	CC	CC	NC	CC	CC	CC	CC	NC	NC	CC	CC	CC	CC	TT	NC	TT	CC	TT	CC	TT	CC	CC	CC	CC	TT	NC	CC	CC	CC	TT	TT	CC	NC	TT	CC	CC	TT	TT	TT	CC	CC
7852	Bn-scaff_17731_1-p267573	0.11	T/G	C01	6403558	TT	GG	TT	TT	TT	NC	TT	TT	TT	TT	NC	NC	TT	TT	TT	TT	GG	NC	GG	TT	GG	TT	GG	TT	TT	TT	TT	GG	TT	TT	TT	TT	GG	GG	TT	NC	GG	TT	TT	GG	GG	GG	TT	TT
7853	Bn-scaff_17731_1-p275059	0.11	A/G	C01	6405517	AA	GG	AA	AA	AA	NC	AA	AA	AA	AA	NC	NC	AA	AA	AA	AA	GG	NC	GG	AA	GG	AA	GG	AA	AA	AA	AA	GG	AA	AA	AA	AA	GG	GG	AA	NC	GG	AA	AA	GG	GG	GG	AA	AA
7854	Bn-scaff_17731_1-p288543	0.15	T/C	C01	6422065	TT	CC	CC	CC	CC	NC	CC	CC	CC	CC	NC	NC	CC	CC	CC	CC	TT	NC	TT	CC	TT	CC	TT	CC	CC	CC	CC	TT	NC	CC	CC	CC	TT	TT	CC	NC	TT	CC	CC	TT	TT	TT	CC	CC
7855	Bn-scaff_17731_1-p308796	0.14	A/G	C01	6441985	AA	GG	AA	AA	AA	NC	AA	AA	AA	AA	NC	NC	AA	AA	AA	AA	GG	NC	GG	AA	GG	AA	GG	AA	AA	AA	AA	GG	AA	AA	AA	AA	GG	GG	AA	NC	GG	AA	AA	GG	GG	GG	AA	AA
7856	Bn-scaff_17731_1-p308944	0.13	A/G	C01	6442233	AA	GG	GG	GG	GG	GG	GG	GG	GG	GG	NC	NC	GG	GG	GG	GG	GG	GG	GG	GG	GG	GG	NC	GG	GG	GG	GG	AA	NC	GG	GG	GG	GG	AA	GG	GG	GG	GG	GG	AA	GG	AA	GG	GG
7857	Bn-scaff_17731_1-p310463	0.12	A/C	C01	6442813	AA	CC	AA	AA	AA	NC	AA	AA	AA	AA	NC	NC	AA	AA	AA	AA	CC	NC	CC	AA	CC	AA	CC	AA	AA	AA	AA	CC	AA	AA	AA	AA	CC	CC	AA	NC	CC	AA	AA	CC	CC	CC	AA	AA
7858	Bn-scaff_17731_1-p310958	0.1	T/C	C01	6443208	TT	CC	CC	CC	CC	NC	CC	CC	CC	CC	NC	NC	CC	CC	CC	CC	TT	NC	TT	CC	TT	CC	TT	CC	CC	CC	CC	TT	NC	CC	CC	CC	TT	TT	CC	NC	TT	CC	CC	TT	TT	TT	CC	CC
7859	Bn-scaff_17731_1-p312249	0.11	A/G	C01	6444597	AA	GG	AA	AA	AA	GG	AA	AA	AA	AA	NC	NC	AA	AA	AA	AA	GG	NC	GG	AA	GG	AA	GG	AA	AA	AA	AA	GG	AA	AA	AA	AA	GG	GG	AA	NC	GG	AA	AA	GG	GG	GG	AA	AA
7860	Bn-scaff_17731_1-p328403	0.13	T/G	C01	6460816	TT	GG	TT	TT	TT	NC	TT	TT	TT	TT	NC	NC	TT	TT	TT	TT	GG	NC	GG	TT	GG	TT	GG	TT	TT	TT	TT	GG	TT	TT	TT	TT	GG	GG	TT	NC	GG	TT	TT	GG	GG	GG	TT	TT
7861	Bn-scaff_17731_1-p328565	0.13	A/G	C01	6460995	AA	GG	AA	AA	AA	NC	AA	AA	AA	AA	NC	NC	AA	AA	AA	AA	GG	NC	GG	AA	GG	AA	GG	AA	AA	AA	AA	GG	AA	AA	AA	AA	GG	GG	AA	NC	GG	AA	AA	GG	GG	GG	AA	AA
7862	Bn-scaff_17731_1-p328700	0.14	A/G	C01	6461130	AA	GG	GG	GG	GG	NC	GG	GG	GG	GG	NC	NC	GG	GG	GG	GG	AA	NC	AA	GG	AA	GG	AA	GG	GG	GG	GG	AA	NC	GG	GG	GG	AA	AA	GG	NC	AA	GG	GG	AA	AA	AA	GG	GG
7863	Bn-scaff_17731_1-p329031	0.12	T/C	C01	6461462	TT	CC	CC	CC	CC	NC	CC	CC	CC	CC	NC	NC	CC	CC	CC	CC	TT	NC	TT	CC	TT	CC	TT	CC	CC	CC	CC	TT	NC	CC	CC	CC	TT	TT	CC	NC	TT	CC	CC	TT	TT	TT	CC	CC
7864	Bn-scaff_17731_1-p370581	0.08	T/C	C01	6542300	TT	CC	CC	CC	CC	NC	CC	CC	CC	CC	NC	NC	CC	CC	CC	CC	TT	NC	TT	CC	TT	CC	TT	CC	CC	CC	CC	TT	NC	CC	CC	CC	TT	TT	CC	NC	TT	CC	CC	TT	TT	TT	CC	CC
7865	Bn-scaff_17731_1-p386879	0.14	T/C	C01	6591172	TT	CC	CC	CC	CC	NC	CC	CC	CC	CC	NC	NC	CC	CC	CC	CC	TT	NC	TT	CC	TT	CC	TT	CC	CC	CC	CC	TT	CC	CC	CC	CC	TT	TT	CC	NC	TT	CC	CC	TT	TT	TT	CC	CC
7866	Bn-scaff_17731_1-p401256	0.14	A/G	C01	6615222	AA	GG	GG	GG	GG	NC	GG	GG	GG	GG	NC	NC	GG	GG	GG	GG	AA	NC	AA	GG	AA	GG	AA	GG	GG	GG	GG	AA	GG	GG	GG	GG	AA	AA	GG	NC	AA	GG	GG	AA	AA	AA	GG	GG
7867	Bn-scaff_17731_1-p532855	0.04	A/G	C01	6763967	AA	GG	GG	GG	GG	NC	GG	GG	GG	GG	NC	NC	GG	GG	GG	GG	AA	GG	GG	GG	GG	GG	GG	GG	GG	GG	GG	GG	GG	GG	GG	GG	GG	GG	GG	GG	GG	GG	GG	GG	GG	AA	GG	GG
7868	Bn-scaff_17731_1-p536602	0.04	A/G	C01	6769816	AA	GG	AA	AA	AA	NC	AA	AA	AA	AA	NC	NC	AA	AA	AA	AA	GG	AA	AA	AA	AA	AA	AA	AA	AA	AA	AA	AA	AA	AA	AA	AA	AA	AA	AA	AA	AA	AA	AA	AA	AA	GG	AA	AA
7869	Bn-scaff_17731_1-p536787	0.05	T/G	C01	6769902	TT	GG	GG	GG	GG	NC	GG	GG	GG	GG	NC	NC	GG	GG	GG	GG	TT	GG	GG	GG	GG	GG	GG	GG	GG	GG	GG	GG	GG	GG	GG	GG	GG	GG	GG	GG	GG	GG	GG	GG	GG	TT	GG	GG
7870	Bn-scaff_17731_1-p536733	0.05	A/G	C01	6769948	AA	GG	AA	AA	AA	NC	AA	AA	AA	AA	NC	NC	AA	AA	AA	AA	GG	AA	AA	AA	AA	AA	AA	AA	AA	AA	AA	AA	AA	AA	AA	AA	AA	AA	AA	AA	AA	AA	AA	AA	AA	GG	AA	AA
7871	Bn-scaff_17731_1-p537018	0.03	T/G	C01	6770133	TT	GG	TT	TT	TT	NC	TT	TT	TT	TT	NC	NC	TT	TT	TT	TT	GG	TT	TT	TT	TT	TT	TT	TT	TT	TT	TT	TT	TT	TT	TT	TT	TT	TT	TT	TT	TT	TT	TT	TT	TT	GG	TT	TT
7872	Bn-scaff_17731_1-p537890	0.04	A/G	C01	6771038	AA	GG	AA	AA	AA	NC	AA	AA	AA	AA	NC	NC	AA	AA	AA	AA	GG	AA	AA	AA	AA	AA	AA	AA	AA	AA	AA	AA	AA	AA	AA	AA	AA	AA	AA	AA	AA	AA	AA	AA	AA	GG	AA	AA
7873	Bn-scaff_17731_1-p538617	0.04	A/G	C01	6772021	AA	GG	AA	AA	AA	NC	AA	AA	AA	AA	NC	NC	AA	AA	AA	AA	GG	AA	AA	AA	AA	AA	AA	AA	AA	AA	AA	AA	AA	AA	AA	AA	AA	AA	AA	AA	AA	AA	AA	AA	AA	GG	AA	AA
7874	Bn-A01-p5075984	0.1	T/C	C01	6903624	TT	CC	CC	CC	CC	NC	CC	CC	CC	CC	CC	NC	CC	TT	NC	CC	CC	CC	CC	CC	CC	TT	NC	CC	TT	CC	CC	CC	NC	CC	CC	CC	CC	CC	CC	CC	CC	CC	TT	CC	CC	CC	NC	TT
7875	Bn-scaff_17731_1-p746793	0.13	A/G	C01	7030369	AA	GG	AA	AA	AA	NC	AA	AA	AA	AA	AA	AA	AA	AA	AA	AA	GG	NC	GG	AA	GG	AA	NC	AA	AA	AA	AA	GG	AA	AA	AA	AA	GG	AA	AA	NC	GG	AA	AA	AA	GG	AA	AA	AA
7876	Bn-scaff_17731_1-p748416	0.11	T/C	C01	7032255	TT	CC	CC	CC	CC	NC	CC	CC	CC	CC	CC	CC	CC	CC	CC	CC	TT	NC	TT	CC	TT	CC	NC	CC	CC	CC	CC	TT	CC	CC	CC	CC	TT	CC	CC	NC	TT	CC	CC	CC	TT	CC	CC	CC
7877	Bn-scaff_17731_1-p748518	0.13	A/G	C01	7032360	AA	GG	GG	GG	GG	NC	GG	GG	GG	GG	GG	GG	GG	GG	GG	GG	AA	NC	AA	GG	AA	GG	NC	GG	GG	GG	GG	AA	GG	GG	GG	GG	AA	GG	GG	NC	AA	GG	GG	GG	AA	GG	GG	GG
7878	Bn-scaff_17731_1-p748522	0.12	A/G	C01	7032464	AA	GG	GG	GG	GG	NC	GG	GG	GG	GG	GG	GG	GG	GG	GG	GG	AA	NC	AA	GG	AA	GG	NC	GG	GG	GG	GG	AA	GG	GG	GG	GG	AA	GG	GG	NC	AA	GG	GG	GG	AA	GG	GG	GG
7879	Bn-scaff_17731_1-p748760	0.13	A/G	C01	7032702	AA	GG	AA	AA	AA	NC	AA	AA	AA	AA	AA	AA	AA	AA	AA	AA	GG	NC	GG	AA	GG	AA	NC	AA	AA	AA	AA	GG	NC	AA	AA	AA	GG	AA	AA	NC	GG	AA	AA	AA	GG	AA	AA	AA
7880	Bn-scaff_17731_1-p749510	0.13	A/G	C01	7033267	AA	GG	AA	AA	AA	NC	AA	AA	AA	AA	AA	AA	AA	AA	AA	AA	GG	NC	GG	AA	GG	AA	NC	AA	AA	AA	AA	GG	AA	AA	AA	AA	GG	AA	AA	NC	GG	AA	AA	AA	GG	AA	AA	AA
7881	Bn-scaff_17731_1-p749457	0.14	A/C	C01	7033314	AA	CC	CC	CC	CC	NC	CC	CC	CC	CC	CC	CC	CC	CC	CC	CC	AA	NC	AA	CC	AA	CC	NC	CC	CC	CC	CC	AA	CC	CC	CC	CC	AA	CC	CC	NC	AA	CC	CC	CC	AA	CC	CC	CC
7882	Bn-scaff_17731_1-p749919	0.12	A/G	C01	7033780	AA	GG	GG	GG	GG	NC	GG	GG	GG	GG	GG	GG	GG	GG	GG	GG	AA	NC	AA	GG	AA	GG	NC	GG	GG	GG	GG	AA	GG	GG	GG	GG	AA	GG	GG	NC	AA	GG	GG	GG	AA	GG	GG	GG
7883	Bn-scaff_17731_1-p755428	0.13	A/G	C01	7033864	AA	GG	GG	GG	GG	NC	GG	GG	GG	GG	GG	GG	GG	GG	GG	GG	AA	NC	AA	GG	AA	GG	NC	GG	GG	GG	GG	AA	GG	GG	GG	GG	AA	GG	GG	NC	AA	GG	GG	GG	AA	GG	GG	GG
7884	Bn-scaff_17731_1-p755436	0.12	A/G	C01	7033972	AA	GG	GG	GG	GG	NC	GG	GG	GG	GG	GG	GG	GG	GG	GG	GG	AA	NC	AA	GG	AA	GG	NC	GG	GG	GG	GG	AA	GG	GG	GG	GG	AA	GG	GG	NC	AA	GG	GG	GG	AA	GG	GG	GG
7885	Bn-scaff_17731_1-p756849	0.11	T/C	C01	7035425	TT	CC	TT	TT	TT	NC	TT	TT	TT	TT	TT	TT	TT	TT	TT	TT	CC	NC	CC	TT	CC	TT	NC	TT	TT	TT	TT	CC	TT	TT	TT	TT	CC	TT	TT	NC	CC	TT	TT	TT	CC	TT	TT	TT
7886	Bn-scaff_17731_1-p756949	0.11	A/G	C01	7035425	AA	GG	AA	AA	AA	NC	AA	AA	AA	AA	AA	AA	AA	AA	AA	AA	GG	NC	GG	AA	GG	AA	NC	AA	AA	AA	AA	GG	AA	AA	AA	AA	GG	AA	AA	NC	GG	AA	AA	AA	GG	AA	AA	AA
7887	Bn-scaff_17731_1-p757660	0.12	T/C	C01	7036150	TT	CC	TT	TT	TT	CC	TT	TT	TT	TT	TT	TT	TT	TT	TT	TT	CC	NC	CC	TT	CC	TT	NC	TT	TT	TT	TT	CC	NC	TT	TT	TT	CC	TT	TT	NC	CC	TT	TT	TT	CC	TT	TT	TT
7888	Bn-scaff_17731_1-p812656	0.08	A/G	C01	7092829	AA	GG	AA	AA	AA	GG	AA	AA	AA	AA	AA	AA	AA	AA	AA	AA	GG	NC	GG	AA	GG	AA	NC	AA	AA	AA	AA	GG	AA	AA	AA	AA	GG	AA	AA	NC	GG	AA	AA	AA	GG	AA	AA	AA
7889	Bn-scaff_17731_1-p826574	0.1	A/C	C01	7103749	AA	CC	AA	AA	AA	NC	AA	AA	AA	AA	AA	AA	AA	AA	AA	AA	CC	NC	CC	AA	CC	AA	NC	AA	AA	AA	AA	CC	AA	AA	AA	AA	CC	AA	AA	NC	CC	AA	AA	AA	CC	AA	AA	AA
7890	Bn-scaff_17731_1-p979512	0.08	A/G	C01	7260109	AA	GG	GG	GG	GG	NC	GG	GG	GG	GG	GG	GG	GG	GG	GG	GG	GG	NC	AA	GG	AA	GG	NC	GG	GG	GG	GG	GG	GG	GG	GG	GG	GG	AA	GG	NC	AA	GG	GG	GG	AA	GG	GG	GG
7891	Bn-scaff_17731_1-p1002884	0.05	T/G	C01	7281703	TT	GG	TT	TT	TT	NC	TT	TT	TT	TT	TT	TT	TT	TT	TT	TT	TT	NC	GG	TT	GG	TT	NC	TT	TT	TT	TT	TT	NC	TT	TT	TT	TT	GG	TT	NC	GG	TT	TT	TT	GG	TT	TT	TT
7892	Bn-scaff_17731_1-p1007883	0.08	A/G	C01	7284064	AA	GG	AA	AA	AA	NC	AA	AA	AA	AA	AA	AA	AA	AA	AA	AA	AA	NC	GG	AA	GG	AA	NC	AA	AA	AA	AA	AA	AA	AA	AA	AA	AA	GG	AA	NC	GG	AA	AA	AA	GG	AA	AA	AA
7893	Bn-scaff_17731_1-p1008483	0.07	T/C	C01	7284563	TT	CC	CC	CC	CC	NC	CC	CC	CC	CC	CC	CC	CC	CC	CC	CC	CC	NC	TT	CC	TT	CC	NC	CC	CC	CC	CC	CC	NC	CC	CC	CC	CC	TT	CC	NC	TT	CC	CC	CC	TT	CC	CC	CC
7894	Bn-scaff_17731_1-p1008743	0.09	T/C	C01	7284923	TT	CC	TT	TT	TT	NC	TT	TT	TT	TT	TT	TT	TT	TT	TT	TT	TT	NC	CC	TT	CC	TT	NC	TT	TT	TT	TT	TT	TT	TT	TT	TT	TT	CC	TT	NC	CC	TT	TT	TT	CC	TT	TT	TT
7895	Bn-scaff_17731_1-p1017239	0.06	T/G	C01	7291312	TT	GG	TT	TT	TT	NC	TT	TT	TT	TT	TT	TT	TT	TT	TT	TT	TT	NC	GG	TT	GG	TT	NC	TT	TT	TT	TT	TT	TT	TT	TT	TT	TT	GG	TT	NC	GG	TT	TT	TT	GG	TT	TT	TT
7896	Bn-scaff_17827_1-p20213	0.05	T/G	C01	7322843	TT	GG	GG	GG	GG	NC	GG	GG	GG	GG	GG	GG	GG	GG	GG	GG	GG	NC	TT	GG	TT	GG	GG	GG	GG	GG	GG	GG	GG	GG	GG	GG	GG	TT	GG	NC	TT	GG	GG	GG	TT	GG	GG	GG
7897	Bn-A01-p5378430	0.19	T/C	C01	7332832	TT	CC	TT	CC	CC	CC	CC	TT	TT	CC	TT	TT	TT	CC	NC	CC	TT	TT	TT	TT	TT	TT	TT	CC	TT	TT	CC	CC	TT	TT	TT	TT	CC	TT	CC	CC	CC	TT	TT	TT	CC	CC	TT	TT
7898	Bn-scaff_17827_1-p69618	0.11	T/C	C01	7368338	TT	CC	CC	CC	CC	NC	CC	CC	CC	CC	CC	CC	CC	CC	CC	CC	TT	NC	CC	CC	TT	NC	NC	CC	CC	CC	CC	TT	CC	CC	CC	CC	TT	TT	CC	NC	TT	CC	CC	CC	TT	CC	CC	CC
7899	Bn-scaff_17827_1-p111101	0.07	T/G	C01	7406657	TT	GG	GG	GG	GG	GG	GG	GG	GG	GG	GG	GG	GG	GG	GG	GG	GG	NC	GG	GG	TT	GG	NC	GG	GG	GG	GG	GG	GG	GG	GG	GG	GG	TT	GG	NC	TT	GG	GG	GG	TT	GG	GG	GG
7900	Bn-scaff_17827_1-p111208	0.13	T/G	C01	7406664	TT	GG	TT	TT	TT	NC	TT	TT	TT	TT	TT	TT	TT	TT	TT	TT	GG	NC	TT	TT	GG	NC	NC	TT	TT	TT	TT	GG	TT	TT	TT	TT	GG	GG	TT	NC	GG	TT	TT	TT	GG	TT	TT	TT
7901	Bn-scaff_17827_1-p111920	0.13	A/C	C01	7407366	AA	CC	AA	AA	AA	NC	AA	AA	AA	AA	AA	AA	AA	AA	AA	AA	CC	NC	AA	AA	CC	NC	NC	AA	AA	AA	AA	CC	AA	AA	AA	AA	CC	CC	AA	NC	CC	AA	AA	AA	CC	AA	AA	AA
7902	Bn-scaff_17827_1-p782892	0.06	T/C	C01	7604264	TT	CC	CC	CC	CC	CC	CC	CC	CC	CC	CC	CC	CC	CC	CC	CC	CC	CC	CC	CC	TT	CC	CC	CC	CC	CC	CC	CC	NC	CC	CC	CC	CC	CC	CC	NC	TT	CC	CC	CC	TT	TT	CC	CC
7903	Bn-scaff_17827_1-p787302	0.08	A/C	C01	7608773	AA	CC	CC	CC	CC	CC	CC	CC	CC	CC	CC	CC	CC	CC	CC	CC	CC	CC	CC	CC	AA	CC	CC	CC	CC	CC	CC	CC	CC	CC	CC	CC	CC	CC	CC	NC	AA	CC	CC	CC	AA	AA	CC	CC
7904	Bn-scaff_17827_1-p817715	0.16	T/C	C01	7628631	TT	CC	CC	CC	CC	NC	CC	TT	CC	CC	NC	NC	CC	CC	NC	CC	TT	NC	CC	CC	CC	NC	NC	CC	CC	CC	CC	TT	NC	CC	TT	CC	TT	TT	TT	CC	CC	CC	TT	CC	CC	CC	CC	TT
7905	Bn-scaff_17827_1-p849803	0.12	T/C	C01	7664413	TT	CC	TT	TT	TT	NC	TT	TT	TT	TT	TT	TT	TT	TT	TT	TT	CC	TT	TT	TT	CC	NC	NC	TT	TT	TT	TT	CC	TT	TT	TT	TT	CC	CC	TT	NC	CC	TT	TT	TT	NC	TT	TT	TT
7906	Bn-scaff_17827_1-p863517	0.12	T/C	C01	7679806	TT	CC	CC	CC	CC	CC	CC	TT	CC	CC	CC	CC	CC	CC	CC	CC	CC	CC	CC	CC	TT	CC	NC	CC	CC	CC	CC	TT	CC	CC	CC	CC	TT	TT	CC	NC	TT	CC	CC	CC	TT	CC	CC	CC
7907	Bn-scaff_17827_1-p865833	0.14	T/C	C01	7682122	TT	CC	CC	CC	CC	CC	CC	TT	CC	CC	CC	CC	CC	CC	CC	CC	CC	CC	CC	CC	TT	CC	NC	CC	CC	CC	CC	TT	NC	CC	CC	CC	TT	TT	CC	NC	TT	CC	CC	CC	TT	CC	CC	CC
7908	Bn-scaff_17827_1-p866851	0.07	A/C	C01	7683240	AA	CC	AA	AA	AA	AA	AA	CC	AA	AA	AA	AA	AA	AA	AA	AA	AA	AA	AA	AA	CC	AA	AA	AA	AA	AA	AA	CC	AA	AA	AA	AA	CC	CC	AA	NC	CC	AA	AA	AA	CC	AA	AA	AA
7909	Bn-scaff_17827_1-p936522	0.09	A/G	C01	7833371	AA	GG	GG	GG	GG	GG	GG	AA	GG	GG	GG	GG	GG	GG	GG	GG	GG	GG	GG	GG	GG	GG	GG	GG	GG	GG	GG	GG	NC	GG	GG	GG	GG	GG	GG	GG	GG	GG	GG	GG	GG	AA	GG	GG
7910	Bn-scaff_17827_1-p953712	0.1	T/G	C01	7857354	TT	GG	TT	TT	TT	TT	TT	TT	TT	TT	TT	TT	TT	TT	TT	TT	TT	TT	TT	TT	GG	TT	NC	TT	TT	TT	TT	GG	TT	TT	TT	TT	GG	GG	TT	NC	GG	TT	TT	TT	GG	TT	TT	TT
7911	Bn-scaff_17827_1-p963588	0.08	A/G	C01	7866819	AA	GG	GG	GG	GG	GG	GG	AA	GG	GG	GG	GG	GG	GG	GG	GG	GG	GG	GG	GG	GG	GG	GG	GG	GG	GG	GG	AA	GG	GG	GG	GG	AA	GG	GG	GG	GG	GG	GG	GG	GG	AA	GG	GG
7912	Bn-scaff_17827_1-p972676	0.1	T/C	C01	7875903	TT	CC	TT	TT	TT	TT	TT	CC	TT	TT	TT	TT	TT	TT	TT	TT	TT	TT	TT	TT	TT	TT	TT	TT	TT	TT	TT	CC	TT	TT	TT	TT	CC	TT	TT	TT	TT	TT	TT	TT	TT	CC	TT	TT
7913	Bn-scaff_20210_1-p449263	0.11	T/C	C01	7998988	TT	CC	CC	CC	CC	CC	CC	TT	CC	CC	CC	CC	CC	CC	NC	TT	CC	CC	CC	TT	TT	TT	CC	CC	CC	TT	CC	TT	NC	TT	CC	TT	TT	CC	CC	NC	TT	CC	CC	CC	TT	TT	CC	CC
7914	Bn-scaff_20210_1-p448678	0.11	T/C	C01	7999659	TT	CC	CC	CC	CC	CC	CC	CC	CC	CC	CC	CC	CC	CC	NC	TT	CC	CC	CC	TT	TT	TT	CC	CC	CC	TT	CC	TT	NC	TT	CC	TT	TT	CC	CC	NC	TT	CC	CC	CC	TT	TT	CC	CC
7915	Bn-scaff_20210_1-p444881	0.12	T/C	C01	8003993	TT	CC	CC	CC	CC	CC	CC	TT	CC	CC	CC	CC	CC	CC	NC	TT	CC	CC	CC	TT	TT	TT	CC	CC	CC	TT	CC	TT	TT	TT	CC	TT	TT	CC	CC	NC	TT	CC	CC	CC	TT	TT	CC	CC
7916	Bn-scaff_20210_1-p382526	0.03	A/C	C01	8060163	AA	CC	AA	AA	AA	AA	AA	CC	AA	AA	AA	AA	AA	AA	AA	AA	AA	AA	AA	AA	AA	AA	AA	NC	AA	AA	AA	AA	AA	AA	AA	AA	AA	AA	AA	AA	AA	AA	AA	AA	AA	CC	AA	AA
7917	Bn-scaff_20210_1-p382374	0.02	T/G	C01	8060315	TT	GG	TT	TT	TT	TT	TT	GG	TT	TT	TT	TT	TT	TT	TT	TT	TT	TT	TT	TT	TT	TT	TT	TT	TT	TT	TT	TT	NC	TT	TT	TT	TT	TT	TT	TT	TT	TT	TT	TT	TT	GG	TT	TT
7918	Bn-scaff_20210_1-p346419	0.03	T/C	C01	8083250	TT	CC	TT	TT	TT	TT	TT	CC	TT	TT	TT	TT	TT	TT	TT	TT	TT	TT	TT	TT	TT	TT	TT	TT	TT	TT	TT	TT	NC	TT	TT	TT	TT	TT	TT	TT	TT	TT	TT	TT	TT	CC	TT	TT
7919	Bn-scaff_20210_1-p310895	0.08	A/G	C01	8121804	AA	GG	GG	GG	GG	GG	GG	GG	GG	GG	GG	GG	GG	GG	NC	AA	GG	GG	GG	AA	AA	AA	GG	GG	GG	AA	GG	AA	AA	AA	GG	AA	AA	GG	GG	NC	AA	GG	GG	GG	AA	GG	GG	GG
7920	Bn-scaff_20210_1-p171615	0.08	T/C	C01	8211780	TT	CC	CC	CC	CC	CC	CC	CC	CC	CC	CC	CC	CC	CC	NC	TT	CC	CC	CC	TT	TT	TT	CC	CC	CC	TT	CC	CC	NC	TT	TT	TT	CC	CC	CC	NC	TT	CC	CC	CC	TT	TT	CC	CC
7921	Bn-scaff_20210_1-p162115	0.12	A/G	C01	8221351	AA	GG	AA	AA	AA	AA	AA	AA	AA	AA	AA	AA	AA	AA	NC	GG	AA	AA	AA	GG	GG	GG	NC	AA	AA	GG	AA	AA	NC	GG	GG	GG	AA	AA	AA	NC	GG	AA	AA	AA	GG	GG	AA	AA
7922	Bn-scaff_20210_1-p161976	0.07	T/C	C01	8221482	TT	CC	CC	CC	CC	CC	CC	CC	CC	CC	CC	CC	CC	CC	NC	TT	CC	CC	CC	TT	TT	TT	CC	CC	CC	TT	CC	CC	TT	TT	TT	TT	CC	CC	CC	NC	TT	CC	CC	CC	TT	TT	CC	CC
7923	Bn-scaff_20210_1-p154518	0.1	T/C	C01	8229545	TT	CC	TT	TT	TT	TT	TT	TT	TT	TT	TT	TT	TT	TT	NC	CC	TT	TT	TT	CC	CC	CC	NC	TT	TT	CC	TT	TT	CC	CC	CC	CC	TT	TT	TT	NC	CC	TT	TT	TT	CC	CC	TT	TT
7924	Bn-scaff_16128_2-p180117	0.09	T/C	C01	8885235	TT	CC	TT	TT	TT	TT	TT	TT	TT	TT	TT	TT	TT	TT	NC	CC	TT	TT	TT	CC	CC	CC	TT	TT	TT	CC	TT	CC	NC	CC	TT	CC	TT	CC	TT	NC	CC	TT	TT	TT	CC	TT	TT	TT
7925	Bn-scaff_16128_2-p150911	0.1	T/C	C01	8913719	TT	CC	CC	CC	CC	CC	CC	CC	CC	CC	CC	CC	CC	CC	NC	TT	CC	CC	CC	TT	TT	TT	CC	CC	CC	TT	CC	TT	TT	TT	CC	TT	CC	TT	CC	NC	TT	CC	CC	CC	TT	CC	CC	CC
7926	Bn-scaff_16128_2-p149602	0.1	T/C	C01	8914937	TT	CC	TT	TT	TT	TT	TT	TT	TT	TT	TT	TT	TT	TT	NC	CC	TT	TT	TT	CC	CC	CC	NC	TT	TT	CC	TT	CC	CC	CC	TT	CC	TT	CC	TT	NC	CC	TT	TT	TT	CC	TT	TT	TT
7927	Bn-scaff_16128_2-p131884	0.08	T/C	C01	8938842	TT	CC	TT	TT	TT	TT	TT	TT	TT	TT	TT	TT	TT	TT	NC	CC	TT	TT	TT	CC	CC	CC	NC	TT	TT	CC	TT	CC	NC	CC	TT	CC	TT	CC	TT	NC	CC	TT	TT	TT	CC	TT	TT	TT
7928	Bn-scaff_16128_2-p131362	0.1	A/G	C01	8939333	AA	GG	GG	GG	GG	GG	GG	GG	GG	GG	GG	GG	GG	GG	NC	AA	GG	GG	GG	AA	AA	AA	GG	GG	GG	AA	GG	AA	NC	AA	GG	AA	GG	AA	GG	NC	AA	GG	GG	GG	AA	GG	GG	GG
7929	Bn-scaff_16128_2-p123105	0.11	A/G	C01	8946723	AA	GG	GG	GG	GG	GG	GG	GG	GG	GG	GG	GG	GG	GG	NC	AA	GG	GG	GG	AA	AA	AA	NC	GG	GG	AA	GG	AA	AA	AA	GG	AA	GG	AA	GG	NC	AA	GG	GG	GG	AA	GG	GG	GG
7930	Bn-scaff_16128_2-p113078	0.13	T/C	C01	8960673	TT	CC	TT	TT	TT	TT	TT	TT	TT	TT	TT	TT	TT	TT	NC	CC	TT	TT	TT	CC	CC	CC	NC	TT	TT	CC	TT	CC	CC	CC	TT	CC	TT	CC	TT	NC	CC	TT	TT	TT	CC	TT	TT	TT
7931	Bn-scaff_16128_2-p113163	0.15	T/C	C01	8960688	TT	CC	CC	CC	CC	CC	CC	CC	CC	CC	CC	CC	CC	CC	NC	TT	CC	CC	CC	TT	TT	TT	NC	CC	CC	TT	CC	TT	TT	TT	CC	TT	CC	TT	CC	NC	TT	CC	CC	CC	TT	CC	CC	CC
7932	Bn-scaff_16128_2-p106250	0.1	A/G	C01	8971544	AA	GG	AA	AA	AA	AA	AA	AA	AA	AA	AA	AA	AA	AA	NC	GG	AA	AA	AA	GG	GG	GG	NC	AA	AA	GG	AA	GG	GG	GG	AA	GG	AA	GG	AA	NC	GG	AA	AA	AA	GG	AA	AA	AA
7933	Bn-scaff_16128_2-p29226	0.1	T/C	C01	9059948	TT	CC	CC	CC	CC	CC	CC	CC	CC	CC	TT	CC	CC	CC	CC	CC	CC	CC	CC	CC	CC	CC	NC	CC	CC	CC	CC	CC	CC	CC	CC	CC	CC	CC	CC	CC	CC	CC	CC	CC	CC	TT	CC	CC
7934	Bn-scaff_16128_2-p29287	0.1	A/C	C01	9059987	AA	CC	AA	AA	AA	AA	AA	AA	AA	AA	CC	AA	AA	AA	AA	AA	AA	AA	AA	AA	AA	AA	NC	AA	AA	AA	AA	AA	AA	AA	AA	AA	AA	AA	AA	AA	AA	AA	AA	AA	AA	CC	AA	AA
7935	Bn-scaff_20675_1-p95063	0.03	A/C	C01	9664917	AA	CC	CC	CC	CC	CC	CC	CC	CC	CC	CC	CC	CC	CC	CC	CC	CC	CC	CC	CC	CC	CC	NC	CC	CC	CC	CC	CC	NC	CC	CC	CC	CC	CC	CC	CC	CC	CC	CC	CC	CC	AA	CC	CC
7936	Bn-scaff_20675_1-p61871	0.02	A/G	C01	9700618	AA	GG	AA	AA	AA	AA	AA	AA	AA	AA	AA	AA	AA	AA	AA	AA	AA	AA	AA	AA	AA	AA	GG	AA	AA	AA	AA	AA	AA	AA	AA	AA	AA	AA	AA	AA	AA	AA	AA	AA	AA	GG	AA	AA
7937	Bn-scaff_20675_1-p52417	0.03	A/C	C01	9710166	AA	CC	CC	CC	CC	CC	CC	CC	CC	CC	CC	CC	CC	CC	CC	CC	CC	CC	CC	CC	CC	CC	NC	CC	CC	CC	CC	CC	NC	CC	CC	CC	CC	CC	CC	CC	CC	CC	CC	CC	CC	AA	CC	CC
7938	Bn-scaff_26996_1-p1929	0.02	A/C	C01	9727289	AA	CC	CC	CC	CC	CC	CC	CC	CC	CC	CC	CC	CC	CC	CC	CC	CC	CC	CC	CC	CC	CC	AA	CC	CC	CC	CC	CC	NC	CC	NC	CC	CC	CC	CC	CC	CC	CC	CC	CC	CC	AA	CC	CC
7939	Bn-scaff_20675_1-p32364	0.11	A/C	C01	9755023	AA	CC	AA	AA	AA	AA	AA	AA	AA	AA	NC	AA	AA	AA	AA	AA	AA	AA	AA	AA	AA	AA	NC	AA	AA	AA	AA	AA	AA	AA	AA	AA	AA	AA	AA	AA	AA	AA	AA	AA	AA	CC	AA	AA
7940	Bn-scaff_20675_1-p32025	0.11	T/G	C01	9755362	TT	GG	TT	TT	TT	TT	TT	TT	TT	TT	NC	TT	TT	TT	TT	TT	TT	TT	TT	TT	TT	TT	NC	TT	TT	TT	TT	TT	TT	TT	TT	TT	TT	TT	TT	TT	TT	TT	TT	TT	TT	GG	TT	TT
7941	Bn-scaff_24869_1-p119638	0.11	T/G	C01	9906568	TT	GG	GG	TT	TT	NC	GG	GG	GG	GG	TT	GG	GG	TT	GG	GG	GG	GG	GG	GG	GG	GG	NC	GG	GG	GG	GG	GG	GG	GG	GG	GG	GG	GG	GG	GG	GG	GG	GG	GG	GG	TT	GG	GG
7942	Bn-scaff_28795_1-p31879	0.14	A/G	C01	10442089	AA	GG	AA	AA	AA	AA	AA	AA	AA	AA	AA	AA	AA	AA	NC	GG	AA	AA	AA	GG	AA	GG	GG	AA	AA	GG	AA	AA	GG	GG	AA	GG	AA	AA	AA	AA	AA	AA	AA	AA	AA	GG	AA	AA
7943	Bn-scaff_16353_1-p41335	0.06	T/C	C01	10453062	TT	CC	TT	TT	TT	TT	TT	TT	TT	TT	TT	TT	TT	TT	TT	TT	TT	TT	TT	TT	CC	TT	TT	TT	TT	TT	TT	CC	TT	TT	TT	TT	TT	TT	NC	TT	TT	TT	TT	TT	TT	TT	TT	TT
7944	Bn-scaff_17592_1-p506418	0.14	A/G	C01	10869629	AA	GG	GG	GG	GG	GG	GG	GG	GG	GG	GG	GG	GG	GG	NC	AA	GG	GG	GG	AA	AA	AA	NC	GG	GG	GG	GG	AA	AA	AA	AA	AA	GG	NC	NC	GG	GG	AA	GG	GG	AA	AA	GG	GG
7945	Bn-scaff_17592_1-p530708	0.12	A/G	C01	10888778	AA	GG	GG	GG	GG	GG	GG	GG	GG	GG	GG	GG	GG	GG	NC	AA	GG	GG	GG	AA	AA	AA	NC	GG	GG	GG	GG	AA	AA	AA	AA	AA	GG	NC	NC	GG	GG	AA	GG	GG	AA	AA	GG	GG
7946	Bn-scaff_17592_1-p531180	0.17	A/G	C01	10889248	AA	GG	GG	GG	GG	GG	GG	GG	GG	GG	GG	GG	GG	GG	NC	AA	GG	GG	GG	AA	AA	AA	NC	GG	GG	GG	GG	AA	AA	AA	AA	AA	GG	NC	NC	GG	GG	AA	GG	GG	AA	AA	GG	GG
7947	Bn-scaff_17592_1-p543445	0.1	T/G	C01	10902143	TT	GG	TT	TT	TT	TT	TT	TT	TT	TT	TT	TT	TT	TT	TT	TT	TT	TT	TT	TT	TT	TT	TT	TT	TT	TT	TT	TT	TT	TT	GG	TT	TT	TT	TT	TT	TT	GG	TT	TT	TT	GG	TT	TT
7948	Bn-scaff_17592_1-p551630	0.14	A/G	C01	10912138	AA	GG	GG	GG	GG	GG	GG	GG	GG	GG	GG	GG	GG	GG	NC	AA	GG	GG	GG	AA	AA	AA	NC	GG	GG	GG	GG	AA	AA	AA	AA	AA	GG	NC	NC	GG	GG	AA	GG	GG	AA	AA	GG	GG
7949	Bn-scaff_17592_1-p640754	0.11	T/G	C01	11021519	TT	GG	GG	GG	GG	GG	GG	GG	GG	GG	GG	GG	GG	GG	NC	TT	GG	GG	GG	TT	GG	NC	NC	GG	GG	GG	TT	GG	TT	TT	TT	GG	GG	NC	NC	GG	GG	GG	GG	GG	TT	GG	GG	GG
7950	Bn-scaff_17592_1-p640689	0.1	A/G	C01	11021554	AA	GG	GG	GG	GG	GG	GG	GG	GG	GG	GG	GG	GG	GG	NC	AA	GG	GG	GG	AA	GG	NC	GG	GG	GG	GG	AA	GG	AA	AA	AA	GG	GG	NC	NC	GG	GG	GG	GG	GG	AA	GG	GG	GG
7951	Bn-scaff_17592_1-p642148	0.1	T/G	C01	11022912	TT	GG	GG	GG	GG	GG	GG	GG	GG	GG	GG	GG	GG	GG	NC	TT	GG	GG	GG	TT	GG	NC	GG	GG	GG	GG	TT	GG	TT	TT	TT	GG	GG	NC	NC	GG	GG	GG	GG	GG	TT	GG	GG	GG
7952	Bn-scaff_17592_1-p642504	0.11	T/G	C01	11023368	TT	GG	GG	GG	GG	GG	GG	GG	GG	GG	GG	GG	GG	GG	GG	GG	GG	GG	GG	GG	TT	GG	GG	GG	GG	GG	GG	TT	NC	GG	GG	GG	GG	GG	GG	GG	GG	TT	GG	GG	GG	TT	GG	GG
7953	Bn-scaff_17592_1-p654560	0.13	A/G	C01	11034201	AA	GG	GG	GG	GG	GG	GG	GG	GG	GG	GG	GG	GG	GG	NC	AA	GG	GG	GG	AA	AA	NC	GG	GG	GG	GG	AA	AA	AA	AA	AA	GG	GG	NC	NC	GG	GG	AA	GG	GG	AA	AA	GG	GG
7954	Bn-scaff_17592_1-p683765	0.09	A/C	C01	11063090	AA	CC	CC	CC	CC	CC	CC	CC	CC	CC	CC	CC	CC	CC	CC	CC	CC	CC	CC	CC	CC	CC	CC	CC	CC	CC	NC	CC	CC	CC	NC	CC	CC	CC	CC	CC	CC	CC	CC	CC	CC	AA	CC	CC
7955	Bn-scaff_17592_1-p685168	0.09	T/G	C01	11064393	TT	GG	TT	TT	TT	TT	TT	TT	TT	TT	TT	TT	TT	TT	TT	TT	TT	TT	TT	TT	TT	TT	TT	TT	TT	TT	NC	TT	TT	TT	NC	TT	TT	TT	TT	TT	TT	TT	TT	TT	TT	GG	TT	TT
7956	Bn-scaff_17592_1-p689245	0.07	A/C	C01	11068479	AA	CC	CC	CC	CC	CC	CC	CC	CC	CC	CC	CC	CC	CC	CC	CC	CC	CC	CC	CC	CC	CC	CC	CC	CC	CC	NC	CC	NC	CC	NC	CC	CC	CC	CC	CC	CC	CC	CC	CC	CC	AA	CC	CC
7957	Bn-scaff_17592_1-p735049	0.13	A/C	C01	11120320	AA	CC	AA	AA	AA	AA	AA	AA	AA	AA	AA	AA	AA	AA	NC	CC	AA	AA	AA	CC	CC	NC	NC	AA	AA	AA	NC	CC	NC	CC	CC	AA	AA	NC	AA	AA	AA	AA	AA	AA	CC	CC	AA	AA
7958	Bn-scaff_17592_1-p775877	0.07	A/C	C01	11141942	AA	CC	AA	AA	AA	AA	AA	AA	AA	AA	AA	AA	AA	AA	AA	AA	AA	AA	AA	AA	AA	AA	AA	AA	AA	AA	AA	AA	AA	AA	CC	AA	AA	AA	AA	AA	AA	AA	AA	AA	AA	CC	AA	AA
7959	Bn-scaff_17592_1-p791809	0.14	A/C	C01	11155176	AA	CC	AA	AA	AA	AA	AA	AA	AA	AA	AA	AA	AA	AA	NC	CC	AA	AA	AA	CC	CC	NC	NC	AA	AA	AA	NC	CC	CC	CC	CC	AA	AA	AA	AA	AA	AA	AA	AA	AA	AA	CC	AA	AA
7960	Bn-scaff_17592_1-p794766	0.13	A/G	C01	11158033	AA	GG	AA	AA	AA	AA	AA	AA	AA	AA	AA	AA	AA	AA	NC	GG	AA	AA	AA	GG	GG	NC	NC	AA	AA	AA	NC	GG	NC	GG	GG	AA	AA	AA	AA	AA	AA	AA	AA	AA	AA	GG	AA	AA
7961	Bn-scaff_17592_1-p794801	0.15	T/C	C01	11158168	TT	CC	TT	TT	TT	TT	TT	TT	TT	TT	TT	TT	TT	TT	NC	CC	TT	TT	TT	CC	CC	NC	NC	TT	TT	TT	NC	CC	CC	CC	CC	TT	TT	TT	TT	TT	TT	TT	TT	TT	TT	CC	TT	TT
7962	Bn-scaff_17592_1-p795171	0.08	T/C	C01	11158438	TT	CC	CC	CC	CC	CC	CC	CC	CC	CC	CC	CC	CC	CC	NC	TT	CC	CC	CC	TT	TT	NC	CC	CC	CC	CC	NC	TT	TT	TT	NC	CC	CC	CC	CC	CC	CC	CC	CC	CC	CC	TT	CC	CC
7963	Bn-scaff_17592_1-p795582	0.12	A/G	C01	11158849	AA	GG	GG	GG	GG	GG	GG	GG	GG	GG	GG	GG	GG	GG	NC	AA	GG	GG	GG	AA	AA	NC	GG	GG	GG	GG	NC	AA	AA	AA	AA	GG	GG	GG	GG	GG	GG	GG	GG	GG	GG	AA	GG	GG
7964	Bn-scaff_17592_1-p795882	0.12	T/G	C01	11159149	TT	GG	TT	TT	TT	TT	TT	TT	TT	TT	TT	TT	TT	TT	NC	GG	TT	TT	TT	GG	GG	NC	NC	TT	TT	TT	NC	GG	GG	GG	GG	TT	TT	TT	TT	TT	TT	TT	TT	TT	TT	GG	TT	TT
7965	Bn-scaff_17592_1-p795799	0.1	T/C	C01	11159166	TT	CC	TT	TT	TT	TT	TT	TT	TT	TT	TT	TT	TT	TT	TT	TT	TT	TT	TT	TT	TT	TT	TT	TT	TT	TT	TT	TT	TT	TT	CC	TT	TT	TT	TT	TT	TT	TT	TT	TT	TT	CC	TT	TT
7966	Bn-scaff_17592_1-p796290	0.14	A/C	C01	11159657	AA	CC	CC	CC	CC	CC	CC	CC	CC	CC	CC	CC	CC	CC	NC	AA	CC	CC	CC	AA	AA	NC	CC	CC	CC	CC	NC	AA	AA	AA	AA	CC	CC	CC	CC	CC	CC	CC	CC	CC	CC	AA	CC	CC
7967	Bn-scaff_17592_1-p799061	0.15	A/G	C01	11162328	AA	GG	GG	GG	GG	GG	GG	GG	GG	GG	GG	GG	GG	GG	NC	AA	GG	GG	GG	AA	AA	NC	GG	GG	AA	GG	AA	AA	NC	AA	GG	GG	GG	NC	NC	GG	GG	AA	GG	GG	AA	GG	GG	GG
7968	Bn-scaff_17369_1-p1244776	0.06	T/C	C01	11167115	TT	CC	CC	CC	CC	CC	CC	CC	CC	CC	CC	CC	CC	CC	CC	NC	CC	CC	CC	NC	NC	CC	CC	CC	TT	CC	NC	NC	NC	NC	CC	CC	CC	NC	NC	CC	CC	TT	CC	CC	TT	CC	CC	CC
7969	Bn-scaff_17369_1-p1199108	0.18	A/G	C01	11210780	AA	GG	AA	AA	AA	AA	AA	AA	AA	AA	AA	AA	AA	AA	AA	AA	AA	AA	AA	AA	AA	AA	AA	AA	AA	AA	AA	AA	AA	AA	AA	AA	AA	NC	AA	AA	AA	NC	AA	AA	GG	GG	AA	AA
7970	Bn-scaff_17369_1-p1060758	0.1	T/C	C01	11279189	TT	CC	CC	CC	CC	CC	CC	CC	CC	CC	CC	CC	CC	CC	NC	TT	CC	CC	CC	TT	CC	NC	CC	CC	TT	CC	TT	TT	TT	TT	CC	CC	CC	CC	NC	CC	CC	CC	CC	CC	CC	CC	CC	CC
7971	Bn-scaff_17369_1-p1059637	0.09	T/G	C01	11280314	TT	GG	GG	TT	TT	TT	TT	TT	TT	TT	TT	TT	TT	TT	TT	TT	TT	TT	TT	TT	GG	TT	TT	TT	TT	TT	TT	TT	TT	TT	TT	TT	TT	TT	TT	TT	TT	GG	TT	TT	TT	GG	TT	TT
7972	Bn-scaff_17369_1-p1059513	0.14	A/C	C01	11280438	AA	CC	CC	AA	AA	AA	AA	AA	AA	AA	AA	AA	AA	AA	NC	CC	AA	AA	AA	CC	CC	NC	NC	AA	CC	AA	CC	CC	NC	CC	AA	AA	AA	AA	NC	AA	AA	CC	AA	AA	AA	CC	AA	AA
7973	Bn-scaff_17369_1-p1055232	0.09	T/C	C01	11284679	TT	CC	TT	CC	CC	CC	CC	CC	CC	CC	CC	CC	CC	CC	CC	NC	CC	CC	CC	NC	TT	CC	CC	CC	NC	CC	NC	NC	NC	NC	CC	CC	CC	CC	CC	CC	CC	TT	CC	CC	CC	TT	CC	CC
7974	Bn-scaff_17369_1-p1054771	0.1	A/C	C01	11285239	AA	CC	CC	AA	AA	AA	AA	AA	AA	AA	AA	AA	AA	AA	AA	NC	AA	AA	AA	NC	CC	AA	AA	AA	NC	AA	NC	NC	NC	NC	AA	AA	AA	AA	AA	AA	AA	CC	AA	AA	AA	CC	AA	AA
7975	Bn-scaff_17369_1-p1041740	0.13	T/G	C01	11298174	TT	GG	TT	GG	GG	GG	GG	GG	GG	GG	GG	GG	GG	GG	NC	TT	GG	GG	GG	TT	TT	NC	NC	GG	GG	GG	TT	TT	TT	TT	GG	GG	GG	GG	GG	GG	GG	GG	GG	GG	GG	TT	GG	GG
7976	Bn-scaff_17369_1-p1041795	0.14	A/G	C01	11298219	AA	GG	AA	GG	GG	GG	GG	GG	GG	GG	GG	GG	GG	GG	NC	AA	GG	GG	GG	AA	AA	NC	NC	GG	GG	GG	AA	AA	NC	AA	GG	GG	GG	GG	GG	GG	GG	GG	GG	GG	GG	AA	GG	GG
7977	Bn-scaff_17369_1-p1016703	0.15	T/C	C01	11305396	TT	CC	CC	TT	TT	TT	TT	TT	TT	TT	TT	TT	TT	TT	NC	CC	TT	TT	TT	CC	CC	NC	NC	TT	CC	TT	CC	CC	CC	CC	TT	TT	TT	TT	NC	TT	TT	CC	TT	TT	TT	CC	TT	TT
7978	Bn-scaff_17369_1-p1005029	0.16	T/C	C01	11328043	TT	CC	TT	CC	CC	CC	CC	TT	CC	CC	NC	TT	CC	NC	NC	NC	CC	CC	CC	NC	TT	TT	TT	CC	TT	CC	TT	TT	NC	NC	TT	CC	CC	CC	NC	CC	CC	NC	CC	CC	CC	TT	CC	CC
7979	Bn-scaff_17369_1-p1003420	0.12	A/G	C01	11329646	AA	GG	AA	GG	GG	GG	GG	AA	GG	GG	GG	NC	GG	GG	GG	GG	GG	GG	GG	GG	AA	NC	NC	GG	GG	GG	GG	GG	GG	GG	AA	GG	GG	GG	GG	GG	GG	GG	GG	GG	GG	AA	GG	GG
7980	Bn-scaff_17369_1-p1000746	0.13	T/C	C01	11332796	TT	CC	TT	CC	CC	CC	CC	TT	CC	CC	CC	NC	CC	CC	CC	CC	CC	CC	CC	CC	TT	NC	NC	CC	CC	CC	CC	CC	NC	CC	TT	CC	CC	CC	CC	CC	CC	CC	CC	CC	CC	TT	CC	CC
7981	Bn-scaff_17369_1-p1000484	0.1	T/C	C01	11333054	TT	CC	TT	CC	CC	CC	CC	TT	CC	CC	CC	NC	CC	CC	CC	CC	CC	CC	CC	CC	TT	NC	NC	CC	CC	CC	CC	CC	NC	CC	TT	CC	CC	CC	CC	CC	CC	CC	CC	CC	CC	TT	CC	CC
7982	Bn-scaff_17369_1-p992249	0.14	A/C	C01	11341283	AA	CC	AA	CC	CC	CC	CC	AA	CC	CC	CC	NC	CC	CC	CC	CC	CC	CC	CC	CC	AA	NC	NC	CC	CC	CC	CC	CC	CC	CC	AA	CC	CC	CC	CC	CC	CC	CC	CC	CC	CC	AA	CC	CC
7983	Bn-scaff_17369_1-p974691	0.14	A/C	C01	11358676	AA	CC	CC	AA	AA	AA	AA	CC	AA	AA	AA	NC	AA	AA	NC	CC	AA	AA	AA	CC	CC	CC	CC	AA	CC	AA	CC	CC	CC	CC	CC	AA	AA	AA	NC	AA	AA	CC	AA	AA	AA	CC	AA	AA
7984	Bn-scaff_17369_1-p965580	0.14	A/G	C01	11367803	AA	GG	AA	AA	AA	AA	AA	AA	AA	AA	AA	AA	AA	AA	NC	GG	AA	NC	AA	GG	AA	NC	NC	AA	AA	AA	GG	GG	GG	GG	AA	AA	AA	NC	AA	NC	GG	GG	AA	AA	GG	AA	AA	AA
7985	Bn-scaff_17369_1-p941296	0.13	A/G	C01	11390869	AA	GG	AA	AA	AA	AA	AA	AA	AA	AA	AA	AA	AA	AA	AA	AA	AA	AA	AA	AA	GG	AA	AA	AA	GG	AA	AA	AA	AA	AA	AA	AA	AA	AA	NC	AA	AA	AA	AA	AA	AA	GG	AA	AA
7986	Bn-scaff_17369_1-p917192	0.13	A/G	C01	11408298	AA	GG	GG	GG	GG	GG	GG	AA	GG	GG	GG	NC	GG	GG	GG	GG	GG	GG	GG	GG	AA	NC	NC	GG	AA	GG	GG	GG	GG	GG	AA	GG	GG	GG	NC	GG	GG	GG	GG	GG	GG	AA	GG	GG
7987	Bn-scaff_17369_1-p858259	0.18	A/G	C01	11473559	AA	GG	AA	GG	GG	GG	GG	AA	GG	GG	GG	NC	GG	GG	NC	AA	GG	NC	GG	AA	GG	AA	AA	GG	AA	GG	AA	AA	AA	AA	AA	GG	GG	NC	NC	NC	AA	AA	GG	GG	AA	AA	GG	GG
7988	Bn-scaff_17369_1-p848793	0.15	A/G	C01	11534972	AA	GG	AA	AA	AA	AA	AA	AA	AA	AA	AA	AA	AA	AA	NC	GG	AA	NC	AA	GG	AA	NC	NC	AA	AA	AA	GG	GG	NC	GG	AA	AA	AA	NC	AA	NC	GG	GG	AA	AA	GG	AA	AA	AA
7989	Bn-scaff_17369_1-p847743	0.14	T/C	C01	11535898	TT	CC	TT	CC	CC	CC	CC	CC	CC	CC	CC	NC	CC	CC	NC	TT	CC	NC	CC	TT	CC	NC	CC	CC	CC	CC	TT	TT	TT	TT	CC	CC	CC	NC	CC	NC	TT	TT	CC	CC	TT	CC	CC	CC
7990	Bn-scaff_17369_1-p847643	0.12	A/G	C01	11536098	AA	GG	AA	GG	GG	GG	GG	GG	GG	GG	GG	NC	GG	GG	NC	AA	GG	NC	GG	AA	GG	NC	GG	GG	GG	GG	AA	AA	AA	AA	GG	GG	GG	NC	GG	GG	AA	AA	GG	GG	AA	GG	GG	GG
7991	Bn-scaff_17369_1-p843089	0.16	T/G	C01	11540263	TT	GG	TT	GG	GG	GG	GG	GG	GG	GG	GG	NC	GG	GG	NC	TT	GG	NC	GG	TT	GG	NC	NC	GG	GG	GG	TT	TT	TT	TT	GG	GG	GG	NC	GG	NC	TT	TT	GG	GG	TT	GG	GG	GG
7992	Bn-scaff_17369_1-p804282	0.12	T/C	C01	11570316	TT	CC	CC	TT	TT	TT	TT	TT	TT	TT	TT	NC	TT	TT	TT	TT	TT	TT	TT	TT	TT	TT	TT	TT	TT	TT	NC	TT	TT	TT	TT	TT	TT	TT	TT	TT	TT	CC	TT	TT	CC	TT	TT	TT
7993	Bn-scaff_17369_1-p794147	0.1	A/C	C01	11577657	AA	CC	CC	CC	CC	CC	CC	CC	CC	CC	NC	CC	CC	CC	CC	CC	CC	CC	CC	CC	CC	CC	CC	CC	CC	CC	NC	CC	NC	CC	CC	CC	CC	NC	CC	CC	CC	AA	CC	CC	AA	CC	CC	CC
7994	Bn-scaff_17369_1-p740558	0.11	A/C	C01	11640885	AA	CC	AA	CC	CC	CC	CC	CC	CC	CC	CC	NC	CC	CC	NC	AA	CC	NC	CC	AA	CC	NC	NC	CC	CC	CC	AA	AA	AA	AA	CC	CC	CC	NC	CC	NC	AA	AA	CC	CC	AA	CC	CC	CC
7995	Bn-scaff_17369_1-p690726	0.13	T/C	C01	11692708	TT	CC	TT	TT	TT	TT	TT	TT	TT	TT	TT	TT	TT	TT	NC	CC	TT	NC	TT	CC	TT	NC	NC	TT	TT	TT	CC	CC	CC	CC	TT	TT	TT	NC	TT	NC	CC	TT	TT	TT	CC	TT	TT	TT
7996	Bn-scaff_17369_1-p679303	0.11	A/G	C01	11705591	AA	GG	AA	AA	AA	AA	AA	AA	AA	AA	AA	AA	AA	AA	NC	GG	AA	NC	AA	GG	AA	NC	NC	AA	AA	AA	GG	GG	GG	GG	AA	AA	AA	NC	AA	NC	GG	AA	AA	AA	GG	AA	AA	AA
7997	Bn-scaff_17369_1-p677065	0.11	A/C	C01	11708624	AA	CC	AA	AA	AA	AA	AA	AA	AA	AA	AA	AA	AA	AA	NC	CC	AA	NC	AA	CC	AA	NC	NC	AA	AA	AA	CC	CC	NC	CC	AA	AA	AA	NC	AA	NC	CC	AA	AA	AA	CC	AA	AA	AA
7998	Bn-scaff_17369_1-p625180	0.13	T/C	C01	11746606	TT	CC	CC	CC	CC	CC	CC	CC	CC	CC	CC	CC	CC	CC	NC	TT	CC	NC	CC	TT	CC	NC	NC	CC	CC	CC	TT	TT	TT	TT	CC	CC	CC	NC	CC	NC	TT	TT	CC	CC	TT	CC	CC	CC
7999	Bn-scaff_17369_1-p621149	0.17	A/G	C01	11750593	AA	GG	AA	GG	GG	GG	GG	GG	GG	GG	NC	NC	GG	GG	NC	AA	GG	NC	GG	AA	GG	NC	GG	GG	GG	GG	AA	AA	AA	AA	GG	GG	GG	NC	GG	NC	AA	AA	GG	GG	AA	GG	GG	GG
8000	Bn-scaff_17369_1-p559710	0.18	A/G	C01	11825879	AA	GG	GG	AA	AA	AA	AA	AA	AA	AA	AA	NC	AA	AA	NC	GG	AA	NC	AA	GG	GG	NC	NC	AA	GG	AA	GG	GG	GG	GG	AA	AA	AA	NC	NC	NC	GG	GG	AA	AA	GG	AA	AA	AA
8001	Bn-scaff_17369_1-p83617	0.14	A/T	C01	12271929	AA	TT	AA	TT	TT	TT	TT	TT	TT	TT	TT	TT	TT	TT	NC	AA	TT	AA	TT	AA	TT	NC	NC	TT	AA	TT	AA	AA	AA	AA	TT	TT	TT	TT	AA	NC	AA	AA	TT	TT	TT	TT	TT	TT
8002	Bn-scaff_17369_1-p35079	0.13	T/C	C01	12373472	TT	CC	CC	CC	CC	CC	CC	CC	CC	CC	CC	CC	CC	CC	NC	TT	CC	NC	CC	TT	TT	NC	CC	CC	CC	CC	TT	TT	TT	TT	CC	CC	CC	CC	CC	NC	TT	TT	CC	CC	CC	CC	CC	CC
8003	Bn-scaff_17369_1-p34268	0.15	T/C	C01	12374305	TT	CC	CC	CC	CC	CC	CC	CC	CC	CC	CC	CC	CC	CC	NC	TT	CC	NC	CC	TT	TT	NC	NC	CC	CC	CC	TT	TT	NC	TT	CC	CC	CC	CC	CC	NC	TT	TT	CC	CC	CC	CC	CC	CC
8004	Bn-scaff_24947_1-p106813	0.11	T/C	C01	12474313	TT	CC	TT	TT	TT	TT	TT	TT	TT	TT	TT	TT	TT	TT	NC	CC	TT	NC	TT	CC	TT	NC	NC	TT	CC	TT	CC	CC	NC	CC	TT	TT	TT	TT	CC	NC	CC	CC	TT	TT	TT	TT	TT	TT
8005	Bn-scaff_24947_1-p103657	0.14	A/C	C01	12477464	AA	CC	AA	AA	AA	AA	AA	AA	AA	AA	AA	AA	AA	AA	NC	CC	AA	NC	AA	CC	AA	NC	NC	AA	CC	AA	CC	CC	CC	CC	AA	AA	AA	AA	CC	NC	CC	CC	AA	AA	AA	AA	AA	AA
8006	Bn-scaff_24947_1-p89885	0.13	A/G	C01	12491217	AA	GG	AA	AA	AA	AA	AA	AA	AA	AA	AA	AA	AA	AA	NC	GG	AA	NC	AA	GG	AA	NC	NC	AA	GG	AA	GG	GG	GG	GG	AA	AA	AA	AA	GG	NC	GG	GG	AA	AA	AA	AA	AA	AA
8007	Bn-scaff_24947_1-p89738	0.11	T/C	C01	12491264	TT	CC	CC	CC	CC	CC	CC	CC	CC	CC	CC	CC	CC	CC	NC	TT	CC	NC	CC	TT	CC	NC	CC	CC	TT	CC	TT	TT	TT	TT	CC	CC	CC	CC	TT	NC	TT	TT	CC	CC	CC	CC	CC	CC
8008	Bn-scaff_24947_1-p89681	0.13	A/G	C01	12491421	AA	GG	GG	GG	GG	GG	GG	GG	GG	GG	GG	GG	GG	GG	NC	AA	GG	NC	GG	AA	GG	NC	GG	GG	AA	GG	AA	AA	AA	AA	GG	GG	GG	GG	AA	NC	AA	AA	GG	GG	GG	GG	GG	GG
8009	Bn-scaff_24947_1-p89188	0.15	T/C	C01	12491913	TT	CC	TT	TT	TT	TT	TT	TT	TT	TT	TT	TT	TT	TT	NC	CC	TT	NC	TT	CC	TT	NC	NC	TT	CC	TT	CC	CC	NC	CC	TT	TT	TT	TT	CC	NC	CC	CC	TT	TT	TT	TT	TT	TT
8010	Bn-scaff_24947_1-p87821	0.13	T/C	C01	12493280	TT	CC	TT	TT	TT	TT	TT	TT	TT	TT	TT	TT	TT	TT	NC	CC	TT	NC	TT	CC	TT	NC	NC	TT	CC	TT	CC	CC	CC	CC	TT	TT	TT	TT	CC	NC	CC	CC	TT	TT	TT	TT	TT	TT
8011	Bn-scaff_24947_1-p87415	0.13	A/C	C01	12493586	AA	CC	CC	CC	CC	CC	CC	CC	CC	CC	CC	CC	CC	CC	NC	AA	CC	NC	CC	AA	CC	NC	CC	CC	AA	CC	AA	AA	AA	AA	CC	CC	CC	CC	AA	NC	AA	AA	CC	CC	CC	CC	CC	CC
8012	Bn-scaff_24947_1-p86838	0.15	A/G	C01	12494263	AA	GG	AA	AA	AA	AA	AA	AA	AA	AA	AA	AA	AA	AA	NC	GG	AA	NC	AA	GG	AA	NC	NC	AA	GG	AA	GG	GG	GG	GG	AA	AA	AA	AA	GG	NC	GG	GG	AA	AA	AA	AA	AA	AA
8013	Bn-scaff_24947_1-p84051	0.14	T/C	C01	12497049	TT	CC	TT	TT	TT	TT	TT	TT	TT	TT	TT	TT	TT	TT	NC	CC	TT	NC	TT	CC	TT	NC	NC	TT	CC	TT	CC	CC	CC	CC	TT	TT	TT	TT	CC	NC	CC	CC	TT	TT	TT	TT	TT	TT
8014	Bn-scaff_24947_1-p83848	0.14	T/C	C01	12497152	TT	CC	TT	TT	TT	TT	TT	TT	TT	TT	TT	TT	TT	TT	NC	CC	TT	NC	TT	CC	TT	NC	NC	TT	CC	TT	CC	CC	CC	CC	TT	TT	TT	TT	CC	NC	CC	CC	TT	TT	TT	TT	TT	TT
8015	Bn-scaff_24947_1-p48773	0.1	T/C	C01	12538572	TT	CC	CC	CC	CC	CC	CC	CC	CC	CC	CC	CC	CC	CC	NC	TT	CC	NC	CC	TT	CC	NC	CC	CC	TT	CC	TT	TT	NC	TT	CC	CC	CC	CC	TT	NC	TT	TT	CC	CC	CC	CC	CC	CC
8016	Bn-scaff_24947_1-p47012	0.16	T/C	C01	12540227	TT	CC	CC	CC	CC	CC	CC	CC	CC	CC	CC	CC	CC	CC	NC	TT	CC	NC	CC	TT	CC	NC	NC	CC	TT	CC	TT	TT	TT	TT	CC	CC	CC	CC	TT	NC	TT	TT	CC	CC	CC	CC	CC	CC
8017	Bn-scaff_24947_1-p46224	0.13	T/C	C01	12541015	TT	CC	CC	CC	CC	CC	CC	CC	CC	CC	CC	CC	CC	CC	NC	TT	CC	NC	CC	TT	CC	NC	CC	CC	TT	CC	TT	TT	TT	TT	CC	CC	CC	CC	TT	NC	TT	TT	CC	CC	CC	CC	CC	CC
8018	Bn-scaff_24947_1-p46084	0.14	A/G	C01	12541255	AA	GG	AA	AA	AA	AA	AA	AA	AA	AA	AA	AA	AA	AA	NC	GG	AA	NC	AA	GG	AA	NC	NC	AA	GG	AA	GG	GG	GG	GG	AA	AA	AA	AA	GG	NC	GG	GG	AA	AA	AA	AA	AA	AA
8019	Bn-scaff_24947_1-p43804	0.12	T/C	C01	12543547	TT	CC	TT	TT	TT	TT	TT	TT	TT	TT	TT	TT	TT	TT	NC	CC	TT	NC	TT	CC	TT	NC	NC	TT	CC	TT	CC	CC	NC	CC	TT	TT	TT	TT	CC	NC	CC	CC	TT	TT	TT	TT	TT	TT
8020	Bn-scaff_24947_1-p38875	0.14	A/G	C01	12545325	AA	GG	GG	GG	GG	GG	GG	GG	GG	GG	GG	GG	GG	GG	NC	AA	GG	NC	GG	AA	GG	NC	GG	GG	AA	GG	AA	AA	AA	AA	GG	GG	GG	GG	AA	NC	AA	AA	GG	GG	GG	GG	GG	GG
8021	Bn-scaff_24947_1-p13145	0.14	T/C	C01	12576776	TT	CC	TT	TT	TT	TT	TT	TT	TT	TT	TT	TT	TT	TT	NC	CC	TT	NC	TT	CC	CC	NC	NC	TT	CC	TT	CC	CC	NC	CC	TT	TT	TT	TT	CC	NC	CC	CC	TT	TT	TT	TT	TT	TT
8022	Bn-scaff_24947_1-p7191	0.14	T/C	C01	12583574	TT	CC	TT	TT	TT	TT	TT	TT	TT	TT	TT	TT	TT	TT	NC	CC	TT	CC	TT	CC	CC	NC	NC	TT	CC	TT	CC	CC	NC	CC	TT	TT	TT	TT	CC	NC	CC	CC	TT	TT	TT	TT	TT	TT
8023	Bn-scaff_16874_2-p29251	0.15	A/G	C01	12804873	AA	GG	GG	GG	GG	GG	GG	GG	GG	GG	GG	GG	GG	GG	NC	AA	GG	NC	GG	AA	GG	NC	GG	GG	AA	GG	AA	AA	AA	AA	AA	GG	GG	GG	AA	NC	AA	AA	GG	GG	GG	GG	NC	GG
8024	Bn-scaff_18636_1-p51263	0.08	T/G	C01	13067363	TT	GG	GG	GG	GG	GG	GG	GG	GG	GG	GG	GG	GG	GG	NC	TT	GG	NC	GG	TT	GG	GG	GG	GG	TT	GG	NC	NC	NC	TT	NC	GG	GG	GG	TT	GG	GG	TT	GG	GG	GG	GG	NC	GG
8025	Bn-scaff_19614_1-p325704	0.09	T/G	C01	13254429	TT	GG	GG	GG	GG	GG	GG	GG	GG	GG	GG	GG	GG	GG	NC	NC	GG	NC	TT	TT	GG	GG	GG	GG	TT	GG	NC	GG	TT	TT	NC	GG	GG	GG	TT	GG	GG	GG	GG	GG	GG	GG	GG	GG
8026	Bn-scaff_19614_1-p315854	0.14	A/G	C01	13264269	AA	GG	AA	AA	AA	AA	AA	AA	AA	AA	AA	AA	AA	AA	NC	NC	AA	NC	GG	GG	AA	AA	NC	AA	GG	AA	NC	AA	NC	GG	GG	AA	AA	AA	GG	AA	AA	AA	AA	AA	AA	AA	AA	AA
8027	Bn-scaff_19614_1-p296325	0.1	A/G	C01	13282357	AA	GG	AA	AA	AA	AA	AA	AA	AA	AA	AA	AA	AA	AA	NC	NC	AA	NC	GG	GG	AA	AA	NC	AA	GG	AA	NC	AA	GG	GG	GG	AA	AA	AA	GG	AA	AA	AA	AA	AA	AA	AA	AA	AA
8028	Bn-scaff_19614_1-p293554	0.1	A/C	C01	13284483	AA	CC	AA	AA	AA	AA	AA	AA	AA	AA	AA	AA	AA	AA	NC	NC	AA	NC	CC	CC	AA	AA	NC	AA	CC	AA	NC	AA	NC	CC	CC	AA	AA	AA	CC	AA	AA	AA	AA	AA	AA	AA	AA	AA
8029	Bn-scaff_19614_1-p293473	0.12	T/C	C01	13284564	TT	CC	CC	CC	CC	CC	CC	CC	CC	CC	CC	CC	CC	CC	NC	NC	CC	NC	TT	TT	CC	CC	NC	CC	TT	CC	NC	CC	TT	TT	TT	CC	CC	CC	TT	CC	CC	CC	CC	CC	CC	CC	CC	CC
8030	Bn-scaff_19614_1-p293274	0.11	T/C	C01	13284764	TT	CC	CC	CC	CC	CC	CC	CC	CC	CC	CC	CC	CC	CC	NC	NC	CC	NC	TT	TT	CC	CC	NC	CC	TT	CC	NC	CC	TT	TT	TT	CC	CC	CC	TT	CC	CC	CC	CC	CC	CC	CC	CC	CC
8031	Bn-scaff_19614_1-p292783	0.1	T/C	C01	13285255	TT	CC	TT	TT	TT	TT	TT	TT	TT	TT	TT	TT	TT	TT	NC	NC	TT	NC	CC	CC	TT	TT	NC	TT	CC	TT	NC	TT	CC	CC	CC	TT	TT	TT	CC	TT	TT	TT	TT	TT	TT	TT	TT	TT
8032	Bn-scaff_19614_1-p292844	0.13	T/G	C01	13285294	TT	GG	GG	GG	GG	GG	GG	GG	GG	GG	GG	GG	GG	GG	NC	NC	GG	NC	TT	TT	GG	GG	NC	GG	TT	GG	NC	GG	NC	TT	TT	GG	GG	GG	TT	GG	GG	GG	GG	GG	GG	GG	GG	GG
8033	Bn-scaff_19614_1-p292506	0.09	T/G	C01	13285632	TT	GG	TT	TT	TT	TT	TT	TT	TT	TT	TT	TT	TT	TT	NC	GG	TT	NC	GG	GG	TT	TT	NC	TT	GG	TT	NC	TT	NC	GG	GG	TT	TT	TT	GG	TT	TT	TT	TT	TT	TT	TT	TT	TT
[truncated: 4,813 more rows]
[truncated: 206 more columns]
