# Supplementary material for: Genome-Wide Association Study Dissecting the Genetic Architecture Underlying the Branch Angle Trait in Rapeseed (Brassica napus L.)
Source: Sci Rep. 2016 Sep 20;6:33673. doi: 10.1038/srep33673 (PMC5028734; doi:10.1038/srep33673)
Supplement: Supplementary Dataset S5 [file srep33673-s6.xls]

## Sheet: srep33673-s6
	Supplementary Data S3. Genotyping scores of all the polymorphic SNPs for the association panel
	SNP	Heterozygote proportion	alleles	chrom	pos	L1	L2	L3	L4	L5	L6	L7	L8	L9	L10	L11	L12	L13	L14	L15	L16	L17	L18	L19	L20	L21	L22	L23	L24	L25	L26	L27	L28	L29	L30	L31	L32	L33	L34	L35	L36	L37	L38	L39	L40	L41	L42	L43	L44
12847	Bn-scaff_22933_1-p109175	0.18	A/G	C04	1563	AA	GG	AA	NC	AA	AA	AA	AA	AA	AA	NC	AA	AA	AA	AA	AA	GG	AA	AA	AA	AA	GG	NC	AA	AA	AA	AA	AA	AA	AA	AA	AA	GG	AA	AA	AA	AA	GG	AA	AA	GG	AA	NC	AA
12848	Bn-scaff_22933_1-p95702	0.14	T/C	C04	15038	TT	CC	TT	NC	TT	TT	TT	TT	TT	TT	NC	TT	TT	TT	TT	TT	CC	TT	TT	TT	TT	CC	NC	TT	TT	TT	TT	TT	TT	TT	TT	TT	CC	TT	TT	TT	TT	CC	TT	TT	CC	TT	NC	TT
12849	Bn-scaff_22933_1-p84310	0.15	A/G	C04	28793	AA	GG	AA	NC	AA	AA	AA	AA	AA	AA	NC	AA	AA	AA	AA	AA	GG	AA	AA	AA	AA	GG	NC	AA	AA	AA	AA	AA	AA	AA	AA	AA	GG	AA	AA	AA	AA	GG	AA	AA	GG	AA	NC	AA
12850	Bn-scaff_22933_1-p80799	0.17	A/G	C04	32303	AA	GG	AA	NC	AA	AA	AA	AA	AA	AA	NC	AA	AA	AA	AA	AA	GG	AA	AA	AA	AA	GG	NC	AA	AA	AA	AA	AA	AA	AA	AA	AA	GG	AA	AA	AA	AA	GG	AA	AA	GG	AA	NC	AA
12851	Bn-scaff_22933_1-p76584	0.18	A/G	C04	34050	AA	GG	GG	NC	GG	GG	GG	GG	GG	GG	NC	GG	GG	GG	GG	GG	AA	GG	GG	GG	GG	AA	NC	GG	GG	GG	GG	GG	GG	GG	GG	GG	AA	GG	GG	GG	GG	AA	GG	GG	AA	GG	NC	GG
12852	Bn-scaff_15838_1-p96143	0.13	T/C	C04	90141	TT	CC	TT	CC	TT	NC	TT	TT	TT	TT	TT	TT	CC	TT	NC	TT	NC	TT	CC	TT	TT	TT	TT	NC	TT	CC	TT	TT	TT	TT	CC	TT	TT	TT	NC	CC	CC	NC	CC	TT	NC	TT	TT	CC
12853	Bn-scaff_15838_1-p92309	0.13	T/C	C04	93977	TT	CC	TT	CC	TT	NC	TT	TT	TT	TT	TT	TT	CC	TT	NC	TT	TT	TT	CC	TT	TT	TT	TT	NC	TT	CC	TT	TT	TT	TT	CC	TT	TT	TT	NC	CC	CC	TT	CC	TT	TT	TT	TT	CC
12854	Bn-scaff_15838_1-p88193	0.05	T/C	C04	98063	TT	CC	TT	TT	TT	TT	TT	TT	TT	TT	TT	TT	TT	TT	TT	TT	CC	TT	TT	TT	TT	TT	NC	TT	TT	TT	TT	TT	TT	TT	TT	TT	TT	TT	NC	TT	TT	CC	TT	TT	CC	TT	NC	TT
12855	Bn-scaff_15838_1-p85682	0.06	T/G	C04	101513	TT	GG	TT	TT	TT	TT	TT	TT	TT	TT	TT	TT	TT	TT	TT	TT	GG	TT	TT	TT	TT	TT	NC	TT	TT	TT	TT	TT	TT	TT	TT	TT	TT	TT	NC	TT	TT	GG	TT	TT	GG	TT	NC	TT
12856	Bn-scaff_17712_1-p78048	0.1	T/G	C04	233254	TT	GG	TT	TT	TT	TT	TT	TT	TT	TT	TT	TT	TT	TT	TT	TT	GG	TT	TT	TT	TT	GG	NC	TT	TT	TT	TT	TT	NC	TT	TT	TT	GG	TT	NC	TT	TT	GG	TT	TT	GG	TT	NC	TT
12857	Bn-scaff_15832_1-p62268	0.12	A/G	C04	368577	AA	GG	GG	GG	GG	GG	GG	GG	GG	GG	GG	GG	GG	GG	GG	GG	AA	GG	GG	GG	GG	AA	NC	GG	GG	GG	GG	GG	GG	GG	GG	GG	AA	GG	NC	GG	GG	AA	GG	GG	GG	GG	NC	GG
12858	Bn-scaff_15832_1-p52737	0.13	T/G	C04	378537	TT	GG	TT	TT	TT	NC	TT	TT	TT	TT	TT	TT	GG	TT	NC	TT	GG	TT	GG	TT	TT	GG	NC	TT	TT	GG	TT	TT	TT	TT	GG	TT	GG	TT	NC	GG	GG	GG	GG	TT	GG	TT	NC	GG
12859	Bn-scaff_16935_1-p69744	0.13	A/C	C04	460161	AA	CC	CC	CC	CC	CC	CC	CC	CC	CC	CC	CC	CC	CC	CC	CC	AA	CC	CC	CC	CC	AA	NC	CC	CC	CC	CC	CC	CC	CC	CC	CC	AA	CC	AA	CC	CC	AA	CC	CC	AA	CC	NC	CC
12860	Bn-scaff_16935_1-p99442	0.04	A/G	C04	483903	AA	GG	AA	AA	AA	AA	AA	AA	AA	AA	AA	AA	AA	AA	AA	AA	AA	AA	AA	AA	AA	AA	AA	AA	AA	AA	AA	AA	AA	AA	AA	AA	AA	AA	NC	AA	AA	AA	AA	AA	AA	AA	AA	AA
12861	Bn-scaff_16935_1-p116139	0.18	A/G	C04	500091	AA	GG	GG	GG	GG	NC	GG	GG	GG	GG	GG	GG	GG	GG	GG	GG	AA	GG	AA	GG	GG	AA	NC	GG	GG	AA	GG	GG	NC	GG	AA	GG	AA	GG	NC	GG	GG	GG	GG	AA	GG	GG	GG	GG
12862	Bn-scaff_16935_1-p163071	0.12	A/G	C04	549644	AA	GG	AA	AA	AA	NC	AA	AA	AA	AA	AA	AA	AA	AA	AA	AA	GG	AA	GG	AA	AA	GG	NC	AA	AA	GG	AA	AA	AA	AA	GG	AA	GG	AA	NC	AA	AA	AA	AA	AA	AA	AA	AA	AA
12863	Bn-scaff_16935_1-p220838	0.09	T/C	C04	598903	TT	CC	CC	CC	CC	NC	CC	CC	CC	CC	CC	CC	CC	CC	CC	CC	TT	CC	TT	CC	CC	TT	CC	CC	CC	TT	CC	CC	CC	CC	TT	CC	TT	CC	NC	CC	CC	CC	CC	CC	CC	CC	CC	CC
12864	Bn-scaff_16935_1-p236837	0.14	A/G	C04	617398	AA	GG	AA	AA	AA	NC	AA	AA	AA	AA	AA	AA	AA	AA	AA	AA	GG	AA	GG	AA	AA	GG	NC	AA	AA	GG	AA	AA	NC	AA	GG	AA	GG	AA	NC	AA	AA	AA	AA	AA	AA	AA	AA	AA
12865	Bn-scaff_24859_1-p44428	0.13	A/C	C04	818610	AA	CC	CC	CC	CC	CC	CC	CC	CC	CC	CC	CC	CC	CC	NC	CC	CC	CC	CC	CC	CC	CC	NC	CC	CC	CC	CC	CC	CC	CC	CC	CC	CC	CC	NC	AA	AA	AA	AA	CC	AA	CC	NC	AA
12866	Bn-scaff_24859_1-p42987	0.09	A/C	C04	820026	AA	CC	CC	CC	CC	CC	CC	CC	CC	CC	CC	CC	CC	CC	NC	CC	CC	CC	CC	CC	CC	CC	NC	CC	CC	CC	CC	CC	NC	CC	CC	CC	CC	CC	NC	AA	AA	AA	AA	CC	AA	CC	NC	AA
12867	Bn-scaff_23974_1-p86500	0.07	A/C	C04	916257	AA	CC	CC	CC	CC	CC	CC	CC	CC	CC	CC	CC	CC	CC	CC	CC	CC	CC	CC	CC	CC	CC	CC	CC	CC	CC	CC	CC	CC	CC	CC	CC	CC	CC	NC	CC	CC	CC	CC	AA	CC	CC	CC	CC
12868	Bn-scaff_23974_1-p11517	0.12	T/G	C04	990575	TT	GG	TT	TT	TT	NC	TT	TT	TT	TT	TT	TT	TT	TT	TT	TT	GG	TT	GG	TT	TT	GG	NC	TT	TT	GG	TT	TT	TT	TT	GG	TT	GG	TT	NC	TT	TT	TT	TT	TT	TT	TT	TT	TT
12869	Bn-C13488683-p154	0.15	G/C	C04	1088242	GG	CC	GG	GG	GG	GG	GG	GG	GG	GG	GG	GG	CC	GG	NC	GG	CC	GG	GG	GG	CC	CC	NC	GG	CC	GG	GG	GG	CC	CC	GG	GG	GG	GG	GG	GG	GG	CC	CC	GG	GG	GG	NC	CC
12870	Bn-scaff_16027_1-p181998	0.12	A/G	C04	1111643	AA	GG	AA	AA	AA	AA	AA	AA	AA	AA	AA	AA	GG	AA	AA	AA	GG	AA	AA	AA	GG	GG	AA	AA	GG	AA	AA	AA	GG	GG	AA	AA	AA	AA	AA	AA	AA	GG	AA	AA	AA	AA	NC	AA
12871	Bn-scaff_16027_1-p210424	0.1	A/G	C04	1146332	AA	GG	AA	AA	AA	AA	AA	AA	AA	AA	AA	AA	AA	AA	AA	AA	AA	AA	AA	AA	AA	AA	AA	AA	AA	AA	AA	AA	AA	AA	AA	AA	AA	AA	AA	AA	AA	AA	AA	AA	AA	AA	AA	AA
12872	Bn-scaff_16027_1-p221366	0.1	T/C	C04	1155196	TT	CC	CC	CC	CC	CC	CC	CC	CC	CC	CC	CC	CC	CC	CC	CC	CC	CC	CC	CC	CC	CC	CC	CC	CC	CC	CC	CC	CC	CC	CC	CC	CC	CC	CC	CC	CC	CC	CC	CC	CC	CC	CC	CC
12873	Bn-scaff_16027_1-p353131	0.07	A/G	C04	1241918	AA	GG	GG	GG	GG	GG	GG	GG	GG	GG	NC	NC	AA	GG	GG	GG	AA	GG	GG	GG	AA	AA	GG	GG	AA	GG	GG	GG	AA	AA	GG	GG	GG	GG	GG	GG	GG	AA	GG	GG	GG	GG	NC	GG
12874	Bn-scaff_16027_1-p355832	0.09	A/G	C04	1244649	AA	GG	GG	GG	GG	GG	GG	GG	GG	GG	NC	NC	AA	GG	GG	GG	AA	GG	GG	GG	AA	AA	NC	GG	AA	GG	GG	GG	AA	AA	GG	GG	GG	GG	GG	GG	GG	AA	GG	GG	GG	GG	NC	GG
12875	Bn-scaff_16027_1-p356370	0.1	A/G	C04	1245190	AA	GG	AA	AA	AA	AA	AA	AA	AA	AA	NC	NC	GG	AA	AA	AA	GG	AA	AA	AA	GG	GG	NC	AA	GG	AA	AA	AA	GG	GG	AA	AA	AA	AA	AA	AA	AA	GG	AA	AA	AA	AA	NC	AA
12876	Bn-scaff_16027_1-p356431	0.1	T/G	C04	1245251	TT	GG	TT	TT	TT	TT	TT	TT	TT	TT	NC	NC	GG	TT	TT	TT	GG	TT	TT	TT	GG	GG	NC	TT	GG	TT	TT	TT	GG	GG	TT	TT	TT	TT	TT	TT	TT	GG	TT	TT	TT	TT	NC	TT
12877	Bn-scaff_16027_1-p357232	0.08	T/C	C04	1246054	TT	CC	CC	CC	CC	CC	CC	CC	CC	CC	NC	NC	TT	CC	CC	CC	TT	CC	CC	CC	TT	TT	CC	CC	TT	CC	CC	CC	TT	TT	CC	CC	CC	CC	CC	CC	CC	TT	CC	CC	CC	CC	NC	CC
12878	Bn-scaff_16027_1-p357435	0.07	T/C	C04	1246157	TT	CC	CC	CC	CC	CC	CC	CC	CC	CC	NC	NC	TT	CC	CC	CC	TT	CC	CC	CC	TT	TT	CC	CC	TT	CC	CC	CC	TT	TT	CC	CC	CC	CC	CC	CC	CC	TT	CC	CC	CC	CC	NC	CC
12879	Bn-scaff_16027_1-p357907	0.11	A/G	C04	1246733	AA	GG	AA	AA	AA	AA	AA	AA	AA	AA	NC	NC	GG	AA	AA	AA	GG	AA	AA	AA	GG	GG	NC	AA	GG	AA	AA	AA	GG	GG	AA	AA	AA	AA	AA	AA	AA	GG	AA	AA	AA	AA	NC	AA
12880	Bn-scaff_16027_1-p367097	0.09	T/C	C04	1254685	TT	CC	CC	CC	CC	CC	CC	CC	CC	CC	TT	NC	CC	CC	CC	CC	TT	CC	CC	CC	TT	TT	NC	CC	TT	CC	CC	CC	TT	TT	CC	CC	CC	CC	CC	CC	CC	CC	CC	CC	CC	CC	CC	CC
12881	Bn-scaff_21925_1-p88165	0.09	A/G	C04	1713833	AA	GG	AA	AA	AA	AA	AA	AA	AA	AA	AA	AA	AA	AA	AA	AA	GG	AA	AA	AA	GG	GG	NC	AA	GG	AA	AA	AA	NC	AA	AA	AA	AA	AA	AA	AA	AA	GG	AA	AA	AA	AA	NC	AA
12882	Bn-scaff_21925_1-p100373	0.11	T/C	C04	1717555	TT	CC	CC	CC	CC	CC	CC	CC	CC	CC	CC	CC	CC	CC	CC	CC	TT	CC	CC	CC	TT	TT	NC	CC	TT	CC	CC	CC	NC	CC	CC	CC	CC	CC	CC	CC	CC	TT	CC	CC	CC	CC	NC	CC
12883	Bn-scaff_21925_1-p104104	0.08	T/G	C04	1718223	TT	GG	TT	TT	TT	TT	TT	TT	TT	TT	TT	TT	TT	TT	TT	TT	GG	TT	TT	TT	GG	GG	NC	TT	GG	TT	TT	TT	NC	TT	TT	TT	TT	TT	TT	TT	TT	GG	TT	TT	TT	TT	NC	TT
12884	Bn-scaff_21925_1-p107332	0.09	A/G	C04	1742024	AA	GG	AA	AA	AA	AA	AA	AA	AA	AA	AA	AA	AA	AA	AA	AA	GG	AA	AA	AA	GG	GG	NC	AA	GG	AA	AA	AA	AA	AA	AA	AA	AA	AA	AA	AA	AA	GG	AA	AA	AA	AA	NC	AA
12885	Bn-scaff_16864_1-p22602	0.04	T/C	C04	1891753	TT	CC	TT	TT	TT	TT	TT	TT	TT	TT	TT	TT	TT	TT	TT	TT	TT	TT	TT	TT	TT	TT	TT	TT	TT	TT	TT	TT	TT	TT	TT	TT	TT	TT	TT	TT	TT	TT	TT	TT	TT	TT	TT	TT
12886	Bn-scaff_28382_1-p10051	0.11	T/C	C04	1959800	TT	CC	TT	TT	TT	TT	TT	TT	TT	TT	TT	TT	CC	TT	TT	TT	CC	TT	TT	TT	CC	TT	NC	TT	CC	TT	TT	TT	TT	TT	TT	TT	TT	TT	TT	TT	TT	CC	TT	CC	TT	TT	NC	TT
12887	Bn-scaff_28382_1-p10214	0.11	T/G	C04	1959863	TT	GG	TT	TT	TT	TT	TT	TT	TT	TT	TT	TT	GG	TT	TT	TT	GG	TT	TT	TT	GG	TT	NC	TT	GG	TT	TT	TT	TT	TT	TT	TT	TT	TT	TT	TT	TT	GG	TT	GG	TT	TT	NC	TT
12888	Bn-scaff_28382_1-p28399	0.08	T/C	C04	1984587	TT	CC	CC	CC	CC	CC	CC	CC	CC	CC	CC	NC	TT	TT	NC	TT	TT	TT	CC	TT	TT	CC	CC	TT	TT	CC	TT	TT	NC	CC	CC	TT	CC	CC	CC	CC	CC	TT	CC	TT	CC	CC	CC	CC
12889	Bn-scaff_28382_1-p38738	0.13	T/C	C04	1994560	TT	CC	CC	CC	CC	CC	CC	CC	CC	CC	CC	CC	TT	CC	CC	CC	TT	CC	CC	CC	TT	CC	NC	CC	TT	CC	CC	CC	CC	CC	CC	CC	CC	CC	CC	CC	CC	TT	CC	TT	CC	CC	NC	CC
12890	Bn-scaff_28382_1-p90029	0.11	T/C	C04	2053375	TT	CC	TT	TT	TT	TT	TT	TT	TT	TT	TT	TT	CC	TT	TT	TT	CC	TT	TT	TT	CC	TT	NC	TT	CC	TT	TT	TT	TT	TT	TT	TT	TT	TT	TT	TT	TT	CC	TT	CC	TT	TT	NC	TT
12891	Bn-scaff_28382_1-p93626	0.11	A/G	C04	2057008	AA	GG	GG	GG	GG	GG	GG	GG	GG	GG	GG	GG	AA	GG	GG	GG	AA	GG	GG	GG	AA	GG	NC	GG	AA	GG	GG	GG	GG	GG	GG	GG	GG	GG	GG	GG	GG	AA	GG	AA	GG	GG	NC	GG
12892	Bn-scaff_28382_1-p94229	0.11	A/G	C04	2057506	AA	GG	AA	AA	AA	AA	AA	AA	AA	AA	AA	AA	GG	AA	AA	AA	GG	AA	AA	AA	GG	AA	NC	AA	GG	AA	AA	AA	NC	AA	AA	AA	AA	AA	AA	AA	AA	GG	AA	GG	AA	AA	NC	AA
12893	Bn-scaff_28382_1-p130888	0.14	A/G	C04	2093302	AA	GG	AA	AA	GG	NC	AA	AA	AA	AA	NC	AA	GG	AA	AA	AA	GG	AA	GG	AA	GG	GG	NC	NC	GG	GG	GG	GG	GG	GG	GG	AA	GG	AA	AA	AA	AA	GG	GG	GG	AA	AA	NC	GG
12894	Bn-scaff_28382_1-p131233	0.11	T/G	C04	2093543	TT	GG	TT	TT	GG	NC	TT	TT	TT	TT	NC	TT	GG	TT	TT	TT	GG	TT	GG	TT	GG	GG	NC	NC	GG	GG	GG	GG	NC	GG	GG	TT	GG	TT	TT	TT	TT	GG	GG	GG	TT	TT	NC	GG
12895	Bn-scaff_28382_1-p131432	0.11	A/G	C04	2093843	AA	GG	AA	AA	GG	NC	AA	AA	AA	AA	NC	AA	GG	AA	AA	AA	GG	AA	GG	AA	GG	GG	NC	NC	GG	GG	GG	GG	NC	GG	GG	AA	GG	AA	AA	AA	AA	GG	GG	GG	AA	AA	NC	GG
12896	Bn-scaff_28382_1-p146025	0.17	T/C	C04	2114648	TT	CC	CC	CC	TT	NC	TT	TT	CC	CC	CC	CC	TT	CC	CC	CC	TT	CC	TT	CC	TT	TT	CC	CC	TT	TT	TT	TT	NC	TT	NC	CC	TT	CC	CC	CC	CC	TT	TT	TT	CC	CC	NC	TT
12897	Bn-scaff_16214_1-p104880	0.07	T/C	C04	2239757	TT	CC	CC	CC	CC	CC	CC	CC	CC	CC	CC	CC	TT	CC	CC	CC	TT	CC	CC	CC	TT	CC	CC	CC	TT	CC	CC	CC	CC	CC	CC	CC	CC	CC	CC	CC	CC	TT	CC	TT	CC	CC	NC	CC
12898	Bn-scaff_16214_1-p172721	0.09	A/G	C04	2307231	AA	GG	GG	GG	GG	GG	GG	GG	GG	GG	GG	GG	AA	GG	GG	GG	AA	GG	GG	GG	AA	GG	GG	GG	AA	GG	GG	GG	GG	GG	GG	GG	GG	GG	GG	GG	GG	AA	GG	AA	GG	GG	NC	GG
12899	Bn-scaff_16214_1-p300788	0.07	T/G	C04	2463064	TT	GG	GG	GG	GG	GG	GG	GG	GG	GG	GG	GG	TT	GG	GG	GG	TT	GG	GG	GG	GG	GG	GG	GG	GG	GG	GG	GG	NC	GG	GG	GG	GG	GG	GG	GG	GG	GG	GG	GG	GG	GG	GG	GG
12900	Bn-scaff_16214_1-p347223	0.07	A/G	C04	2498631	AA	GG	AA	AA	AA	AA	AA	AA	AA	AA	AA	AA	NC	AA	AA	AA	NC	AA	AA	AA	AA	GG	AA	AA	AA	AA	AA	AA	AA	AA	AA	AA	AA	AA	AA	AA	AA	AA	AA	AA	AA	AA	AA	AA
12901	Bn-scaff_16214_1-p347579	0.04	T/G	C04	2498886	TT	GG	GG	GG	GG	GG	GG	GG	GG	GG	GG	GG	NC	GG	GG	GG	NC	GG	GG	GG	GG	TT	GG	GG	GG	GG	GG	GG	GG	GG	GG	GG	GG	GG	GG	GG	GG	GG	GG	GG	GG	GG	GG	GG
12902	Bn-scaff_16214_1-p347758	0.05	T/C	C04	2499065	TT	CC	TT	TT	TT	TT	TT	TT	TT	TT	TT	TT	NC	TT	TT	TT	NC	TT	TT	TT	TT	CC	TT	TT	TT	TT	TT	TT	TT	TT	TT	TT	TT	TT	TT	TT	TT	TT	TT	TT	TT	TT	TT	TT
12903	Bn-scaff_16214_1-p349072	0.05	A/C	C04	2500480	AA	CC	CC	CC	CC	CC	CC	CC	CC	CC	CC	CC	CC	CC	CC	CC	CC	CC	CC	CC	CC	AA	CC	CC	CC	CC	CC	CC	CC	CC	CC	CC	CC	CC	CC	CC	CC	CC	CC	CC	CC	CC	CC	CC
12904	Bn-scaffold18260-p26	0.04	T/G	C04	2511207	TT	GG	TT	TT	TT	TT	TT	TT	TT	TT	TT	TT	NC	TT	TT	TT	NC	TT	TT	TT	TT	GG	TT	TT	TT	TT	TT	TT	TT	TT	TT	TT	TT	TT	TT	TT	TT	TT	TT	TT	TT	TT	TT	TT
12905	Bn-scaff_16214_1-p457896	0.13	T/C	C04	2573633	TT	CC	TT	TT	TT	NC	CC	CC	TT	TT	NC	TT	CC	TT	TT	TT	CC	TT	TT	TT	TT	TT	NC	NC	TT	TT	TT	TT	NC	CC	CC	TT	CC	TT	TT	TT	TT	TT	CC	TT	TT	TT	TT	CC
12906	Bn-scaff_16214_1-p464870	0.16	A/G	C04	2580603	AA	GG	AA	AA	AA	NC	GG	GG	AA	AA	NC	AA	GG	AA	AA	AA	GG	AA	AA	AA	AA	AA	NC	NC	AA	AA	AA	AA	GG	GG	GG	AA	GG	AA	AA	AA	AA	AA	GG	AA	AA	AA	AA	GG
12907	Bn-scaff_28277_1-p5229	0.15	T/C	C04	3069954	TT	CC	CC	TT	TT	CC	TT	TT	TT	TT	NC	TT	CC	TT	TT	TT	TT	TT	CC	TT	CC	CC	TT	NC	CC	TT	TT	TT	TT	TT	CC	TT	CC	CC	TT	CC	CC	TT	CC	TT	TT	CC	NC	CC
12908	Bn-scaff_16534_1-p551394	0.13	A/G	C04	3177863	AA	GG	GG	AA	AA	NC	GG	GG	AA	AA	NC	AA	GG	AA	AA	AA	AA	AA	GG	AA	GG	AA	AA	NC	GG	AA	AA	AA	AA	AA	GG	AA	GG	AA	AA	GG	GG	AA	GG	AA	AA	AA	NC	GG
12909	Bn-scaff_16534_1-p679107	0.13	T/C	C04	3245287	TT	CC	CC	TT	TT	NC	TT	TT	TT	TT	NC	TT	CC	TT	TT	TT	TT	TT	CC	TT	CC	TT	TT	NC	CC	TT	TT	TT	NC	TT	CC	TT	CC	TT	TT	CC	CC	TT	CC	TT	TT	TT	CC	CC
12910	Bn-scaff_16534_1-p689951	0.12	T/G	C04	3253361	TT	GG	TT	GG	GG	NC	GG	GG	GG	GG	NC	GG	TT	GG	GG	GG	GG	GG	TT	GG	TT	GG	GG	NC	TT	GG	GG	GG	GG	GG	TT	GG	TT	GG	GG	TT	TT	GG	TT	GG	GG	GG	TT	TT
12911	Bn-scaff_16534_1-p692624	0.16	A/G	C04	3268274	AA	GG	GG	AA	AA	NC	AA	AA	AA	AA	NC	AA	GG	AA	AA	AA	AA	AA	GG	AA	GG	AA	AA	NC	GG	AA	AA	AA	AA	AA	GG	AA	GG	AA	AA	GG	GG	AA	GG	AA	AA	AA	GG	GG
12912	Bn-scaff_16534_1-p707801	0.15	T/C	C04	3285158	TT	CC	CC	TT	TT	NC	TT	TT	TT	TT	NC	TT	CC	TT	TT	TT	TT	TT	CC	TT	CC	TT	TT	NC	CC	TT	TT	TT	TT	TT	CC	TT	CC	TT	TT	CC	CC	TT	CC	TT	TT	TT	CC	CC
12913	Bn-scaff_16534_1-p718705	0.09	T/C	C04	3305387	TT	CC	TT	TT	TT	TT	TT	TT	TT	TT	TT	TT	CC	TT	TT	TT	TT	TT	TT	TT	CC	TT	TT	TT	CC	TT	TT	TT	TT	TT	TT	TT	TT	TT	TT	TT	TT	TT	TT	TT	TT	TT	CC	TT
12914	Bn-scaff_16534_1-p801233	0.09	A/C	C04	3389492	AA	CC	CC	AA	AA	NC	AA	AA	AA	AA	NC	AA	CC	AA	AA	AA	AA	AA	CC	AA	AA	AA	CC	AA	AA	AA	AA	AA	AA	AA	CC	AA	CC	AA	AA	CC	CC	AA	CC	AA	AA	AA	CC	CC
12915	Bn-scaff_16534_1-p807124	0.09	T/G	C04	3392292	TT	GG	TT	TT	TT	TT	TT	TT	TT	TT	TT	TT	GG	TT	TT	TT	TT	TT	TT	TT	TT	TT	TT	TT	TT	TT	TT	TT	TT	TT	TT	TT	TT	TT	TT	TT	TT	TT	TT	TT	TT	TT	GG	TT
12916	Bn-scaff_16534_1-p807346	0.06	T/C	C04	3392414	TT	CC	CC	CC	CC	CC	CC	CC	CC	CC	CC	CC	TT	CC	CC	CC	CC	CC	CC	CC	CC	CC	CC	CC	CC	CC	CC	CC	CC	CC	CC	CC	CC	CC	CC	CC	CC	CC	CC	CC	CC	CC	TT	CC
12917	Bn-scaff_16534_1-p808074	0.07	A/G	C04	3393204	AA	GG	GG	GG	GG	GG	GG	GG	GG	GG	GG	GG	AA	GG	GG	GG	GG	GG	GG	GG	GG	GG	GG	GG	GG	GG	GG	GG	GG	GG	GG	GG	GG	GG	GG	GG	GG	GG	GG	GG	GG	GG	AA	GG
12918	Bn-scaff_16534_1-p134210	0.14	A/G	C04	3624761	AA	GG	AA	AA	AA	NC	GG	GG	AA	AA	NC	AA	AA	AA	AA	AA	AA	AA	GG	AA	AA	GG	AA	NC	AA	AA	AA	AA	AA	AA	GG	AA	GG	AA	AA	AA	AA	AA	GG	AA	AA	AA	AA	GG
12919	Bn-scaff_16534_1-p137258	0.11	A/G	C04	3627479	AA	GG	GG	GG	GG	NC	AA	AA	GG	GG	GG	GG	GG	GG	GG	GG	GG	GG	AA	GG	GG	AA	GG	GG	GG	GG	GG	GG	NC	GG	AA	GG	AA	GG	GG	GG	GG	GG	AA	GG	GG	GG	GG	AA
12920	Bn-scaff_16534_1-p138772	0.17	T/G	C04	3628945	TT	GG	GG	GG	GG	NC	TT	TT	GG	GG	NC	GG	GG	GG	GG	GG	GG	GG	TT	GG	GG	TT	GG	NC	GG	GG	GG	GG	GG	GG	TT	GG	TT	GG	GG	GG	GG	GG	TT	GG	GG	GG	GG	TT
12921	Bn-scaff_16534_1-p149961	0.12	A/C	C04	3639240	AA	CC	CC	CC	CC	NC	AA	AA	CC	CC	NC	CC	CC	CC	CC	CC	CC	CC	AA	CC	CC	AA	CC	NC	CC	CC	CC	CC	CC	CC	AA	CC	AA	CC	CC	CC	CC	CC	AA	CC	CC	CC	CC	AA
12922	Bn-scaff_16534_1-p209961	0.1	A/G	C04	3700325	AA	GG	AA	AA	AA	NC	GG	GG	AA	AA	NC	AA	AA	AA	AA	AA	AA	AA	GG	AA	AA	GG	AA	NC	AA	AA	AA	AA	AA	AA	GG	AA	GG	AA	AA	AA	AA	AA	GG	AA	AA	AA	AA	GG
12923	Bn-scaff_16534_1-p1112687	0.09	T/G	C04	3730388	TT	GG	GG	TT	GG	GG	GG	GG	TT	GG	NC	NC	GG	GG	NC	GG	TT	GG	GG	GG	TT	GG	GG	GG	GG	GG	TT	GG	TT	TT	GG	GG	GG	GG	TT	GG	GG	TT	GG	GG	TT	GG	GG	GG
12924	Bn-scaff_16534_1-p1146423	0.06	A/C	C04	3759798	AA	CC	AA	CC	AA	AA	CC	CC	AA	AA	AA	AA	AA	AA	NC	AA	AA	AA	AA	AA	CC	AA	AA	AA	AA	AA	AA	AA	CC	CC	AA	AA	AA	AA	CC	AA	AA	CC	AA	AA	CC	AA	AA	AA
12925	Bn-scaff_16534_1-p1162866	0.1	T/G	C04	3775770	TT	GG	NC	TT	TT	TT	TT	TT	TT	NC	NC	TT	GG	TT	TT	TT	NC	TT	TT	TT	TT	TT	GG	TT	GG	TT	NC	TT	NC	TT	TT	TT	TT	TT	TT	NC	NC	TT	NC	NC	TT	TT	GG	NC
12926	Bn-scaff_16534_1-p1167148	0.07	T/C	C04	3790037	TT	CC	TT	CC	TT	NC	TT	TT	TT	TT	TT	TT	CC	TT	CC	TT	TT	TT	CC	TT	CC	TT	CC	TT	CC	TT	TT	TT	NC	CC	CC	TT	TT	TT	CC	TT	TT	CC	TT	TT	CC	TT	CC	TT
12927	Bn-scaff_16534_1-p1255498	0.1	T/G	C04	3849109	TT	GG	TT	GG	GG	GG	TT	TT	GG	TT	NC	NC	TT	GG	GG	GG	GG	GG	GG	GG	GG	GG	NC	GG	TT	GG	TT	GG	TT	TT	GG	GG	GG	GG	GG	TT	TT	GG	TT	TT	TT	GG	TT	TT
12928	Bn-scaff_16534_1-p1262658	0.12	T/C	C04	3856953	TT	CC	CC	TT	TT	TT	CC	CC	TT	CC	NC	NC	CC	TT	TT	TT	TT	TT	TT	TT	TT	TT	CC	TT	CC	TT	CC	TT	CC	CC	TT	TT	TT	TT	TT	CC	CC	TT	CC	CC	CC	TT	CC	CC
12929	Bn-scaff_16534_1-p1263272	0.14	A/C	C04	3857470	AA	CC	AA	CC	CC	CC	AA	AA	CC	AA	NC	NC	CC	CC	CC	CC	CC	CC	CC	CC	CC	CC	CC	CC	CC	CC	AA	CC	AA	AA	CC	CC	CC	CC	CC	AA	AA	CC	AA	AA	AA	CC	CC	AA
12930	Bn-scaff_16534_1-p1280130	0.08	A/G	C04	3882146	AA	GG	GG	GG	GG	GG	GG	GG	GG	GG	GG	GG	AA	GG	GG	GG	GG	GG	GG	GG	GG	GG	NC	GG	AA	GG	GG	GG	GG	GG	GG	GG	GG	GG	GG	GG	GG	GG	GG	GG	GG	GG	AA	GG
12931	Bn-scaff_16534_1-p1339750	0.09	A/G	C04	3951156	AA	GG	AA	AA	AA	AA	AA	AA	AA	AA	AA	AA	GG	AA	AA	AA	AA	AA	AA	AA	AA	AA	GG	AA	GG	AA	AA	AA	AA	AA	AA	AA	AA	AA	AA	AA	AA	AA	AA	AA	AA	AA	GG	AA
12932	Bn-scaff_16534_1-p1340189	0.09	T/C	C04	3952082	TT	CC	CC	CC	CC	CC	CC	CC	CC	CC	CC	CC	TT	CC	CC	CC	CC	CC	CC	CC	CC	CC	TT	CC	TT	CC	CC	CC	CC	CC	CC	CC	CC	CC	CC	CC	CC	CC	CC	CC	CC	CC	TT	CC
12933	Bn-scaff_16534_1-p1340741	0.09	A/C	C04	3952634	AA	CC	AA	AA	AA	AA	AA	AA	AA	AA	AA	AA	CC	AA	AA	AA	AA	AA	AA	AA	AA	AA	CC	AA	CC	AA	AA	AA	AA	AA	AA	AA	AA	AA	AA	AA	AA	AA	AA	AA	AA	AA	CC	AA
12934	Bn-scaff_16534_1-p1386602	0.11	T/G	C04	4012227	TT	GG	TT	GG	TT	TT	TT	TT	TT	TT	NC	NC	GG	GG	GG	GG	TT	GG	TT	GG	TT	TT	GG	GG	GG	GG	TT	TT	NC	TT	TT	GG	GG	TT	GG	TT	TT	GG	TT	TT	TT	TT	GG	TT
12935	Bn-scaff_16534_1-p1429525	0.06	A/C	C04	4068393	AA	CC	AA	AA	CC	AA	CC	CC	CC	AA	AA	AA	AA	AA	AA	AA	AA	AA	AA	AA	CC	CC	AA	AA	AA	AA	AA	AA	AA	AA	AA	AA	AA	AA	AA	AA	AA	AA	AA	AA	AA	AA	AA	AA
12936	Bn-scaff_16534_1-p1430055	0.06	T/C	C04	4068923	TT	CC	CC	CC	TT	CC	TT	TT	TT	CC	CC	CC	CC	CC	CC	CC	CC	CC	CC	CC	TT	TT	CC	CC	CC	CC	CC	CC	CC	CC	CC	CC	CC	CC	CC	CC	CC	CC	CC	CC	CC	CC	CC	CC
12937	Bn-scaff_16534_1-p1457401	0.02	T/C	C04	4095997	TT	CC	CC	CC	CC	CC	CC	CC	CC	CC	CC	CC	TT	CC	CC	CC	CC	CC	CC	CC	CC	CC	CC	CC	CC	CC	CC	CC	CC	CC	CC	CC	CC	CC	CC	CC	CC	CC	CC	CC	CC	CC	CC	CC
12938	Bn-scaff_16534_1-p1468318	0.11	T/C	C04	4106827	TT	CC	TT	TT	CC	TT	CC	CC	CC	TT	TT	TT	TT	TT	TT	TT	TT	TT	TT	TT	CC	CC	CC	TT	CC	TT	TT	TT	NC	TT	TT	TT	TT	TT	TT	TT	TT	TT	TT	TT	TT	TT	CC	TT
12939	Bn-scaff_16534_1-p1482507	0.16	T/C	C04	4120850	TT	CC	TT	CC	CC	TT	TT	TT	CC	TT	NC	NC	TT	CC	CC	CC	TT	TT	TT	CC	CC	CC	NC	NC	CC	TT	TT	TT	TT	TT	TT	CC	CC	TT	CC	TT	TT	CC	TT	TT	TT	TT	CC	TT
12940	Bn-scaff_16534_1-p1499636	0.04	T/G	C04	4138081	TT	GG	GG	GG	GG	GG	TT	TT	GG	GG	GG	GG	GG	GG	GG	GG	GG	GG	GG	GG	GG	GG	GG	GG	GG	GG	GG	GG	NC	GG	NC	GG	GG	GG	GG	GG	GG	GG	GG	GG	NC	GG	GG	GG
12941	Bn-scaff_16534_1-p1500199	0.12	A/G	C04	4138544	AA	GG	GG	AA	AA	GG	GG	GG	AA	GG	GG	NC	GG	AA	AA	AA	GG	GG	GG	AA	AA	AA	NC	NC	AA	GG	GG	GG	NC	GG	GG	AA	AA	GG	AA	GG	GG	AA	GG	GG	GG	GG	AA	GG
12942	Bn-scaff_16534_1-p1507780	0.08	A/G	C04	4146125	AA	GG	GG	AA	NC	GG	AA	AA	NC	GG	NC	NC	GG	AA	AA	AA	GG	GG	GG	AA	NC	NC	GG	NC	NC	GG	GG	GG	GG	GG	GG	AA	AA	GG	AA	GG	GG	AA	GG	GG	GG	GG	NC	GG
12943	Bn-scaff_16534_1-p1510638	0.1	A/G	C04	4153893	AA	GG	AA	GG	AA	AA	GG	GG	AA	AA	NC	NC	AA	GG	GG	GG	AA	AA	AA	GG	AA	AA	GG	NC	GG	AA	AA	AA	AA	AA	AA	GG	GG	AA	GG	AA	AA	GG	AA	AA	AA	AA	GG	AA
12944	Bn-scaff_16534_1-p1653278	0.07	A/C	C04	4332046	AA	CC	AA	CC	AA	AA	AA	AA	AA	AA	NC	NC	AA	CC	NC	CC	AA	AA	AA	CC	AA	AA	AA	NC	AA	AA	AA	AA	AA	AA	AA	CC	CC	AA	CC	AA	AA	AA	AA	AA	AA	AA	AA	AA
12945	Bn-scaff_16534_1-p1827780	0.1	A/C	C04	4482400	AA	CC	AA	AA	AA	AA	AA	AA	AA	AA	NC	NC	CC	CC	NC	CC	AA	AA	AA	CC	AA	AA	NC	NC	AA	AA	AA	AA	AA	AA	AA	CC	CC	AA	CC	AA	AA	AA	AA	AA	AA	AA	CC	AA
12946	Bn-scaff_16534_1-p1846740	0.16	A/C	C04	4500106	AA	CC	CC	CC	CC	NC	CC	CC	CC	CC	NC	NC	AA	AA	NC	AA	CC	CC	CC	AA	CC	AA	NC	NC	AA	CC	CC	CC	CC	CC	CC	AA	AA	CC	AA	CC	CC	CC	CC	CC	AA	CC	AA	CC
12947	Bn-scaff_16534_1-p1891486	0.13	A/G	C04	4541924	AA	GG	AA	AA	AA	NC	AA	AA	AA	AA	NC	NC	GG	GG	NC	GG	AA	AA	AA	GG	AA	GG	NC	NC	GG	AA	AA	AA	AA	AA	AA	GG	GG	AA	GG	AA	AA	AA	AA	AA	GG	AA	GG	AA
12948	Bn-scaff_16534_1-p1895517	0.14	T/G	C04	4545955	TT	GG	GG	GG	GG	NC	GG	GG	GG	GG	NC	NC	TT	TT	NC	TT	GG	GG	GG	TT	GG	TT	NC	NC	TT	GG	GG	GG	GG	GG	GG	TT	TT	GG	NC	GG	GG	GG	GG	GG	TT	GG	TT	GG
12949	Bn-scaff_16534_1-p1895805	0.1	A/G	C04	4546143	AA	GG	GG	GG	GG	NC	GG	GG	GG	GG	NC	NC	AA	AA	NC	AA	GG	GG	GG	AA	GG	GG	NC	NC	GG	GG	GG	GG	NC	GG	GG	AA	AA	GG	AA	GG	GG	GG	GG	GG	GG	GG	AA	GG
12950	Bn-scaff_16534_1-p1897963	0.08	T/C	C04	4548300	TT	CC	TT	CC	CC	NC	TT	TT	CC	TT	NC	NC	NC	CC	NC	CC	TT	TT	TT	CC	CC	CC	NC	NC	CC	TT	CC	CC	TT	TT	TT	CC	CC	TT	CC	TT	TT	TT	TT	TT	CC	TT	NC	TT
12951	Bn-scaff_16534_1-p1901223	0.17	T/G	C04	4551391	TT	GG	GG	TT	TT	NC	GG	GG	TT	GG	GG	GG	TT	GG	GG	GG	GG	GG	GG	GG	TT	TT	NC	GG	TT	GG	TT	TT	GG	GG	GG	GG	GG	GG	GG	GG	GG	GG	GG	GG	TT	GG	TT	GG
12952	Bn-scaff_16534_1-p2222544	0.14	T/C	C04	4794698	TT	CC	CC	TT	TT	NC	CC	CC	TT	CC	CC	CC	TT	CC	CC	CC	CC	CC	CC	CC	TT	TT	NC	CC	TT	CC	TT	TT	CC	CC	CC	CC	CC	CC	TT	CC	CC	CC	CC	CC	TT	CC	TT	CC
12953	Bn-scaff_16534_1-p2222998	0.09	G/C	C04	4795092	GG	CC	CC	GG	GG	CC	CC	CC	GG	CC	CC	CC	GG	CC	CC	CC	CC	CC	CC	CC	GG	CC	NC	CC	CC	CC	CC	CC	CC	CC	CC	CC	CC	CC	CC	CC	CC	CC	CC	CC	CC	CC	GG	CC
12954	Bn-scaff_16534_1-p2320270	0.09	A/G	C04	4906997	AA	GG	AA	AA	GG	NC	AA	AA	GG	AA	AA	AA	GG	AA	AA	AA	AA	AA	AA	AA	AA	GG	GG	AA	GG	AA	GG	GG	AA	AA	AA	AA	AA	AA	GG	AA	AA	AA	AA	AA	GG	AA	GG	AA
12955	Bn-scaff_16534_1-p2342844	0.13	T/C	C04	4937118	TT	CC	CC	CC	CC	NC	CC	CC	CC	CC	CC	CC	TT	CC	CC	CC	CC	CC	CC	CC	CC	TT	NC	CC	TT	CC	TT	TT	CC	CC	CC	CC	CC	CC	TT	CC	CC	CC	CC	CC	TT	CC	TT	CC
12956	Bn-scaff_16534_1-p2488181	0.1	T/C	C04	5062151	TT	CC	TT	CC	TT	NC	TT	TT	TT	TT	TT	TT	TT	TT	TT	TT	TT	TT	TT	TT	TT	CC	TT	TT	CC	TT	CC	CC	TT	TT	TT	TT	TT	TT	CC	TT	TT	TT	TT	TT	CC	TT	TT	TT
12957	Bn-scaff_16534_1-p2552327	0.11	A/G	C04	5126565	AA	GG	AA	GG	GG	NC	AA	AA	GG	AA	AA	NC	AA	AA	AA	AA	AA	AA	AA	AA	AA	GG	AA	NC	GG	AA	GG	GG	AA	AA	AA	AA	AA	AA	GG	AA	AA	AA	AA	AA	GG	AA	AA	AA
12958	Bn-scaff_16534_1-p2581985	0.12	A/G	C04	5164917	AA	GG	GG	AA	AA	NC	GG	GG	AA	GG	GG	NC	GG	GG	GG	GG	GG	GG	GG	GG	GG	AA	GG	GG	AA	GG	AA	AA	GG	GG	GG	GG	GG	GG	AA	GG	GG	GG	GG	GG	AA	GG	GG	GG
12959	Bn-scaff_16534_1-p2585421	0.19	T/G	C04	5168467	TT	GG	GG	GG	TT	NC	GG	GG	TT	GG	GG	NC	GG	GG	GG	GG	GG	GG	GG	GG	GG	TT	GG	GG	TT	GG	NC	NC	GG	GG	GG	GG	GG	GG	TT	GG	GG	GG	GG	GG	TT	GG	GG	GG
12960	Bn-scaff_15908_1-p289000	0.13	T/C	C04	5444202	TT	CC	TT	TT	CC	NC	CC	CC	CC	CC	CC	CC	CC	CC	NC	CC	CC	TT	TT	CC	CC	TT	CC	TT	TT	TT	TT	TT	TT	TT	TT	CC	CC	TT	TT	TT	TT	TT	TT	TT	TT	TT	NC	TT
12961	Bn-scaff_15908_1-p346824	0.14	T/G	C04	5497180	TT	GG	GG	GG	GG	NC	TT	TT	GG	TT	TT	NC	TT	TT	NC	TT	TT	GG	GG	TT	TT	GG	TT	GG	GG	GG	GG	GG	GG	GG	GG	TT	TT	GG	GG	GG	GG	GG	GG	GG	GG	GG	NC	GG
12962	Bn-scaff_20063_1-p25913	0.1	T/G	C04	5505778	TT	GG	GG	GG	TT	NC	TT	TT	TT	TT	TT	TT	TT	TT	NC	TT	TT	GG	GG	TT	TT	GG	TT	GG	GG	GG	GG	GG	GG	GG	GG	TT	TT	GG	GG	GG	GG	GG	GG	GG	GG	GG	NC	GG
12963	Bn-scaff_15908_1-p402022	0.09	T/C	C04	5554153	TT	CC	TT	CC	CC	TT	TT	TT	TT	TT	TT	NC	CC	TT	TT	TT	TT	TT	TT	TT	TT	TT	CC	TT	TT	TT	TT	TT	TT	TT	TT	TT	TT	TT	TT	TT	TT	TT	TT	TT	TT	TT	CC	TT
12964	Bn-scaff_15908_1-p524762	0.08	A/C	C04	5681111	AA	CC	AA	AA	AA	NC	CC	CC	AA	CC	CC	NC	AA	CC	NC	CC	CC	AA	AA	CC	CC	AA	NC	AA	AA	AA	CC	CC	AA	AA	AA	CC	CC	AA	AA	AA	AA	AA	AA	AA	AA	AA	AA	AA
12965	Bn-scaff_15908_1-p535407	0.09	A/G	C04	5694092	AA	GG	AA	AA	AA	NC	GG	GG	AA	GG	GG	NC	AA	GG	NC	GG	GG	AA	AA	GG	GG	AA	NC	AA	AA	AA	GG	GG	AA	AA	AA	GG	GG	AA	AA	AA	AA	AA	AA	AA	AA	AA	AA	AA
12966	Bn-scaff_15908_1-p545449	0.12	A/G	C04	5704431	AA	GG	AA	AA	AA	NC	GG	GG	AA	GG	GG	NC	AA	GG	NC	GG	GG	AA	AA	GG	GG	AA	NC	AA	AA	AA	GG	GG	AA	AA	AA	GG	GG	AA	AA	AA	AA	AA	AA	AA	AA	AA	AA	AA
12967	Bn-scaff_15908_1-p592458	0.13	A/C	C04	5750412	AA	CC	CC	CC	CC	AA	AA	AA	CC	AA	AA	NC	CC	AA	NC	AA	AA	CC	CC	AA	AA	AA	CC	CC	AA	CC	AA	AA	CC	CC	CC	AA	AA	CC	AA	AA	CC	CC	CC	CC	AA	CC	CC	CC
12968	Bn-scaff_15908_1-p608876	0.13	A/G	C04	5766364	AA	GG	AA	AA	AA	GG	GG	GG	AA	GG	GG	NC	AA	GG	NC	GG	GG	AA	AA	GG	GG	GG	NC	AA	GG	AA	GG	GG	AA	AA	AA	GG	GG	AA	GG	GG	AA	AA	AA	AA	GG	AA	AA	AA
12969	Bn-scaff_15908_1-p639481	0.06	T/C	C04	5803367	TT	CC	CC	CC	CC	NC	TT	TT	CC	TT	TT	NC	CC	TT	NC	TT	TT	CC	CC	TT	TT	CC	CC	CC	CC	CC	CC	CC	CC	CC	CC	TT	TT	CC	CC	CC	CC	CC	CC	CC	CC	CC	CC	CC
12970	Bn-scaff_15908_1-p755460	0.18	A/G	C04	5899019	AA	GG	AA	AA	AA	GG	GG	GG	AA	GG	GG	NC	AA	GG	NC	GG	GG	AA	AA	GG	GG	GG	NC	NC	GG	AA	AA	AA	AA	AA	AA	GG	GG	AA	GG	GG	AA	AA	AA	AA	GG	NC	AA	AA
12971	Bn-scaff_15908_1-p771974	0.13	T/C	C04	5915413	TT	CC	TT	CC	CC	CC	CC	CC	TT	CC	CC	CC	CC	CC	NC	CC	CC	TT	TT	CC	CC	CC	CC	TT	CC	TT	CC	CC	TT	TT	TT	CC	CC	TT	CC	CC	TT	TT	TT	TT	CC	TT	NC	TT
12972	Bn-scaff_15908_1-p772195	0.12	T/C	C04	5915633	TT	CC	TT	CC	TT	NC	CC	CC	TT	CC	CC	NC	TT	CC	NC	CC	CC	TT	TT	CC	CC	TT	CC	TT	CC	TT	CC	CC	TT	TT	TT	CC	CC	TT	CC	TT	TT	TT	TT	TT	TT	TT	NC	TT
12973	Bn-scaff_15908_1-p798787	0.16	A/G	C04	5942484	AA	GG	AA	GG	GG	AA	AA	AA	AA	AA	AA	NC	GG	AA	AA	AA	AA	GG	GG	AA	AA	AA	AA	GG	GG	GG	AA	AA	AA	AA	GG	AA	AA	AA	GG	AA	AA	AA	AA	AA	AA	AA	AA	AA
12974	Bn-scaff_15908_1-p819661	0.11	T/C	C04	5970028	TT	CC	TT	CC	CC	TT	TT	TT	TT	TT	TT	NC	CC	TT	TT	TT	TT	CC	CC	TT	TT	TT	TT	CC	CC	CC	TT	TT	TT	TT	CC	TT	TT	TT	CC	TT	TT	TT	TT	TT	TT	TT	TT	TT
12975	Bn-scaff_15908_1-p822700	0.11	A/G	C04	5973245	AA	GG	GG	AA	AA	GG	GG	GG	GG	GG	GG	NC	AA	GG	GG	GG	GG	AA	AA	GG	GG	GG	GG	AA	AA	AA	GG	GG	GG	GG	AA	GG	GG	GG	AA	GG	GG	GG	GG	GG	GG	GG	GG	GG
12976	Bn-scaff_15908_1-p833150	0.14	T/C	C04	5984479	TT	CC	TT	NC	CC	TT	TT	TT	TT	TT	TT	NC	CC	TT	TT	TT	TT	CC	CC	TT	TT	TT	TT	CC	TT	CC	TT	TT	TT	TT	CC	TT	TT	TT	TT	TT	TT	TT	TT	TT	TT	TT	TT	TT
12977	Bn-scaff_15908_1-p835545	0.15	T/C	C04	5986907	TT	CC	TT	CC	CC	TT	TT	TT	TT	TT	TT	NC	CC	TT	TT	TT	TT	CC	CC	TT	TT	TT	TT	CC	TT	CC	CC	CC	TT	TT	CC	TT	TT	TT	TT	TT	TT	TT	TT	TT	TT	TT	TT	TT
12978	Bn-scaff_15908_1-p844016	0.09	T/G	C04	5995503	TT	GG	TT	TT	TT	NC	TT	TT	TT	GG	GG	NC	TT	GG	NC	GG	GG	TT	TT	GG	GG	TT	GG	TT	GG	TT	TT	TT	TT	TT	TT	GG	GG	TT	GG	GG	TT	TT	TT	TT	TT	TT	TT	TT
12979	Bn-scaff_15908_1-p844137	0.12	A/G	C04	5996039	AA	GG	GG	GG	GG	NC	GG	GG	GG	AA	AA	NC	GG	AA	NC	AA	AA	GG	GG	AA	AA	GG	AA	GG	AA	GG	GG	GG	GG	GG	GG	AA	AA	GG	AA	AA	GG	GG	GG	GG	GG	GG	GG	GG
12980	Bn-scaff_15908_1-p844083	0.11	A/G	C04	5996085	AA	GG	AA	AA	AA	NC	AA	AA	AA	GG	GG	NC	AA	GG	NC	GG	GG	AA	AA	GG	GG	AA	GG	AA	GG	AA	AA	AA	AA	AA	AA	GG	GG	AA	GG	GG	AA	AA	AA	AA	AA	AA	AA	AA
12981	Bn-scaff_15908_1-p885235	0.07	T/C	C04	6031925	TT	CC	CC	CC	CC	NC	CC	CC	CC	CC	CC	CC	CC	CC	CC	CC	CC	CC	CC	CC	CC	CC	NC	CC	TT	CC	NC	NC	CC	CC	CC	CC	CC	CC	TT	TT	CC	CC	CC	CC	CC	CC	CC	CC
12982	Bn-scaff_15908_1-p885163	0.11	A/G	C04	6031953	AA	GG	GG	GG	GG	NC	GG	GG	GG	GG	GG	GG	GG	GG	GG	GG	GG	GG	GG	GG	GG	GG	NC	GG	AA	GG	NC	NC	GG	GG	GG	GG	GG	GG	AA	AA	GG	GG	GG	GG	GG	GG	GG	GG
12983	Bn-scaff_15908_1-p886007	0.08	T/C	C04	6034293	TT	CC	CC	CC	CC	NC	CC	CC	CC	CC	CC	CC	CC	CC	CC	CC	CC	CC	CC	CC	CC	CC	NC	CC	TT	CC	NC	NC	NC	CC	CC	CC	CC	CC	TT	TT	CC	CC	CC	CC	CC	CC	CC	CC
12984	Bn-scaff_15908_1-p966782	0.05	T/C	C04	6107994	TT	CC	CC	CC	CC	NC	CC	CC	CC	CC	CC	CC	CC	CC	CC	CC	CC	CC	CC	CC	CC	CC	NC	CC	TT	CC	CC	CC	CC	CC	CC	CC	CC	CC	TT	TT	CC	CC	CC	CC	CC	CC	CC	CC
12985	Bn-scaff_15908_1-p1024660	0.1	T/C	C04	6173052	TT	CC	TT	CC	CC	TT	TT	TT	TT	TT	NC	NC	CC	TT	TT	TT	CC	CC	CC	TT	TT	TT	NC	CC	TT	CC	NC	NC	TT	TT	CC	TT	TT	TT	TT	TT	TT	TT	TT	TT	TT	TT	TT	TT
12986	Bn-scaff_15908_1-p1048397	0.13	T/C	C04	6196585	TT	CC	CC	TT	TT	CC	CC	CC	CC	CC	NC	NC	TT	CC	CC	CC	TT	TT	TT	CC	CC	CC	CC	TT	CC	TT	TT	TT	CC	CC	TT	CC	CC	CC	CC	CC	CC	CC	CC	CC	CC	CC	CC	CC
12987	Bn-scaff_15908_1-p1048551	0.12	A/G	C04	6196839	AA	GG	GG	AA	AA	GG	GG	GG	GG	GG	NC	NC	AA	GG	GG	GG	AA	AA	AA	GG	GG	GG	GG	AA	GG	AA	AA	AA	NC	GG	AA	GG	GG	GG	GG	GG	GG	GG	GG	GG	GG	GG	GG	GG
12988	Bn-scaff_15908_1-p1114490	0.12	T/C	C04	6260853	TT	CC	TT	TT	TT	CC	TT	TT	TT	TT	TT	NC	TT	CC	NC	CC	TT	TT	TT	CC	CC	CC	CC	TT	CC	TT	NC	NC	TT	TT	TT	CC	CC	TT	CC	CC	TT	TT	TT	TT	CC	TT	TT	TT
12989	Bn-scaff_15908_1-p1124457	0.09	T/G	C04	6280879	TT	GG	GG	GG	GG	TT	GG	GG	GG	GG	GG	NC	GG	TT	NC	TT	GG	GG	GG	TT	TT	TT	NC	GG	TT	GG	GG	GG	NC	GG	GG	TT	TT	GG	TT	TT	GG	GG	GG	GG	TT	GG	GG	GG
12990	Bn-scaff_15908_1-p1128507	0.12	A/G	C04	6284269	AA	GG	AA	AA	AA	GG	AA	AA	AA	AA	AA	NC	AA	GG	NC	GG	AA	AA	AA	GG	GG	GG	GG	AA	GG	AA	GG	GG	NC	AA	AA	GG	GG	AA	GG	GG	AA	AA	AA	AA	GG	AA	AA	AA
12991	Bn-scaff_15908_1-p1129738	0.1	T/C	C04	6286145	TT	CC	CC	CC	CC	TT	CC	CC	CC	CC	CC	NC	CC	TT	NC	TT	CC	CC	CC	TT	TT	TT	NC	CC	TT	CC	TT	TT	NC	CC	CC	TT	TT	CC	TT	TT	CC	CC	CC	CC	TT	CC	CC	CC
12992	Bn-A05-p4304172	0.1	A/G	C04	6449504	AA	GG	AA	AA	AA	AA	AA	AA	AA	AA	AA	AA	AA	AA	AA	AA	AA	AA	AA	AA	AA	GG	NC	AA	GG	AA	AA	AA	AA	AA	AA	AA	AA	AA	GG	AA	AA	AA	AA	AA	AA	AA	AA	AA
12993	Bn-scaff_17983_1-p52117	0.14	A/C	C04	6465764	AA	CC	CC	CC	CC	NC	NC	NC	CC	CC	CC	NC	CC	AA	AA	NC	CC	CC	CC	NC	NC	CC	CC	CC	AA	CC	AA	AA	CC	CC	CC	NC	AA	CC	AA	CC	CC	AA	CC	CC	CC	CC	CC	CC
12994	Bn-scaff_17983_1-p52946	0.14	T/C	C04	6466431	TT	CC	TT	TT	TT	NC	CC	CC	TT	TT	TT	NC	TT	CC	CC	CC	TT	TT	TT	CC	NC	TT	TT	TT	CC	TT	CC	CC	TT	TT	TT	CC	CC	TT	CC	TT	TT	CC	TT	TT	TT	TT	TT	TT
12995	Bn-scaff_17983_1-p54630	0.12	T/C	C04	6491356	TT	CC	CC	CC	CC	NC	TT	TT	CC	CC	CC	NC	CC	TT	TT	TT	CC	CC	CC	TT	NC	CC	CC	CC	TT	CC	TT	TT	CC	CC	CC	TT	TT	CC	TT	CC	CC	TT	CC	CC	CC	CC	CC	CC
12996	Bn-scaff_17983_1-p71628	0.17	T/G	C04	6505810	TT	GG	GG	GG	GG	NC	TT	TT	GG	GG	GG	NC	GG	TT	TT	TT	GG	GG	GG	TT	NC	GG	GG	GG	TT	GG	GG	GG	GG	GG	GG	TT	TT	GG	TT	GG	GG	TT	GG	GG	GG	GG	GG	GG
12997	Bn-scaff_19248_1-p21259	0.07	A/G	C04	6527820	AA	GG	AA	AA	AA	AA	AA	AA	AA	AA	AA	AA	AA	AA	AA	AA	AA	AA	AA	AA	AA	AA	AA	AA	GG	AA	GG	GG	AA	AA	AA	AA	AA	AA	GG	AA	AA	AA	AA	AA	AA	AA	AA	AA
12998	Bn-scaff_19248_1-p57521	0.16	A/G	C04	6618000	AA	GG	AA	GG	GG	GG	GG	GG	GG	GG	NC	NC	GG	GG	GG	GG	GG	GG	GG	GG	GG	AA	NC	GG	AA	GG	AA	AA	AA	AA	GG	GG	GG	AA	AA	GG	AA	GG	AA	AA	AA	AA	AA	AA
12999	Bn-scaff_19248_1-p64918	0.15	T/C	C04	6621566	TT	CC	CC	TT	TT	TT	TT	TT	TT	TT	NC	NC	TT	TT	TT	TT	TT	TT	TT	TT	TT	CC	NC	TT	CC	TT	TT	TT	NC	CC	TT	TT	TT	CC	CC	TT	CC	TT	CC	CC	CC	CC	CC	CC
13000	Bn-scaff_19248_1-p66490	0.15	A/G	C04	6623227	AA	GG	AA	GG	GG	GG	GG	GG	GG	GG	NC	NC	GG	GG	GG	GG	GG	GG	GG	GG	GG	AA	NC	GG	AA	GG	GG	GG	AA	AA	GG	GG	GG	AA	AA	GG	AA	GG	AA	AA	AA	AA	AA	AA
13001	Bn-scaff_19248_1-p66592	0.15	T/C	C04	6623229	TT	CC	TT	CC	CC	CC	CC	CC	CC	CC	NC	NC	CC	CC	CC	CC	CC	CC	CC	CC	CC	TT	NC	CC	TT	CC	TT	TT	TT	TT	CC	CC	CC	TT	TT	CC	TT	CC	TT	TT	TT	TT	TT	TT
13002	Bn-scaff_19248_1-p73640	0.14	T/C	C04	6627111	TT	CC	CC	TT	TT	TT	TT	TT	TT	TT	NC	NC	TT	TT	TT	TT	TT	TT	TT	TT	TT	CC	NC	TT	CC	TT	CC	CC	CC	CC	TT	TT	TT	CC	CC	TT	CC	TT	CC	CC	CC	CC	CC	CC
13003	Bn-scaff_19248_1-p73988	0.05	A/G	C04	6629238	AA	GG	AA	GG	GG	GG	GG	GG	GG	GG	NC	NC	GG	GG	GG	GG	GG	GG	GG	GG	GG	GG	GG	GG	AA	GG	GG	GG	AA	AA	GG	GG	GG	AA	AA	GG	AA	GG	AA	AA	AA	AA	AA	AA
13004	Bn-scaff_19248_1-p187769	0.15	T/C	C04	6723180	TT	CC	CC	TT	TT	CC	CC	CC	TT	CC	NC	CC	CC	CC	CC	CC	TT	CC	CC	CC	CC	TT	TT	CC	TT	CC	CC	CC	NC	CC	CC	CC	CC	CC	TT	CC	CC	CC	CC	CC	TT	CC	CC	CC
13005	Bn-scaff_19248_1-p197166	0.13	T/C	C04	6736431	TT	CC	TT	CC	TT	TT	NC	NC	TT	TT	TT	TT	TT	TT	NC	TT	TT	TT	TT	TT	TT	TT	TT	TT	CC	TT	TT	TT	TT	TT	TT	TT	TT	TT	CC	TT	TT	TT	NC	TT	CC	TT	NC	NC
13006	Bn-scaff_19248_1-p207144	0.08	A/G	C04	6742080	AA	GG	AA	GG	GG	AA	AA	AA	AA	AA	NC	AA	NC	AA	AA	AA	GG	NC	NC	AA	AA	AA	NC	NC	GG	NC	AA	AA	AA	AA	NC	AA	AA	AA	GG	NC	AA	AA	AA	AA	GG	AA	AA	AA
13007	Bn-scaff_19248_1-p223554	0.12	A/G	C04	6764503	AA	GG	GG	AA	GG	GG	GG	GG	GG	GG	GG	GG	GG	GG	GG	GG	GG	GG	GG	GG	GG	AA	NC	GG	AA	GG	GG	GG	GG	GG	GG	GG	GG	GG	AA	GG	GG	GG	GG	GG	AA	GG	GG	GG
13008	Bn-scaff_19248_1-p233324	0.14	T/C	C04	6779201	TT	CC	TT	CC	CC	NC	TT	TT	TT	TT	NC	TT	CC	TT	TT	TT	CC	CC	CC	TT	NC	CC	CC	CC	TT	CC	TT	TT	TT	TT	CC	TT	TT	TT	TT	CC	TT	TT	TT	TT	CC	TT	TT	TT
13009	Bn-scaff_19248_1-p313588	0.13	A/G	C04	6859003	AA	GG	GG	NC	AA	NC	GG	GG	GG	GG	NC	GG	AA	GG	GG	GG	AA	AA	AA	GG	NC	GG	GG	AA	GG	AA	NC	NC	GG	GG	AA	GG	GG	GG	GG	AA	GG	GG	GG	GG	NC	GG	GG	GG
13010	Bn-scaff_19248_1-p319082	0.15	A/G	C04	6864768	AA	GG	GG	GG	AA	NC	GG	GG	GG	GG	NC	GG	AA	GG	GG	GG	AA	AA	AA	GG	NC	AA	AA	AA	GG	AA	AA	AA	NC	GG	AA	GG	GG	GG	GG	AA	GG	GG	GG	GG	GG	GG	GG	GG
13011	Bn-A05-p4736340	0.09	A/C	C04	7096560	AA	CC	AA	AA	AA	AA	CC	CC	AA	AA	AA	AA	AA	AA	NC	AA	AA	AA	AA	AA	AA	AA	CC	AA	AA	AA	AA	AA	AA	AA	AA	AA	AA	AA	AA	NC	CC	CC	CC	AA	CC	CC	CC	CC
13012	Bn-scaff_18440_1-p77767	0.12	T/C	C04	7100920	TT	CC	TT	TT	TT	NC	TT	TT	TT	TT	TT	TT	CC	TT	TT	TT	TT	CC	CC	TT	NC	CC	NC	CC	TT	CC	CC	CC	NC	TT	CC	TT	TT	TT	TT	CC	TT	TT	TT	TT	TT	TT	TT	TT
13013	Bn-scaff_18440_1-p136132	0.09	A/G	C04	7183261	AA	GG	GG	GG	GG	NC	GG	GG	GG	GG	GG	GG	AA	GG	GG	GG	GG	AA	AA	GG	NC	NC	GG	AA	GG	AA	AA	AA	GG	GG	AA	GG	GG	GG	GG	AA	GG	GG	GG	GG	GG	GG	NC	GG
13014	Bn-scaff_23907_1-p3780	0.13	T/C	C04	7268927	TT	CC	CC	TT	CC	NC	TT	TT	CC	TT	CC	TT	CC	TT	TT	TT	CC	CC	CC	TT	NC	CC	CC	CC	CC	CC	TT	TT	NC	CC	CC	TT	CC	TT	CC	CC	TT	TT	TT	CC	TT	CC	CC	TT
13015	Bn-scaff_23907_1-p4193	0.12	T/C	C04	7269345	TT	CC	TT	CC	TT	NC	CC	CC	TT	CC	TT	CC	TT	CC	CC	CC	TT	TT	TT	CC	NC	TT	TT	TT	TT	TT	CC	CC	TT	TT	TT	CC	TT	CC	TT	TT	CC	CC	CC	TT	CC	TT	TT	CC
13016	Bn-scaff_23907_1-p5016	0.12	T/C	C04	7272611	TT	CC	TT	CC	TT	NC	CC	CC	TT	CC	TT	CC	TT	CC	CC	CC	TT	TT	TT	CC	NC	TT	TT	TT	TT	TT	CC	CC	TT	TT	TT	CC	TT	CC	TT	TT	CC	CC	CC	TT	CC	TT	TT	CC
13017	Bn-scaff_23907_1-p5211	0.12	T/G	C04	7272707	TT	GG	TT	GG	TT	NC	GG	GG	TT	GG	TT	GG	TT	GG	GG	GG	TT	TT	TT	GG	NC	TT	TT	TT	TT	TT	GG	GG	TT	TT	TT	GG	TT	GG	TT	TT	GG	GG	GG	TT	GG	TT	TT	GG
13018	Bn-scaff_23907_1-p160391	0.1	T/G	C04	7352339	TT	GG	TT	GG	TT	NC	GG	GG	TT	GG	TT	GG	TT	GG	GG	GG	TT	TT	TT	GG	NC	TT	TT	TT	TT	TT	TT	TT	NC	TT	TT	GG	TT	GG	TT	TT	GG	GG	GG	TT	GG	TT	TT	GG
13019	Bn-scaff_23907_1-p196713	0.14	A/G	C04	7402411	AA	GG	AA	GG	GG	GG	GG	GG	AA	GG	AA	GG	GG	GG	GG	GG	AA	GG	GG	GG	GG	GG	AA	GG	AA	GG	GG	GG	GG	GG	GG	GG	GG	GG	AA	NC	GG	GG	GG	AA	GG	GG	AA	GG
13020	Bn-scaff_23907_1-p653780	0.13	T/C	C04	8065329	TT	CC	CC	CC	CC	CC	CC	CC	CC	CC	CC	CC	CC	CC	CC	CC	CC	CC	CC	CC	NC	CC	CC	CC	TT	CC	CC	CC	NC	CC	CC	CC	CC	TT	TT	CC	CC	CC	TT	CC	CC	CC	CC	TT
13021	Bn-scaff_23907_1-p654002	0.12	T/C	C04	8065451	TT	CC	CC	CC	CC	CC	CC	CC	CC	CC	CC	CC	CC	CC	CC	CC	CC	CC	CC	CC	NC	CC	CC	CC	TT	CC	CC	CC	CC	CC	CC	CC	CC	TT	TT	CC	CC	CC	TT	CC	CC	CC	CC	TT
13022	Bn-scaff_23907_1-p654757	0.12	T/C	C04	8066309	TT	CC	TT	TT	TT	TT	TT	TT	TT	TT	TT	TT	TT	TT	TT	TT	TT	TT	TT	TT	NC	TT	TT	TT	CC	TT	TT	TT	TT	TT	TT	TT	TT	CC	CC	TT	TT	TT	CC	TT	TT	TT	TT	CC
13023	Bn-scaff_23907_1-p658056	0.13	T/C	C04	8069545	TT	CC	CC	CC	CC	CC	CC	CC	CC	CC	CC	CC	CC	CC	CC	CC	CC	CC	CC	CC	NC	CC	CC	CC	TT	CC	CC	CC	CC	CC	CC	CC	CC	TT	TT	CC	CC	CC	TT	CC	CC	CC	CC	TT
13024	Bn-scaff_23907_1-p664801	0.13	T/C	C04	8076517	TT	CC	TT	TT	TT	TT	TT	TT	TT	TT	TT	TT	TT	TT	TT	TT	TT	TT	TT	TT	NC	TT	TT	TT	CC	TT	TT	TT	TT	TT	TT	TT	TT	CC	CC	TT	TT	TT	CC	TT	TT	TT	TT	CC
13025	Bn-scaff_23907_1-p671720	0.11	A/C	C04	8083193	AA	CC	CC	CC	CC	CC	CC	CC	CC	CC	CC	CC	CC	CC	CC	CC	CC	CC	CC	CC	NC	CC	CC	CC	AA	CC	CC	CC	CC	CC	CC	CC	CC	AA	AA	CC	CC	CC	AA	CC	CC	CC	CC	AA
13026	Bn-scaff_23907_1-p672055	0.13	T/C	C04	8083528	TT	CC	CC	CC	CC	CC	CC	CC	CC	CC	CC	CC	CC	CC	CC	CC	CC	CC	CC	CC	NC	CC	CC	CC	TT	CC	CC	CC	CC	CC	CC	CC	CC	TT	TT	CC	CC	CC	TT	CC	CC	CC	CC	TT
13027	Bn-scaff_23907_1-p675660	0.11	T/C	C04	8087238	TT	CC	CC	CC	CC	CC	CC	CC	CC	CC	CC	CC	CC	CC	CC	CC	CC	CC	CC	CC	NC	CC	CC	CC	TT	CC	CC	CC	NC	CC	CC	CC	CC	TT	TT	CC	CC	CC	TT	CC	CC	CC	CC	TT
13028	Bn-scaff_23907_1-p679711	0.1	T/C	C04	8091191	TT	CC	CC	CC	CC	CC	CC	CC	CC	CC	CC	CC	CC	CC	CC	CC	CC	CC	CC	CC	NC	CC	CC	CC	TT	CC	CC	CC	NC	CC	CC	CC	CC	TT	TT	CC	CC	CC	TT	CC	CC	CC	CC	TT
13029	Bn-scaff_23907_1-p686214	0.13	T/C	C04	8099376	TT	CC	TT	TT	TT	TT	TT	TT	TT	TT	TT	TT	TT	TT	TT	TT	TT	TT	TT	TT	NC	TT	TT	TT	CC	TT	TT	TT	TT	TT	TT	TT	TT	CC	CC	TT	TT	TT	CC	TT	TT	TT	TT	CC
13030	Bn-scaff_23907_1-p689156	0.09	A/G	C04	8102210	AA	GG	AA	AA	AA	AA	AA	AA	AA	AA	AA	AA	AA	AA	AA	AA	AA	AA	AA	AA	NC	AA	AA	AA	GG	AA	AA	AA	AA	AA	AA	AA	AA	GG	GG	AA	AA	AA	GG	AA	AA	AA	AA	GG
13031	Bn-scaff_23907_1-p722927	0.12	T/C	C04	8134589	TT	CC	TT	TT	TT	TT	TT	TT	TT	TT	TT	TT	TT	TT	TT	TT	TT	TT	TT	TT	NC	TT	TT	TT	CC	TT	TT	TT	TT	TT	TT	TT	TT	CC	CC	TT	TT	TT	CC	TT	TT	TT	TT	CC
13032	Bn-scaff_23907_1-p746005	0.06	T/C	C04	8158343	TT	CC	CC	CC	CC	CC	CC	CC	CC	CC	CC	CC	CC	CC	CC	CC	CC	CC	CC	CC	NC	CC	CC	CC	TT	CC	CC	CC	CC	CC	CC	CC	CC	TT	TT	CC	CC	CC	TT	CC	CC	CC	CC	TT
13033	Bn-scaff_23907_1-p755770	0.16	T/G	C04	8168009	TT	GG	TT	TT	TT	TT	TT	TT	GG	TT	GG	TT	GG	TT	TT	TT	TT	GG	TT	TT	GG	GG	NC	GG	GG	GG	TT	TT	TT	TT	GG	TT	TT	GG	GG	TT	TT	TT	GG	TT	TT	TT	GG	GG
13034	Bn-scaff_23907_1-p762175	0.18	A/G	C04	8179385	AA	GG	AA	AA	AA	AA	AA	AA	GG	AA	GG	AA	GG	AA	AA	AA	AA	GG	AA	AA	GG	GG	GG	GG	GG	GG	AA	AA	AA	AA	GG	AA	AA	GG	GG	AA	AA	AA	GG	AA	AA	AA	GG	GG
13035	Bn-scaff_23907_1-p780817	0.19	A/G	C04	8204241	AA	GG	GG	GG	GG	GG	GG	GG	AA	GG	AA	GG	AA	GG	GG	GG	GG	AA	GG	GG	AA	AA	NC	AA	AA	AA	GG	GG	GG	GG	AA	GG	GG	AA	AA	GG	GG	GG	AA	GG	GG	GG	AA	AA
13036	Bn-scaff_23907_1-p915797	0.1	T/G	C04	8306152	TT	GG	GG	GG	GG	GG	GG	GG	GG	GG	GG	GG	TT	GG	GG	GG	GG	TT	GG	GG	NC	TT	GG	TT	GG	TT	GG	GG	GG	GG	TT	GG	GG	GG	GG	GG	GG	GG	GG	GG	GG	GG	GG	GG
13037	Bn-scaff_23907_1-p969596	0.13	A/G	C04	8375692	AA	GG	AA	AA	AA	AA	NC	AA	GG	AA	GG	AA	AA	AA	AA	AA	AA	AA	AA	AA	NC	AA	GG	AA	GG	AA	AA	AA	AA	AA	AA	AA	AA	GG	GG	AA	AA	AA	GG	AA	AA	AA	GG	GG
13038	Bn-scaff_23907_1-p980529	0.16	A/G	C04	8395374	AA	GG	AA	AA	AA	AA	NC	AA	GG	AA	GG	AA	AA	AA	AA	AA	AA	AA	AA	AA	NC	AA	GG	AA	GG	AA	AA	AA	NC	AA	AA	AA	AA	GG	GG	AA	AA	AA	GG	AA	AA	AA	GG	GG
13039	Bn-scaff_17869_1-p121828	0.08	T/C	C04	9140950	TT	CC	TT	TT	TT	TT	TT	TT	TT	TT	TT	TT	TT	TT	TT	TT	TT	TT	TT	TT	TT	TT	TT	TT	CC	TT	TT	TT	TT	TT	TT	TT	TT	TT	TT	TT	TT	TT	TT	TT	TT	TT	TT	TT
13040	Bn-scaff_17869_1-p135956	0.08	A/G	C04	9155967	AA	GG	GG	GG	GG	GG	GG	GG	GG	GG	GG	GG	GG	GG	GG	GG	GG	GG	GG	GG	GG	GG	GG	GG	AA	GG	GG	GG	GG	GG	GG	GG	GG	GG	GG	GG	GG	GG	GG	GG	GG	GG	GG	GG
13041	Bn-scaff_17869_1-p168467	0.12	T/G	C04	9179766	TT	GG	TT	TT	TT	TT	NC	TT	TT	TT	TT	TT	TT	TT	TT	TT	TT	TT	TT	TT	TT	TT	TT	TT	GG	TT	TT	TT	NC	TT	TT	TT	TT	TT	TT	NC	TT	TT	TT	TT	TT	TT	TT	TT
13042	Bn-scaff_17869_1-p174480	0.08	A/G	C04	9185627	AA	GG	GG	GG	GG	GG	NC	GG	GG	GG	GG	GG	GG	GG	GG	GG	GG	GG	GG	GG	GG	GG	GG	GG	AA	GG	GG	GG	GG	GG	GG	GG	GG	GG	GG	NC	GG	GG	GG	GG	GG	GG	GG	GG
13043	Bn-scaff_17869_1-p174416	0.07	T/C	C04	9185663	TT	CC	CC	CC	CC	CC	NC	CC	CC	CC	CC	CC	CC	CC	CC	CC	CC	CC	CC	CC	CC	CC	CC	CC	TT	CC	CC	CC	CC	CC	CC	CC	CC	CC	CC	NC	CC	CC	CC	CC	CC	CC	CC	CC
13044	Bn-scaff_17869_1-p207523	0.11	T/C	C04	9213292	TT	CC	CC	CC	CC	CC	NC	CC	CC	CC	CC	CC	CC	CC	CC	CC	CC	CC	CC	CC	CC	CC	CC	CC	TT	CC	CC	CC	CC	CC	CC	CC	CC	CC	CC	NC	CC	CC	CC	CC	CC	CC	CC	CC
13045	Bn-scaff_17869_1-p802577	0.04	A/C	C04	9868074	AA	CC	AA	AA	AA	AA	AA	AA	AA	AA	AA	AA	AA	AA	AA	AA	AA	AA	AA	AA	AA	AA	AA	AA	CC	AA	AA	AA	AA	AA	AA	AA	AA	CC	AA	CC	AA	AA	AA	AA	AA	AA	AA	AA
13046	Bn-scaff_17869_1-p811227	0.05	A/C	C04	9882293	AA	CC	CC	CC	CC	CC	CC	CC	CC	CC	CC	CC	CC	CC	CC	CC	CC	CC	CC	CC	CC	CC	CC	CC	AA	CC	CC	CC	CC	CC	CC	CC	CC	AA	CC	NC	CC	CC	CC	CC	CC	CC	CC	CC
13047	Bn-scaff_17869_1-p813291	0.07	A/G	C04	9884357	AA	GG	AA	AA	AA	AA	AA	AA	AA	AA	AA	AA	AA	AA	AA	AA	AA	AA	AA	AA	AA	AA	AA	AA	GG	AA	AA	AA	AA	AA	AA	AA	AA	GG	AA	GG	AA	AA	AA	AA	AA	AA	AA	AA
13048	Bn-scaff_17869_1-p813891	0.08	T/G	C04	9885057	TT	GG	TT	TT	TT	TT	TT	TT	TT	TT	TT	TT	TT	TT	TT	TT	TT	TT	TT	TT	TT	TT	TT	TT	GG	TT	TT	TT	TT	TT	TT	TT	TT	GG	TT	NC	TT	TT	TT	TT	TT	TT	TT	TT
13049	Bn-scaff_17869_1-p814323	0.13	A/C	C04	9885389	AA	CC	CC	CC	CC	NC	CC	CC	AA	CC	NC	CC	CC	CC	CC	CC	CC	CC	CC	CC	CC	CC	AA	CC	AA	CC	CC	CC	NC	CC	CC	CC	CC	AA	CC	AA	AA	CC	CC	CC	CC	CC	AA	CC
13050	Bn-scaff_17869_1-p814402	0.16	T/G	C04	9885568	TT	GG	GG	GG	GG	NC	GG	GG	TT	GG	NC	GG	GG	GG	GG	GG	GG	GG	GG	GG	GG	GG	NC	GG	TT	GG	GG	GG	GG	GG	GG	GG	GG	TT	GG	TT	TT	GG	GG	GG	GG	GG	TT	GG
13051	Bn-scaff_17869_1-p815096	0.19	T/C	C04	9886262	TT	CC	TT	TT	TT	NC	TT	TT	CC	TT	NC	TT	TT	TT	TT	TT	TT	TT	TT	TT	TT	TT	NC	TT	CC	TT	TT	TT	TT	TT	TT	TT	TT	CC	TT	CC	CC	TT	TT	TT	TT	TT	CC	TT
13052	Bn-scaff_17869_1-p817454	0.14	T/C	C04	9888543	TT	CC	CC	CC	CC	NC	CC	CC	TT	CC	NC	CC	TT	CC	CC	CC	CC	CC	CC	CC	CC	CC	NC	CC	TT	CC	CC	CC	NC	CC	CC	CC	CC	TT	CC	CC	TT	CC	CC	CC	CC	CC	TT	CC
13053	Bn-scaff_17869_1-p820117	0.19	A/G	C04	9891106	AA	GG	AA	AA	AA	NC	AA	AA	GG	AA	NC	AA	GG	AA	AA	AA	AA	AA	AA	AA	AA	AA	NC	AA	GG	AA	AA	AA	AA	AA	AA	AA	AA	GG	AA	NC	GG	AA	AA	AA	AA	AA	GG	AA
13054	Bn-scaff_17869_1-p833346	0.16	A/G	C04	9905076	AA	GG	AA	AA	AA	NC	AA	AA	GG	AA	NC	AA	GG	AA	AA	AA	AA	AA	AA	AA	AA	AA	AA	AA	GG	AA	AA	AA	AA	AA	AA	AA	AA	GG	AA	NC	GG	AA	AA	AA	AA	AA	GG	AA
13055	Bn-scaff_17869_1-p834180	0.17	A/C	C04	9905810	AA	CC	CC	CC	CC	NC	CC	CC	AA	CC	NC	CC	AA	CC	CC	CC	CC	CC	CC	CC	CC	CC	CC	CC	AA	CC	CC	CC	CC	CC	CC	CC	CC	AA	CC	NC	AA	CC	CC	CC	CC	CC	AA	CC
13056	Bn-scaff_16095_1-p24601	0.17	A/C	C04	9977705	AA	CC	AA	AA	AA	NC	AA	AA	CC	AA	NC	AA	CC	AA	AA	AA	AA	AA	AA	AA	AA	AA	AA	AA	CC	AA	AA	AA	AA	AA	AA	AA	AA	CC	AA	NC	CC	AA	AA	AA	AA	AA	CC	AA
13057	Bn-scaff_18754_1-p138925	0.12	A/G	C04	10417217	AA	GG	AA	AA	AA	NC	NC	AA	AA	GG	NC	AA	AA	AA	AA	AA	AA	GG	GG	AA	NC	AA	GG	GG	GG	GG	GG	GG	AA	AA	GG	AA	GG	GG	AA	GG	GG	AA	AA	AA	GG	GG	GG	AA
13058	Bn-scaff_18754_1-p138642	0.1	A/G	C04	10417500	AA	GG	GG	GG	GG	NC	NC	GG	GG	AA	NC	GG	GG	GG	GG	GG	GG	AA	AA	GG	NC	GG	NC	AA	AA	AA	AA	AA	NC	GG	AA	GG	AA	AA	GG	AA	AA	GG	GG	GG	AA	AA	AA	GG
13059	Bn-scaff_18754_1-p138618	0.09	A/G	C04	10417624	AA	GG	AA	AA	AA	NC	NC	AA	AA	GG	NC	AA	AA	AA	AA	AA	AA	GG	GG	AA	NC	AA	GG	GG	GG	GG	GG	GG	AA	AA	GG	AA	GG	GG	AA	GG	GG	AA	AA	AA	GG	GG	GG	AA
13060	Bn-scaff_18754_1-p138534	0.12	T/G	C04	10417708	TT	GG	GG	GG	GG	NC	NC	GG	GG	TT	NC	GG	GG	GG	GG	GG	GG	TT	TT	GG	NC	GG	NC	TT	TT	TT	TT	TT	GG	GG	TT	GG	TT	TT	GG	TT	TT	GG	GG	GG	TT	TT	TT	GG
13061	Bn-scaff_17346_1-p100828	0.11	A/G	C04	11249881	AA	GG	GG	GG	GG	NC	NC	GG	GG	AA	NC	GG	GG	GG	GG	GG	GG	AA	AA	GG	AA	GG	GG	AA	GG	AA	AA	AA	NC	GG	AA	GG	AA	GG	GG	GG	GG	GG	GG	GG	GG	AA	AA	GG
13062	Bn-scaff_17346_1-p106345	0.16	A/G	C04	11255251	AA	GG	AA	AA	AA	NC	NC	AA	AA	GG	NC	AA	AA	AA	AA	AA	AA	GG	GG	AA	GG	AA	AA	GG	AA	GG	GG	GG	AA	AA	GG	AA	GG	AA	AA	AA	AA	AA	AA	AA	AA	GG	GG	AA
13063	Bn-scaff_17647_1-p6629	0.14	A/G	C04	11266640	AA	GG	AA	AA	AA	NC	NC	AA	AA	GG	NC	AA	AA	AA	AA	AA	AA	GG	GG	AA	GG	AA	AA	GG	AA	GG	GG	GG	NC	AA	GG	AA	GG	AA	AA	AA	AA	AA	AA	AA	AA	GG	GG	AA
13064	Bn-scaff_19821_1-p388456	0.05	A/G	C04	11286394	AA	GG	GG	GG	GG	NC	GG	GG	GG	GG	GG	GG	GG	GG	GG	GG	GG	GG	GG	GG	GG	GG	GG	GG	AA	GG	GG	GG	NC	GG	GG	GG	GG	GG	GG	NC	AA	GG	GG	GG	GG	GG	GG	GG
13065	Bn-scaff_19821_1-p397330	0.03	T/G	C04	11295409	TT	GG	TT	TT	TT	NC	TT	TT	TT	TT	TT	TT	TT	TT	TT	TT	TT	TT	TT	TT	TT	TT	TT	TT	GG	TT	TT	TT	TT	TT	TT	TT	TT	TT	TT	NC	GG	TT	TT	TT	TT	TT	TT	TT
13066	Bn-scaff_19821_1-p399685	0.03	A/C	C04	11297865	AA	CC	CC	CC	CC	NC	CC	CC	CC	CC	CC	CC	CC	CC	CC	CC	CC	CC	CC	CC	CC	CC	CC	CC	AA	CC	CC	CC	NC	CC	NC	CC	CC	CC	CC	NC	AA	CC	CC	CC	CC	CC	CC	CC
13067	Bn-scaff_15607_1-p13090	0.04	A/G	C04	11467121	AA	GG	GG	GG	GG	NC	GG	GG	GG	GG	GG	GG	GG	GG	GG	GG	AA	GG	GG	GG	GG	GG	GG	GG	AA	GG	GG	GG	GG	GG	GG	GG	GG	GG	GG	AA	AA	GG	GG	GG	GG	GG	GG	GG
13068	Bn-scaff_15607_1-p8930	0.05	A/G	C04	11471926	AA	GG	GG	GG	GG	NC	GG	GG	GG	GG	GG	GG	GG	GG	GG	GG	AA	GG	GG	GG	GG	GG	NC	GG	AA	GG	GG	GG	GG	GG	GG	GG	GG	GG	GG	AA	AA	GG	GG	GG	GG	GG	GG	GG
13069	Bn-scaff_15607_1-p7965	0.04	T/C	C04	11472893	TT	CC	CC	CC	CC	NC	CC	CC	CC	CC	CC	CC	CC	CC	CC	CC	TT	CC	CC	CC	CC	CC	CC	CC	TT	CC	CC	CC	NC	CC	CC	CC	CC	CC	CC	TT	TT	CC	CC	CC	CC	CC	CC	CC
13070	Bn-scaff_21967_1-p21220	0.04	A/G	C04	11487758	AA	GG	AA	AA	AA	NC	AA	AA	AA	AA	AA	AA	AA	AA	AA	AA	GG	AA	AA	AA	AA	AA	NC	AA	GG	AA	AA	AA	AA	AA	AA	AA	AA	AA	AA	GG	GG	AA	AA	AA	AA	AA	AA	AA
13071	Bn-scaff_24123_1-p6488	0.06	T/C	C04	11533313	TT	CC	TT	TT	TT	NC	TT	TT	TT	TT	TT	TT	TT	TT	TT	TT	CC	TT	TT	TT	TT	TT	NC	TT	CC	TT	TT	TT	TT	TT	TT	TT	TT	TT	TT	CC	CC	TT	TT	TT	TT	TT	TT	TT
13072	Bn-scaff_24123_1-p6389	0.05	T/C	C04	11533314	TT	CC	TT	TT	TT	NC	TT	TT	TT	TT	TT	TT	TT	TT	TT	TT	CC	TT	TT	TT	TT	TT	NC	TT	CC	TT	TT	TT	TT	TT	TT	TT	TT	TT	TT	CC	CC	TT	TT	TT	TT	TT	TT	TT
13073	Bn-scaff_24123_1-p6612	0.02	A/G	C04	11533437	AA	GG	NC	GG	GG	AA	GG	NC	GG	GG	GG	GG	GG	NC	GG	GG	AA	GG	GG	GG	GG	GG	NC	GG	AA	GG	GG	GG	NC	GG	GG	GG	GG	GG	GG	AA	AA	GG	GG	GG	GG	GG	GG	GG
13074	Bn-scaff_24123_1-p6990	0.03	A/C	C04	11533916	AA	CC	AA	AA	AA	NC	AA	AA	AA	AA	AA	AA	AA	AA	AA	AA	CC	AA	AA	AA	AA	AA	AA	AA	CC	AA	AA	AA	AA	AA	AA	AA	AA	AA	AA	CC	CC	AA	AA	AA	AA	AA	AA	AA
13075	Bn-scaff_24123_1-p7231	0.05	A/G	C04	11534057	AA	GG	AA	AA	AA	NC	AA	AA	AA	AA	AA	AA	AA	AA	AA	AA	GG	AA	AA	AA	AA	AA	NC	AA	GG	AA	AA	AA	AA	AA	AA	AA	AA	AA	AA	GG	GG	AA	AA	AA	AA	AA	AA	AA
13076	Bn-scaff_24123_1-p9014	0.05	A/G	C04	11535834	AA	GG	AA	AA	AA	NC	AA	AA	AA	AA	AA	AA	AA	AA	AA	AA	GG	AA	AA	AA	AA	AA	NC	AA	GG	AA	AA	AA	AA	AA	AA	AA	AA	AA	AA	GG	GG	AA	AA	AA	AA	AA	AA	AA
13077	Bn-scaff_24123_1-p10396	0.04	A/G	C04	11537215	AA	GG	AA	AA	AA	NC	AA	AA	AA	AA	AA	AA	AA	AA	AA	AA	GG	AA	AA	AA	AA	AA	NC	AA	GG	AA	AA	AA	AA	AA	AA	AA	AA	AA	AA	GG	GG	AA	AA	AA	AA	AA	AA	AA
13078	Bn-scaff_24123_1-p10997	0.05	T/G	C04	11537816	TT	GG	TT	TT	TT	NC	TT	TT	TT	TT	TT	TT	TT	TT	TT	TT	GG	TT	TT	TT	TT	TT	NC	TT	GG	TT	TT	TT	TT	TT	TT	TT	TT	TT	TT	GG	GG	TT	TT	TT	TT	TT	TT	TT
13079	Bn-scaff_24123_1-p33618	0.03	T/C	C04	11545254	TT	CC	TT	TT	TT	NC	TT	TT	TT	TT	TT	TT	TT	TT	TT	TT	CC	TT	TT	TT	TT	TT	NC	TT	CC	TT	TT	TT	TT	TT	TT	TT	TT	TT	TT	CC	CC	TT	TT	TT	TT	TT	TT	TT
13080	Bn-scaff_17416_1-p44885	0.14	A/G	C04	11605887	AA	GG	AA	AA	AA	NC	NC	AA	AA	GG	NC	AA	AA	AA	AA	AA	AA	GG	GG	AA	GG	AA	AA	GG	AA	GG	GG	GG	AA	AA	GG	AA	GG	AA	GG	AA	AA	AA	AA	AA	AA	GG	GG	AA
13081	Bn-scaff_17759_1-p18397	0.12	T/C	C04	11654274	TT	CC	TT	TT	TT	NC	NC	TT	TT	CC	NC	TT	TT	TT	TT	TT	TT	CC	CC	TT	CC	TT	TT	CC	TT	CC	CC	CC	TT	TT	CC	TT	CC	TT	CC	TT	TT	TT	TT	TT	TT	CC	CC	TT
13082	Bn-scaff_17759_1-p18366	0.15	A/G	C04	11654405	AA	GG	GG	GG	GG	NC	NC	GG	GG	AA	NC	GG	GG	GG	GG	GG	GG	AA	AA	GG	AA	GG	GG	AA	GG	AA	AA	AA	GG	GG	AA	GG	AA	GG	AA	GG	GG	GG	GG	GG	GG	AA	AA	GG
13083	Bn-scaff_17759_1-p4662	0.11	A/C	C04	11668581	AA	CC	CC	CC	CC	NC	NC	CC	CC	AA	NC	CC	CC	CC	CC	CC	CC	AA	AA	CC	AA	CC	CC	AA	CC	AA	AA	AA	CC	CC	AA	CC	AA	CC	AA	CC	CC	CC	CC	CC	CC	AA	AA	CC
13084	Bn-scaff_17759_1-p1272	0.11	T/C	C04	11671872	TT	CC	NC	TT	TT	NC	NC	NC	TT	CC	NC	TT	TT	TT	TT	TT	TT	CC	CC	TT	CC	TT	TT	CC	TT	CC	CC	CC	TT	TT	CC	TT	CC	NC	CC	TT	TT	TT	TT	TT	TT	CC	CC	TT
13085	Bn-scaff_17759_1-p718	0.12	A/G	C04	11672526	AA	GG	GG	GG	GG	NC	NC	GG	GG	AA	NC	GG	GG	GG	GG	GG	GG	AA	AA	GG	AA	GG	GG	AA	GG	AA	AA	AA	NC	GG	AA	GG	AA	GG	AA	GG	GG	GG	GG	GG	GG	AA	AA	GG
13086	Bn-scaff_17869_1-p1079760	0.09	T/G	C04	11673075	TT	GG	GG	GG	GG	NC	NC	GG	GG	TT	NC	GG	GG	GG	GG	GG	GG	TT	TT	GG	TT	GG	GG	TT	GG	TT	TT	TT	NC	GG	TT	GG	TT	GG	TT	GG	GG	GG	GG	GG	GG	TT	TT	GG
13087	Bn-scaff_23613_1-p51738	0.11	T/C	C04	11677242	TT	CC	TT	TT	TT	NC	NC	TT	TT	CC	NC	TT	TT	TT	TT	TT	TT	CC	CC	TT	CC	TT	TT	CC	TT	CC	CC	CC	TT	TT	CC	TT	CC	TT	CC	TT	TT	TT	TT	TT	TT	CC	CC	TT
13088	Bn-scaff_23613_1-p26864	0.15	T/C	C04	11710512	TT	CC	TT	TT	TT	NC	NC	TT	TT	CC	NC	TT	TT	TT	TT	TT	TT	CC	CC	TT	CC	TT	TT	CC	TT	CC	CC	CC	TT	TT	CC	TT	CC	TT	CC	NC	CC	TT	TT	TT	TT	CC	CC	TT
13089	Bn-scaff_23613_1-p26916	0.11	T/C	C04	11710560	TT	CC	CC	CC	CC	NC	NC	CC	CC	TT	NC	CC	CC	CC	CC	CC	CC	TT	TT	CC	TT	CC	CC	TT	CC	TT	TT	TT	CC	CC	TT	CC	TT	CC	TT	NC	TT	CC	CC	CC	CC	TT	TT	CC
13090	Bn-scaff_16576_1-p19242	0.12	T/G	C04	11764010	TT	GG	GG	GG	GG	NC	NC	GG	GG	TT	NC	GG	GG	GG	GG	GG	GG	TT	TT	GG	TT	GG	GG	TT	GG	TT	TT	TT	GG	GG	TT	GG	TT	GG	TT	NC	TT	GG	GG	GG	GG	TT	TT	GG
13091	Bn-scaff_16576_1-p95164	0.12	T/C	C04	11845704	TT	CC	CC	CC	CC	NC	NC	CC	CC	TT	NC	CC	CC	CC	CC	CC	CC	TT	TT	CC	TT	CC	CC	TT	CC	TT	TT	TT	CC	CC	TT	CC	TT	CC	TT	NC	TT	CC	CC	CC	CC	TT	TT	CC
13092	Bn-scaff_16576_1-p97169	0.12	T/C	C04	11847815	TT	CC	CC	CC	CC	NC	NC	CC	CC	TT	NC	CC	CC	CC	CC	CC	CC	TT	TT	CC	TT	CC	CC	TT	CC	TT	TT	TT	NC	CC	TT	CC	TT	CC	TT	NC	TT	CC	CC	CC	CC	TT	TT	CC
13093	Bn-scaff_16576_1-p129980	0.11	T/C	C04	11861206	TT	CC	TT	TT	TT	NC	NC	TT	TT	CC	NC	TT	TT	TT	TT	TT	TT	CC	CC	TT	CC	TT	TT	CC	TT	CC	CC	CC	TT	TT	CC	TT	CC	TT	CC	NC	CC	TT	TT	TT	TT	CC	CC	TT
13094	Bn-scaff_16576_1-p165518	0.12	A/C	C04	11961254	AA	CC	AA	AA	AA	NC	NC	AA	AA	CC	NC	AA	AA	AA	AA	AA	AA	CC	CC	AA	CC	AA	AA	CC	AA	CC	CC	CC	AA	AA	CC	AA	CC	AA	CC	NC	CC	AA	AA	AA	AA	CC	CC	AA
13095	Bn-scaff_16576_1-p166604	0.16	T/C	C04	11962243	TT	CC	CC	CC	CC	NC	NC	CC	CC	TT	NC	CC	CC	CC	CC	CC	CC	TT	TT	CC	TT	CC	CC	TT	CC	TT	TT	TT	CC	CC	TT	CC	TT	CC	TT	CC	CC	CC	CC	CC	CC	TT	TT	CC
13096	Bn-scaff_16576_1-p261370	0.17	T/C	C04	12087455	TT	CC	TT	TT	TT	NC	NC	TT	TT	CC	NC	TT	TT	TT	TT	TT	CC	CC	CC	TT	CC	TT	NC	CC	TT	CC	CC	CC	TT	TT	CC	TT	CC	TT	CC	NC	TT	TT	TT	TT	TT	CC	CC	TT
13097	Bn-scaff_16576_1-p262132	0.17	T/C	C04	12088052	TT	CC	CC	CC	CC	NC	NC	CC	CC	TT	NC	CC	CC	CC	CC	CC	TT	TT	TT	CC	TT	CC	NC	TT	CC	TT	TT	TT	CC	CC	TT	CC	TT	CC	TT	NC	CC	CC	CC	CC	CC	TT	TT	CC
13098	Bn-scaff_16576_1-p262230	0.17	A/G	C04	12088250	AA	GG	GG	GG	GG	NC	NC	GG	GG	AA	NC	GG	GG	GG	GG	GG	AA	AA	AA	GG	AA	GG	NC	AA	GG	AA	AA	AA	GG	GG	AA	GG	AA	GG	AA	NC	GG	GG	GG	GG	GG	AA	AA	GG
13099	Bn-scaff_16576_1-p262357	0.15	T/G	C04	12088377	TT	GG	GG	GG	GG	NC	NC	GG	GG	TT	NC	GG	GG	GG	GG	GG	TT	TT	TT	GG	TT	GG	NC	TT	GG	TT	TT	TT	GG	GG	TT	GG	TT	GG	TT	NC	GG	GG	GG	GG	GG	TT	TT	GG
13100	Bn-scaff_16576_1-p262623	0.15	A/G	C04	12088643	AA	GG	AA	AA	AA	NC	NC	AA	AA	GG	NC	AA	AA	AA	AA	AA	GG	GG	GG	AA	GG	AA	NC	GG	AA	GG	GG	GG	AA	AA	GG	AA	GG	AA	GG	NC	AA	AA	AA	AA	AA	GG	GG	AA
13101	Bn-scaff_16576_1-p267351	0.16	T/C	C04	12093560	TT	CC	CC	CC	CC	NC	NC	CC	CC	TT	NC	CC	CC	CC	CC	CC	TT	TT	TT	CC	TT	CC	NC	TT	CC	TT	TT	TT	NC	CC	TT	CC	TT	CC	TT	NC	CC	CC	CC	CC	CC	TT	TT	CC
13102	Bn-scaff_16576_1-p272154	0.16	A/G	C04	12116945	AA	GG	AA	AA	AA	NC	NC	AA	AA	GG	NC	AA	AA	AA	AA	AA	GG	GG	GG	AA	GG	AA	NC	GG	AA	GG	GG	GG	AA	AA	GG	AA	GG	AA	GG	NC	AA	AA	AA	AA	AA	GG	GG	AA
13103	Bn-scaff_16576_1-p273263	0.13	A/G	C04	12118049	AA	GG	AA	AA	AA	NC	NC	AA	AA	GG	NC	AA	AA	AA	AA	AA	GG	GG	GG	AA	GG	AA	NC	GG	AA	GG	GG	GG	AA	AA	GG	AA	GG	AA	GG	NC	AA	AA	AA	AA	AA	GG	GG	AA
13104	Bn-scaff_16576_1-p273416	0.14	A/C	C04	12118302	AA	CC	AA	AA	AA	NC	NC	AA	AA	CC	NC	AA	AA	AA	AA	AA	CC	CC	CC	AA	CC	AA	NC	CC	AA	CC	CC	CC	AA	AA	CC	AA	CC	AA	CC	NC	AA	AA	AA	AA	AA	CC	CC	AA
13105	Bn-scaff_16576_1-p282069	0.14	T/C	C04	12127986	TT	CC	CC	CC	CC	NC	NC	CC	CC	TT	NC	CC	CC	CC	CC	CC	TT	TT	TT	CC	TT	CC	NC	TT	CC	TT	TT	TT	CC	CC	TT	CC	TT	CC	TT	NC	CC	CC	CC	CC	CC	TT	TT	CC
13106	Bn-scaff_16576_1-p318294	0.14	A/G	C04	12180719	AA	GG	AA	AA	AA	NC	NC	AA	AA	GG	NC	AA	AA	AA	AA	AA	GG	GG	GG	AA	GG	AA	NC	GG	AA	GG	GG	GG	AA	AA	GG	AA	GG	AA	GG	NC	AA	AA	AA	AA	AA	GG	GG	AA
13107	Bn-scaff_16576_1-p327062	0.15	T/C	C04	12191889	TT	CC	TT	TT	TT	NC	NC	TT	TT	CC	NC	TT	TT	TT	TT	TT	CC	CC	CC	TT	CC	TT	NC	CC	TT	CC	CC	CC	TT	TT	CC	TT	CC	TT	CC	NC	TT	TT	TT	TT	TT	CC	CC	TT
13108	Bn-scaff_16576_1-p333586	0.15	A/G	C04	12194217	AA	GG	AA	AA	AA	NC	NC	AA	AA	GG	NC	AA	AA	AA	AA	AA	GG	GG	GG	AA	GG	AA	NC	GG	AA	GG	GG	GG	AA	AA	GG	AA	GG	AA	GG	NC	AA	AA	AA	AA	AA	GG	GG	AA
13109	Bn-scaff_16576_1-p349318	0.15	A/G	C04	12214434	AA	GG	AA	AA	AA	NC	NC	AA	AA	GG	NC	AA	AA	AA	AA	AA	GG	GG	GG	AA	GG	AA	NC	GG	AA	GG	GG	GG	AA	AA	GG	AA	GG	AA	GG	NC	AA	AA	AA	AA	AA	GG	GG	AA
13110	Bn-scaff_16576_1-p349484	0.14	T/C	C04	12214500	TT	CC	TT	TT	TT	NC	NC	TT	TT	CC	NC	TT	TT	TT	TT	TT	CC	CC	CC	TT	CC	TT	NC	CC	TT	CC	CC	CC	TT	TT	CC	TT	CC	TT	CC	NC	TT	TT	TT	TT	TT	CC	CC	TT
13111	Bn-scaff_16576_1-p371178	0.11	T/G	C04	12234022	TT	GG	GG	GG	GG	NC	NC	GG	GG	TT	NC	GG	GG	GG	GG	GG	TT	TT	TT	GG	TT	GG	GG	TT	GG	TT	TT	TT	NC	GG	TT	GG	TT	GG	TT	NC	GG	GG	GG	GG	GG	TT	TT	GG
13112	Bn-scaff_17112_1-p3557	0.12	A/G	C04	12286508	AA	GG	AA	AA	AA	NC	NC	AA	AA	GG	NC	AA	AA	AA	AA	AA	GG	GG	GG	AA	GG	AA	NC	GG	AA	GG	GG	GG	AA	AA	GG	AA	GG	AA	GG	NC	AA	AA	AA	AA	AA	GG	GG	AA
13113	Bn-scaff_16576_1-p441964	0.12	T/C	C04	12303515	TT	CC	CC	CC	CC	NC	NC	CC	CC	TT	NC	CC	CC	CC	CC	CC	TT	TT	TT	CC	TT	CC	CC	TT	CC	TT	TT	TT	NC	CC	TT	CC	TT	CC	TT	NC	CC	CC	CC	CC	CC	TT	TT	CC
13114	Bn-scaff_16576_1-p442806	0.12	T/C	C04	12303640	TT	CC	TT	TT	TT	NC	NC	TT	TT	CC	NC	TT	TT	TT	TT	TT	CC	CC	CC	TT	CC	TT	NC	CC	TT	CC	CC	CC	TT	TT	CC	TT	CC	TT	CC	NC	TT	TT	TT	TT	TT	CC	CC	TT
13115	Bn-scaff_16576_1-p500384	0.12	A/G	C04	12347007	AA	GG	GG	GG	GG	NC	NC	GG	GG	AA	NC	GG	GG	GG	GG	GG	AA	AA	AA	GG	AA	GG	GG	AA	GG	AA	AA	AA	GG	GG	AA	GG	AA	GG	AA	NC	GG	GG	GG	GG	GG	AA	AA	GG
13116	Bn-scaff_16576_1-p500477	0.09	T/G	C04	12347100	TT	GG	GG	GG	GG	NC	NC	GG	GG	TT	GG	GG	GG	GG	GG	GG	TT	TT	TT	GG	TT	GG	GG	TT	GG	TT	TT	TT	GG	GG	TT	GG	TT	GG	TT	NC	GG	GG	GG	GG	GG	TT	TT	GG
13117	Bn-scaff_16576_1-p500652	0.16	T/G	C04	12347276	TT	GG	TT	TT	TT	NC	NC	TT	TT	GG	NC	TT	TT	TT	TT	TT	GG	GG	GG	TT	GG	TT	NC	GG	TT	GG	GG	GG	TT	TT	GG	TT	GG	TT	GG	NC	TT	TT	TT	TT	TT	GG	GG	TT
13118	Bn-scaff_19821_1-p292068	0.04	A/G	C04	12683294	AA	GG	GG	GG	GG	NC	GG	GG	GG	GG	GG	GG	GG	GG	GG	GG	GG	GG	GG	GG	GG	GG	GG	GG	AA	GG	GG	GG	NC	GG	GG	GG	GG	GG	GG	NC	AA	GG	GG	GG	GG	GG	GG	GG
13119	Bn-scaff_19821_1-p294505	0.07	T/C	C04	12685831	TT	CC	TT	TT	TT	NC	TT	TT	TT	TT	TT	TT	TT	TT	TT	TT	TT	TT	TT	TT	TT	TT	TT	TT	CC	TT	TT	TT	TT	TT	TT	TT	TT	TT	TT	NC	CC	TT	TT	TT	TT	TT	TT	TT
13120	Bn-scaff_19821_1-p323166	0.04	A/G	C04	12715987	AA	GG	GG	GG	GG	NC	GG	GG	GG	GG	GG	GG	GG	GG	GG	GG	GG	GG	GG	GG	GG	GG	GG	GG	AA	GG	GG	GG	GG	GG	GG	GG	GG	GG	GG	NC	AA	GG	GG	GG	GG	GG	GG	GG
13121	Bn-scaff_19821_1-p324480	0.06	A/G	C04	12717399	AA	GG	AA	AA	AA	NC	AA	AA	AA	AA	AA	AA	AA	AA	AA	AA	AA	AA	AA	AA	AA	AA	AA	AA	GG	AA	AA	AA	AA	AA	AA	AA	AA	AA	AA	NC	GG	AA	AA	AA	AA	AA	AA	AA
13122	Bn-scaff_19821_1-p327213	0.05	T/C	C04	12720131	TT	CC	CC	CC	CC	NC	CC	CC	CC	CC	CC	CC	CC	CC	CC	CC	CC	CC	CC	CC	CC	CC	CC	CC	TT	CC	CC	CC	NC	CC	CC	CC	CC	CC	CC	NC	TT	CC	CC	CC	CC	CC	CC	CC
13123	Bn-scaff_19821_1-p337408	0.06	A/G	C04	12723907	AA	GG	AA	AA	AA	NC	AA	AA	AA	AA	AA	AA	AA	AA	AA	AA	AA	AA	AA	AA	AA	AA	AA	AA	GG	AA	AA	AA	AA	AA	AA	AA	AA	AA	AA	NC	GG	AA	AA	AA	AA	AA	AA	AA
13124	Bn-scaff_19821_1-p337530	0.05	T/C	C04	12724029	TT	CC	TT	TT	TT	NC	TT	TT	TT	TT	TT	TT	TT	TT	TT	TT	TT	TT	TT	TT	TT	TT	TT	TT	CC	TT	TT	TT	TT	TT	TT	TT	TT	TT	TT	NC	CC	TT	TT	TT	TT	TT	TT	TT
13125	Bn-scaff_18712_1-p326442	0.07	A/C	C04	14028410	AA	CC	AA	AA	AA	NC	AA	AA	AA	AA	AA	AA	AA	AA	AA	AA	AA	AA	AA	AA	AA	AA	AA	AA	AA	AA	AA	AA	AA	AA	AA	AA	AA	AA	AA	AA	AA	AA	AA	AA	AA	AA	AA	AA
13126	Bn-scaff_18712_1-p429589	0.12	A/G	C04	14152063	AA	GG	GG	GG	GG	GG	NC	GG	GG	AA	NC	GG	AA	GG	NC	GG	AA	GG	GG	GG	GG	GG	GG	GG	AA	GG	GG	GG	AA	AA	GG	GG	GG	GG	GG	NC	GG	GG	GG	GG	GG	GG	GG	GG
13127	Bn-scaff_18712_1-p433569	0.1	T/C	C04	14156327	TT	CC	TT	TT	TT	TT	NC	TT	TT	CC	NC	TT	CC	TT	NC	TT	CC	TT	TT	TT	TT	TT	NC	TT	CC	TT	TT	TT	CC	CC	TT	TT	TT	TT	TT	NC	TT	TT	TT	TT	TT	TT	TT	TT
13128	Bn-scaff_18712_1-p434719	0.11	A/G	C04	14157381	AA	GG	AA	AA	AA	AA	NC	AA	AA	GG	NC	AA	GG	AA	NC	AA	GG	AA	AA	AA	AA	AA	AA	AA	GG	AA	AA	AA	NC	GG	AA	AA	AA	AA	AA	NC	AA	AA	AA	AA	AA	AA	AA	AA
13129	Bn-scaff_18712_1-p441224	0.14	A/G	C04	14163916	AA	GG	GG	GG	GG	GG	NC	GG	GG	AA	NC	GG	AA	GG	NC	GG	AA	GG	GG	GG	GG	GG	NC	GG	AA	GG	GG	GG	AA	AA	GG	GG	GG	GG	GG	NC	GG	GG	GG	GG	GG	GG	GG	GG
13130	Bn-scaff_18712_1-p441302	0.14	T/C	C04	14164098	TT	CC	CC	CC	CC	CC	NC	CC	CC	TT	NC	CC	TT	CC	NC	CC	TT	CC	CC	CC	CC	CC	NC	CC	TT	CC	CC	CC	TT	TT	CC	CC	CC	CC	CC	NC	CC	CC	CC	CC	CC	CC	CC	CC
13131	Bn-scaff_18712_1-p441610	0.14	A/G	C04	14164406	AA	GG	AA	AA	AA	AA	NC	AA	AA	GG	NC	AA	GG	AA	NC	AA	GG	AA	AA	AA	AA	AA	NC	AA	GG	AA	AA	AA	NC	GG	AA	AA	AA	AA	AA	NC	AA	AA	AA	AA	AA	AA	AA	AA
13132	Bn-scaff_18712_1-p441715	0.07	T/G	C04	14164411	TT	GG	GG	GG	GG	GG	NC	GG	GG	TT	GG	GG	TT	GG	NC	GG	TT	GG	GG	GG	GG	GG	GG	GG	NC	GG	GG	GG	NC	TT	GG	GG	GG	GG	GG	NC	GG	GG	GG	GG	GG	GG	GG	GG
13133	Bn-scaff_18712_1-p442418	0.1	A/C	C04	14165114	AA	CC	AA	AA	AA	AA	NC	AA	AA	CC	NC	AA	CC	AA	NC	AA	CC	AA	AA	AA	AA	AA	AA	AA	CC	AA	AA	AA	NC	CC	AA	AA	AA	AA	AA	NC	AA	AA	AA	AA	AA	AA	AA	AA
13134	Bn-scaff_18712_1-p442419	0.14	T/C	C04	14165215	TT	CC	TT	TT	TT	TT	NC	TT	TT	CC	NC	TT	CC	TT	NC	TT	CC	TT	TT	TT	TT	TT	NC	TT	CC	TT	TT	TT	CC	CC	TT	TT	TT	TT	TT	NC	TT	TT	TT	TT	TT	TT	TT	TT
13135	Bn-scaff_18712_1-p443062	0.11	T/C	C04	14165753	TT	CC	CC	CC	CC	CC	NC	CC	CC	TT	NC	CC	TT	CC	NC	CC	TT	CC	CC	CC	CC	CC	CC	CC	TT	CC	CC	CC	NC	TT	CC	CC	CC	CC	CC	NC	CC	CC	CC	CC	CC	CC	CC	CC
13136	Bn-scaff_18712_1-p482601	0.07	A/G	C04	14214776	AA	GG	AA	AA	AA	NC	AA	AA	AA	AA	AA	AA	AA	AA	AA	AA	AA	AA	AA	AA	AA	AA	AA	AA	AA	AA	AA	AA	AA	AA	AA	AA	AA	AA	AA	AA	AA	AA	AA	AA	AA	AA	AA	AA
13137	Bn-scaff_18712_1-p513679	0.08	A/G	C04	14250874	AA	GG	GG	GG	GG	NC	GG	GG	GG	GG	GG	GG	GG	GG	GG	GG	GG	GG	GG	GG	GG	GG	GG	GG	GG	GG	GG	GG	GG	GG	GG	GG	GG	GG	GG	GG	GG	GG	GG	GG	GG	GG	GG	GG
13138	Bn-scaff_18712_1-p527427	0.08	T/G	C04	14264877	TT	GG	GG	GG	GG	NC	GG	GG	GG	GG	GG	GG	GG	GG	GG	GG	GG	GG	GG	GG	GG	GG	GG	GG	GG	GG	GG	GG	NC	GG	GG	GG	GG	GG	GG	GG	GG	GG	GG	GG	GG	GG	GG	GG
13139	Bn-scaff_18712_1-p529145	0.09	A/G	C04	14266593	AA	GG	AA	AA	AA	NC	AA	AA	AA	AA	AA	AA	AA	AA	AA	AA	AA	AA	AA	AA	AA	AA	AA	AA	AA	AA	AA	AA	AA	AA	AA	AA	AA	AA	AA	AA	AA	AA	AA	AA	AA	AA	AA	AA
13140	Bn-scaff_18712_1-p572052	0.08	A/G	C04	14313726	AA	GG	GG	GG	GG	NC	GG	GG	GG	GG	GG	GG	GG	GG	GG	GG	GG	GG	GG	GG	GG	GG	GG	GG	GG	GG	GG	GG	GG	GG	GG	GG	GG	GG	GG	GG	GG	GG	GG	GG	GG	GG	GG	GG
13141	Bn-scaff_18712_1-p602155	0.07	A/G	C04	14355647	AA	GG	GG	GG	GG	NC	GG	GG	GG	GG	GG	GG	GG	GG	GG	GG	GG	GG	GG	GG	GG	GG	GG	GG	GG	GG	GG	GG	NC	GG	GG	GG	GG	GG	GG	GG	GG	GG	GG	GG	GG	GG	GG	GG
13142	Bn-scaff_18712_1-p626111	0.07	T/C	C04	14383845	TT	CC	CC	CC	CC	NC	CC	CC	CC	CC	CC	CC	CC	CC	CC	CC	CC	CC	CC	CC	CC	CC	CC	CC	CC	CC	CC	CC	NC	CC	CC	CC	CC	CC	CC	CC	CC	CC	CC	CC	CC	CC	CC	CC
13143	Bn-scaff_18712_1-p626858	0.09	T/G	C04	14384592	TT	GG	GG	GG	GG	NC	GG	GG	GG	GG	GG	GG	GG	GG	GG	GG	GG	GG	GG	GG	GG	GG	GG	GG	GG	GG	GG	GG	GG	GG	GG	GG	GG	GG	GG	GG	GG	GG	GG	GG	GG	GG	GG	GG
13144	Bn-scaff_18712_1-p627372	0.1	A/G	C04	14385206	AA	GG	AA	AA	AA	NC	AA	AA	AA	AA	AA	AA	AA	AA	AA	AA	AA	AA	AA	AA	AA	AA	AA	AA	AA	AA	AA	AA	AA	AA	AA	AA	AA	AA	AA	AA	AA	AA	AA	AA	AA	AA	AA	AA
13145	Bn-scaff_18712_1-p627671	0.09	A/G	C04	14385405	AA	GG	AA	AA	AA	NC	AA	AA	AA	AA	AA	AA	AA	AA	AA	AA	AA	AA	AA	AA	AA	AA	AA	AA	AA	AA	AA	AA	AA	AA	AA	AA	AA	AA	AA	AA	AA	AA	AA	AA	AA	AA	AA	AA
13146	Bn-scaff_18712_1-p627930	0.09	T/C	C04	14385664	TT	CC	TT	TT	TT	NC	TT	TT	TT	TT	TT	TT	TT	TT	TT	TT	TT	TT	TT	TT	TT	TT	TT	TT	TT	TT	TT	TT	NC	TT	TT	TT	TT	TT	TT	TT	TT	TT	TT	TT	TT	TT	TT	TT
13147	Bn-scaff_18712_1-p628031	0.07	A/G	C04	14385765	AA	GG	GG	GG	GG	NC	GG	GG	GG	GG	GG	GG	GG	GG	GG	GG	GG	GG	GG	GG	GG	GG	GG	GG	GG	GG	GG	GG	GG	GG	GG	GG	GG	GG	GG	GG	GG	GG	GG	GG	GG	GG	GG	GG
13148	Bn-scaff_18712_1-p628890	0.1	T/C	C04	14386725	TT	CC	CC	CC	CC	NC	CC	CC	CC	CC	CC	CC	CC	CC	CC	CC	CC	CC	CC	CC	CC	CC	CC	CC	CC	CC	CC	CC	CC	CC	CC	CC	CC	CC	CC	CC	CC	CC	CC	CC	CC	CC	CC	CC
13149	Bn-scaff_27513_1-p61573	0.09	A/G	C04	14468108	AA	GG	GG	GG	GG	NC	GG	GG	GG	GG	GG	GG	GG	GG	GG	GG	GG	GG	GG	GG	GG	GG	GG	GG	GG	GG	GG	GG	GG	GG	GG	GG	GG	GG	GG	GG	GG	GG	GG	GG	GG	GG	GG	GG
13150	Bn-scaff_27513_1-p62174	0.11	A/G	C04	14468709	AA	GG	GG	GG	GG	NC	GG	GG	GG	GG	GG	GG	GG	GG	GG	GG	GG	GG	GG	GG	GG	GG	GG	GG	GG	GG	GG	GG	NC	GG	GG	GG	GG	GG	GG	GG	GG	GG	GG	GG	GG	GG	GG	GG
13151	Bn-scaff_27513_1-p62675	0.11	T/C	C04	14469310	TT	CC	CC	CC	CC	NC	CC	CC	CC	CC	CC	CC	CC	CC	CC	CC	CC	CC	CC	CC	CC	CC	CC	CC	CC	CC	CC	CC	NC	CC	CC	CC	CC	CC	CC	CC	CC	CC	CC	CC	CC	CC	CC	CC
13152	Bn-scaff_27513_1-p90965	0.07	T/C	C04	14494659	TT	CC	CC	CC	CC	CC	CC	CC	CC	CC	CC	CC	CC	CC	CC	CC	TT	CC	CC	CC	CC	TT	CC	CC	TT	CC	CC	CC	NC	CC	CC	CC	CC	CC	CC	NC	CC	CC	CC	CC	CC	CC	TT	CC
13153	Bn-scaff_27513_1-p93081	0.09	A/G	C04	14496775	AA	GG	GG	GG	GG	NC	GG	GG	GG	GG	GG	GG	GG	GG	GG	GG	AA	GG	GG	GG	GG	AA	GG	GG	AA	GG	GG	GG	NC	GG	GG	GG	GG	GG	GG	NC	GG	GG	GG	GG	GG	GG	AA	GG
13154	Bn-scaff_27513_1-p93022	0.08	T/G	C04	14496816	TT	GG	TT	TT	TT	NC	TT	TT	TT	TT	TT	TT	TT	TT	TT	TT	GG	TT	TT	TT	TT	GG	NC	TT	GG	TT	TT	TT	NC	TT	TT	TT	TT	TT	TT	NC	TT	TT	TT	TT	TT	TT	GG	TT
13155	Bn-scaff_18505_1-p299046	0.07	A/G	C04	14537222	AA	GG	GG	GG	GG	NC	GG	GG	GG	GG	GG	GG	GG	GG	GG	GG	AA	GG	GG	GG	GG	AA	GG	GG	AA	GG	GG	GG	GG	GG	GG	GG	GG	GG	GG	NC	GG	GG	GG	GG	GG	GG	AA	GG
13156	Bn-scaff_18505_1-p294409	0.08	T/C	C04	14540673	TT	CC	TT	TT	TT	NC	TT	TT	TT	TT	TT	TT	TT	TT	TT	TT	CC	TT	TT	TT	TT	CC	NC	TT	CC	TT	TT	TT	TT	TT	TT	TT	TT	TT	TT	NC	TT	TT	TT	TT	TT	TT	CC	TT
13157	Bn-scaff_18505_1-p288844	0.08	T/C	C04	14546173	TT	CC	TT	TT	TT	NC	TT	TT	TT	TT	TT	TT	TT	TT	TT	TT	CC	TT	TT	TT	TT	CC	NC	TT	CC	TT	TT	TT	TT	TT	TT	TT	TT	TT	TT	NC	TT	TT	TT	TT	TT	TT	CC	TT
13158	Bn-scaff_18505_1-p288572	0.11	T/G	C04	14546545	TT	GG	GG	GG	GG	NC	GG	GG	GG	GG	GG	GG	GG	GG	GG	GG	TT	GG	GG	GG	GG	TT	NC	GG	TT	GG	GG	GG	GG	GG	GG	GG	GG	GG	GG	NC	GG	GG	GG	GG	GG	GG	TT	GG
13159	Bn-scaff_18505_1-p288203	0.09	A/G	C04	14546914	AA	GG	GG	GG	GG	NC	GG	GG	GG	GG	GG	GG	GG	GG	GG	GG	AA	GG	GG	GG	GG	AA	GG	GG	AA	GG	GG	GG	GG	GG	GG	GG	GG	GG	GG	NC	GG	GG	GG	GG	GG	GG	AA	GG
13160	Bn-scaff_18505_1-p271232	0.09	A/G	C04	14567072	AA	GG	GG	GG	GG	NC	GG	GG	GG	GG	GG	GG	GG	GG	GG	GG	AA	GG	GG	GG	GG	AA	GG	GG	AA	GG	GG	GG	GG	GG	GG	GG	GG	GG	GG	NC	GG	GG	GG	GG	GG	GG	AA	GG
13161	Bn-scaff_18505_1-p266648	0.1	A/G	C04	14571657	AA	GG	AA	AA	AA	NC	AA	AA	AA	AA	AA	AA	AA	AA	AA	AA	GG	AA	AA	AA	AA	GG	NC	AA	GG	AA	AA	AA	AA	AA	AA	AA	AA	AA	AA	NC	AA	AA	AA	AA	AA	AA	GG	AA
13162	Bn-scaff_18505_1-p216449	0.09	A/C	C04	14651114	AA	CC	AA	AA	AA	NC	AA	AA	AA	AA	AA	AA	AA	AA	AA	AA	CC	AA	AA	AA	AA	CC	NC	AA	CC	AA	AA	AA	AA	AA	AA	AA	AA	AA	AA	NC	AA	AA	AA	AA	AA	AA	CC	AA
13163	Bn-scaff_18505_1-p193439	0.09	A/G	C04	14667027	AA	GG	GG	GG	GG	NC	GG	GG	GG	GG	GG	GG	GG	GG	GG	GG	AA	GG	GG	GG	GG	AA	GG	GG	AA	GG	GG	GG	NC	GG	GG	GG	GG	GG	GG	NC	GG	GG	GG	GG	GG	GG	AA	GG
13164	Bn-scaff_18505_1-p91467	0.14	T/C	C04	14741686	TT	CC	TT	TT	TT	NC	CC	CC	TT	TT	CC	TT	CC	TT	NC	TT	CC	TT	TT	TT	TT	CC	NC	TT	CC	TT	TT	TT	NC	CC	TT	TT	TT	TT	TT	NC	TT	TT	CC	CC	TT	TT	CC	CC
13165	Bn-scaff_18505_1-p90828	0.1	T/C	C04	14742351	TT	CC	TT	TT	TT	NC	CC	CC	TT	TT	CC	TT	CC	TT	NC	TT	CC	TT	TT	TT	TT	CC	TT	TT	CC	TT	TT	TT	NC	CC	TT	TT	TT	TT	TT	NC	TT	TT	CC	CC	TT	TT	CC	CC
13166	Bn-scaff_18505_1-p89348	0.11	A/C	C04	14743709	AA	CC	AA	AA	AA	NC	CC	CC	AA	AA	CC	AA	CC	AA	NC	AA	CC	AA	AA	AA	AA	CC	AA	AA	CC	AA	AA	AA	NC	CC	AA	AA	AA	AA	AA	NC	AA	AA	CC	CC	AA	AA	CC	CC
13167	Bn-scaff_18505_1-p85945	0.15	A/C	C04	14749081	AA	CC	CC	CC	CC	NC	AA	AA	CC	CC	AA	CC	AA	CC	NC	CC	AA	CC	CC	CC	CC	AA	CC	CC	AA	CC	CC	CC	AA	AA	CC	CC	CC	CC	CC	NC	CC	CC	AA	AA	CC	CC	AA	AA
13168	Bn-scaff_18505_1-p85179	0.1	T/C	C04	14749847	TT	CC	CC	CC	CC	NC	TT	TT	CC	CC	TT	CC	TT	CC	NC	CC	TT	CC	CC	CC	CC	TT	NC	CC	TT	CC	CC	CC	TT	TT	CC	CC	CC	CC	CC	NC	CC	CC	TT	TT	CC	CC	TT	TT
13169	Bn-scaff_18505_1-p76461	0.1	T/C	C04	14759408	TT	CC	CC	CC	CC	CC	TT	TT	CC	CC	TT	CC	TT	CC	NC	CC	TT	CC	CC	CC	CC	TT	CC	CC	TT	CC	CC	CC	TT	TT	CC	CC	CC	CC	CC	NC	CC	CC	TT	TT	CC	CC	TT	TT
13170	Bn-scaff_18505_1-p16704	0.08	T/G	C04	14794372	TT	GG	GG	GG	GG	NC	GG	GG	GG	GG	GG	GG	GG	GG	GG	GG	TT	GG	GG	GG	GG	TT	GG	GG	TT	GG	GG	GG	GG	GG	GG	GG	GG	GG	GG	NC	GG	GG	GG	GG	GG	GG	TT	GG
13171	Bn-scaff_18505_1-p16118	0.13	A/C	C04	14795268	AA	CC	CC	CC	CC	NC	AA	AA	CC	CC	AA	CC	AA	CC	NC	CC	AA	CC	CC	CC	CC	AA	CC	CC	AA	CC	CC	CC	AA	AA	CC	CC	CC	CC	CC	NC	CC	CC	AA	AA	CC	CC	AA	AA
13172	Bn-scaff_18505_1-p15744	0.1	T/G	C04	14795554	TT	GG	TT	TT	TT	NC	GG	GG	TT	TT	GG	TT	GG	TT	NC	TT	GG	TT	TT	TT	TT	GG	NC	TT	GG	TT	TT	TT	NC	GG	NC	TT	TT	TT	TT	NC	TT	TT	GG	GG	TT	TT	GG	GG
13173	Bn-scaff_16312_1-p33849	0.07	T/G	C04	14832343	TT	GG	TT	TT	TT	NC	NC	NC	TT	TT	NC	TT	NC	TT	TT	TT	GG	TT	TT	TT	TT	GG	NC	TT	GG	TT	TT	TT	NC	NC	TT	TT	TT	TT	TT	NC	TT	TT	NC	NC	TT	TT	GG	NC
13174	Bn-scaff_16312_1-p34040	0.11	T/C	C04	14832525	TT	CC	CC	CC	CC	NC	TT	TT	CC	CC	TT	CC	TT	CC	NC	CC	TT	CC	CC	CC	CC	TT	CC	CC	TT	CC	CC	CC	TT	TT	CC	CC	CC	CC	CC	NC	CC	CC	TT	TT	CC	CC	TT	TT
13175	Bn-scaff_16312_1-p34201	0.12	A/C	C04	14832686	AA	CC	AA	AA	AA	NC	CC	CC	AA	AA	CC	AA	CC	AA	NC	AA	CC	AA	AA	AA	AA	CC	NC	AA	CC	AA	AA	AA	NC	CC	AA	AA	AA	AA	AA	NC	AA	AA	CC	CC	AA	AA	CC	CC
13176	Bn-scaff_16312_1-p49769	0.09	A/C	C04	14844763	AA	CC	AA	AA	AA	AA	CC	CC	AA	AA	CC	AA	CC	AA	NC	AA	AA	AA	AA	AA	AA	AA	AA	AA	AA	AA	AA	AA	NC	CC	AA	AA	AA	AA	AA	AA	AA	AA	CC	CC	AA	AA	AA	CC
13177	Bn-scaff_16312_1-p71537	0.1	A/G	C04	14883539	AA	GG	GG	GG	GG	NC	AA	AA	GG	GG	AA	GG	AA	GG	NC	GG	AA	GG	GG	GG	GG	AA	NC	GG	AA	GG	GG	GG	AA	AA	GG	GG	GG	GG	GG	NC	GG	GG	AA	AA	GG	GG	AA	AA
13178	Bn-scaff_16312_1-p73823	0.15	A/G	C04	14885840	AA	GG	AA	AA	AA	NC	GG	GG	AA	AA	GG	AA	GG	AA	NC	AA	GG	AA	AA	AA	AA	GG	NC	AA	GG	AA	AA	AA	GG	GG	AA	AA	AA	AA	AA	NC	AA	AA	GG	GG	AA	AA	GG	GG
13179	Bn-scaff_16312_1-p82155	0.13	A/G	C04	14896177	AA	GG	GG	GG	GG	NC	AA	AA	GG	GG	AA	GG	AA	GG	NC	GG	AA	GG	GG	GG	GG	AA	GG	GG	AA	GG	GG	GG	AA	AA	GG	GG	GG	GG	GG	NC	GG	GG	AA	AA	GG	GG	AA	AA
13180	Bn-scaff_16312_1-p82096	0.13	A/G	C04	14896218	AA	GG	AA	AA	AA	NC	GG	GG	AA	AA	GG	AA	GG	AA	NC	AA	GG	AA	AA	AA	AA	GG	NC	AA	GG	AA	AA	AA	NC	GG	AA	AA	AA	AA	AA	NC	AA	AA	GG	GG	AA	AA	GG	GG
13181	Bn-scaff_16312_1-p117605	0.14	T/C	C04	14921973	TT	CC	TT	TT	TT	NC	CC	CC	TT	TT	CC	TT	CC	TT	NC	TT	CC	TT	TT	TT	TT	CC	NC	TT	CC	TT	TT	TT	CC	CC	TT	TT	TT	TT	TT	NC	TT	TT	CC	CC	TT	TT	CC	CC
13182	Bn-scaff_16312_1-p120086	0.13	A/C	C04	14924575	AA	CC	CC	CC	CC	NC	AA	AA	CC	CC	AA	CC	AA	CC	NC	CC	AA	CC	CC	CC	CC	AA	NC	CC	AA	CC	CC	CC	AA	AA	CC	CC	CC	CC	CC	NC	CC	CC	AA	AA	CC	CC	AA	AA
13183	Bn-scaff_16312_1-p120198	0.16	T/G	C04	14924589	TT	GG	TT	TT	TT	NC	GG	GG	TT	TT	GG	TT	GG	TT	NC	TT	GG	TT	TT	TT	TT	GG	NC	TT	GG	TT	TT	TT	GG	GG	TT	TT	TT	TT	TT	NC	TT	TT	GG	GG	TT	TT	GG	GG
13184	Bn-scaff_16312_1-p120204	0.15	T/G	C04	14924695	TT	GG	TT	TT	TT	NC	GG	GG	TT	TT	GG	TT	GG	TT	NC	TT	GG	TT	TT	TT	TT	GG	NC	TT	GG	TT	TT	TT	GG	GG	TT	TT	TT	TT	TT	NC	TT	TT	GG	GG	TT	TT	GG	GG
13185	Bn-scaff_16312_1-p120378	0.14	T/C	C04	14924753	TT	CC	CC	CC	CC	NC	TT	TT	CC	CC	TT	CC	TT	CC	NC	CC	TT	CC	CC	CC	CC	TT	NC	CC	TT	CC	CC	CC	TT	TT	CC	CC	CC	CC	CC	NC	CC	CC	TT	TT	CC	CC	TT	TT
13186	Bn-scaff_16312_1-p126205	0.13	A/G	C04	14934875	AA	GG	GG	GG	GG	NC	AA	AA	GG	GG	AA	GG	AA	GG	NC	GG	GG	GG	GG	GG	GG	GG	GG	GG	GG	GG	GG	GG	AA	AA	GG	GG	GG	GG	GG	GG	GG	GG	AA	AA	GG	GG	AA	AA
13187	Bn-scaff_16312_1-p126462	0.14	A/C	C04	14935232	AA	CC	CC	CC	CC	NC	AA	AA	CC	CC	AA	CC	AA	CC	NC	CC	CC	CC	CC	CC	CC	CC	CC	CC	CC	CC	CC	CC	AA	AA	CC	CC	CC	CC	CC	CC	CC	CC	AA	AA	CC	CC	AA	AA
13188	Bn-scaff_16312_1-p126687	0.11	A/C	C04	14935357	AA	CC	CC	CC	CC	CC	AA	AA	CC	CC	AA	CC	AA	CC	NC	CC	CC	CC	CC	CC	CC	CC	CC	CC	CC	CC	CC	CC	AA	AA	CC	CC	CC	CC	CC	CC	CC	CC	AA	AA	CC	CC	CC	AA
13189	Bn-scaff_16312_1-p150941	0.11	T/C	C04	14962574	TT	CC	TT	TT	TT	NC	CC	CC	TT	TT	CC	TT	CC	TT	NC	TT	TT	TT	TT	TT	TT	TT	TT	TT	TT	TT	TT	TT	NC	CC	TT	TT	TT	TT	TT	TT	NC	TT	CC	CC	TT	TT	CC	CC
13190	Bn-scaff_19253_1-p24494	0.11	A/C	C04	15008343	AA	CC	CC	CC	CC	NC	CC	CC	AA	AA	CC	CC	CC	CC	CC	CC	AA	CC	AA	CC	CC	AA	NC	CC	AA	CC	CC	CC	CC	CC	CC	CC	CC	AA	AA	AA	AA	AA	CC	CC	CC	CC	CC	CC
13191	Bn-scaff_19253_1-p24802	0.09	T/C	C04	15008751	TT	CC	CC	CC	CC	NC	CC	CC	TT	TT	CC	CC	CC	CC	CC	CC	TT	CC	TT	CC	CC	TT	NC	CC	TT	CC	CC	CC	CC	CC	CC	CC	CC	TT	TT	TT	TT	TT	CC	CC	CC	CC	CC	CC
13192	Bn-scaff_19253_1-p25504	0.12	T/G	C04	15009453	TT	GG	TT	TT	TT	NC	TT	TT	GG	GG	TT	TT	TT	TT	TT	TT	GG	TT	GG	TT	TT	GG	NC	TT	GG	TT	TT	TT	TT	TT	TT	TT	TT	GG	GG	GG	GG	GG	TT	TT	TT	TT	TT	TT
13193	Bn-scaff_19253_1-p26030	0.11	T/C	C04	15009948	TT	CC	CC	CC	CC	NC	CC	CC	TT	TT	CC	CC	CC	CC	CC	CC	TT	CC	TT	CC	CC	TT	NC	CC	TT	CC	CC	CC	CC	CC	CC	CC	CC	TT	TT	TT	TT	TT	CC	CC	CC	CC	CC	CC
13194	Bn-scaff_19253_1-p25939	0.13	T/C	C04	15009957	TT	CC	TT	TT	TT	NC	TT	TT	CC	CC	TT	TT	TT	TT	TT	TT	CC	TT	CC	TT	TT	CC	NC	TT	CC	TT	TT	TT	TT	TT	TT	TT	TT	CC	CC	CC	CC	CC	TT	TT	TT	TT	TT	TT
13195	Bn-scaff_19253_1-p30095	0.09	A/C	C04	15015624	AA	CC	AA	AA	AA	NC	AA	AA	CC	CC	AA	AA	AA	AA	AA	AA	CC	AA	CC	AA	AA	CC	NC	AA	CC	AA	AA	AA	AA	AA	AA	AA	AA	CC	CC	CC	CC	CC	AA	AA	AA	AA	AA	AA
13196	Bn-scaff_19253_1-p30153	0.11	A/C	C04	15015782	AA	CC	CC	CC	CC	NC	CC	CC	AA	AA	CC	CC	CC	CC	CC	CC	AA	CC	AA	CC	CC	AA	NC	CC	AA	CC	CC	CC	CC	CC	CC	CC	CC	AA	AA	AA	AA	AA	CC	CC	CC	CC	CC	CC
13197	Bn-scaff_19253_1-p30405	0.1	A/C	C04	15016034	AA	CC	CC	CC	CC	NC	CC	CC	AA	AA	CC	CC	CC	CC	CC	CC	AA	CC	AA	CC	CC	AA	NC	CC	AA	CC	CC	CC	CC	CC	CC	CC	CC	AA	AA	AA	AA	AA	CC	CC	CC	CC	CC	CC
13198	Bn-scaff_19253_1-p31161	0.09	A/C	C04	15016790	AA	CC	CC	CC	CC	NC	CC	CC	AA	AA	CC	CC	CC	CC	CC	CC	AA	CC	AA	CC	CC	AA	NC	CC	AA	CC	CC	CC	NC	CC	CC	CC	CC	AA	AA	AA	AA	AA	CC	CC	CC	CC	CC	CC
13199	Bn-scaff_19253_1-p31253	0.09	A/G	C04	15016882	AA	GG	GG	GG	GG	NC	GG	GG	AA	AA	GG	GG	GG	GG	GG	GG	AA	GG	AA	GG	GG	AA	GG	GG	AA	GG	GG	GG	NC	GG	GG	GG	GG	AA	AA	AA	AA	AA	GG	GG	GG	GG	GG	GG
13200	Bn-scaff_19253_1-p31721	0.11	A/G	C04	15017350	AA	GG	AA	AA	AA	NC	AA	AA	GG	GG	AA	AA	AA	AA	AA	AA	GG	AA	GG	AA	AA	GG	NC	AA	GG	AA	AA	AA	AA	AA	AA	AA	AA	GG	GG	GG	GG	GG	AA	AA	AA	AA	AA	AA
13201	Bn-scaff_19253_1-p56138	0.08	T/C	C04	15027793	TT	CC	TT	TT	TT	NC	TT	TT	CC	CC	TT	TT	TT	TT	TT	TT	CC	TT	CC	TT	TT	CC	NC	TT	CC	TT	TT	TT	TT	TT	TT	TT	TT	CC	CC	CC	CC	CC	TT	TT	TT	TT	TT	TT
13202	Bn-scaff_19253_1-p56432	0.09	T/C	C04	15028087	TT	CC	CC	CC	CC	NC	CC	CC	TT	TT	CC	CC	CC	CC	CC	CC	TT	CC	TT	CC	CC	TT	NC	CC	TT	CC	CC	CC	CC	CC	CC	CC	CC	TT	TT	TT	TT	TT	CC	CC	CC	CC	CC	CC
13203	Bn-scaff_19253_1-p75285	0.09	T/G	C04	15047163	TT	GG	TT	TT	TT	GG	TT	TT	GG	GG	TT	TT	TT	TT	TT	TT	TT	TT	GG	TT	TT	TT	TT	NC	TT	TT	TT	TT	TT	TT	TT	TT	TT	GG	GG	NC	GG	GG	TT	TT	TT	NC	TT	TT
13204	Bn-scaff_19253_1-p82507	0.1	A/C	C04	15061937	AA	CC	AA	AA	AA	NC	AA	AA	CC	CC	AA	AA	AA	AA	AA	AA	AA	AA	CC	AA	AA	AA	AA	AA	AA	AA	AA	AA	AA	AA	AA	AA	AA	CC	CC	NC	CC	CC	AA	AA	AA	AA	AA	AA
13205	Bn-scaff_19253_1-p93586	0.09	A/G	C04	15077357	AA	GG	AA	AA	AA	NC	AA	AA	GG	GG	AA	AA	AA	AA	AA	AA	AA	AA	GG	AA	AA	AA	AA	AA	AA	AA	AA	AA	NC	AA	AA	AA	AA	GG	GG	NC	GG	GG	AA	AA	AA	AA	AA	AA
13206	Bn-scaff_19253_1-p94993	0.13	A/G	C04	15078770	AA	GG	AA	AA	AA	NC	AA	AA	GG	GG	AA	AA	AA	AA	AA	AA	AA	AA	GG	AA	AA	AA	AA	AA	AA	AA	AA	AA	NC	AA	AA	AA	AA	GG	GG	NC	GG	GG	AA	AA	AA	AA	AA	AA
13207	Bn-scaff_19253_1-p95446	0.13	T/C	C04	15079226	TT	CC	TT	TT	TT	NC	TT	TT	CC	CC	TT	TT	TT	TT	TT	TT	TT	TT	CC	TT	TT	TT	TT	TT	TT	TT	TT	TT	TT	TT	TT	TT	TT	CC	CC	NC	CC	CC	TT	TT	TT	TT	TT	TT
13208	Bn-scaff_19253_1-p102356	0.08	T/C	C04	15086223	TT	CC	CC	CC	CC	NC	CC	CC	TT	TT	CC	CC	CC	CC	CC	CC	CC	CC	TT	CC	CC	CC	CC	CC	CC	CC	CC	CC	CC	CC	CC	CC	CC	TT	TT	NC	TT	TT	CC	CC	CC	CC	CC	CC
13209	Bn-scaff_19253_1-p152044	0.08	T/C	C04	15135734	TT	CC	CC	CC	CC	NC	CC	CC	TT	TT	CC	CC	CC	CC	CC	CC	TT	CC	TT	CC	CC	TT	CC	CC	TT	CC	CC	CC	NC	CC	CC	CC	CC	CC	TT	TT	TT	TT	CC	CC	CC	CC	CC	CC
13210	Bn-scaff_19253_1-p162003	0.12	A/G	C04	15146699	AA	GG	AA	AA	AA	NC	AA	AA	GG	GG	AA	AA	AA	AA	AA	AA	GG	AA	GG	AA	AA	GG	NC	AA	GG	AA	AA	AA	AA	AA	AA	AA	AA	AA	GG	GG	GG	GG	AA	AA	AA	AA	AA	AA
13211	Bn-scaff_19253_1-p162095	0.12	T/C	C04	15146791	TT	CC	TT	TT	TT	NC	TT	TT	CC	CC	TT	TT	TT	TT	TT	TT	CC	TT	CC	TT	TT	CC	NC	TT	CC	TT	TT	TT	TT	TT	TT	TT	TT	TT	CC	CC	CC	CC	TT	TT	TT	TT	TT	TT
13212	Bn-scaff_19253_1-p162234	0.09	T/C	C04	15146930	TT	CC	TT	TT	TT	NC	TT	TT	CC	CC	TT	TT	TT	TT	TT	TT	CC	TT	CC	TT	TT	CC	NC	TT	CC	TT	TT	TT	TT	TT	TT	TT	TT	TT	CC	CC	CC	CC	TT	TT	TT	TT	TT	TT
13213	Bn-scaff_19253_1-p162787	0.13	T/C	C04	15147583	TT	CC	CC	CC	CC	NC	CC	CC	TT	TT	CC	CC	CC	CC	CC	CC	TT	CC	TT	CC	CC	TT	NC	CC	TT	CC	CC	CC	CC	CC	CC	CC	CC	CC	TT	TT	TT	TT	CC	CC	CC	CC	CC	CC
13214	Bn-scaff_19253_1-p163080	0.11	T/G	C04	15147776	TT	GG	TT	TT	TT	NC	TT	TT	GG	GG	TT	TT	TT	TT	TT	TT	GG	TT	GG	TT	TT	GG	NC	TT	GG	TT	TT	TT	TT	TT	TT	TT	TT	TT	GG	GG	GG	GG	TT	TT	TT	TT	TT	TT
13215	Bn-scaff_19253_1-p163148	0.14	A/G	C04	15147944	AA	GG	AA	AA	AA	NC	AA	AA	GG	GG	AA	AA	AA	AA	AA	AA	GG	AA	GG	AA	AA	GG	NC	AA	GG	AA	AA	AA	AA	AA	AA	AA	AA	AA	GG	GG	GG	GG	AA	AA	AA	AA	AA	AA
13216	Bn-scaff_19253_1-p163252	0.14	A/G	C04	15148048	AA	GG	AA	AA	AA	NC	AA	AA	GG	GG	AA	AA	AA	AA	AA	AA	GG	AA	GG	AA	AA	GG	NC	AA	GG	AA	AA	AA	AA	AA	AA	AA	AA	AA	GG	GG	GG	GG	AA	AA	AA	AA	AA	AA
13217	Bn-scaff_19253_1-p163327	0.09	A/G	C04	15148123	AA	GG	AA	AA	AA	NC	AA	AA	GG	GG	AA	AA	AA	AA	AA	AA	GG	AA	GG	AA	AA	GG	NC	AA	GG	AA	AA	AA	AA	AA	AA	AA	AA	AA	GG	GG	GG	GG	AA	AA	AA	AA	AA	AA
13218	Bn-scaff_19253_1-p163433	0.14	A/G	C04	15148129	AA	GG	GG	GG	GG	NC	GG	GG	AA	AA	GG	GG	GG	GG	GG	GG	AA	GG	AA	GG	GG	AA	NC	GG	AA	GG	GG	GG	GG	GG	GG	GG	GG	GG	AA	AA	AA	AA	GG	GG	GG	GG	GG	GG
13219	Bn-scaff_19253_1-p170640	0.13	A/G	C04	15155565	AA	GG	AA	AA	AA	NC	AA	AA	GG	GG	AA	AA	AA	AA	AA	AA	GG	AA	GG	AA	AA	GG	NC	AA	GG	AA	AA	AA	AA	AA	AA	AA	AA	AA	GG	GG	GG	GG	AA	AA	AA	AA	GG	AA
13220	Bn-scaff_19253_1-p171249	0.08	T/C	C04	15156018	TT	CC	CC	CC	CC	NC	CC	CC	TT	TT	CC	CC	CC	CC	CC	CC	TT	CC	TT	CC	CC	TT	NC	CC	TT	CC	CC	CC	NC	CC	CC	CC	CC	CC	TT	TT	TT	TT	CC	CC	CC	CC	TT	CC
13221	Bn-scaff_19253_1-p180506	0.08	A/G	C04	15165384	AA	GG	AA	AA	AA	NC	AA	AA	GG	GG	AA	AA	AA	AA	AA	AA	GG	AA	GG	AA	AA	GG	NC	AA	GG	AA	AA	AA	NC	AA	AA	AA	AA	AA	GG	GG	GG	GG	AA	AA	AA	AA	GG	AA
13222	Bn-scaff_19253_1-p195659	0.12	A/G	C04	15179579	AA	GG	AA	AA	AA	NC	AA	AA	GG	GG	AA	AA	AA	AA	AA	AA	GG	AA	GG	AA	AA	GG	NC	AA	GG	AA	AA	AA	AA	AA	AA	AA	AA	AA	GG	GG	GG	GG	AA	AA	AA	AA	GG	AA
13223	Bn-scaff_19253_1-p200129	0.07	A/G	C04	15183962	AA	GG	GG	GG	GG	NC	GG	GG	AA	AA	GG	GG	GG	GG	GG	GG	AA	GG	AA	GG	GG	AA	GG	GG	AA	GG	GG	GG	GG	GG	GG	GG	GG	GG	AA	AA	AA	AA	GG	GG	GG	GG	AA	GG
13224	Bn-scaff_19253_1-p201970	0.09	A/G	C04	15185708	AA	GG	GG	GG	GG	NC	GG	GG	AA	AA	GG	GG	GG	GG	GG	GG	AA	GG	AA	GG	GG	AA	GG	GG	AA	GG	GG	GG	GG	GG	GG	GG	GG	GG	AA	AA	AA	AA	GG	GG	GG	GG	AA	GG
13225	Bn-scaff_19253_1-p223958	0.09	A/G	C04	15212683	AA	GG	GG	GG	GG	NC	GG	GG	AA	AA	GG	GG	GG	GG	GG	GG	AA	GG	AA	GG	GG	AA	NC	GG	AA	GG	GG	GG	GG	GG	GG	GG	GG	GG	AA	AA	AA	AA	GG	GG	GG	GG	AA	GG
13226	Bn-scaff_19253_1-p224938	0.1	T/C	C04	15213663	TT	CC	TT	TT	TT	CC	TT	TT	CC	CC	TT	TT	TT	TT	TT	TT	CC	TT	CC	TT	TT	CC	NC	NC	CC	TT	TT	TT	TT	NC	TT	TT	TT	TT	CC	CC	CC	CC	TT	TT	TT	TT	CC	TT
13227	Bn-scaff_19253_1-p225186	0.1	A/G	C04	15213911	AA	GG	AA	AA	AA	NC	AA	AA	GG	GG	AA	AA	AA	AA	AA	AA	GG	AA	GG	AA	AA	GG	NC	NC	GG	AA	AA	AA	AA	NC	AA	AA	AA	AA	GG	GG	GG	GG	AA	AA	AA	AA	GG	AA
13228	Bn-scaff_19253_1-p248879	0.08	T/G	C04	15255120	TT	GG	GG	GG	GG	NC	GG	GG	TT	TT	GG	GG	GG	GG	GG	GG	TT	GG	TT	GG	GG	TT	GG	GG	TT	GG	GG	GG	GG	GG	GG	GG	GG	GG	TT	TT	TT	TT	GG	GG	GG	GG	TT	GG
13229	Bn-scaff_19253_1-p257226	0.08	T/C	C04	15261914	TT	CC	CC	CC	CC	NC	CC	CC	TT	TT	CC	CC	CC	CC	CC	CC	TT	CC	TT	CC	CC	TT	CC	CC	TT	CC	CC	CC	NC	CC	CC	CC	CC	CC	TT	TT	TT	TT	CC	CC	CC	CC	TT	CC
13230	Bn-scaff_19253_1-p258817	0.07	A/G	C04	15263505	AA	GG	GG	GG	GG	NC	GG	GG	AA	AA	GG	GG	GG	GG	GG	GG	AA	GG	AA	GG	GG	AA	NC	GG	AA	GG	GG	GG	GG	GG	GG	GG	GG	GG	GG	NC	GG	AA	GG	GG	GG	GG	AA	GG
13231	Bn-scaff_19253_1-p258981	0.11	A/G	C04	15263669	AA	GG	AA	AA	AA	NC	AA	AA	GG	GG	AA	AA	AA	AA	AA	AA	GG	AA	GG	AA	AA	GG	NC	AA	GG	AA	AA	AA	AA	AA	AA	AA	AA	AA	GG	GG	GG	GG	AA	AA	AA	AA	GG	AA
13232	Bn-scaff_19253_1-p259205	0.1	T/C	C04	15263793	TT	CC	TT	TT	TT	NC	TT	TT	CC	CC	TT	TT	TT	TT	TT	TT	CC	TT	CC	TT	TT	CC	NC	TT	CC	TT	TT	TT	TT	TT	TT	TT	TT	TT	CC	CC	CC	CC	TT	TT	TT	TT	CC	TT
13233	Bn-scaff_19253_1-p266378	0.08	T/C	C04	15271046	TT	CC	CC	CC	CC	NC	CC	CC	TT	TT	CC	CC	CC	CC	CC	CC	TT	CC	TT	CC	CC	TT	CC	CC	TT	CC	CC	CC	CC	CC	CC	CC	CC	CC	TT	TT	TT	TT	CC	CC	CC	CC	TT	CC
13234	Bn-scaff_19253_1-p269230	0.12	A/G	C04	15274077	AA	GG	AA	AA	AA	NC	AA	AA	GG	GG	AA	AA	AA	AA	AA	AA	GG	AA	GG	AA	AA	GG	NC	AA	GG	AA	AA	AA	AA	AA	AA	AA	AA	AA	AA	NC	AA	GG	AA	AA	AA	AA	GG	AA
13235	Bn-scaff_19253_1-p277353	0.06	A/G	C04	15284230	AA	GG	GG	GG	GG	AA	GG	GG	AA	AA	GG	GG	GG	GG	GG	GG	AA	GG	AA	GG	GG	AA	GG	GG	AA	GG	GG	GG	GG	GG	GG	GG	GG	GG	GG	AA	NC	AA	GG	GG	GG	GG	AA	GG
13236	Bn-scaff_19253_1-p290631	0.08	A/G	C04	15297577	AA	GG	GG	GG	GG	NC	GG	GG	AA	AA	GG	GG	GG	GG	GG	GG	AA	GG	AA	GG	GG	AA	NC	GG	AA	GG	GG	GG	GG	GG	GG	GG	GG	GG	GG	NC	GG	AA	GG	GG	GG	GG	AA	GG
13237	Bn-scaff_19253_1-p291797	0.07	A/C	C04	15298738	AA	CC	CC	CC	CC	NC	CC	CC	AA	AA	CC	CC	CC	CC	CC	CC	AA	CC	AA	CC	CC	AA	CC	CC	AA	CC	CC	CC	CC	CC	CC	CC	CC	CC	CC	NC	CC	AA	CC	CC	CC	CC	AA	CC
13238	Bn-scaff_19253_1-p320446	0.08	T/C	C04	15329769	TT	CC	TT	TT	TT	NC	TT	TT	CC	CC	TT	TT	TT	TT	TT	TT	CC	TT	CC	TT	TT	CC	NC	TT	CC	TT	TT	TT	TT	TT	TT	TT	TT	TT	TT	CC	CC	CC	TT	TT	TT	TT	CC	TT
13239	Bn-scaff_19253_1-p333241	0.11	A/G	C04	15331787	AA	GG	AA	AA	AA	NC	AA	AA	GG	GG	AA	AA	AA	AA	AA	AA	GG	AA	GG	AA	AA	GG	NC	AA	GG	AA	AA	AA	AA	AA	AA	AA	AA	AA	AA	GG	GG	GG	AA	AA	AA	AA	GG	AA
13240	Bn-scaff_19253_1-p333655	0.09	T/G	C04	15332101	TT	GG	GG	GG	GG	NC	GG	GG	TT	TT	GG	GG	GG	GG	GG	GG	TT	GG	TT	GG	GG	TT	NC	GG	TT	GG	GG	GG	GG	GG	GG	GG	GG	GG	GG	NC	GG	TT	GG	GG	GG	GG	TT	GG
13241	Bn-scaff_19253_1-p334114	0.09	A/G	C04	15332660	AA	GG	GG	GG	GG	NC	GG	GG	AA	AA	GG	GG	GG	GG	GG	GG	AA	GG	AA	GG	GG	AA	NC	GG	AA	GG	GG	GG	GG	GG	GG	GG	GG	GG	GG	AA	AA	AA	GG	GG	GG	GG	AA	GG
13242	Bn-scaff_19253_1-p344161	0.1	T/C	C04	15341984	TT	CC	TT	TT	TT	NC	TT	TT	CC	CC	TT	TT	TT	TT	TT	TT	CC	TT	CC	TT	TT	CC	NC	TT	CC	TT	TT	TT	TT	TT	TT	TT	TT	TT	TT	NC	TT	CC	TT	TT	TT	TT	CC	TT
13243	Bn-scaff_19253_1-p344350	0.05	T/G	C04	15342075	TT	GG	GG	GG	GG	NC	GG	GG	TT	TT	GG	GG	GG	GG	GG	GG	TT	GG	TT	GG	GG	TT	GG	GG	TT	GG	GG	GG	GG	GG	GG	GG	GG	GG	GG	TT	TT	TT	GG	GG	GG	GG	TT	GG
13244	Bn-scaff_19253_1-p344295	0.09	A/C	C04	15342120	AA	CC	AA	AA	AA	NC	AA	AA	CC	CC	AA	AA	AA	AA	AA	AA	CC	AA	CC	AA	AA	CC	NC	AA	CC	AA	AA	AA	AA	AA	AA	AA	AA	AA	AA	CC	CC	CC	AA	AA	AA	AA	CC	AA
13245	Bn-scaff_19253_1-p365167	0.11	A/G	C04	15364758	AA	GG	AA	AA	AA	NC	AA	AA	GG	GG	AA	AA	AA	AA	AA	AA	AA	AA	GG	AA	AA	AA	AA	AA	AA	AA	AA	AA	AA	AA	AA	AA	AA	AA	AA	AA	AA	GG	AA	AA	AA	AA	GG	AA
13246	Bn-scaff_19253_1-p373204	0.11	T/C	C04	15372716	TT	CC	TT	TT	TT	NC	TT	TT	CC	CC	TT	TT	TT	TT	TT	TT	TT	TT	CC	TT	TT	TT	TT	TT	TT	TT	TT	TT	TT	TT	TT	TT	TT	TT	TT	NC	CC	CC	TT	TT	TT	TT	CC	TT
13247	Bn-scaff_19253_1-p373762	0.1	T/G	C04	15373368	TT	GG	TT	TT	TT	NC	TT	TT	GG	GG	TT	TT	TT	TT	TT	TT	TT	TT	GG	TT	TT	TT	TT	TT	TT	TT	TT	TT	TT	TT	TT	TT	TT	TT	TT	NC	GG	GG	TT	TT	TT	TT	GG	TT
13248	Bn-scaff_19253_1-p374704	0.11	T/G	C04	15374311	TT	GG	TT	TT	TT	NC	TT	TT	GG	GG	TT	TT	TT	TT	TT	TT	TT	TT	GG	TT	TT	TT	TT	TT	TT	TT	TT	TT	TT	TT	TT	TT	TT	TT	TT	NC	GG	GG	TT	TT	TT	TT	GG	TT
13249	Bn-scaff_19253_1-p387193	0.1	A/C	C04	15427232	AA	CC	AA	AA	AA	NC	AA	AA	CC	CC	AA	AA	AA	AA	AA	AA	AA	AA	CC	AA	AA	AA	AA	AA	AA	AA	AA	AA	NC	AA	AA	AA	AA	AA	AA	NC	CC	CC	AA	AA	AA	AA	CC	AA
13250	Bn-scaff_19253_1-p388707	0.1	T/G	C04	15428847	TT	GG	GG	GG	GG	NC	GG	GG	TT	TT	GG	GG	GG	GG	GG	GG	GG	GG	TT	GG	GG	GG	GG	GG	GG	GG	GG	GG	GG	GG	GG	GG	GG	GG	GG	NC	TT	TT	GG	GG	GG	GG	TT	GG
13251	Bn-scaff_19253_1-p389149	0.08	T/C	C04	15429289	TT	CC	TT	TT	TT	NC	TT	TT	CC	CC	TT	TT	TT	TT	TT	TT	TT	TT	CC	TT	TT	TT	TT	TT	TT	TT	TT	TT	NC	TT	TT	TT	TT	TT	TT	NC	CC	CC	TT	TT	TT	TT	CC	TT
13252	Bn-scaff_19253_1-p433423	0.14	T/C	C04	15519800	TT	CC	CC	CC	CC	NC	NC	CC	CC	CC	TT	CC	TT	CC	TT	TT	TT	CC	CC	CC	CC	TT	CC	CC	TT	CC	CC	CC	NC	CC	CC	CC	CC	CC	TT	TT	TT	CC	TT	TT	CC	CC	CC	TT
13253	Bn-scaff_19253_1-p434375	0.15	T/C	C04	15520855	TT	CC	CC	CC	CC	NC	NC	CC	CC	CC	TT	CC	TT	CC	TT	TT	TT	CC	CC	CC	CC	TT	CC	CC	TT	CC	CC	CC	CC	CC	CC	CC	CC	CC	TT	TT	TT	CC	TT	TT	CC	CC	CC	TT
13254	Bn-scaff_19253_1-p436498	0.12	T/G	C04	15523120	TT	GG	TT	TT	TT	NC	NC	TT	TT	TT	GG	TT	GG	TT	GG	GG	GG	TT	TT	TT	TT	GG	NC	TT	GG	TT	TT	TT	TT	TT	TT	TT	TT	TT	GG	GG	GG	TT	GG	GG	TT	TT	TT	GG
13255	Bn-scaff_19253_1-p462491	0.09	T/C	C04	15549403	TT	CC	CC	CC	CC	CC	NC	CC	CC	CC	TT	CC	TT	CC	TT	TT	TT	CC	CC	CC	CC	TT	CC	CC	TT	CC	CC	CC	CC	CC	CC	CC	CC	CC	TT	NC	CC	CC	TT	TT	CC	CC	CC	TT
13256	Bn-scaff_19253_1-p478032	0.11	T/C	C04	15562757	TT	CC	TT	TT	TT	NC	NC	TT	TT	TT	CC	TT	CC	TT	CC	CC	CC	TT	TT	TT	TT	CC	TT	TT	CC	TT	TT	TT	TT	TT	TT	TT	TT	TT	CC	NC	TT	TT	CC	CC	TT	TT	TT	CC
13257	Bn-scaff_19253_1-p490329	0.15	A/G	C04	15568553	AA	GG	GG	GG	GG	NC	NC	GG	GG	GG	AA	GG	AA	GG	AA	AA	AA	GG	GG	GG	GG	AA	NC	GG	AA	GG	GG	GG	GG	GG	GG	GG	GG	GG	AA	NC	GG	GG	AA	AA	GG	GG	GG	AA
13258	Bn-scaff_19253_1-p490594	0.16	T/C	C04	15568818	TT	CC	TT	TT	TT	NC	NC	TT	TT	TT	CC	TT	CC	TT	CC	CC	CC	TT	TT	TT	TT	CC	NC	TT	CC	TT	TT	TT	TT	TT	TT	TT	TT	TT	CC	CC	CC	TT	CC	CC	TT	TT	TT	CC
13259	Bn-scaff_19253_1-p490663	0.13	T/C	C04	15568887	TT	CC	TT	TT	TT	NC	NC	TT	TT	TT	CC	TT	CC	TT	CC	CC	CC	TT	TT	TT	TT	CC	NC	TT	CC	TT	TT	TT	NC	TT	TT	TT	TT	TT	CC	CC	CC	TT	CC	CC	TT	TT	TT	CC
13260	Bn-scaff_19253_1-p490955	0.15	T/C	C04	15569278	TT	CC	TT	TT	TT	NC	NC	TT	TT	TT	CC	TT	CC	TT	CC	CC	CC	TT	TT	TT	TT	CC	NC	TT	CC	TT	TT	TT	TT	TT	TT	TT	TT	TT	CC	CC	CC	TT	CC	CC	TT	TT	TT	CC
13261	Bn-scaff_19253_1-p491380	0.18	A/G	C04	15569603	AA	GG	GG	GG	GG	NC	NC	GG	GG	GG	AA	GG	AA	GG	AA	AA	AA	GG	GG	GG	GG	AA	NC	GG	AA	GG	GG	GG	NC	GG	GG	GG	GG	GG	AA	NC	GG	GG	AA	AA	GG	GG	GG	AA
13262	Bn-scaff_19253_1-p491418	0.17	A/G	C04	15569741	AA	GG	AA	AA	AA	NC	NC	AA	AA	AA	GG	AA	GG	AA	GG	GG	GG	AA	AA	AA	AA	GG	NC	AA	GG	AA	AA	AA	AA	AA	AA	AA	AA	AA	GG	GG	GG	AA	GG	GG	AA	AA	AA	GG
13263	Bn-scaff_19253_1-p502532	0.13	T/G	C04	15583585	TT	GG	GG	GG	GG	NC	NC	GG	GG	GG	TT	GG	TT	GG	TT	TT	TT	GG	GG	GG	GG	TT	NC	GG	TT	GG	GG	GG	GG	GG	GG	GG	GG	GG	TT	NC	GG	GG	TT	TT	GG	GG	GG	TT
13264	Bn-scaff_19253_1-p502560	0.13	A/G	C04	15583713	AA	GG	GG	GG	GG	NC	NC	GG	GG	GG	AA	GG	AA	GG	AA	AA	AA	GG	GG	GG	GG	AA	NC	GG	AA	GG	GG	GG	GG	GG	GG	GG	GG	GG	AA	AA	AA	GG	AA	AA	GG	GG	GG	AA
13265	Bn-scaff_19253_1-p508042	0.11	T/G	C04	15590057	TT	GG	TT	TT	TT	NC	NC	TT	TT	TT	GG	TT	GG	TT	GG	GG	GG	TT	TT	TT	TT	GG	NC	TT	GG	TT	TT	TT	NC	TT	TT	TT	TT	TT	GG	GG	GG	TT	GG	GG	TT	TT	TT	GG
13266	Bn-scaff_19253_1-p509022	0.15	A/G	C04	15591006	AA	GG	AA	AA	AA	NC	NC	AA	AA	AA	GG	AA	GG	AA	GG	GG	GG	AA	AA	AA	AA	GG	NC	AA	GG	AA	AA	AA	AA	AA	AA	AA	AA	AA	GG	GG	GG	AA	GG	GG	AA	AA	AA	GG
13267	Bn-scaff_19253_1-p512688	0.13	T/G	C04	15594580	TT	GG	TT	TT	TT	NC	NC	TT	TT	TT	GG	TT	GG	TT	GG	GG	GG	TT	TT	TT	TT	GG	NC	TT	GG	TT	TT	TT	TT	TT	TT	TT	TT	TT	GG	GG	GG	TT	GG	GG	TT	TT	TT	GG
13268	Bn-scaff_19253_1-p513100	0.15	T/C	C04	15594991	TT	CC	TT	TT	TT	NC	NC	TT	TT	TT	CC	TT	CC	TT	CC	CC	CC	TT	TT	TT	TT	CC	NC	TT	CC	TT	TT	TT	TT	TT	TT	TT	TT	TT	CC	NC	TT	TT	CC	CC	TT	TT	TT	CC
13269	Bn-scaff_19253_1-p513020	0.13	T/C	C04	15595011	TT	CC	CC	CC	CC	NC	NC	CC	CC	CC	TT	CC	TT	CC	TT	TT	TT	CC	CC	CC	CC	TT	CC	CC	TT	CC	CC	CC	CC	CC	CC	CC	CC	CC	TT	TT	TT	CC	TT	TT	CC	CC	CC	TT
13270	Bn-scaff_19253_1-p513378	0.15	T/G	C04	15595268	TT	GG	GG	GG	GG	NC	NC	GG	GG	GG	TT	GG	TT	GG	TT	TT	TT	GG	GG	GG	GG	TT	NC	GG	TT	GG	GG	GG	GG	GG	GG	GG	GG	GG	TT	NC	GG	GG	TT	TT	GG	GG	GG	TT
13271	Bn-scaff_19253_1-p513784	0.15	T/C	C04	15595774	TT	CC	CC	CC	CC	NC	NC	CC	CC	CC	TT	CC	TT	CC	TT	TT	TT	CC	CC	CC	CC	TT	NC	CC	TT	CC	CC	CC	CC	CC	CC	CC	CC	CC	TT	TT	TT	CC	TT	TT	CC	CC	CC	TT
13272	Bn-scaff_19253_1-p514045	0.11	T/G	C04	15595935	TT	GG	GG	GG	GG	NC	NC	GG	GG	GG	TT	GG	TT	GG	TT	TT	TT	GG	GG	GG	GG	TT	GG	GG	TT	GG	GG	GG	NC	GG	GG	GG	GG	GG	TT	TT	TT	GG	TT	TT	GG	GG	GG	TT
13273	Bn-scaff_19253_1-p514050	0.16	T/C	C04	15596040	TT	CC	CC	CC	CC	NC	NC	CC	CC	CC	TT	CC	TT	CC	TT	TT	TT	CC	CC	CC	CC	TT	NC	CC	TT	CC	CC	CC	CC	CC	CC	CC	CC	CC	TT	TT	TT	CC	TT	TT	CC	CC	CC	TT
13274	Bn-scaff_19253_1-p514550	0.14	T/G	C04	15596442	TT	GG	GG	GG	GG	NC	NC	GG	GG	GG	TT	GG	TT	GG	TT	TT	TT	GG	GG	GG	GG	TT	NC	GG	TT	GG	GG	GG	NC	GG	GG	GG	GG	GG	TT	NC	GG	GG	TT	TT	GG	GG	GG	TT
13275	Bn-scaff_19253_1-p515040	0.13	A/C	C04	15597032	AA	CC	CC	CC	CC	NC	NC	CC	CC	CC	AA	CC	AA	CC	AA	AA	AA	CC	CC	CC	CC	AA	CC	CC	AA	CC	CC	CC	CC	CC	CC	CC	CC	CC	AA	AA	AA	CC	AA	AA	CC	CC	CC	AA
13276	Bn-scaff_19253_1-p516729	0.19	A/G	C04	15598721	AA	GG	GG	GG	GG	NC	NC	GG	GG	GG	AA	GG	AA	GG	AA	AA	AA	GG	GG	GG	GG	AA	NC	GG	AA	GG	GG	GG	GG	GG	GG	GG	GG	GG	AA	NC	GG	GG	AA	AA	GG	GG	GG	AA
13277	Bn-scaff_19253_1-p522875	0.19	A/G	C04	15605247	AA	GG	AA	AA	AA	NC	NC	AA	AA	NC	GG	AA	GG	AA	GG	GG	GG	AA	AA	AA	AA	GG	NC	AA	GG	AA	AA	AA	AA	AA	AA	AA	AA	AA	GG	GG	GG	NC	GG	GG	AA	AA	NC	GG
13278	Bn-scaff_19253_1-p524372	0.13	A/C	C04	15606744	AA	CC	AA	AA	AA	NC	NC	AA	AA	AA	CC	AA	CC	AA	CC	CC	CC	AA	AA	AA	AA	CC	NC	AA	CC	AA	AA	AA	AA	AA	AA	AA	AA	AA	CC	CC	CC	AA	CC	CC	AA	AA	AA	CC
13279	Bn-scaff_19253_1-p524524	0.13	A/C	C04	15606995	AA	CC	CC	CC	CC	NC	NC	CC	CC	CC	AA	CC	AA	CC	AA	AA	AA	CC	CC	CC	CC	AA	CC	CC	AA	CC	CC	CC	NC	CC	CC	CC	CC	CC	AA	NC	CC	CC	AA	AA	CC	CC	CC	AA
13280	Bn-scaff_19253_1-p524809	0.13	T/G	C04	15607220	TT	GG	GG	GG	GG	NC	NC	GG	GG	GG	TT	GG	TT	GG	TT	TT	TT	GG	GG	GG	GG	TT	GG	GG	TT	GG	GG	GG	GG	GG	GG	GG	GG	GG	TT	NC	GG	GG	TT	TT	GG	GG	GG	TT
13281	Bn-scaff_19253_1-p524896	0.12	A/G	C04	15607307	AA	GG	AA	AA	AA	NC	NC	AA	AA	AA	GG	AA	GG	AA	GG	GG	GG	AA	AA	AA	AA	GG	NC	AA	GG	AA	AA	AA	AA	AA	AA	AA	AA	AA	GG	NC	AA	AA	GG	GG	AA	AA	AA	GG
13282	Bn-scaff_19253_1-p525969	0.11	A/C	C04	15608480	AA	CC	CC	CC	CC	NC	NC	CC	CC	CC	AA	CC	AA	CC	AA	AA	AA	CC	CC	CC	CC	AA	CC	CC	AA	CC	CC	CC	NC	CC	CC	CC	CC	CC	AA	AA	AA	CC	AA	AA	CC	CC	CC	AA
13283	Bn-scaff_19253_1-p526277	0.12	T/C	C04	15608688	TT	CC	TT	TT	TT	NC	NC	TT	TT	TT	CC	TT	CC	TT	CC	CC	CC	TT	TT	TT	TT	CC	NC	TT	CC	TT	TT	TT	TT	TT	TT	TT	TT	TT	CC	CC	CC	TT	CC	CC	TT	TT	TT	CC
13284	Bn-scaff_19253_1-p526285	0.16	A/G	C04	15608796	AA	GG	AA	AA	AA	NC	NC	AA	AA	AA	GG	AA	GG	AA	GG	GG	GG	AA	AA	AA	AA	GG	NC	AA	GG	AA	AA	AA	AA	AA	AA	AA	AA	AA	GG	GG	GG	AA	GG	GG	AA	AA	AA	GG
13285	Bn-scaff_19253_1-p531806	0.13	T/C	C04	15616919	TT	CC	CC	CC	CC	NC	NC	CC	CC	CC	TT	CC	TT	CC	TT	TT	TT	CC	CC	CC	CC	TT	CC	CC	TT	CC	CC	CC	NC	CC	CC	CC	CC	CC	TT	TT	TT	CC	TT	TT	CC	CC	CC	TT
13286	Bn-scaff_19253_1-p531831	0.16	T/C	C04	15617044	TT	CC	CC	CC	CC	NC	NC	CC	CC	CC	TT	CC	TT	CC	TT	TT	TT	CC	CC	CC	CC	TT	NC	CC	TT	CC	CC	CC	CC	CC	CC	CC	CC	CC	TT	TT	TT	CC	TT	TT	CC	CC	CC	TT
13287	Bn-scaff_19253_1-p532208	0.13	A/G	C04	15617320	AA	GG	GG	GG	GG	NC	NC	GG	GG	GG	AA	GG	AA	GG	AA	AA	AA	GG	GG	GG	GG	AA	GG	GG	AA	GG	GG	GG	GG	GG	GG	GG	GG	GG	AA	AA	AA	GG	AA	AA	GG	GG	GG	AA
13288	Bn-scaff_19253_1-p533287	0.1	T/C	C04	15617611	TT	CC	CC	CC	CC	NC	NC	CC	CC	CC	TT	CC	TT	CC	TT	TT	TT	CC	CC	CC	CC	TT	CC	CC	TT	CC	CC	CC	CC	CC	CC	CC	CC	CC	TT	TT	TT	CC	TT	TT	CC	CC	CC	TT
13289	Bn-scaff_19253_1-p533545	0.13	A/G	C04	15617969	AA	GG	GG	GG	GG	NC	NC	GG	GG	GG	AA	GG	AA	GG	AA	AA	AA	GG	GG	GG	GG	AA	GG	GG	AA	GG	GG	GG	GG	GG	GG	GG	GG	GG	AA	AA	AA	GG	AA	AA	GG	GG	GG	AA
13290	Bn-scaff_19253_1-p535009	0.13	T/C	C04	15619181	TT	CC	CC	CC	CC	NC	NC	CC	CC	CC	TT	CC	TT	CC	TT	TT	TT	CC	CC	CC	CC	TT	CC	CC	TT	CC	CC	CC	NC	CC	CC	CC	CC	CC	TT	NC	CC	CC	TT	TT	CC	CC	CC	TT
13291	Bn-scaff_19253_1-p542639	0.16	A/C	C04	15628823	AA	CC	AA	AA	AA	NC	NC	AA	AA	CC	CC	AA	CC	AA	CC	CC	CC	AA	AA	AA	AA	CC	NC	AA	CC	AA	AA	AA	AA	AA	AA	AA	AA	AA	CC	NC	AA	AA	CC	CC	AA	AA	AA	CC
13292	Bn-scaff_19253_1-p542704	0.16	A/G	C04	15628888	AA	GG	GG	GG	GG	NC	NC	GG	GG	AA	AA	GG	AA	GG	AA	AA	AA	GG	GG	GG	GG	AA	NC	GG	AA	GG	GG	GG	GG	GG	GG	GG	GG	GG	AA	NC	GG	GG	AA	AA	GG	GG	GG	AA
13293	Bn-scaff_19253_1-p543013	0.15	T/C	C04	15629299	TT	CC	CC	CC	CC	NC	NC	CC	CC	TT	TT	CC	TT	CC	TT	TT	TT	CC	CC	CC	CC	TT	CC	CC	TT	CC	CC	CC	CC	CC	CC	CC	CC	CC	TT	NC	CC	CC	TT	TT	CC	CC	CC	TT
13294	Bn-scaff_19253_1-p543159	0.16	A/G	C04	15629445	AA	GG	GG	GG	GG	NC	NC	GG	GG	AA	AA	GG	AA	GG	AA	AA	AA	GG	GG	GG	GG	AA	NC	GG	AA	GG	GG	GG	NC	GG	GG	GG	GG	GG	AA	NC	GG	GG	AA	AA	GG	GG	GG	AA
13295	Bn-scaff_19253_1-p555515	0.13	T/C	C04	15636372	TT	CC	TT	TT	TT	NC	NC	TT	TT	CC	CC	TT	CC	TT	CC	CC	CC	TT	TT	TT	TT	CC	TT	TT	CC	TT	TT	TT	TT	TT	TT	TT	TT	TT	CC	CC	NC	TT	CC	CC	TT	TT	TT	CC
13296	Bn-scaff_19253_1-p556898	0.16	A/G	C04	15637656	AA	GG	AA	AA	AA	NC	NC	AA	AA	GG	GG	AA	GG	AA	GG	GG	GG	AA	AA	AA	AA	GG	NC	AA	GG	AA	AA	AA	AA	AA	AA	AA	AA	AA	GG	GG	GG	AA	GG	GG	AA	AA	AA	GG
13297	Bn-scaff_19253_1-p558238	0.07	A/C	C04	15639096	AA	CC	AA	AA	AA	NC	NC	AA	AA	CC	NC	AA	NC	AA	CC	CC	CC	AA	AA	AA	AA	CC	AA	AA	CC	AA	AA	AA	AA	AA	AA	AA	AA	AA	CC	CC	NC	AA	CC	CC	AA	AA	AA	CC
13298	Bn-scaff_19253_1-p559851	0.15	T/C	C04	15640582	TT	CC	CC	CC	CC	NC	NC	CC	CC	TT	TT	CC	TT	CC	TT	TT	TT	CC	CC	CC	CC	TT	NC	CC	TT	CC	CC	CC	CC	CC	CC	CC	CC	CC	TT	TT	TT	CC	TT	TT	CC	CC	CC	TT
13299	Bn-scaff_19253_1-p560044	0.15	A/C	C04	15640875	AA	CC	CC	CC	CC	NC	NC	CC	CC	AA	AA	CC	AA	CC	AA	AA	AA	CC	CC	CC	CC	AA	NC	CC	AA	CC	CC	CC	CC	CC	CC	CC	CC	CC	AA	AA	AA	CC	AA	AA	CC	CC	CC	AA
13300	Bn-scaff_19253_1-p560484	0.15	T/G	C04	15641315	TT	GG	TT	TT	TT	NC	NC	TT	TT	GG	GG	TT	GG	TT	GG	GG	GG	TT	TT	TT	TT	GG	NC	TT	GG	TT	TT	TT	TT	TT	TT	TT	TT	TT	GG	GG	GG	TT	GG	GG	TT	TT	TT	GG
13301	Bn-scaff_19253_1-p561362	0.16	T/C	C04	15642193	TT	CC	CC	CC	CC	NC	NC	CC	CC	TT	TT	CC	TT	CC	TT	TT	TT	CC	CC	CC	CC	TT	NC	CC	TT	CC	CC	CC	CC	CC	CC	CC	CC	CC	TT	TT	TT	CC	TT	TT	CC	CC	CC	TT
13302	Bn-scaff_19253_1-p561416	0.14	T/C	C04	15642247	TT	CC	CC	CC	CC	NC	NC	CC	CC	TT	TT	CC	TT	CC	TT	TT	TT	CC	CC	CC	CC	TT	CC	CC	TT	CC	CC	CC	NC	CC	CC	CC	CC	CC	TT	TT	NC	CC	TT	TT	CC	CC	CC	TT
13303	Bn-scaff_19253_1-p562157	0.14	A/C	C04	15642888	AA	CC	AA	AA	AA	NC	NC	AA	AA	CC	CC	AA	CC	AA	CC	CC	CC	AA	AA	AA	AA	CC	NC	AA	CC	AA	AA	AA	NC	AA	AA	AA	AA	AA	CC	CC	CC	AA	CC	CC	AA	AA	AA	CC
13304	Bn-scaff_19253_1-p562926	0.15	A/G	C04	15643657	AA	GG	AA	AA	AA	NC	NC	AA	AA	GG	GG	AA	GG	AA	GG	GG	GG	AA	AA	AA	AA	GG	NC	AA	GG	AA	AA	AA	AA	AA	AA	AA	AA	AA	GG	GG	GG	AA	GG	GG	AA	AA	AA	GG
13305	Bn-scaff_19253_1-p564266	0.16	T/C	C04	15645096	TT	CC	TT	TT	TT	NC	NC	TT	TT	CC	CC	TT	CC	TT	CC	CC	CC	TT	TT	TT	TT	CC	NC	TT	CC	TT	TT	TT	TT	TT	TT	TT	TT	TT	CC	CC	CC	TT	CC	CC	TT	TT	TT	CC
13306	Bn-scaff_19253_1-p564733	0.16	A/G	C04	15645464	AA	GG	AA	AA	AA	NC	NC	AA	AA	GG	GG	AA	GG	AA	GG	GG	GG	AA	AA	AA	AA	GG	NC	AA	GG	AA	AA	AA	AA	AA	AA	AA	AA	AA	GG	GG	GG	AA	GG	GG	AA	AA	AA	GG
13307	Bn-scaff_19253_1-p565597	0.17	T/C	C04	15646328	TT	CC	CC	CC	CC	NC	NC	CC	CC	TT	TT	CC	TT	CC	TT	TT	TT	CC	CC	CC	CC	TT	NC	CC	TT	CC	CC	CC	CC	CC	CC	CC	CC	CC	TT	NC	CC	CC	TT	TT	CC	CC	CC	TT
13308	Bn-scaff_19253_1-p565506	0.17	T/G	C04	15646337	TT	GG	TT	TT	TT	NC	NC	TT	TT	GG	GG	TT	GG	TT	GG	GG	GG	TT	TT	TT	TT	GG	NC	TT	GG	TT	TT	TT	TT	TT	TT	TT	TT	TT	GG	GG	GG	TT	GG	GG	TT	TT	TT	GG
13309	Bn-scaff_19253_1-p566218	0.12	A/C	C04	15646951	AA	CC	CC	CC	CC	NC	NC	CC	CC	AA	AA	CC	AA	CC	AA	AA	AA	CC	CC	CC	CC	AA	CC	CC	AA	CC	CC	CC	CC	CC	CC	CC	CC	CC	AA	AA	AA	CC	AA	AA	CC	CC	CC	AA
13310	Bn-scaff_19253_1-p566160	0.11	T/G	C04	15646993	TT	GG	GG	GG	GG	NC	NC	GG	GG	TT	TT	GG	TT	GG	TT	TT	TT	GG	GG	GG	GG	TT	NC	GG	TT	GG	GG	GG	NC	GG	GG	GG	GG	GG	TT	NC	GG	GG	TT	TT	GG	GG	GG	TT
13311	Bn-scaff_19253_1-p567175	0.13	A/G	C04	15647995	AA	GG	AA	AA	AA	NC	NC	AA	AA	GG	GG	AA	GG	AA	GG	GG	GG	AA	AA	AA	AA	GG	NC	AA	GG	AA	AA	AA	AA	AA	AA	AA	AA	AA	GG	NC	AA	AA	GG	GG	AA	AA	AA	GG
13312	Bn-scaff_19253_1-p567237	0.14	T/C	C04	15648057	TT	CC	CC	CC	CC	NC	NC	CC	CC	TT	TT	CC	TT	CC	TT	TT	TT	CC	CC	CC	CC	TT	CC	CC	TT	CC	CC	CC	CC	CC	CC	CC	CC	CC	TT	TT	TT	CC	TT	TT	CC	CC	CC	TT
13313	Bn-scaff_19253_1-p567492	0.16	A/G	C04	15648212	AA	GG	GG	GG	GG	NC	NC	GG	GG	AA	AA	GG	AA	GG	AA	AA	AA	GG	GG	GG	GG	AA	NC	GG	AA	GG	GG	GG	GG	GG	GG	GG	GG	GG	AA	NC	GG	GG	AA	AA	GG	GG	GG	AA
13314	Bn-scaff_19253_1-p567494	0.14	A/C	C04	15648314	AA	CC	AA	AA	AA	NC	NC	AA	AA	CC	CC	AA	CC	AA	CC	CC	CC	AA	AA	AA	AA	CC	NC	AA	CC	AA	AA	AA	AA	AA	AA	AA	AA	AA	CC	CC	CC	AA	CC	CC	AA	AA	AA	CC
13315	Bn-scaff_19253_1-p573788	0.14	A/G	C04	15655652	AA	GG	GG	GG	GG	NC	NC	GG	GG	AA	AA	GG	AA	GG	AA	AA	AA	GG	GG	GG	GG	AA	NC	GG	AA	GG	GG	GG	GG	GG	GG	GG	GG	GG	AA	AA	AA	GG	AA	AA	GG	GG	GG	AA
13316	Bn-scaff_19253_1-p574363	0.15	A/G	C04	15656327	AA	GG	AA	AA	AA	NC	NC	AA	AA	GG	GG	AA	GG	AA	GG	GG	GG	AA	AA	AA	AA	GG	NC	AA	GG	AA	AA	AA	AA	AA	AA	AA	AA	AA	GG	GG	GG	AA	GG	GG	AA	AA	AA	GG
13317	Bn-scaff_19253_1-p574611	0.17	A/C	C04	15656475	AA	CC	CC	CC	CC	NC	NC	CC	CC	AA	AA	CC	AA	CC	AA	AA	AA	CC	CC	CC	CC	AA	NC	CC	AA	CC	CC	CC	CC	CC	CC	CC	CC	CC	AA	NC	CC	CC	AA	AA	CC	CC	CC	AA
13318	Bn-scaff_19253_1-p583540	0.15	A/C	C04	15665419	AA	CC	AA	AA	AA	NC	NC	AA	AA	CC	CC	AA	CC	AA	CC	CC	CC	AA	AA	AA	AA	CC	NC	AA	CC	AA	AA	AA	AA	AA	AA	AA	AA	AA	CC	CC	CC	AA	CC	CC	AA	AA	AA	CC
13319	Bn-scaff_19253_1-p586366	0.14	A/G	C04	15668210	AA	GG	GG	GG	GG	NC	NC	GG	GG	AA	AA	GG	AA	GG	AA	AA	AA	GG	GG	GG	GG	AA	GG	GG	AA	GG	GG	GG	GG	GG	GG	GG	GG	GG	AA	AA	AA	GG	AA	AA	GG	GG	GG	AA
13320	Bn-scaff_19253_1-p587143	0.14	T/C	C04	15669085	TT	CC	CC	CC	CC	NC	NC	CC	CC	TT	TT	CC	TT	CC	TT	TT	TT	CC	CC	CC	CC	TT	CC	CC	TT	CC	CC	CC	CC	CC	CC	CC	CC	CC	TT	TT	TT	CC	TT	TT	CC	CC	CC	TT
13321	Bn-scaff_19253_1-p593982	0.12	A/G	C04	15674711	AA	GG	GG	GG	GG	NC	NC	GG	GG	AA	AA	GG	AA	GG	AA	AA	AA	GG	GG	GG	GG	AA	GG	GG	AA	GG	GG	GG	GG	GG	GG	GG	GG	GG	AA	AA	AA	GG	AA	AA	GG	GG	GG	AA
13322	Bn-scaff_19253_1-p594187	0.15	A/G	C04	15674916	AA	GG	AA	AA	AA	NC	NC	AA	AA	GG	GG	AA	GG	AA	GG	GG	GG	AA	AA	AA	AA	GG	NC	AA	GG	AA	AA	AA	AA	AA	AA	AA	AA	AA	GG	GG	GG	AA	GG	GG	AA	AA	AA	GG
13323	Bn-scaff_19253_1-p594360	0.16	A/G	C04	15674989	AA	GG	AA	AA	AA	NC	NC	AA	AA	GG	GG	AA	GG	AA	GG	GG	GG	AA	AA	AA	AA	GG	NC	AA	GG	AA	AA	AA	AA	AA	AA	AA	AA	AA	GG	NC	AA	AA	GG	GG	AA	AA	AA	GG
13324	Bn-scaff_19253_1-p597893	0.19	T/G	C04	15678523	TT	GG	GG	GG	GG	NC	NC	GG	GG	TT	TT	GG	TT	GG	TT	TT	TT	GG	GG	GG	GG	TT	NC	GG	TT	GG	GG	GG	GG	GG	GG	GG	GG	GG	TT	NC	GG	GG	TT	TT	GG	GG	GG	TT
13325	Bn-scaff_19253_1-p599480	0.13	T/C	C04	15680111	TT	CC	TT	TT	TT	NC	NC	TT	TT	CC	CC	TT	CC	TT	CC	CC	CC	TT	TT	TT	TT	CC	NC	TT	CC	TT	TT	TT	TT	TT	TT	TT	TT	TT	CC	CC	CC	TT	CC	CC	TT	TT	TT	CC
13326	Bn-scaff_19253_1-p600747	0.13	T/C	C04	15681477	TT	CC	CC	CC	CC	NC	NC	CC	CC	TT	TT	CC	TT	CC	TT	TT	TT	CC	CC	CC	CC	TT	NC	CC	TT	CC	CC	CC	CC	CC	CC	CC	CC	CC	TT	NC	CC	CC	TT	TT	CC	CC	CC	TT
13327	Bn-scaff_19253_1-p601238	0.12	A/C	C04	15681868	AA	CC	CC	CC	CC	NC	NC	CC	CC	AA	AA	CC	AA	CC	AA	AA	AA	CC	CC	CC	CC	AA	NC	CC	AA	CC	CC	CC	NC	CC	CC	CC	CC	CC	AA	NC	CC	CC	AA	AA	CC	CC	CC	AA
13328	Bn-scaff_19253_1-p601140	0.16	T/C	C04	15681870	TT	CC	CC	CC	CC	NC	NC	CC	CC	TT	TT	CC	TT	CC	TT	TT	TT	CC	CC	CC	CC	TT	NC	CC	TT	CC	CC	CC	CC	CC	CC	CC	CC	CC	TT	TT	TT	CC	TT	TT	CC	CC	CC	TT
13329	Bn-scaff_19253_1-p611015	0.12	T/G	C04	15692381	TT	GG	GG	GG	GG	NC	NC	GG	GG	TT	TT	GG	TT	GG	TT	TT	TT	GG	GG	GG	GG	TT	GG	GG	TT	GG	GG	GG	NC	GG	GG	GG	GG	GG	TT	TT	TT	GG	TT	TT	GG	GG	GG	TT
13330	Bn-scaff_19253_1-p630125	0.12	A/G	C04	15712483	AA	GG	AA	AA	AA	NC	NC	AA	AA	GG	GG	AA	GG	AA	GG	GG	GG	AA	AA	AA	AA	GG	NC	AA	GG	AA	AA	AA	AA	AA	AA	AA	AA	AA	GG	GG	GG	AA	GG	GG	AA	AA	AA	GG
13331	Bn-scaff_19253_1-p630356	0.11	T/C	C04	15712814	TT	CC	CC	CC	CC	NC	NC	CC	CC	TT	TT	CC	TT	CC	TT	TT	TT	CC	CC	CC	CC	TT	CC	CC	TT	CC	CC	CC	NC	CC	CC	CC	CC	CC	TT	TT	TT	CC	TT	TT	CC	CC	CC	TT
13332	Bn-scaff_19253_1-p630622	0.13	A/G	C04	15713080	AA	GG	GG	GG	GG	NC	NC	GG	GG	AA	AA	GG	AA	GG	AA	AA	AA	GG	GG	GG	GG	AA	GG	GG	AA	GG	GG	GG	NC	GG	GG	GG	GG	GG	AA	AA	AA	GG	AA	AA	GG	GG	GG	AA
13333	Bn-scaff_16511_1-p1500246	0.11	T/G	C04	15783584	TT	GG	TT	TT	TT	NC	NC	TT	TT	GG	GG	TT	GG	TT	GG	GG	GG	TT	TT	TT	TT	GG	NC	TT	GG	TT	TT	TT	TT	TT	TT	TT	TT	TT	GG	GG	GG	TT	GG	GG	TT	TT	TT	GG
13334	Bn-scaff_16511_1-p1500112	0.13	A/C	C04	15783618	AA	CC	CC	CC	CC	NC	NC	CC	CC	AA	AA	CC	AA	CC	AA	AA	AA	CC	CC	CC	CC	AA	NC	CC	AA	CC	CC	CC	CC	CC	CC	CC	CC	CC	AA	NC	CC	CC	AA	AA	CC	CC	CC	AA
13335	Bn-scaff_16511_1-p1495707	0.12	T/C	C04	15788035	TT	CC	CC	CC	CC	NC	NC	CC	CC	TT	TT	CC	TT	CC	TT	TT	TT	CC	CC	CC	CC	TT	CC	CC	TT	CC	CC	CC	NC	CC	CC	CC	CC	CC	TT	NC	CC	CC	TT	TT	CC	CC	CC	TT
13336	Bn-scaff_16511_1-p1495515	0.14	T/G	C04	15788227	TT	GG	TT	TT	TT	NC	NC	TT	TT	GG	GG	TT	GG	TT	GG	GG	GG	TT	TT	TT	TT	GG	NC	TT	GG	TT	TT	TT	TT	TT	TT	TT	TT	TT	GG	GG	GG	TT	GG	GG	TT	TT	TT	GG
13337	Bn-scaff_16511_1-p1482495	0.15	T/C	C04	15801500	TT	CC	CC	CC	CC	NC	NC	CC	CC	TT	TT	CC	TT	CC	TT	TT	TT	CC	CC	CC	CC	TT	CC	CC	TT	CC	CC	CC	CC	CC	CC	CC	CC	CC	TT	NC	CC	CC	TT	TT	CC	CC	CC	TT
13338	Bn-scaff_16511_1-p1482292	0.1	T/G	C04	15801803	TT	GG	TT	TT	TT	NC	NC	TT	TT	GG	GG	TT	GG	TT	GG	GG	GG	TT	TT	TT	TT	GG	NC	TT	GG	TT	TT	TT	TT	TT	TT	TT	TT	TT	GG	GG	GG	TT	GG	GG	TT	TT	TT	GG
13339	Bn-scaff_16511_1-p1481186	0.14	T/C	C04	15802821	TT	CC	CC	CC	CC	NC	NC	CC	CC	TT	TT	CC	TT	CC	TT	TT	TT	CC	CC	CC	CC	TT	NC	CC	TT	CC	CC	CC	CC	CC	CC	CC	CC	CC	TT	NC	CC	CC	TT	TT	CC	CC	CC	TT
13340	Bn-scaff_16511_1-p1479844	0.12	T/G	C04	15804263	TT	GG	GG	GG	GG	NC	NC	GG	GG	TT	TT	GG	TT	GG	TT	TT	TT	GG	GG	GG	GG	TT	GG	GG	TT	GG	GG	GG	GG	GG	GG	GG	GG	GG	TT	NC	GG	GG	TT	TT	GG	GG	GG	TT
13341	Bn-scaff_16511_1-p1425857	0.16	A/G	C04	15834346	AA	GG	AA	AA	AA	NC	NC	AA	AA	GG	GG	AA	GG	AA	GG	GG	GG	AA	AA	AA	AA	GG	NC	AA	GG	AA	AA	AA	AA	AA	AA	AA	AA	AA	GG	NC	AA	AA	GG	GG	AA	AA	AA	GG
13342	Bn-scaff_16511_1-p1425460	0.17	T/C	C04	15834743	TT	CC	TT	TT	TT	NC	NC	TT	TT	CC	CC	TT	CC	TT	CC	CC	CC	TT	TT	TT	TT	CC	NC	TT	CC	TT	TT	TT	TT	TT	TT	TT	TT	TT	CC	NC	TT	TT	CC	CC	TT	TT	TT	CC
13343	Bn-scaff_16511_1-p1411308	0.13	T/C	C04	15849261	TT	CC	TT	TT	TT	NC	NC	TT	TT	CC	CC	TT	CC	TT	CC	CC	CC	TT	TT	TT	TT	CC	NC	TT	CC	TT	TT	TT	TT	TT	TT	TT	TT	TT	CC	CC	NC	TT	CC	CC	TT	TT	TT	CC
13344	Bn-scaff_16511_1-p1410100	0.17	A/G	C04	15850469	AA	GG	GG	GG	GG	NC	NC	GG	GG	AA	AA	GG	AA	GG	AA	AA	AA	GG	GG	GG	GG	AA	NC	GG	AA	GG	GG	GG	GG	GG	GG	GG	GG	GG	AA	AA	NC	GG	AA	AA	GG	GG	GG	AA
13345	Bn-scaff_16511_1-p1410052	0.14	T/G	C04	15850617	TT	GG	GG	GG	GG	NC	NC	GG	GG	TT	TT	GG	TT	GG	TT	TT	TT	GG	GG	GG	GG	TT	GG	GG	TT	GG	GG	GG	NC	GG	GG	GG	GG	GG	TT	NC	GG	GG	TT	TT	GG	GG	GG	TT
13346	Bn-scaff_16511_1-p1408941	0.16	A/G	C04	15851628	AA	GG	AA	AA	AA	NC	NC	AA	AA	GG	GG	AA	GG	AA	GG	GG	GG	AA	AA	AA	AA	GG	NC	AA	GG	AA	AA	AA	AA	AA	AA	AA	AA	AA	GG	NC	AA	AA	GG	GG	AA	AA	AA	GG
13347	Bn-scaff_16511_1-p1406725	0.15	A/G	C04	15853838	AA	GG	GG	GG	GG	NC	NC	GG	GG	AA	AA	GG	AA	GG	AA	AA	AA	GG	GG	GG	GG	AA	GG	GG	AA	GG	GG	GG	NC	GG	GG	GG	GG	GG	AA	NC	GG	GG	AA	AA	GG	GG	GG	AA
13348	Bn-scaff_16511_1-p1406301	0.13	T/G	C04	15854362	TT	GG	TT	TT	TT	NC	NC	TT	TT	GG	GG	TT	GG	TT	GG	GG	GG	TT	TT	TT	TT	GG	NC	TT	GG	TT	TT	TT	TT	TT	TT	TT	TT	TT	GG	NC	TT	TT	GG	GG	TT	TT	TT	GG
13349	Bn-scaff_16511_1-p1406018	0.15	A/G	C04	15854545	AA	GG	GG	GG	GG	NC	NC	GG	GG	AA	AA	GG	AA	GG	AA	AA	AA	GG	GG	GG	GG	AA	NC	GG	AA	GG	GG	GG	GG	GG	GG	GG	GG	GG	AA	NC	GG	GG	AA	AA	GG	GG	GG	AA
13350	Bn-scaff_16511_1-p1405444	0.1	A/G	C04	15855117	AA	GG	AA	AA	AA	NC	NC	AA	AA	GG	GG	AA	GG	AA	GG	GG	GG	AA	AA	AA	AA	GG	NC	AA	GG	AA	AA	AA	NC	AA	AA	AA	AA	AA	GG	GG	GG	AA	GG	GG	AA	AA	AA	GG
13351	Bn-scaff_16511_1-p1404575	0.1	T/C	C04	15856086	TT	CC	CC	CC	CC	CC	NC	CC	CC	TT	TT	CC	TT	CC	TT	TT	TT	CC	CC	CC	CC	TT	CC	CC	TT	CC	CC	CC	NC	CC	CC	CC	CC	CC	TT	NC	CC	CC	TT	TT	CC	CC	CC	TT
13352	Bn-scaff_16511_1-p1403944	0.11	A/C	C04	15856718	AA	CC	CC	CC	CC	CC	NC	CC	CC	AA	AA	CC	AA	CC	AA	AA	AA	CC	CC	CC	CC	AA	CC	CC	AA	CC	CC	CC	NC	CC	CC	CC	CC	CC	AA	NC	CC	CC	AA	AA	CC	CC	CC	AA
13353	Bn-scaff_16511_1-p1403378	0.13	A/G	C04	15857171	AA	GG	AA	AA	AA	AA	NC	AA	AA	GG	GG	AA	GG	AA	GG	GG	GG	AA	AA	AA	AA	GG	NC	AA	GG	AA	AA	AA	NC	AA	AA	AA	AA	AA	GG	NC	AA	AA	GG	GG	AA	AA	AA	GG
13354	Bn-scaff_16511_1-p1403121	0.14	T/G	C04	15857428	TT	GG	TT	TT	TT	NC	NC	TT	TT	GG	GG	TT	GG	TT	GG	GG	GG	TT	TT	TT	TT	GG	NC	TT	GG	TT	TT	TT	TT	TT	TT	TT	TT	TT	GG	GG	GG	TT	GG	GG	TT	TT	TT	GG
13355	Bn-scaff_16511_1-p1401922	0.08	T/C	C04	15858460	TT	CC	CC	CC	CC	CC	NC	CC	CC	TT	TT	CC	TT	CC	TT	TT	TT	CC	CC	CC	CC	TT	CC	CC	TT	CC	CC	CC	CC	CC	CC	CC	CC	CC	TT	TT	NC	CC	TT	TT	CC	CC	CC	TT
13356	Bn-scaff_16511_1-p1401019	0.13	A/C	C04	15859264	AA	CC	AA	AA	AA	AA	NC	AA	AA	CC	CC	AA	CC	AA	CC	CC	CC	AA	AA	AA	AA	CC	NC	AA	CC	AA	AA	AA	AA	AA	AA	AA	AA	AA	CC	NC	AA	AA	CC	CC	AA	AA	AA	CC
13357	Bn-scaff_16511_1-p1394884	0.15	T/G	C04	15865807	TT	GG	GG	GG	GG	GG	NC	GG	GG	TT	TT	GG	TT	GG	TT	TT	TT	GG	GG	GG	GG	TT	NC	GG	TT	GG	GG	GG	GG	GG	GG	GG	GG	GG	TT	TT	NC	GG	TT	TT	GG	GG	GG	TT
13358	Bn-scaff_16511_1-p1394862	0.11	T/C	C04	15865929	TT	CC	TT	TT	TT	TT	NC	TT	TT	CC	CC	TT	CC	TT	CC	CC	CC	TT	TT	TT	TT	CC	NC	TT	CC	TT	TT	TT	NC	TT	TT	TT	TT	TT	CC	NC	TT	TT	CC	CC	TT	TT	TT	CC
13359	Bn-scaff_16511_1-p1394759	0.12	A/C	C04	15865932	AA	CC	AA	AA	AA	AA	NC	AA	AA	CC	CC	AA	CC	AA	CC	CC	CC	AA	AA	AA	AA	CC	NC	AA	CC	AA	AA	AA	AA	AA	AA	AA	AA	AA	CC	NC	AA	AA	CC	CC	AA	AA	AA	CC
13360	Bn-scaff_16511_1-p1392867	0.09	A/C	C04	15867924	AA	CC	AA	AA	AA	NC	NC	AA	AA	CC	CC	AA	CC	AA	CC	CC	CC	AA	AA	AA	AA	CC	NC	AA	CC	AA	AA	AA	AA	AA	AA	AA	AA	AA	CC	CC	CC	AA	CC	CC	AA	AA	AA	CC
13361	Bn-scaff_16511_1-p1316545	0.11	A/C	C04	15955183	AA	CC	AA	AA	AA	NC	NC	AA	AA	CC	CC	AA	CC	AA	CC	CC	CC	AA	AA	AA	AA	CC	AA	AA	CC	AA	AA	AA	AA	AA	AA	AA	AA	AA	CC	CC	CC	AA	CC	CC	AA	AA	AA	CC
13362	Bn-scaff_16511_1-p1316156	0.12	T/C	C04	15955472	TT	CC	CC	CC	CC	NC	NC	CC	CC	TT	TT	CC	TT	CC	TT	TT	TT	CC	CC	CC	CC	TT	NC	CC	TT	CC	CC	CC	NC	CC	CC	CC	CC	CC	TT	NC	CC	CC	TT	TT	CC	CC	CC	TT
13363	Bn-scaff_16511_1-p1315965	0.17	T/C	C04	15955663	TT	CC	CC	CC	CC	NC	NC	CC	CC	TT	TT	CC	TT	CC	TT	TT	TT	CC	CC	CC	CC	TT	NC	CC	TT	CC	CC	CC	NC	CC	CC	CC	CC	CC	TT	NC	CC	CC	TT	TT	CC	CC	CC	TT
13364	Bn-scaff_16511_1-p1291488	0.17	A/G	C04	15980760	AA	GG	GG	GG	GG	NC	NC	GG	GG	AA	AA	GG	AA	GG	AA	AA	AA	GG	GG	GG	GG	AA	NC	GG	AA	GG	GG	GG	GG	GG	GG	GG	GG	GG	AA	NC	GG	GG	AA	AA	GG	GG	GG	AA
13365	Bn-scaff_16511_1-p1291299	0.17	T/G	C04	15980949	TT	GG	TT	TT	TT	NC	NC	TT	TT	GG	GG	TT	GG	TT	GG	GG	GG	TT	TT	TT	TT	GG	NC	TT	GG	TT	TT	TT	TT	TT	TT	TT	TT	TT	GG	GG	GG	TT	GG	GG	TT	TT	TT	GG
13366	Bn-scaff_16511_1-p1291045	0.18	A/G	C04	15981103	AA	GG	AA	AA	AA	NC	NC	AA	AA	GG	GG	AA	GG	AA	GG	GG	GG	AA	AA	AA	AA	GG	NC	AA	GG	AA	AA	AA	AA	AA	AA	AA	AA	AA	GG	GG	GG	AA	GG	GG	AA	AA	AA	GG
13367	Bn-scaff_16511_1-p1290994	0.18	T/G	C04	15981254	TT	GG	TT	TT	TT	NC	NC	TT	TT	GG	GG	TT	GG	TT	GG	GG	GG	TT	TT	TT	TT	GG	NC	TT	GG	TT	TT	TT	TT	TT	TT	TT	TT	TT	GG	GG	GG	TT	GG	GG	TT	TT	TT	GG
13368	Bn-scaff_16511_1-p1290744	0.16	T/C	C04	15981404	TT	CC	CC	CC	CC	NC	NC	CC	CC	TT	TT	CC	TT	CC	TT	TT	TT	CC	CC	CC	CC	TT	NC	CC	TT	CC	CC	CC	CC	CC	CC	CC	CC	CC	TT	NC	CC	CC	TT	TT	CC	CC	CC	TT
13369	Bn-scaff_16511_1-p1289959	0.13	A/G	C04	15982289	AA	GG	GG	GG	GG	NC	NC	GG	GG	AA	AA	GG	AA	GG	AA	AA	AA	GG	GG	GG	GG	AA	NC	GG	AA	GG	GG	GG	GG	GG	GG	GG	GG	GG	AA	NC	GG	GG	AA	AA	GG	GG	GG	AA
13370	Bn-scaff_16511_1-p1289538	0.18	A/G	C04	15982610	AA	GG	GG	GG	GG	NC	NC	GG	GG	AA	AA	GG	AA	GG	AA	AA	AA	GG	GG	GG	GG	AA	NC	GG	AA	GG	GG	GG	GG	GG	GG	GG	GG	GG	AA	NC	GG	GG	AA	AA	GG	GG	GG	AA
13371	Bn-scaff_16511_1-p1289452	0.16	A/G	C04	15982696	AA	GG	AA	AA	AA	NC	NC	AA	AA	GG	GG	AA	GG	AA	GG	GG	GG	AA	AA	AA	AA	GG	NC	AA	GG	AA	AA	AA	AA	AA	AA	AA	AA	AA	GG	GG	GG	AA	GG	GG	AA	AA	AA	GG
13372	Bn-scaff_16511_1-p1289174	0.18	A/C	C04	15982974	AA	CC	CC	CC	CC	NC	NC	CC	CC	AA	AA	CC	AA	CC	AA	AA	AA	CC	CC	CC	CC	AA	NC	CC	AA	CC	CC	CC	NC	CC	CC	CC	CC	CC	AA	NC	CC	CC	AA	AA	CC	CC	CC	AA
13373	Bn-scaff_16511_1-p1289155	0.16	A/G	C04	15983093	AA	GG	AA	AA	AA	NC	NC	AA	AA	GG	GG	AA	GG	AA	GG	GG	GG	AA	AA	AA	AA	GG	NC	AA	GG	AA	AA	AA	AA	AA	AA	AA	AA	AA	GG	GG	GG	AA	GG	GG	AA	AA	AA	GG
13374	Bn-scaff_16511_1-p1285115	0.15	A/G	C04	15987031	AA	GG	AA	AA	AA	NC	NC	AA	AA	GG	GG	AA	GG	AA	GG	GG	GG	AA	AA	AA	AA	GG	NC	AA	GG	AA	AA	AA	NC	AA	AA	AA	AA	AA	GG	GG	GG	AA	GG	GG	AA	AA	AA	GG
13375	Bn-scaff_16511_1-p1283757	0.17	T/C	C04	15988491	TT	CC	CC	CC	CC	NC	NC	CC	CC	TT	TT	CC	TT	CC	TT	TT	TT	CC	CC	CC	CC	TT	NC	CC	TT	CC	CC	CC	NC	CC	CC	CC	CC	CC	TT	NC	CC	CC	TT	TT	CC	CC	CC	TT
13376	Bn-scaff_16511_1-p1282880	0.1	A/C	C04	15989370	AA	CC	AA	AA	AA	NC	NC	AA	AA	CC	CC	AA	CC	AA	CC	CC	CC	AA	AA	AA	AA	CC	AA	AA	CC	AA	AA	AA	NC	AA	AA	AA	AA	AA	CC	CC	CC	AA	CC	CC	AA	AA	AA	CC
13377	Bn-scaff_16511_1-p1281793	0.12	T/C	C04	15990456	TT	CC	CC	CC	CC	NC	NC	CC	CC	TT	TT	CC	TT	CC	TT	TT	TT	CC	CC	CC	CC	TT	CC	CC	TT	CC	CC	CC	NC	CC	CC	CC	CC	CC	TT	TT	TT	CC	TT	TT	CC	CC	CC	TT
13378	Bn-scaff_16511_1-p1281414	0.12	A/C	C04	15990835	AA	CC	CC	CC	CC	NC	NC	CC	CC	AA	AA	CC	AA	CC	AA	AA	AA	CC	CC	CC	CC	AA	NC	CC	AA	CC	CC	CC	NC	CC	CC	CC	CC	CC	AA	AA	AA	CC	AA	AA	CC	CC	CC	AA
13379	Bn-scaff_16511_1-p1281050	0.14	T/C	C04	15991099	TT	CC	TT	TT	TT	NC	NC	TT	TT	CC	CC	TT	CC	TT	CC	CC	CC	TT	TT	TT	TT	CC	TT	TT	CC	TT	TT	TT	TT	TT	TT	TT	TT	TT	CC	CC	CC	TT	CC	CC	TT	TT	TT	CC
13380	Bn-scaff_16511_1-p1281046	0.15	T/C	C04	15991203	TT	CC	CC	CC	CC	NC	NC	CC	CC	TT	TT	CC	TT	CC	TT	TT	TT	CC	CC	CC	CC	TT	CC	CC	TT	CC	CC	CC	CC	CC	CC	CC	CC	CC	TT	NC	CC	CC	TT	TT	CC	CC	CC	TT
13381	Bn-scaff_16511_1-p1277630	0.15	A/G	C04	15994516	AA	GG	GG	GG	GG	NC	NC	GG	GG	AA	AA	GG	AA	GG	AA	AA	AA	GG	GG	GG	GG	AA	NC	GG	AA	GG	GG	GG	GG	GG	GG	GG	GG	GG	AA	AA	AA	GG	AA	AA	GG	GG	GG	AA
13382	Bn-scaff_16511_1-p1277587	0.17	A/G	C04	15994659	AA	GG	GG	GG	GG	NC	NC	GG	GG	AA	AA	GG	AA	GG	AA	AA	AA	GG	GG	GG	GG	AA	NC	GG	AA	GG	GG	GG	GG	GG	GG	GG	GG	GG	AA	NC	GG	GG	AA	AA	GG	GG	GG	AA
13383	Bn-scaff_16511_1-p1268266	0.15	A/G	C04	16003978	AA	GG	GG	GG	GG	NC	NC	GG	GG	AA	AA	GG	AA	GG	AA	AA	AA	GG	GG	GG	GG	AA	NC	GG	AA	GG	GG	GG	GG	GG	GG	GG	GG	GG	AA	NC	GG	GG	AA	AA	GG	GG	GG	AA
13384	Bn-scaff_16511_1-p1267973	0.19	A/G	C04	16004271	AA	GG	GG	GG	GG	NC	NC	GG	GG	AA	AA	GG	AA	GG	AA	AA	AA	GG	GG	GG	GG	AA	NC	GG	AA	GG	GG	GG	GG	GG	GG	GG	GG	GG	AA	NC	GG	GG	AA	AA	GG	GG	GG	AA
13385	Bn-scaff_16511_1-p1267692	0.18	A/G	C04	16004452	AA	GG	GG	GG	GG	NC	NC	GG	GG	AA	AA	GG	AA	GG	AA	AA	AA	GG	GG	GG	GG	AA	NC	GG	AA	GG	GG	GG	NC	GG	GG	GG	GG	GG	AA	NC	GG	GG	AA	AA	GG	GG	GG	AA
13386	Bn-scaff_16511_1-p1267221	0.1	T/G	C04	16004923	TT	GG	TT	TT	TT	NC	NC	TT	TT	GG	GG	TT	GG	TT	GG	GG	GG	TT	TT	TT	TT	GG	NC	TT	GG	TT	TT	TT	NC	TT	TT	TT	TT	TT	GG	GG	GG	TT	GG	GG	TT	TT	TT	GG
13387	Bn-scaff_16511_1-p1267276	0.15	A/C	C04	16004968	AA	CC	AA	AA	AA	NC	NC	AA	AA	CC	CC	AA	CC	AA	CC	CC	CC	AA	AA	AA	AA	CC	NC	AA	CC	AA	AA	AA	NC	AA	AA	AA	AA	AA	CC	NC	AA	AA	CC	CC	AA	AA	AA	CC
13388	Bn-scaff_16511_1-p1267057	0.15	T/C	C04	16005087	TT	CC	TT	TT	TT	NC	NC	TT	TT	CC	CC	TT	CC	TT	CC	CC	CC	TT	TT	TT	TT	CC	NC	TT	CC	TT	TT	TT	TT	TT	TT	TT	TT	TT	CC	NC	TT	TT	CC	CC	TT	TT	TT	CC
13389	Bn-scaff_16511_1-p1265250	0.14	A/G	C04	16007003	AA	GG	GG	GG	GG	NC	NC	GG	GG	AA	AA	GG	AA	GG	AA	AA	AA	GG	GG	GG	GG	AA	GG	GG	AA	GG	GG	GG	GG	GG	GG	GG	GG	GG	AA	NC	GG	GG	AA	AA	GG	GG	GG	AA
13390	Bn-scaff_16511_1-p1265100	0.12	T/C	C04	16007153	TT	CC	TT	TT	TT	NC	NC	TT	TT	CC	CC	TT	CC	NC	CC	CC	CC	TT	TT	TT	TT	CC	NC	TT	CC	TT	TT	TT	TT	TT	NC	TT	TT	TT	CC	CC	NC	TT	CC	CC	TT	NC	TT	CC
13391	Bn-scaff_16511_1-p1256780	0.14	A/G	C04	16019988	AA	GG	GG	GG	GG	NC	NC	GG	GG	AA	AA	GG	AA	GG	AA	AA	AA	GG	GG	GG	GG	AA	GG	GG	AA	GG	GG	GG	NC	GG	GG	GG	GG	GG	AA	NC	GG	GG	AA	AA	GG	GG	GG	AA
13392	Bn-scaff_16511_1-p1256652	0.14	T/G	C04	16020216	TT	GG	GG	GG	GG	NC	NC	GG	GG	TT	TT	GG	TT	GG	TT	TT	TT	GG	GG	GG	GG	TT	GG	GG	TT	GG	GG	GG	GG	GG	GG	GG	GG	GG	TT	NC	GG	GG	TT	TT	GG	GG	GG	TT
13393	Bn-scaff_16511_1-p1256064	0.14	T/C	C04	16020703	TT	CC	CC	CC	CC	NC	NC	CC	CC	TT	TT	CC	TT	CC	TT	TT	TT	CC	CC	CC	CC	TT	CC	CC	TT	CC	CC	CC	NC	CC	CC	CC	CC	CC	TT	NC	CC	CC	TT	TT	CC	CC	CC	TT
13394	Bn-scaff_16511_1-p1252496	0.13	A/G	C04	16024371	AA	GG	GG	GG	GG	NC	NC	GG	GG	AA	AA	GG	AA	GG	AA	AA	AA	GG	GG	GG	GG	AA	GG	GG	AA	GG	GG	GG	GG	GG	GG	GG	GG	GG	AA	AA	NC	GG	AA	AA	GG	GG	GG	AA
13395	Bn-scaff_16511_1-p1252388	0.14	T/C	C04	16024379	TT	CC	TT	TT	TT	NC	NC	TT	TT	CC	CC	TT	CC	TT	CC	CC	CC	TT	TT	TT	TT	CC	NC	TT	CC	TT	TT	TT	NC	TT	TT	TT	TT	TT	CC	CC	CC	TT	CC	CC	TT	TT	TT	CC
13396	Bn-scaff_16511_1-p1252369	0.14	A/G	C04	16024498	AA	GG	GG	GG	GG	NC	NC	GG	GG	AA	AA	GG	AA	GG	AA	AA	AA	GG	GG	GG	GG	AA	GG	GG	AA	GG	GG	GG	GG	GG	GG	GG	GG	GG	AA	AA	AA	GG	AA	AA	GG	GG	GG	AA
13397	Bn-scaff_16511_1-p1252190	0.15	A/G	C04	16024577	AA	GG	AA	AA	AA	NC	NC	AA	AA	GG	GG	AA	GG	AA	GG	GG	GG	AA	AA	AA	AA	GG	NC	AA	GG	AA	AA	AA	AA	AA	AA	AA	AA	AA	GG	NC	AA	AA	GG	GG	AA	AA	AA	GG
13398	Bn-scaff_16511_1-p1252131	0.15	T/C	C04	16024736	TT	CC	CC	CC	CC	NC	NC	CC	CC	TT	TT	CC	TT	CC	TT	TT	TT	CC	CC	CC	CC	TT	CC	CC	TT	CC	CC	CC	NC	CC	CC	CC	CC	CC	TT	TT	NC	CC	TT	TT	CC	CC	CC	TT
13399	Bn-scaff_16511_1-p1243453	0.18	A/G	C04	16041076	AA	GG	GG	GG	GG	NC	NC	GG	GG	AA	AA	GG	AA	GG	AA	AA	AA	GG	GG	GG	GG	AA	NC	GG	AA	GG	GG	GG	GG	GG	GG	GG	GG	GG	AA	NC	GG	GG	AA	AA	GG	GG	GG	AA
13400	Bn-scaff_16511_1-p1242880	0.16	A/G	C04	16041749	AA	GG	AA	AA	AA	NC	NC	AA	AA	GG	GG	AA	GG	AA	GG	GG	GG	AA	AA	AA	AA	GG	NC	AA	GG	AA	AA	AA	AA	AA	AA	AA	AA	AA	GG	GG	GG	AA	GG	GG	AA	AA	AA	GG
13401	Bn-scaff_16511_1-p1242758	0.15	A/G	C04	16041871	AA	GG	AA	AA	AA	NC	NC	AA	AA	GG	GG	AA	GG	AA	GG	GG	GG	AA	AA	AA	AA	GG	NC	AA	GG	AA	AA	AA	AA	AA	AA	AA	AA	AA	GG	GG	GG	AA	GG	GG	AA	AA	AA	GG
13402	Bn-scaff_16511_1-p1242403	0.15	A/G	C04	16042226	AA	GG	GG	GG	GG	NC	NC	GG	GG	AA	AA	GG	AA	GG	AA	AA	AA	GG	GG	GG	GG	AA	NC	GG	AA	GG	GG	GG	GG	GG	GG	GG	GG	GG	AA	NC	GG	GG	AA	AA	GG	GG	GG	AA
13403	Bn-scaff_16511_1-p1241573	0.13	T/C	C04	16043056	TT	CC	CC	CC	CC	NC	NC	CC	CC	TT	TT	CC	TT	CC	TT	TT	TT	CC	CC	CC	CC	TT	CC	CC	TT	CC	CC	CC	NC	CC	CC	CC	CC	CC	TT	NC	CC	CC	TT	TT	CC	CC	CC	TT
13404	Bn-scaff_16511_1-p1239857	0.12	A/C	C04	16044773	AA	CC	CC	CC	CC	NC	NC	CC	CC	AA	AA	CC	AA	CC	AA	AA	AA	CC	CC	CC	CC	AA	NC	CC	AA	CC	CC	CC	CC	CC	CC	CC	CC	CC	AA	NC	CC	CC	AA	AA	CC	CC	CC	AA
13405	Bn-scaff_16511_1-p1239108	0.12	T/C	C04	16045522	TT	CC	TT	TT	TT	NC	NC	TT	TT	CC	CC	TT	CC	TT	CC	CC	CC	TT	TT	TT	TT	CC	NC	TT	CC	TT	TT	TT	TT	TT	TT	TT	TT	TT	CC	CC	NC	TT	CC	CC	TT	TT	TT	CC
13406	Bn-scaff_16511_1-p1238976	0.11	T/G	C04	16045654	TT	GG	GG	GG	GG	NC	NC	GG	GG	TT	TT	GG	TT	GG	TT	TT	TT	GG	GG	GG	GG	TT	GG	GG	TT	GG	GG	GG	NC	GG	GG	GG	GG	GG	TT	NC	GG	GG	TT	TT	GG	GG	GG	TT
13407	Bn-scaff_16511_1-p1238622	0.17	A/G	C04	16046017	AA	GG	AA	AA	AA	NC	NC	AA	AA	GG	GG	AA	GG	AA	GG	GG	GG	AA	AA	AA	AA	GG	NC	AA	GG	AA	AA	AA	AA	AA	AA	AA	AA	AA	GG	NC	AA	AA	GG	GG	AA	AA	AA	GG
13408	Bn-scaff_16511_1-p1236409	0.13	T/G	C04	16047951	TT	GG	TT	TT	TT	NC	NC	TT	TT	GG	GG	TT	GG	TT	GG	GG	GG	TT	TT	TT	TT	GG	NC	TT	GG	TT	TT	TT	TT	TT	TT	TT	TT	TT	GG	NC	TT	TT	GG	GG	TT	TT	TT	GG
13409	Bn-scaff_16511_1-p1231630	0.12	T/G	C04	16052044	TT	GG	TT	TT	TT	NC	NC	TT	TT	GG	GG	TT	GG	TT	GG	GG	GG	TT	TT	TT	TT	GG	NC	TT	GG	TT	TT	TT	TT	TT	TT	TT	TT	TT	GG	GG	GG	TT	GG	GG	TT	TT	TT	GG
13410	Bn-scaff_16511_1-p1231490	0.13	A/C	C04	16052284	AA	CC	CC	CC	CC	NC	NC	CC	CC	AA	AA	CC	AA	CC	AA	AA	AA	CC	CC	CC	CC	AA	CC	CC	AA	CC	CC	CC	CC	CC	CC	CC	CC	CC	AA	AA	NC	CC	AA	AA	CC	CC	CC	AA
13411	Bn-scaff_16511_1-p1216429	0.13	T/C	C04	16069450	TT	CC	TT	TT	TT	NC	NC	TT	TT	CC	CC	TT	CC	TT	CC	CC	CC	TT	TT	TT	TT	CC	NC	TT	CC	TT	TT	TT	NC	TT	TT	TT	TT	TT	CC	NC	TT	TT	CC	CC	TT	TT	TT	CC
13412	Bn-scaff_16511_1-p1216306	0.11	A/C	C04	16069673	AA	CC	AA	AA	AA	NC	NC	AA	AA	CC	CC	AA	CC	AA	CC	CC	CC	AA	AA	AA	AA	CC	AA	AA	CC	AA	AA	AA	AA	AA	AA	AA	AA	AA	CC	CC	CC	AA	CC	CC	AA	AA	AA	CC
13413	Bn-scaff_16511_1-p1204930	0.15	T/C	C04	16079895	TT	CC	CC	CC	CC	NC	NC	CC	CC	TT	TT	CC	TT	CC	TT	TT	TT	CC	CC	CC	CC	TT	NC	CC	TT	CC	CC	CC	NC	CC	CC	CC	CC	CC	TT	NC	CC	CC	TT	TT	CC	CC	CC	TT
13414	Bn-scaff_16511_1-p1204394	0.18	A/G	C04	16080431	AA	GG	GG	GG	GG	NC	NC	GG	GG	AA	AA	GG	AA	GG	AA	AA	AA	GG	GG	GG	GG	AA	NC	GG	AA	GG	GG	GG	GG	GG	GG	GG	GG	GG	AA	AA	AA	GG	AA	AA	GG	GG	GG	AA
13415	Bn-scaff_16511_1-p1204210	0.15	A/G	C04	16080515	AA	GG	AA	AA	AA	NC	NC	AA	AA	GG	GG	AA	GG	AA	GG	GG	GG	AA	AA	AA	AA	GG	NC	AA	GG	AA	AA	AA	AA	AA	AA	AA	AA	AA	GG	GG	GG	AA	GG	GG	AA	AA	AA	GG
13416	Bn-scaff_16511_1-p1202164	0.16	A/G	C04	16082661	AA	GG	AA	AA	AA	NC	NC	AA	AA	GG	GG	AA	GG	AA	GG	GG	GG	AA	AA	AA	AA	GG	NC	AA	GG	AA	AA	AA	AA	AA	AA	AA	AA	AA	GG	GG	GG	AA	AA	AA	AA	AA	AA	AA
13417	Bn-scaff_16511_1-p1201777	0.13	T/C	C04	16082948	TT	CC	CC	CC	CC	NC	NC	CC	CC	TT	TT	CC	TT	CC	TT	TT	TT	CC	CC	CC	CC	TT	CC	CC	TT	CC	CC	CC	CC	CC	CC	CC	CC	CC	TT	NC	CC	CC	TT	TT	CC	CC	CC	TT
13418	Bn-scaff_16511_1-p1197839	0.1	T/G	C04	16086692	TT	GG	TT	TT	TT	NC	NC	TT	TT	GG	GG	TT	GG	TT	GG	GG	GG	TT	TT	TT	TT	GG	NC	TT	GG	TT	TT	TT	TT	TT	TT	TT	TT	TT	GG	GG	GG	TT	GG	GG	TT	TT	TT	GG
13419	Bn-scaff_16511_1-p1197404	0.13	A/G	C04	16087122	AA	GG	AA	AA	AA	NC	NC	AA	AA	GG	GG	AA	GG	AA	GG	GG	GG	AA	AA	AA	AA	GG	AA	AA	GG	AA	AA	AA	AA	AA	AA	AA	AA	AA	GG	GG	GG	AA	GG	GG	AA	AA	AA	GG
13420	Bn-scaff_16511_1-p1188641	0.13	A/C	C04	16095509	AA	CC	AA	AA	AA	NC	NC	AA	AA	CC	CC	AA	CC	AA	CC	CC	CC	AA	AA	AA	AA	CC	NC	AA	CC	AA	AA	AA	AA	AA	AA	AA	AA	AA	CC	CC	CC	AA	CC	CC	AA	AA	AA	CC
13421	Bn-scaff_16511_1-p1188486	0.18	A/G	C04	16095764	AA	GG	GG	GG	GG	NC	NC	GG	GG	AA	AA	GG	AA	GG	AA	AA	AA	GG	GG	GG	GG	AA	NC	GG	AA	GG	GG	GG	GG	GG	GG	GG	GG	GG	AA	NC	GG	GG	AA	AA	GG	GG	GG	AA
13422	Bn-scaff_16511_1-p1188425	0.16	A/G	C04	16095825	AA	GG	AA	AA	AA	NC	NC	AA	AA	GG	GG	AA	GG	AA	GG	GG	GG	AA	AA	AA	AA	GG	NC	AA	GG	AA	AA	AA	AA	AA	AA	AA	AA	AA	GG	GG	GG	AA	GG	GG	AA	AA	AA	GG
13423	Bn-scaff_16511_1-p1188319	0.09	T/G	C04	16095931	TT	GG	GG	GG	GG	GG	NC	GG	GG	TT	TT	GG	TT	GG	TT	TT	TT	GG	GG	GG	GG	TT	GG	GG	TT	GG	GG	GG	GG	GG	GG	GG	GG	GG	TT	NC	GG	GG	TT	TT	GG	GG	GG	TT
13424	Bn-scaff_16511_1-p1187942	0.15	A/G	C04	16096204	AA	GG	GG	GG	GG	NC	NC	GG	GG	AA	AA	GG	AA	GG	AA	AA	AA	GG	GG	GG	GG	AA	NC	GG	AA	GG	GG	GG	GG	GG	GG	GG	GG	GG	AA	AA	AA	GG	AA	AA	GG	GG	GG	AA
13425	Bn-scaff_16511_1-p1187832	0.16	A/G	C04	16096414	AA	GG	GG	GG	GG	NC	NC	GG	GG	AA	AA	GG	AA	GG	AA	AA	AA	GG	GG	GG	GG	AA	NC	GG	AA	GG	GG	GG	GG	GG	GG	GG	GG	GG	AA	NC	GG	GG	AA	AA	GG	GG	GG	AA
13426	Bn-scaff_16511_1-p1187604	0.16	A/G	C04	16096542	AA	GG	GG	GG	GG	NC	NC	GG	GG	AA	AA	GG	AA	GG	AA	AA	AA	GG	GG	GG	GG	AA	GG	GG	AA	GG	GG	GG	GG	GG	GG	GG	GG	GG	AA	NC	GG	GG	AA	AA	GG	GG	GG	AA
13427	Bn-scaff_16511_1-p1187475	0.14	A/C	C04	16096771	AA	CC	CC	CC	CC	NC	NC	CC	CC	AA	AA	CC	AA	CC	AA	AA	AA	CC	CC	CC	CC	AA	CC	CC	AA	CC	CC	CC	CC	CC	CC	CC	CC	CC	AA	NC	CC	CC	AA	AA	CC	CC	CC	AA
13428	Bn-scaff_16511_1-p1187260	0.14	T/C	C04	16096986	TT	CC	CC	CC	CC	NC	NC	CC	CC	TT	TT	CC	TT	CC	TT	TT	TT	CC	CC	CC	CC	TT	CC	CC	TT	CC	CC	CC	CC	CC	CC	CC	CC	CC	TT	NC	CC	CC	TT	TT	CC	CC	CC	TT
13429	Bn-scaff_16511_1-p1186543	0.14	A/G	C04	16097603	AA	GG	AA	AA	AA	NC	NC	AA	AA	GG	GG	AA	GG	AA	GG	GG	GG	AA	AA	AA	AA	GG	NC	AA	GG	AA	AA	AA	AA	AA	AA	AA	AA	AA	GG	NC	AA	AA	GG	GG	AA	AA	AA	GG
13430	Bn-scaff_16511_1-p1186518	0.18	A/G	C04	16097728	AA	GG	AA	AA	AA	NC	NC	AA	AA	GG	GG	AA	GG	AA	GG	GG	GG	AA	AA	AA	AA	GG	NC	AA	GG	AA	AA	AA	AA	AA	AA	AA	AA	AA	GG	GG	GG	AA	GG	GG	AA	AA	AA	GG
13431	Bn-scaff_16511_1-p1186256	0.17	A/G	C04	16097890	AA	GG	GG	GG	GG	NC	NC	GG	GG	AA	AA	GG	AA	GG	AA	AA	AA	GG	GG	GG	GG	AA	NC	GG	AA	GG	GG	GG	GG	GG	GG	GG	GG	GG	AA	NC	GG	GG	AA	AA	GG	GG	GG	AA
13432	Bn-scaff_16511_1-p1185918	0.17	A/G	C04	16098329	AA	GG	AA	AA	AA	NC	NC	AA	AA	GG	GG	AA	GG	AA	GG	GG	GG	AA	AA	AA	AA	GG	NC	AA	GG	AA	AA	AA	AA	AA	AA	AA	AA	AA	GG	NC	AA	AA	GG	GG	AA	AA	AA	GG
13433	Bn-scaff_16511_1-p1185487	0.16	A/G	C04	16098660	AA	GG	AA	AA	AA	NC	NC	AA	AA	GG	GG	AA	GG	AA	GG	GG	GG	AA	AA	AA	AA	GG	NC	AA	GG	AA	AA	AA	AA	AA	AA	AA	AA	AA	GG	NC	AA	AA	GG	GG	AA	AA	AA	GG
13434	Bn-scaff_16511_1-p1184019	0.12	A/C	C04	16100155	AA	CC	AA	AA	AA	NC	NC	AA	AA	CC	CC	AA	CC	AA	CC	CC	CC	AA	AA	AA	AA	CC	NC	AA	CC	AA	AA	AA	NC	AA	AA	AA	AA	AA	CC	CC	CC	AA	CC	CC	AA	AA	AA	CC
13435	Bn-scaff_16511_1-p1184093	0.13	T/C	C04	16100181	TT	CC	CC	CC	CC	NC	NC	CC	CC	TT	TT	CC	TT	CC	TT	TT	TT	CC	CC	CC	CC	TT	CC	CC	TT	CC	CC	CC	CC	CC	CC	CC	CC	CC	TT	NC	CC	CC	TT	TT	CC	CC	CC	TT
13436	Bn-scaff_16511_1-p1183588	0.17	A/G	C04	16100710	AA	GG	AA	AA	AA	NC	NC	AA	AA	GG	GG	AA	GG	AA	GG	GG	GG	AA	AA	AA	AA	GG	NC	AA	GG	AA	AA	AA	AA	AA	AA	AA	AA	AA	GG	NC	AA	AA	GG	GG	AA	AA	AA	GG
13437	Bn-scaff_16511_1-p1183185	0.14	T/C	C04	16101113	TT	CC	CC	CC	CC	NC	NC	CC	CC	TT	TT	CC	TT	CC	TT	TT	TT	CC	CC	CC	CC	TT	NC	CC	TT	CC	CC	CC	CC	CC	CC	CC	CC	CC	TT	NC	CC	CC	TT	TT	CC	CC	CC	TT
13438	Bn-scaff_16511_1-p1182890	0.14	T/C	C04	16101308	TT	CC	CC	CC	CC	NC	NC	CC	CC	TT	TT	CC	TT	CC	TT	TT	TT	CC	CC	CC	CC	TT	NC	CC	TT	CC	CC	CC	NC	CC	CC	CC	CC	CC	TT	TT	NC	CC	TT	TT	CC	CC	CC	TT
13439	Bn-scaff_16511_1-p1182645	0.1	A/G	C04	16101553	AA	GG	AA	AA	AA	NC	NC	AA	AA	GG	GG	AA	GG	AA	GG	GG	GG	AA	AA	AA	AA	GG	NC	AA	GG	AA	AA	AA	NC	AA	AA	AA	AA	AA	GG	GG	GG	AA	GG	GG	AA	AA	AA	GG
13440	Bn-scaff_16511_1-p1182473	0.16	T/C	C04	16101825	TT	CC	TT	TT	TT	NC	NC	TT	TT	CC	CC	TT	CC	TT	CC	CC	CC	TT	TT	TT	TT	CC	NC	TT	CC	TT	TT	TT	TT	TT	TT	TT	TT	TT	CC	CC	CC	TT	CC	CC	TT	TT	TT	CC
13441	Bn-scaff_16511_1-p1179002	0.14	A/C	C04	16105295	AA	CC	CC	CC	CC	NC	NC	CC	CC	AA	AA	CC	AA	CC	AA	AA	AA	CC	CC	CC	CC	AA	CC	CC	AA	CC	CC	CC	NC	CC	CC	CC	CC	CC	AA	AA	AA	CC	AA	AA	CC	CC	CC	AA
13442	Bn-scaff_16511_1-p1178631	0.18	A/G	C04	16105666	AA	GG	AA	AA	AA	NC	NC	AA	AA	GG	GG	AA	GG	AA	GG	GG	GG	AA	AA	AA	AA	GG	NC	AA	GG	AA	AA	AA	AA	AA	AA	AA	AA	AA	GG	NC	AA	AA	GG	GG	AA	AA	AA	GG
13443	Bn-scaff_16511_1-p1178226	0.14	T/C	C04	16106072	TT	CC	TT	TT	TT	NC	NC	TT	TT	CC	CC	TT	CC	TT	CC	CC	CC	TT	TT	TT	TT	CC	NC	TT	CC	TT	TT	TT	TT	TT	TT	TT	TT	TT	CC	CC	CC	TT	CC	CC	TT	TT	TT	CC
13444	Bn-scaff_16511_1-p1177754	0.13	A/G	C04	16106444	AA	GG	AA	AA	AA	NC	NC	AA	AA	GG	GG	AA	GG	AA	GG	GG	GG	AA	AA	AA	AA	GG	NC	AA	GG	AA	AA	AA	AA	AA	AA	AA	AA	AA	GG	NC	AA	AA	GG	GG	AA	AA	AA	GG
13445	Bn-scaff_16511_1-p1177676	0.15	T/C	C04	16106622	TT	CC	CC	CC	CC	NC	NC	CC	CC	TT	TT	CC	TT	CC	TT	TT	TT	CC	CC	CC	CC	TT	NC	CC	TT	CC	CC	CC	NC	CC	CC	CC	CC	CC	TT	NC	CC	CC	TT	TT	CC	CC	CC	TT
13446	Bn-scaff_16511_1-p1177347	0.17	A/G	C04	16106857	AA	GG	AA	AA	AA	NC	NC	AA	AA	GG	GG	AA	GG	AA	GG	GG	GG	AA	AA	AA	AA	GG	NC	AA	GG	AA	AA	AA	AA	AA	AA	AA	AA	AA	GG	GG	GG	AA	GG	GG	AA	AA	AA	GG
13447	Bn-scaff_16511_1-p1177229	0.13	A/C	C04	16107075	AA	CC	AA	AA	AA	NC	NC	AA	AA	CC	CC	AA	CC	AA	CC	CC	CC	AA	AA	AA	AA	CC	NC	AA	CC	AA	AA	AA	AA	AA	AA	AA	AA	AA	CC	CC	CC	AA	CC	CC	AA	AA	AA	CC
13448	Bn-scaff_16511_1-p1176978	0.13	T/C	C04	16107326	TT	CC	TT	TT	TT	NC	NC	TT	TT	CC	CC	TT	CC	TT	CC	CC	CC	TT	TT	TT	TT	CC	NC	TT	CC	TT	TT	TT	TT	TT	TT	TT	TT	TT	CC	CC	CC	TT	CC	CC	TT	TT	TT	CC
13449	Bn-scaff_16511_1-p1176826	0.16	T/C	C04	16107378	TT	CC	CC	CC	CC	NC	NC	CC	CC	TT	TT	CC	TT	CC	TT	TT	TT	CC	CC	CC	CC	TT	NC	CC	TT	CC	CC	CC	CC	CC	CC	CC	CC	CC	TT	TT	TT	CC	TT	TT	CC	CC	CC	TT
13450	Bn-scaff_16511_1-p1176908	0.17	T/C	C04	16107396	TT	CC	CC	CC	CC	NC	NC	CC	CC	TT	TT	CC	TT	CC	TT	TT	TT	CC	CC	CC	CC	TT	NC	CC	TT	CC	CC	CC	CC	CC	CC	CC	CC	CC	TT	TT	TT	CC	TT	TT	CC	CC	CC	TT
13451	Bn-scaff_16511_1-p1176666	0.17	A/C	C04	16107638	AA	CC	CC	CC	CC	NC	NC	CC	CC	AA	AA	CC	AA	CC	AA	AA	AA	CC	CC	CC	CC	AA	NC	CC	AA	CC	CC	CC	CC	CC	CC	CC	CC	CC	AA	NC	CC	CC	AA	AA	CC	CC	CC	AA
13452	Bn-scaff_16511_1-p1176516	0.15	T/C	C04	16107688	TT	CC	TT	TT	TT	NC	NC	TT	TT	CC	CC	TT	CC	TT	CC	CC	CC	TT	TT	TT	TT	CC	NC	TT	CC	TT	TT	TT	TT	TT	TT	TT	TT	TT	CC	CC	NC	TT	CC	CC	TT	TT	TT	CC
13453	Bn-scaff_16511_1-p1176581	0.16	A/C	C04	16107723	AA	CC	AA	AA	AA	NC	NC	AA	AA	CC	CC	AA	CC	AA	CC	CC	CC	AA	AA	AA	AA	CC	NC	AA	CC	AA	AA	AA	AA	AA	AA	AA	AA	AA	CC	NC	AA	AA	CC	CC	AA	AA	AA	CC
13454	Bn-scaff_16511_1-p1146766	0.14	A/C	C04	16136886	AA	CC	AA	AA	AA	NC	NC	AA	AA	CC	CC	AA	CC	AA	CC	CC	CC	AA	AA	AA	AA	CC	NC	AA	CC	AA	AA	AA	AA	AA	AA	AA	AA	AA	CC	NC	AA	AA	CC	CC	AA	AA	AA	CC
13455	Bn-scaff_16511_1-p1146552	0.14	A/G	C04	16137000	AA	GG	AA	AA	AA	NC	NC	AA	AA	GG	GG	AA	GG	AA	GG	GG	GG	AA	AA	AA	AA	GG	NC	AA	GG	AA	AA	AA	AA	AA	AA	AA	AA	AA	GG	GG	GG	AA	GG	GG	AA	AA	AA	GG
13456	Bn-scaff_16511_1-p1146125	0.11	T/C	C04	16137528	TT	CC	TT	TT	TT	NC	NC	TT	TT	CC	CC	TT	CC	TT	CC	CC	CC	TT	TT	TT	TT	CC	NC	TT	CC	TT	TT	TT	TT	TT	TT	TT	TT	TT	CC	CC	CC	TT	CC	CC	TT	TT	TT	CC
13457	Bn-scaff_16511_1-p1144594	0.13	T/C	C04	16138941	TT	CC	CC	CC	CC	NC	NC	CC	CC	TT	TT	CC	TT	CC	TT	TT	TT	CC	CC	CC	CC	TT	CC	CC	TT	CC	CC	CC	NC	CC	CC	CC	CC	CC	TT	TT	TT	CC	TT	TT	CC	CC	CC	TT
13458	Bn-scaff_16511_1-p1127999	0.11	A/G	C04	16155562	AA	GG	AA	AA	AA	NC	NC	AA	AA	GG	GG	AA	GG	AA	GG	GG	GG	AA	AA	AA	AA	GG	NC	NC	GG	AA	AA	AA	AA	AA	AA	AA	AA	AA	GG	NC	AA	AA	GG	GG	NC	AA	AA	GG
13459	Bn-scaff_16511_1-p1127666	0.14	A/C	C04	16155795	AA	CC	CC	CC	CC	NC	NC	CC	CC	AA	AA	CC	AA	CC	AA	AA	AA	CC	CC	CC	CC	AA	NC	CC	AA	CC	CC	CC	CC	CC	CC	CC	CC	CC	AA	AA	AA	CC	AA	AA	CC	CC	CC	AA
13460	Bn-scaff_16511_1-p1127039	0.19	T/G	C04	16156423	TT	GG	GG	GG	GG	NC	NC	GG	GG	TT	TT	GG	TT	GG	TT	TT	TT	GG	GG	GG	GG	TT	NC	GG	TT	GG	GG	GG	GG	GG	GG	GG	GG	GG	TT	NC	GG	GG	TT	TT	GG	GG	GG	TT
13461	Bn-scaff_16511_1-p1127000	0.12	T/C	C04	16156562	TT	CC	TT	TT	TT	NC	NC	TT	TT	CC	CC	TT	CC	TT	CC	CC	CC	TT	TT	TT	TT	CC	NC	TT	CC	TT	TT	TT	TT	TT	TT	TT	TT	TT	CC	CC	CC	TT	CC	CC	TT	TT	TT	CC
13462	Bn-scaff_16511_1-p1126834	0.15	A/G	C04	16156628	AA	GG	AA	AA	AA	NC	NC	AA	AA	GG	GG	AA	GG	AA	GG	GG	GG	AA	AA	AA	AA	GG	NC	AA	GG	AA	AA	AA	AA	AA	AA	AA	AA	AA	GG	GG	GG	AA	GG	GG	AA	AA	AA	GG
13463	Bn-scaff_16511_1-p1126829	0.16	A/C	C04	16156734	AA	CC	AA	AA	AA	NC	NC	AA	AA	CC	CC	AA	CC	AA	CC	CC	CC	AA	AA	AA	AA	CC	NC	AA	CC	AA	AA	AA	AA	AA	AA	AA	AA	AA	CC	CC	CC	AA	CC	CC	AA	AA	AA	CC
13464	Bn-scaff_16511_1-p1126605	0.15	A/G	C04	16156958	AA	GG	GG	GG	GG	NC	NC	GG	GG	AA	AA	GG	AA	GG	AA	AA	AA	GG	GG	GG	GG	AA	NC	GG	AA	GG	GG	GG	NC	GG	GG	GG	GG	GG	AA	NC	GG	GG	AA	AA	GG	GG	GG	AA
13465	Bn-scaff_16511_1-p1125753	0.15	T/C	C04	16157810	TT	CC	TT	TT	TT	NC	NC	TT	TT	CC	CC	TT	CC	TT	CC	CC	CC	TT	TT	TT	TT	CC	NC	TT	CC	TT	TT	TT	TT	TT	TT	TT	TT	TT	CC	CC	CC	TT	CC	CC	TT	TT	TT	CC
13466	Bn-scaff_16511_1-p1124636	0.15	T/C	C04	16158828	TT	CC	TT	TT	TT	NC	NC	TT	TT	CC	CC	TT	CC	TT	CC	CC	CC	TT	TT	TT	TT	CC	NC	TT	CC	TT	TT	TT	TT	TT	TT	TT	TT	TT	CC	NC	TT	TT	CC	CC	TT	TT	TT	CC
13467	Bn-scaff_16511_1-p1124212	0.17	A/G	C04	16159252	AA	GG	AA	AA	AA	NC	NC	AA	AA	GG	GG	AA	GG	AA	GG	GG	GG	AA	AA	AA	AA	GG	NC	AA	GG	AA	AA	AA	AA	AA	AA	AA	AA	AA	GG	GG	GG	AA	GG	GG	AA	AA	AA	GG
13468	Bn-scaff_16511_1-p1123940	0.15	T/C	C04	16159504	TT	CC	CC	CC	CC	NC	NC	CC	CC	TT	TT	CC	TT	CC	TT	TT	TT	CC	CC	CC	CC	TT	NC	CC	TT	CC	CC	CC	CC	CC	CC	CC	CC	CC	TT	NC	CC	CC	TT	TT	CC	CC	CC	TT
13469	Bn-scaff_16511_1-p1123619	0.17	A/G	C04	16159825	AA	GG	GG	GG	GG	NC	NC	GG	GG	AA	AA	GG	AA	GG	AA	AA	AA	GG	GG	GG	GG	AA	NC	GG	AA	GG	GG	GG	NC	GG	GG	GG	GG	GG	AA	AA	AA	GG	AA	AA	GG	GG	GG	AA
13470	Bn-scaff_16511_1-p1123416	0.15	T/C	C04	16160028	TT	CC	CC	CC	CC	NC	NC	CC	CC	TT	TT	CC	TT	CC	TT	TT	TT	CC	CC	CC	CC	TT	NC	CC	TT	CC	CC	CC	CC	CC	CC	CC	CC	CC	TT	NC	CC	CC	TT	TT	CC	CC	CC	TT
13471	Bn-scaff_16511_1-p1122889	0.16	T/C	C04	16160555	TT	CC	TT	TT	TT	NC	NC	TT	TT	CC	CC	TT	CC	TT	CC	CC	CC	TT	TT	TT	TT	CC	NC	TT	CC	TT	TT	TT	TT	TT	TT	TT	TT	TT	CC	CC	CC	TT	CC	CC	TT	TT	TT	CC
13472	Bn-scaff_16511_1-p1113583	0.18	T/G	C04	16169925	TT	GG	GG	GG	GG	NC	NC	GG	GG	TT	TT	GG	TT	GG	TT	TT	TT	GG	GG	GG	GG	TT	NC	GG	TT	GG	GG	GG	GG	GG	GG	GG	GG	GG	TT	NC	GG	GG	TT	TT	GG	GG	GG	TT
13473	Bn-scaff_16511_1-p1108939	0.13	A/G	C04	16174717	AA	GG	GG	GG	GG	NC	NC	GG	GG	AA	AA	GG	AA	GG	AA	AA	AA	GG	GG	GG	GG	AA	GG	GG	AA	GG	GG	GG	GG	GG	GG	GG	GG	GG	AA	NC	GG	GG	AA	AA	GG	GG	GG	AA
13474	Bn-scaff_16511_1-p1108646	0.13	T/G	C04	16174910	TT	GG	TT	TT	TT	NC	NC	TT	TT	GG	GG	TT	GG	TT	GG	GG	GG	TT	TT	TT	TT	GG	NC	TT	GG	TT	TT	TT	TT	TT	TT	TT	TT	TT	GG	GG	GG	TT	GG	GG	TT	TT	TT	GG
13475	Bn-scaff_16511_1-p1103171	0.14	A/G	C04	16180487	AA	GG	GG	GG	GG	NC	NC	GG	GG	AA	AA	GG	AA	GG	AA	AA	AA	GG	GG	GG	GG	AA	GG	GG	AA	GG	GG	GG	GG	GG	GG	GG	GG	GG	AA	AA	AA	GG	AA	AA	GG	GG	GG	AA
13476	Bn-scaff_16511_1-p1101513	0.13	T/C	C04	16182045	TT	CC	CC	CC	CC	NC	NC	CC	CC	TT	TT	CC	TT	CC	TT	TT	TT	CC	CC	CC	CC	TT	NC	CC	TT	CC	CC	CC	CC	CC	CC	CC	CC	CC	TT	NC	CC	CC	TT	TT	CC	CC	CC	TT
13477	Bn-scaff_16511_1-p1100745	0.13	A/G	C04	16182813	AA	GG	AA	AA	AA	NC	NC	AA	AA	GG	GG	AA	GG	AA	GG	GG	GG	AA	AA	AA	AA	GG	NC	AA	GG	AA	AA	AA	NC	AA	AA	AA	AA	AA	GG	GG	GG	AA	GG	GG	AA	AA	AA	GG
13478	Bn-scaff_16511_1-p1010867	0.15	T/C	C04	16278681	TT	CC	CC	CC	CC	NC	NC	CC	CC	TT	TT	CC	TT	CC	TT	TT	TT	CC	CC	CC	CC	TT	NC	CC	TT	CC	CC	CC	NC	CC	CC	CC	CC	CC	TT	TT	TT	CC	TT	TT	CC	CC	CC	TT
13479	Bn-scaff_16511_1-p1010331	0.16	A/G	C04	16279117	AA	GG	GG	GG	GG	NC	NC	GG	GG	AA	AA	GG	AA	GG	AA	AA	AA	GG	GG	GG	GG	AA	NC	GG	AA	GG	GG	GG	GG	GG	GG	GG	GG	GG	AA	AA	AA	GG	AA	AA	GG	GG	GG	AA
13480	Bn-scaff_16511_1-p1002524	0.13	T/C	C04	16287026	TT	CC	TT	TT	TT	NC	NC	TT	TT	CC	CC	TT	CC	TT	CC	CC	CC	TT	TT	TT	TT	CC	NC	TT	CC	TT	TT	TT	TT	TT	TT	TT	TT	TT	CC	NC	TT	TT	CC	CC	TT	TT	TT	CC
13481	Bn-scaff_16511_1-p1001980	0.15	T/G	C04	16287570	TT	GG	GG	GG	GG	NC	NC	GG	GG	TT	TT	GG	TT	GG	TT	TT	TT	GG	GG	GG	GG	TT	NC	GG	TT	GG	GG	GG	GG	GG	GG	GG	GG	GG	TT	NC	GG	GG	TT	TT	GG	GG	GG	TT
13482	Bn-scaff_16511_1-p1001819	0.14	T/C	C04	16287631	TT	CC	TT	TT	TT	NC	NC	TT	TT	CC	CC	TT	CC	TT	CC	CC	CC	TT	TT	TT	TT	CC	NC	TT	CC	TT	TT	TT	TT	TT	TT	TT	TT	TT	CC	NC	TT	TT	CC	CC	TT	TT	TT	CC
13483	Bn-scaff_16511_1-p1001659	0.15	T/G	C04	16287891	TT	GG	TT	TT	TT	NC	NC	TT	TT	GG	GG	TT	GG	TT	GG	GG	GG	TT	TT	TT	TT	GG	NC	TT	GG	TT	TT	TT	TT	TT	TT	TT	TT	TT	GG	GG	GG	TT	GG	GG	TT	TT	TT	GG
13484	Bn-scaff_16511_1-p1001465	0.13	T/C	C04	16287985	TT	CC	TT	TT	TT	NC	NC	TT	TT	CC	CC	TT	CC	TT	CC	CC	CC	TT	TT	TT	TT	CC	NC	TT	CC	TT	TT	TT	TT	TT	TT	TT	TT	TT	CC	CC	CC	TT	CC	CC	TT	TT	TT	CC
13485	Bn-scaff_16511_1-p1000815	0.17	A/C	C04	16288736	AA	CC	AA	AA	AA	NC	NC	AA	AA	CC	CC	AA	CC	AA	CC	CC	CC	AA	AA	AA	AA	CC	NC	AA	CC	AA	AA	AA	AA	AA	AA	AA	AA	AA	CC	CC	CC	AA	CC	CC	AA	AA	AA	CC
13486	Bn-scaff_16511_1-p1000141	0.09	T/G	C04	16289412	TT	GG	GG	GG	GG	NC	NC	GG	GG	TT	TT	GG	TT	GG	TT	TT	TT	GG	GG	GG	GG	TT	GG	GG	TT	GG	GG	GG	NC	GG	GG	GG	GG	GG	TT	TT	TT	GG	TT	TT	GG	GG	GG	TT
13487	Bn-scaff_16511_1-p999676	0.11	A/C	C04	16289777	AA	CC	CC	CC	CC	NC	NC	CC	CC	AA	AA	CC	AA	CC	AA	AA	AA	CC	CC	CC	CC	AA	NC	CC	AA	CC	CC	CC	NC	CC	CC	CC	CC	CC	AA	NC	NC	CC	AA	AA	CC	CC	CC	AA
13488	Bn-scaff_16511_1-p999060	0.13	T/C	C04	16290393	TT	CC	TT	TT	TT	NC	NC	TT	TT	CC	CC	TT	CC	TT	CC	CC	CC	TT	TT	TT	TT	CC	NC	TT	CC	TT	TT	TT	TT	TT	TT	TT	TT	TT	CC	CC	CC	TT	CC	CC	TT	TT	TT	CC
13489	Bn-scaff_16511_1-p999121	0.11	A/C	C04	16290432	AA	CC	CC	CC	CC	NC	NC	CC	CC	AA	AA	CC	AA	CC	AA	AA	AA	CC	CC	CC	CC	AA	CC	CC	AA	CC	CC	CC	NC	CC	CC	CC	CC	CC	AA	NC	CC	CC	AA	AA	CC	CC	CC	AA
13490	Bn-scaff_16511_1-p997224	0.13	A/G	C04	16292328	AA	GG	AA	AA	AA	NC	NC	AA	AA	GG	GG	AA	GG	AA	GG	GG	GG	AA	AA	AA	AA	GG	NC	AA	GG	AA	AA	AA	AA	AA	AA	AA	AA	AA	GG	GG	GG	AA	GG	GG	AA	AA	AA	GG
13491	Bn-scaff_16511_1-p996633	0.11	T/G	C04	16292820	TT	GG	GG	GG	GG	NC	NC	GG	GG	TT	TT	GG	TT	GG	TT	TT	TT	GG	GG	GG	GG	TT	GG	GG	TT	GG	GG	GG	GG	GG	GG	GG	GG	GG	TT	NC	GG	GG	TT	TT	GG	GG	GG	TT
13492	Bn-scaff_16511_1-p994613	0.15	A/G	C04	16294942	AA	GG	AA	AA	AA	NC	NC	AA	AA	GG	GG	AA	GG	AA	GG	GG	GG	AA	AA	AA	AA	GG	NC	AA	GG	AA	AA	AA	NC	AA	AA	AA	AA	AA	GG	NC	AA	AA	GG	GG	AA	AA	AA	GG
13493	Bn-scaff_16511_1-p991704	0.15	T/C	C04	16297752	TT	CC	TT	TT	TT	NC	NC	TT	TT	CC	CC	TT	CC	TT	CC	CC	CC	TT	TT	TT	TT	CC	NC	TT	CC	TT	TT	TT	TT	TT	TT	TT	TT	TT	CC	CC	CC	TT	CC	CC	TT	TT	TT	CC
13494	Bn-scaff_16511_1-p989821	0.14	A/G	C04	16299732	AA	GG	GG	GG	GG	NC	NC	GG	GG	AA	AA	GG	AA	GG	AA	AA	AA	GG	GG	GG	GG	AA	NC	GG	AA	GG	GG	GG	NC	GG	GG	GG	GG	GG	AA	AA	AA	GG	AA	AA	GG	GG	GG	AA
13495	Bn-scaff_16511_1-p989560	0.12	A/G	C04	16299893	AA	GG	GG	GG	GG	NC	NC	GG	GG	AA	AA	GG	AA	GG	AA	AA	AA	GG	GG	GG	GG	AA	GG	GG	AA	GG	GG	GG	GG	GG	GG	GG	GG	GG	AA	AA	AA	GG	AA	AA	GG	GG	GG	AA
13496	Bn-scaff_16511_1-p986462	0.14	A/G	C04	16302992	AA	GG	AA	AA	AA	NC	NC	AA	AA	GG	GG	AA	GG	AA	GG	GG	GG	AA	AA	AA	AA	GG	NC	AA	GG	AA	AA	AA	AA	AA	AA	AA	AA	AA	GG	GG	GG	NC	GG	GG	AA	AA	AA	GG
13497	Bn-scaff_16511_1-p978545	0.09	A/C	C04	16311015	AA	CC	AA	AA	AA	NC	NC	AA	AA	CC	CC	AA	CC	AA	CC	CC	CC	AA	AA	AA	AA	CC	AA	AA	CC	AA	AA	AA	AA	AA	AA	AA	AA	AA	CC	CC	NC	AA	CC	CC	AA	AA	AA	CC
13498	Bn-scaff_16511_1-p978313	0.13	T/C	C04	16311247	TT	CC	TT	TT	TT	NC	NC	TT	TT	CC	CC	TT	CC	TT	CC	CC	CC	TT	TT	TT	TT	CC	NC	TT	CC	TT	TT	TT	TT	TT	TT	TT	TT	TT	CC	CC	CC	TT	CC	CC	TT	TT	TT	CC
13499	Bn-scaff_16511_1-p974858	0.16	A/G	C04	16314595	AA	GG	GG	GG	GG	NC	NC	GG	GG	AA	AA	GG	AA	GG	AA	AA	AA	GG	GG	GG	GG	AA	NC	GG	AA	GG	GG	GG	GG	GG	GG	GG	GG	GG	AA	NC	GG	GG	AA	AA	GG	GG	GG	AA
13500	Bn-scaff_16511_1-p974663	0.17	A/G	C04	16314790	AA	GG	AA	AA	AA	NC	NC	AA	AA	GG	GG	AA	GG	AA	GG	GG	GG	AA	AA	AA	AA	GG	NC	AA	GG	AA	AA	AA	AA	AA	AA	AA	AA	AA	GG	GG	GG	AA	GG	GG	AA	AA	AA	GG
13501	Bn-scaff_16511_1-p974595	0.11	A/C	C04	16314958	AA	CC	CC	CC	CC	NC	NC	CC	CC	AA	AA	CC	AA	CC	AA	AA	AA	CC	CC	CC	CC	AA	NC	CC	AA	CC	CC	CC	CC	CC	CC	CC	CC	CC	AA	AA	AA	CC	AA	AA	CC	CC	CC	AA
13502	Bn-scaff_16511_1-p972411	0.16	T/C	C04	16317042	TT	CC	TT	TT	TT	NC	NC	TT	TT	CC	CC	TT	CC	TT	CC	CC	CC	TT	TT	TT	TT	CC	NC	TT	CC	TT	TT	TT	TT	TT	TT	TT	TT	TT	CC	CC	CC	TT	CC	CC	TT	TT	TT	CC
13503	Bn-scaff_16511_1-p972299	0.14	T/C	C04	16317154	TT	CC	CC	CC	CC	NC	NC	CC	CC	TT	TT	CC	TT	CC	TT	TT	TT	CC	CC	CC	CC	TT	NC	CC	TT	CC	CC	CC	NC	CC	CC	CC	CC	CC	TT	TT	NC	CC	TT	TT	CC	CC	CC	TT
13504	Bn-scaff_16511_1-p972067	0.17	T/C	C04	16317486	TT	CC	TT	TT	TT	NC	NC	TT	TT	CC	CC	TT	CC	TT	CC	CC	CC	TT	TT	TT	TT	CC	NC	TT	CC	TT	TT	TT	TT	TT	TT	TT	TT	TT	CC	CC	CC	TT	CC	CC	TT	TT	TT	CC
13505	Bn-scaff_16511_1-p970921	0.11	A/C	C04	16318466	AA	CC	AA	AA	AA	NC	NC	AA	AA	CC	CC	AA	CC	AA	CC	CC	CC	AA	AA	AA	AA	CC	NC	AA	CC	AA	AA	AA	AA	AA	AA	AA	AA	AA	CC	CC	CC	AA	CC	CC	AA	AA	AA	CC
13506	Bn-scaff_16511_1-p970766	0.12	T/C	C04	16318721	TT	CC	TT	TT	TT	NC	NC	TT	TT	CC	CC	TT	CC	TT	CC	CC	CC	TT	TT	TT	TT	CC	NC	TT	CC	TT	TT	TT	TT	TT	TT	TT	TT	TT	CC	CC	CC	TT	CC	CC	TT	TT	TT	CC
13507	Bn-scaff_16511_1-p970674	0.15	T/C	C04	16318813	TT	CC	TT	TT	TT	NC	NC	TT	TT	CC	CC	TT	CC	TT	CC	CC	CC	TT	TT	TT	TT	CC	NC	TT	CC	TT	TT	TT	TT	TT	TT	TT	TT	TT	CC	NC	TT	TT	CC	CC	TT	TT	TT	CC
13508	Bn-scaff_16511_1-p970225	0.1	T/G	C04	16319262	TT	GG	GG	GG	GG	NC	NC	GG	GG	TT	TT	GG	TT	GG	TT	TT	TT	GG	GG	GG	GG	TT	GG	GG	TT	GG	GG	GG	NC	GG	GG	GG	GG	GG	TT	TT	TT	GG	TT	TT	GG	GG	GG	TT
13509	Bn-scaff_16511_1-p969640	0.16	A/C	C04	16319847	AA	CC	AA	AA	AA	NC	NC	AA	AA	CC	CC	AA	CC	AA	CC	CC	CC	AA	AA	AA	AA	CC	NC	AA	CC	AA	AA	AA	AA	AA	AA	AA	AA	AA	CC	NC	AA	AA	CC	CC	AA	AA	AA	CC
13510	Bn-scaff_16511_1-p962299	0.17	A/G	C04	16327231	AA	GG	GG	GG	GG	NC	NC	GG	GG	AA	AA	GG	AA	GG	AA	AA	AA	GG	GG	GG	GG	AA	NC	GG	AA	GG	GG	GG	GG	GG	GG	GG	GG	GG	AA	AA	GG	GG	AA	AA	GG	GG	GG	AA
13511	Bn-scaff_16511_1-p961621	0.17	A/G	C04	16327909	AA	GG	GG	GG	GG	NC	NC	GG	GG	AA	AA	GG	AA	GG	AA	AA	AA	GG	GG	GG	GG	AA	NC	GG	AA	GG	GG	GG	GG	GG	GG	GG	GG	GG	AA	NC	GG	GG	AA	AA	GG	GG	GG	AA
13512	Bn-scaff_16511_1-p958056	0.17	A/G	C04	16331372	AA	GG	AA	AA	AA	NC	NC	AA	AA	GG	GG	AA	GG	AA	GG	GG	GG	AA	AA	AA	AA	GG	NC	AA	GG	AA	AA	AA	AA	AA	AA	AA	AA	AA	GG	GG	GG	AA	GG	GG	AA	AA	AA	GG
13513	Bn-scaff_16511_1-p941610	0.15	A/C	C04	16347365	AA	CC	AA	AA	AA	NC	NC	AA	AA	CC	CC	AA	CC	AA	CC	CC	CC	AA	AA	AA	AA	CC	NC	AA	CC	AA	AA	AA	NC	AA	AA	AA	AA	AA	CC	CC	CC	AA	CC	CC	AA	AA	AA	CC
13514	Bn-scaff_16511_1-p940910	0.19	T/C	C04	16348065	TT	CC	CC	CC	CC	NC	NC	CC	CC	TT	TT	CC	TT	CC	TT	TT	TT	CC	CC	CC	CC	TT	NC	CC	TT	CC	CC	CC	CC	CC	CC	CC	CC	CC	TT	NC	CC	CC	TT	TT	CC	CC	CC	TT
13515	Bn-scaff_16511_1-p940832	0.19	T/G	C04	16348143	TT	GG	GG	GG	GG	NC	NC	GG	GG	TT	TT	GG	TT	GG	TT	TT	TT	GG	GG	GG	GG	TT	NC	GG	TT	GG	GG	GG	GG	GG	GG	GG	GG	GG	TT	TT	TT	GG	TT	TT	GG	GG	GG	TT
13516	Bn-scaff_16511_1-p940888	0.14	A/G	C04	16348187	AA	GG	AA	AA	AA	NC	NC	AA	AA	GG	GG	AA	GG	AA	GG	GG	GG	AA	AA	AA	AA	GG	NC	AA	GG	AA	AA	AA	AA	AA	AA	AA	AA	AA	GG	GG	GG	AA	GG	GG	AA	AA	AA	GG
13517	Bn-scaff_16511_1-p892867	0.15	A/G	C04	16399254	AA	GG	AA	AA	AA	NC	NC	AA	AA	GG	GG	AA	GG	AA	GG	GG	GG	AA	AA	AA	AA	GG	NC	AA	GG	AA	AA	AA	AA	AA	AA	AA	AA	AA	GG	GG	GG	AA	GG	GG	AA	AA	AA	GG
13518	Bn-scaff_16511_1-p892734	0.14	A/G	C04	16399387	AA	GG	GG	GG	GG	NC	NC	GG	GG	AA	AA	GG	AA	GG	AA	AA	AA	GG	GG	GG	GG	AA	GG	GG	AA	GG	GG	GG	GG	GG	GG	GG	GG	GG	AA	AA	AA	GG	AA	AA	GG	GG	GG	AA
13519	Bn-scaff_16511_1-p892186	0.11	A/G	C04	16399935	AA	GG	AA	AA	AA	NC	NC	AA	AA	GG	GG	AA	GG	AA	GG	GG	GG	AA	AA	AA	AA	GG	NC	NC	GG	AA	AA	AA	AA	AA	AA	AA	AA	AA	GG	NC	AA	AA	GG	GG	AA	AA	AA	GG
13520	Bn-scaff_16511_1-p888799	0.12	A/C	C04	16402921	AA	CC	CC	CC	CC	NC	NC	CC	CC	AA	AA	CC	AA	CC	AA	AA	AA	CC	CC	CC	CC	AA	CC	CC	AA	CC	CC	CC	NC	CC	CC	CC	CC	CC	AA	AA	AA	CC	AA	AA	CC	CC	CC	AA
13521	Bn-scaff_16511_1-p885479	0.13	T/G	C04	16406340	TT	GG	TT	TT	TT	NC	NC	TT	TT	GG	GG	TT	GG	TT	GG	GG	GG	TT	TT	TT	TT	GG	NC	TT	GG	TT	TT	TT	TT	TT	TT	TT	TT	TT	GG	GG	GG	TT	GG	GG	TT	TT	TT	GG
13522	Bn-scaff_16511_1-p885190	0.12	A/C	C04	16406529	AA	CC	CC	CC	CC	NC	NC	CC	CC	AA	AA	CC	AA	CC	AA	AA	AA	CC	CC	CC	CC	AA	CC	CC	AA	CC	CC	CC	CC	CC	CC	CC	CC	CC	AA	AA	AA	CC	AA	AA	CC	CC	CC	AA
13523	Bn-scaff_16511_1-p882544	0.12	T/C	C04	16410169	TT	CC	TT	TT	TT	NC	NC	TT	TT	CC	CC	TT	CC	TT	CC	CC	CC	TT	TT	TT	TT	CC	NC	TT	CC	TT	TT	TT	TT	TT	TT	TT	TT	TT	CC	NC	TT	TT	CC	CC	TT	TT	TT	CC
13524	Bn-scaff_16511_1-p880343	0.15	A/C	C04	16412419	AA	CC	AA	AA	AA	NC	NC	AA	AA	CC	CC	AA	CC	AA	CC	CC	CC	AA	AA	AA	AA	CC	NC	AA	CC	AA	AA	AA	AA	AA	AA	AA	AA	AA	CC	CC	CC	AA	CC	CC	AA	AA	AA	CC
13525	Bn-scaff_16511_1-p880035	0.16	A/G	C04	16412727	AA	GG	GG	GG	GG	NC	NC	GG	GG	AA	AA	GG	AA	GG	AA	AA	AA	GG	GG	GG	GG	AA	NC	GG	AA	GG	GG	GG	GG	GG	GG	GG	GG	GG	AA	NC	GG	GG	AA	AA	GG	GG	GG	AA
13526	Bn-scaff_16511_1-p879490	0.15	T/C	C04	16413172	TT	CC	TT	TT	TT	NC	NC	TT	TT	CC	CC	TT	CC	TT	CC	CC	CC	TT	TT	TT	TT	CC	NC	TT	CC	TT	TT	TT	TT	TT	TT	TT	TT	TT	CC	NC	TT	TT	CC	CC	TT	TT	TT	CC
13527	Bn-scaff_16511_1-p879362	0.15	A/G	C04	16413400	AA	GG	GG	GG	GG	NC	NC	GG	GG	AA	AA	GG	AA	GG	AA	AA	AA	GG	GG	GG	GG	AA	NC	GG	AA	GG	GG	GG	NC	GG	GG	GG	GG	GG	AA	AA	NC	GG	AA	AA	GG	GG	GG	AA
13528	Bn-scaff_16511_1-p879070	0.17	A/G	C04	16413592	AA	GG	AA	AA	AA	NC	NC	AA	AA	GG	GG	AA	GG	AA	GG	GG	GG	AA	AA	AA	AA	GG	NC	AA	GG	AA	AA	AA	AA	AA	AA	AA	AA	AA	GG	GG	GG	AA	GG	GG	AA	AA	AA	GG
13529	Bn-scaff_16511_1-p878769	0.16	T/G	C04	16413993	TT	GG	TT	TT	TT	NC	NC	TT	TT	GG	GG	TT	GG	TT	GG	GG	GG	TT	TT	TT	TT	GG	NC	TT	GG	TT	TT	TT	TT	TT	TT	TT	TT	TT	GG	GG	GG	TT	GG	GG	TT	TT	TT	GG
13530	Bn-scaff_16511_1-p874136	0.17	T/C	C04	16418650	TT	CC	CC	CC	CC	NC	NC	CC	CC	TT	TT	CC	TT	CC	TT	TT	TT	CC	CC	CC	CC	TT	NC	CC	TT	CC	CC	CC	CC	CC	CC	CC	CC	CC	TT	NC	CC	CC	TT	TT	CC	CC	CC	TT
13531	Bn-scaff_16511_1-p873787	0.15	T/C	C04	16418899	TT	CC	CC	CC	CC	NC	NC	CC	CC	TT	TT	CC	TT	CC	TT	TT	TT	CC	CC	CC	CC	TT	NC	CC	TT	CC	CC	CC	CC	CC	CC	CC	CC	CC	TT	NC	CC	CC	TT	TT	CC	CC	CC	TT
13532	Bn-scaff_16511_1-p873701	0.14	T/C	C04	16419085	TT	CC	TT	TT	TT	NC	NC	TT	TT	CC	CC	TT	CC	TT	CC	CC	CC	TT	TT	TT	TT	CC	NC	TT	CC	TT	TT	TT	TT	TT	TT	TT	TT	TT	CC	CC	CC	TT	CC	CC	TT	TT	TT	CC
13533	Bn-scaff_16511_1-p872816	0.13	T/G	C04	16419970	TT	GG	TT	TT	TT	NC	NC	TT	TT	GG	GG	TT	GG	TT	GG	GG	GG	TT	TT	TT	TT	GG	NC	TT	GG	TT	TT	TT	TT	TT	TT	TT	TT	TT	GG	NC	TT	TT	GG	GG	TT	TT	TT	GG
13534	Bn-scaff_16511_1-p860481	0.12	A/C	C04	16433124	AA	CC	AA	AA	AA	NC	NC	AA	AA	CC	CC	AA	CC	AA	CC	CC	CC	AA	AA	AA	AA	CC	AA	AA	CC	AA	AA	AA	AA	AA	AA	AA	AA	AA	CC	NC	AA	AA	CC	CC	AA	AA	AA	CC
13535	Bn-scaff_16511_1-p859676	0.14	A/G	C04	16433829	AA	GG	AA	AA	AA	NC	NC	AA	AA	GG	GG	AA	GG	AA	GG	GG	GG	AA	AA	AA	AA	GG	NC	AA	GG	AA	AA	AA	AA	AA	AA	AA	AA	AA	GG	NC	AA	AA	GG	GG	AA	AA	AA	GG
13536	Bn-scaff_16511_1-p856828	0.15	A/G	C04	16436681	AA	GG	AA	AA	AA	NC	NC	AA	AA	GG	GG	AA	GG	AA	GG	GG	GG	AA	AA	AA	AA	GG	NC	AA	GG	AA	AA	AA	AA	AA	AA	AA	AA	AA	GG	GG	GG	AA	GG	GG	AA	AA	AA	GG
13537	Bn-scaff_16511_1-p855422	0.15	A/C	C04	16438187	AA	CC	AA	AA	AA	NC	NC	AA	AA	CC	CC	AA	CC	AA	CC	CC	CC	AA	AA	AA	AA	CC	NC	AA	CC	AA	AA	AA	AA	AA	AA	AA	AA	AA	CC	CC	AA	AA	CC	CC	AA	AA	AA	CC
13538	Bn-scaff_16511_1-p854981	0.08	T/C	C04	16438628	TT	CC	NC	TT	NC	CC	CC	NC	NC	CC	CC	TT	CC	NC	CC	CC	CC	NC	TT	TT	NC	CC	NC	NC	CC	NC	NC	NC	NC	NC	NC	NC	TT	NC	CC	CC	CC	TT	CC	CC	NC	NC	NC	CC
13539	Bn-scaff_16511_1-p854762	0.13	A/C	C04	16438747	AA	CC	AA	AA	AA	NC	NC	AA	AA	CC	CC	AA	CC	AA	CC	CC	CC	AA	AA	AA	AA	CC	NC	AA	CC	AA	AA	AA	AA	AA	AA	AA	AA	AA	CC	NC	AA	AA	CC	CC	AA	AA	AA	CC
13540	Bn-scaff_16511_1-p854371	0.14	A/G	C04	16439238	AA	GG	GG	GG	GG	NC	NC	GG	GG	AA	AA	GG	AA	GG	AA	AA	AA	GG	GG	GG	GG	AA	GG	GG	AA	GG	GG	GG	GG	GG	GG	GG	GG	GG	AA	NC	GG	GG	AA	AA	GG	GG	GG	AA
13541	Bn-scaff_16511_1-p852569	0.14	A/G	C04	16440940	AA	GG	GG	GG	GG	NC	NC	GG	GG	AA	AA	GG	AA	GG	AA	AA	AA	GG	GG	GG	GG	AA	NC	GG	AA	GG	GG	GG	GG	GG	GG	GG	GG	GG	AA	AA	AA	GG	AA	AA	GG	GG	GG	AA
13542	Bn-scaff_16511_1-p852174	0.1	A/G	C04	16441435	AA	GG	AA	AA	AA	NC	NC	AA	AA	GG	GG	AA	GG	AA	GG	GG	GG	AA	AA	AA	AA	GG	NC	AA	GG	AA	AA	AA	AA	AA	AA	AA	AA	AA	GG	GG	NC	AA	GG	GG	AA	AA	AA	GG
13543	Bn-scaff_16511_1-p852033	0.13	A/C	C04	16441476	AA	CC	CC	CC	CC	NC	NC	CC	CC	AA	AA	CC	AA	CC	AA	AA	AA	CC	CC	CC	CC	AA	CC	CC	AA	CC	CC	CC	CC	CC	CC	CC	CC	CC	AA	NC	CC	CC	AA	AA	CC	CC	CC	AA
13544	Bn-scaff_16511_1-p851291	0.16	A/G	C04	16442316	AA	GG	GG	GG	GG	NC	NC	GG	GG	AA	AA	GG	AA	GG	AA	AA	AA	GG	GG	GG	GG	AA	GG	GG	AA	GG	GG	GG	NC	GG	GG	GG	GG	GG	AA	NC	GG	GG	AA	AA	GG	GG	GG	AA
13545	Bn-scaff_16511_1-p851111	0.11	T/G	C04	16442396	TT	GG	TT	TT	TT	NC	NC	TT	TT	GG	GG	TT	GG	TT	GG	GG	GG	TT	TT	TT	TT	GG	NC	TT	GG	TT	TT	TT	TT	TT	TT	TT	TT	TT	GG	GG	GG	TT	GG	GG	TT	TT	TT	GG
13546	Bn-scaff_16511_1-p850124	0.18	T/C	C04	16443383	TT	CC	TT	TT	TT	NC	NC	TT	TT	CC	CC	TT	CC	TT	CC	CC	CC	TT	TT	TT	TT	CC	NC	TT	CC	TT	TT	TT	TT	TT	TT	TT	TT	TT	CC	NC	TT	TT	CC	CC	TT	TT	TT	CC
13547	Bn-scaff_16511_1-p849664	0.14	T/G	C04	16443943	TT	GG	GG	GG	GG	NC	NC	GG	GG	TT	TT	GG	TT	GG	TT	TT	TT	GG	GG	GG	GG	TT	GG	GG	TT	GG	GG	GG	GG	GG	GG	GG	GG	GG	TT	TT	TT	GG	TT	TT	GG	GG	GG	TT
13548	Bn-scaff_16511_1-p841284	0.17	A/G	C04	16452149	AA	GG	AA	AA	AA	NC	NC	AA	AA	GG	GG	AA	GG	AA	GG	GG	GG	AA	AA	AA	AA	GG	NC	AA	GG	AA	AA	AA	AA	AA	AA	AA	AA	AA	GG	GG	GG	AA	GG	GG	AA	AA	AA	GG
13549	Bn-scaff_16511_1-p841163	0.15	T/C	C04	16452270	TT	CC	CC	CC	CC	NC	NC	CC	CC	TT	TT	CC	TT	CC	TT	TT	TT	CC	CC	CC	CC	TT	NC	CC	TT	CC	CC	CC	NC	CC	CC	CC	CC	CC	TT	TT	TT	CC	TT	TT	CC	CC	CC	TT
13550	Bn-scaff_16511_1-p840719	0.15	T/C	C04	16452814	TT	CC	CC	CC	CC	NC	NC	CC	CC	TT	TT	CC	TT	CC	TT	TT	TT	CC	CC	CC	CC	TT	NC	CC	TT	CC	CC	CC	CC	CC	CC	CC	CC	CC	TT	TT	TT	CC	TT	TT	CC	CC	CC	TT
13551	Bn-scaff_16511_1-p840631	0.16	A/G	C04	16452902	AA	GG	AA	AA	AA	NC	NC	AA	AA	GG	GG	AA	GG	AA	GG	GG	GG	AA	AA	AA	AA	GG	NC	AA	GG	AA	AA	AA	AA	AA	AA	AA	AA	AA	GG	GG	GG	AA	GG	GG	AA	AA	AA	GG
13552	Bn-scaff_16511_1-p838399	0.13	A/G	C04	16455033	AA	GG	GG	GG	GG	NC	NC	GG	GG	AA	AA	GG	AA	GG	AA	AA	AA	GG	GG	GG	GG	AA	NC	GG	AA	GG	GG	GG	GG	GG	GG	GG	GG	GG	AA	NC	GG	GG	AA	AA	GG	GG	GG	AA
13553	Bn-scaff_16511_1-p837471	0.16	A/G	C04	16455961	AA	GG	AA	AA	AA	NC	NC	AA	AA	GG	GG	AA	GG	AA	GG	GG	GG	AA	AA	AA	AA	GG	NC	AA	GG	AA	AA	AA	AA	AA	AA	AA	AA	AA	GG	GG	GG	AA	GG	GG	AA	AA	AA	GG
13554	Bn-scaff_16511_1-p837536	0.14	T/G	C04	16455996	TT	GG	GG	GG	GG	NC	NC	GG	GG	TT	TT	GG	TT	GG	TT	TT	TT	GG	GG	GG	GG	TT	GG	GG	TT	GG	GG	GG	GG	GG	GG	GG	GG	GG	TT	TT	TT	GG	TT	TT	GG	GG	GG	TT
13555	Bn-scaff_16511_1-p836849	0.15	A/C	C04	16456683	AA	CC	AA	AA	AA	NC	NC	AA	AA	CC	CC	AA	CC	AA	CC	CC	CC	AA	AA	AA	AA	CC	NC	AA	CC	AA	AA	AA	AA	AA	AA	AA	AA	AA	CC	CC	CC	AA	CC	CC	AA	AA	AA	CC
13556	Bn-scaff_16511_1-p836262	0.13	T/C	C04	16457170	TT	CC	TT	TT	TT	NC	NC	TT	TT	CC	CC	TT	CC	TT	CC	CC	CC	TT	TT	TT	TT	CC	NC	TT	CC	TT	TT	TT	TT	TT	TT	TT	TT	TT	CC	CC	CC	TT	CC	CC	TT	TT	TT	CC
13557	Bn-scaff_16511_1-p835303	0.1	T/C	C04	16458129	TT	CC	CC	CC	CC	NC	NC	CC	CC	TT	TT	CC	TT	CC	TT	TT	TT	CC	CC	CC	CC	TT	CC	CC	TT	CC	CC	CC	NC	CC	CC	CC	CC	CC	TT	TT	TT	CC	TT	TT	CC	CC	CC	TT
13558	Bn-scaff_16511_1-p835245	0.13	T/C	C04	16458183	TT	CC	CC	CC	CC	CC	NC	CC	CC	TT	TT	CC	TT	CC	TT	TT	TT	CC	CC	CC	CC	TT	CC	CC	TT	CC	CC	CC	NC	CC	NC	CC	CC	CC	TT	NC	CC	CC	TT	TT	CC	CC	CC	TT
13559	Bn-scaff_16511_1-p835008	0.15	T/C	C04	16458420	TT	CC	TT	TT	TT	NC	NC	TT	TT	CC	CC	TT	CC	TT	CC	CC	CC	TT	TT	TT	TT	CC	NC	TT	CC	TT	TT	TT	TT	TT	TT	TT	TT	TT	CC	NC	TT	TT	CC	CC	TT	TT	TT	CC
13560	Bn-scaff_16511_1-p828240	0.12	T/C	C04	16465287	TT	CC	CC	CC	CC	NC	NC	CC	CC	TT	TT	CC	TT	CC	TT	TT	TT	CC	CC	CC	CC	TT	CC	CC	TT	CC	CC	CC	CC	CC	CC	CC	CC	CC	TT	TT	TT	CC	TT	TT	CC	CC	CC	TT
13561	Bn-scaff_16511_1-p824513	0.18	T/C	C04	16469888	TT	CC	CC	CC	CC	NC	NC	CC	CC	TT	TT	CC	TT	CC	TT	TT	TT	CC	CC	CC	CC	TT	CC	CC	TT	CC	CC	CC	NC	CC	CC	CC	CC	CC	TT	TT	TT	CC	TT	TT	CC	CC	CC	TT
13562	Bn-scaff_16511_1-p821715	0.17	T/C	C04	16472782	TT	CC	TT	TT	TT	NC	NC	TT	TT	CC	CC	TT	CC	TT	CC	CC	CC	TT	TT	TT	TT	CC	NC	TT	CC	TT	TT	TT	NC	TT	TT	TT	TT	TT	CC	CC	CC	TT	CC	CC	TT	TT	TT	CC
13563	Bn-scaff_16511_1-p820997	0.13	T/G	C04	16473500	TT	GG	TT	TT	TT	NC	NC	TT	TT	GG	GG	TT	GG	TT	GG	GG	GG	TT	TT	TT	TT	GG	NC	TT	GG	TT	TT	TT	TT	TT	TT	TT	TT	TT	GG	GG	GG	TT	GG	GG	TT	TT	TT	GG
13564	Bn-scaff_16511_1-p796774	0.15	A/C	C04	16498553	AA	CC	AA	AA	AA	NC	NC	AA	AA	CC	CC	AA	CC	AA	CC	CC	CC	AA	AA	AA	AA	CC	NC	AA	CC	AA	AA	AA	AA	AA	AA	AA	AA	AA	CC	CC	CC	AA	CC	CC	AA	AA	AA	CC
13565	Bn-scaff_16511_1-p796510	0.15	A/G	C04	16498717	AA	GG	AA	AA	AA	NC	NC	AA	AA	GG	GG	AA	GG	AA	GG	GG	GG	AA	AA	AA	AA	GG	NC	AA	GG	AA	AA	AA	AA	AA	AA	AA	AA	AA	GG	NC	AA	AA	GG	GG	AA	AA	AA	GG
13566	Bn-scaff_16511_1-p796251	0.14	T/C	C04	16498977	TT	CC	TT	TT	TT	NC	NC	TT	TT	CC	CC	TT	CC	TT	CC	CC	CC	TT	TT	TT	TT	CC	NC	TT	CC	TT	TT	TT	TT	TT	TT	TT	TT	TT	CC	CC	CC	TT	CC	CC	TT	TT	TT	CC
13567	Bn-scaff_16511_1-p795872	0.12	T/G	C04	16499356	TT	GG	GG	GG	GG	NC	NC	GG	GG	TT	TT	GG	TT	GG	TT	TT	TT	GG	GG	GG	GG	TT	GG	GG	TT	GG	GG	GG	GG	GG	GG	GG	GG	GG	TT	NC	GG	GG	TT	TT	GG	GG	GG	TT
13568	Bn-scaff_16511_1-p795591	0.12	A/C	C04	16499737	AA	CC	AA	AA	AA	NC	NC	AA	AA	CC	CC	AA	CC	AA	CC	CC	CC	AA	AA	AA	AA	CC	NC	AA	CC	AA	AA	AA	AA	AA	AA	AA	AA	AA	CC	CC	CC	AA	CC	CC	AA	AA	AA	CC
13569	Bn-scaff_16511_1-p785341	0.13	T/G	C04	16510152	TT	GG	GG	GG	GG	NC	NC	GG	GG	TT	TT	GG	TT	GG	TT	TT	TT	GG	GG	GG	GG	TT	NC	GG	TT	GG	GG	GG	GG	GG	GG	GG	GG	GG	TT	TT	TT	GG	TT	TT	GG	GG	GG	TT
13570	Bn-scaff_16511_1-p765510	0.15	A/G	C04	16535539	AA	GG	GG	GG	GG	NC	NC	GG	GG	AA	AA	GG	AA	GG	AA	AA	AA	GG	GG	GG	GG	AA	NC	GG	AA	GG	GG	GG	GG	GG	GG	GG	GG	GG	AA	AA	AA	GG	AA	AA	GG	GG	GG	AA
13571	Bn-scaff_16511_1-p732320	0.18	T/C	C04	16574400	TT	CC	TT	TT	TT	NC	NC	TT	TT	CC	CC	TT	CC	TT	CC	CC	CC	TT	TT	TT	TT	CC	NC	TT	CC	TT	TT	TT	NC	TT	TT	TT	TT	TT	CC	CC	CC	TT	CC	CC	TT	TT	TT	CC
13572	Bn-scaff_16511_1-p729125	0.11	T/G	C04	16577585	TT	GG	TT	TT	TT	NC	NC	TT	TT	GG	GG	TT	GG	TT	GG	GG	GG	TT	TT	TT	TT	GG	TT	TT	GG	TT	TT	TT	NC	TT	TT	TT	TT	TT	GG	GG	GG	TT	GG	GG	TT	TT	TT	GG
13573	Bn-scaff_16511_1-p722842	0.13	T/G	C04	16584940	TT	GG	GG	GG	GG	NC	NC	GG	GG	TT	TT	GG	TT	GG	TT	TT	TT	GG	GG	GG	GG	TT	NC	GG	TT	GG	GG	GG	GG	GG	GG	GG	GG	GG	TT	NC	GG	GG	TT	TT	GG	GG	GG	TT
13574	Bn-scaff_16511_1-p722642	0.16	A/G	C04	16585140	AA	GG	AA	AA	AA	NC	NC	AA	AA	GG	GG	AA	GG	AA	GG	GG	GG	AA	AA	AA	AA	GG	NC	AA	GG	AA	AA	AA	AA	AA	AA	AA	AA	AA	GG	GG	GG	AA	GG	GG	AA	AA	AA	GG
13575	Bn-scaff_16511_1-p722634	0.18	T/G	C04	16585248	TT	GG	TT	TT	TT	NC	NC	TT	TT	GG	GG	TT	GG	TT	GG	GG	GG	TT	TT	TT	TT	GG	NC	TT	GG	TT	TT	TT	TT	TT	TT	TT	TT	TT	GG	GG	GG	TT	GG	GG	TT	TT	TT	GG
13576	Bn-scaff_16511_1-p722453	0.13	T/C	C04	16585329	TT	CC	TT	TT	TT	NC	NC	TT	TT	CC	CC	TT	CC	TT	CC	CC	CC	TT	TT	TT	TT	CC	NC	TT	CC	TT	TT	TT	TT	TT	TT	TT	TT	TT	CC	CC	CC	TT	CC	CC	TT	TT	TT	CC
13577	Bn-scaff_16511_1-p722442	0.17	T/C	C04	16585440	TT	CC	TT	TT	TT	NC	NC	TT	TT	CC	CC	TT	CC	TT	CC	CC	CC	TT	TT	TT	TT	CC	NC	TT	CC	TT	TT	TT	TT	TT	TT	TT	TT	TT	CC	CC	CC	TT	CC	CC	TT	TT	TT	CC
13578	Bn-scaff_16511_1-p722191	0.14	A/C	C04	16585691	AA	CC	AA	AA	AA	NC	NC	AA	AA	CC	CC	AA	CC	AA	CC	CC	CC	AA	AA	AA	AA	CC	NC	AA	CC	AA	AA	AA	AA	AA	AA	AA	AA	AA	CC	CC	NC	AA	CC	CC	AA	AA	AA	CC
13579	Bn-scaff_16511_1-p721075	0.15	T/G	C04	16586741	TT	GG	GG	GG	GG	NC	NC	GG	GG	TT	TT	GG	TT	GG	TT	TT	TT	GG	GG	GG	GG	TT	NC	GG	TT	GG	GG	GG	GG	GG	GG	GG	GG	GG	TT	NC	GG	GG	TT	TT	GG	GG	GG	TT
13580	Bn-scaff_16511_1-p717330	0.15	A/G	C04	16589506	AA	GG	AA	AA	AA	NC	NC	AA	AA	GG	GG	AA	GG	AA	GG	GG	GG	AA	AA	AA	AA	GG	NC	AA	GG	AA	AA	AA	AA	AA	AA	AA	AA	AA	GG	GG	GG	AA	GG	GG	AA	AA	AA	GG
13581	Bn-scaff_16511_1-p715575	0.15	T/C	C04	16591157	TT	CC	TT	TT	TT	NC	NC	TT	TT	CC	CC	TT	CC	TT	CC	CC	CC	TT	TT	TT	TT	CC	NC	TT	CC	TT	TT	TT	TT	TT	TT	TT	TT	TT	CC	CC	CC	TT	CC	CC	TT	TT	TT	CC
13582	Bn-scaff_16511_1-p711537	0.15	T/C	C04	16595196	TT	CC	CC	CC	CC	NC	NC	CC	CC	TT	TT	CC	TT	CC	TT	TT	TT	CC	CC	CC	CC	TT	NC	CC	TT	CC	CC	CC	NC	CC	CC	CC	CC	CC	TT	NC	CC	CC	TT	TT	CC	CC	CC	TT
13583	Bn-scaff_16511_1-p707879	0.14	T/C	C04	16598946	TT	CC	CC	CC	CC	NC	NC	CC	CC	CC	CC	CC	TT	CC	NC	TT	TT	CC	CC	CC	CC	TT	NC	CC	TT	CC	CC	CC	NC	CC	CC	CC	CC	CC	TT	TT	TT	CC	CC	CC	CC	CC	CC	CC
13584	Bn-scaff_16511_1-p707432	0.12	T/C	C04	16599173	TT	CC	CC	CC	CC	NC	NC	CC	CC	CC	CC	CC	TT	CC	NC	TT	TT	CC	CC	CC	CC	TT	CC	CC	TT	CC	CC	CC	NC	CC	CC	CC	CC	CC	TT	NC	CC	CC	CC	CC	CC	CC	CC	CC
13585	Bn-scaff_16511_1-p707263	0.16	T/C	C04	16599242	TT	CC	CC	CC	CC	NC	NC	CC	CC	CC	CC	CC	TT	CC	NC	TT	TT	CC	CC	CC	CC	TT	NC	CC	TT	CC	CC	CC	CC	CC	CC	CC	CC	CC	TT	NC	CC	CC	CC	CC	CC	CC	CC	CC
13586	Bn-scaff_16511_1-p706876	0.14	A/C	C04	16599629	AA	CC	AA	AA	AA	NC	NC	AA	AA	AA	AA	AA	CC	AA	NC	CC	CC	AA	AA	AA	AA	CC	NC	AA	CC	AA	AA	AA	NC	AA	AA	AA	AA	AA	CC	NC	AA	AA	AA	AA	AA	AA	AA	AA
13587	Bn-scaff_16511_1-p706838	0.15	T/C	C04	16599753	TT	CC	TT	TT	TT	NC	NC	TT	TT	TT	TT	TT	CC	TT	NC	CC	CC	TT	TT	TT	TT	CC	NC	TT	CC	TT	TT	TT	TT	TT	TT	TT	TT	TT	CC	CC	CC	TT	TT	TT	TT	TT	TT	TT
13588	Bn-scaff_16511_1-p706760	0.15	T/C	C04	16599831	TT	CC	CC	CC	CC	NC	NC	CC	CC	CC	CC	CC	TT	CC	NC	TT	TT	CC	CC	CC	CC	TT	NC	CC	TT	CC	CC	CC	NC	CC	CC	CC	CC	CC	TT	NC	CC	CC	CC	CC	CC	CC	CC	CC
13589	Bn-scaff_16511_1-p706573	0.17	T/C	C04	16599918	TT	CC	TT	TT	TT	NC	NC	TT	TT	TT	TT	TT	CC	TT	NC	CC	CC	TT	TT	TT	TT	CC	NC	TT	CC	TT	TT	TT	NC	TT	NC	TT	TT	TT	CC	CC	CC	TT	TT	TT	TT	TT	TT	TT
13590	Bn-scaff_16511_1-p705508	0.12	A/G	C04	16600983	AA	GG	GG	GG	GG	NC	NC	GG	GG	GG	GG	GG	AA	GG	NC	AA	AA	GG	GG	GG	GG	AA	GG	GG	AA	GG	GG	GG	NC	GG	GG	GG	GG	GG	AA	AA	AA	GG	GG	GG	GG	GG	GG	GG
13591	Bn-scaff_16511_1-p705591	0.12	T/C	C04	16601000	TT	CC	TT	TT	TT	NC	NC	TT	TT	TT	TT	TT	CC	TT	NC	CC	CC	TT	TT	TT	TT	CC	NC	TT	CC	TT	TT	TT	TT	TT	TT	TT	TT	TT	CC	CC	CC	TT	TT	TT	TT	TT	TT	TT
13592	Bn-scaff_16511_1-p704558	0.12	T/G	C04	16601933	TT	GG	TT	TT	TT	NC	NC	TT	TT	TT	TT	TT	GG	TT	NC	GG	GG	TT	TT	TT	TT	GG	NC	TT	GG	TT	TT	TT	TT	TT	TT	TT	TT	TT	GG	GG	GG	TT	TT	TT	TT	TT	TT	TT
13593	Bn-scaff_16511_1-p704400	0.14	A/C	C04	16602087	AA	CC	CC	CC	CC	NC	NC	CC	CC	CC	CC	CC	AA	CC	NC	AA	AA	CC	CC	CC	CC	AA	CC	CC	AA	CC	CC	CC	CC	CC	CC	CC	CC	CC	AA	NC	CC	CC	CC	CC	CC	CC	CC	CC
13594	Bn-scaff_16511_1-p703878	0.15	A/C	C04	16602609	AA	CC	AA	AA	AA	NC	NC	AA	AA	AA	AA	AA	CC	AA	NC	CC	CC	AA	AA	AA	AA	CC	NC	AA	CC	AA	AA	AA	AA	AA	AA	AA	AA	AA	CC	CC	CC	AA	AA	AA	AA	AA	AA	AA
13595	Bn-scaff_16511_1-p703856	0.15	A/C	C04	16602731	AA	CC	AA	AA	AA	NC	NC	AA	AA	AA	AA	AA	CC	AA	NC	CC	CC	AA	AA	AA	AA	CC	NC	AA	CC	AA	AA	AA	AA	AA	AA	AA	AA	AA	CC	CC	CC	AA	AA	AA	AA	AA	AA	AA
13596	Bn-scaff_16511_1-p703161	0.15	T/G	C04	16603326	TT	GG	GG	GG	GG	NC	NC	GG	GG	GG	GG	GG	TT	GG	NC	TT	TT	GG	GG	GG	GG	TT	NC	GG	TT	GG	GG	GG	GG	GG	GG	GG	GG	GG	TT	NC	GG	GG	GG	GG	GG	GG	GG	GG
13597	Bn-scaff_16511_1-p699853	0.15	A/G	C04	16606677	AA	GG	AA	AA	AA	NC	NC	AA	AA	AA	AA	AA	GG	AA	NC	GG	GG	AA	AA	AA	AA	GG	NC	AA	GG	AA	AA	AA	AA	AA	AA	AA	AA	AA	GG	GG	GG	AA	AA	AA	AA	AA	AA	AA
13598	Bn-scaff_16511_1-p699915	0.08	T/G	C04	16606715	TT	GG	GG	GG	GG	NC	NC	GG	GG	GG	GG	GG	TT	GG	GG	TT	TT	GG	GG	GG	GG	TT	GG	GG	TT	GG	GG	GG	GG	GG	GG	GG	GG	GG	TT	TT	TT	GG	GG	GG	GG	GG	GG	GG
13599	Bn-scaff_16511_1-p699746	0.12	T/C	C04	16606884	TT	CC	CC	CC	CC	NC	NC	CC	CC	CC	CC	CC	TT	CC	NC	TT	TT	CC	CC	CC	CC	TT	CC	CC	TT	CC	CC	CC	NC	CC	CC	CC	CC	CC	TT	NC	CC	CC	CC	CC	CC	CC	CC	CC
13600	Bn-scaff_16511_1-p699488	0.12	A/G	C04	16607042	AA	GG	GG	GG	GG	NC	NC	GG	GG	GG	GG	GG	AA	GG	NC	AA	AA	GG	GG	GG	GG	AA	GG	GG	AA	GG	GG	GG	GG	GG	GG	GG	GG	GG	AA	NC	GG	GG	GG	GG	GG	GG	GG	GG
13601	Bn-scaff_16511_1-p699062	0.16	T/G	C04	16607468	TT	GG	TT	TT	TT	NC	NC	TT	TT	TT	TT	TT	GG	TT	NC	GG	GG	TT	TT	TT	TT	GG	NC	TT	GG	TT	TT	TT	TT	TT	TT	TT	TT	TT	GG	NC	TT	TT	TT	TT	TT	TT	TT	TT
13602	Bn-scaff_16511_1-p698392	0.17	A/G	C04	16608230	AA	GG	GG	GG	GG	NC	NC	GG	GG	GG	GG	GG	AA	GG	NC	AA	AA	GG	GG	GG	GG	AA	NC	GG	AA	GG	GG	GG	GG	GG	GG	GG	GG	GG	AA	NC	GG	GG	GG	GG	GG	GG	GG	GG
13603	Bn-scaff_16511_1-p698193	0.14	A/G	C04	16608329	AA	GG	GG	GG	GG	NC	NC	GG	GG	GG	GG	GG	AA	GG	NC	AA	AA	GG	GG	GG	GG	AA	NC	GG	AA	GG	GG	GG	GG	GG	GG	GG	GG	GG	AA	NC	GG	GG	GG	GG	GG	GG	GG	GG
13604	Bn-scaff_16511_1-p697432	0.17	T/C	C04	16609314	TT	CC	CC	CC	CC	NC	NC	CC	CC	CC	CC	CC	TT	CC	NC	TT	TT	CC	CC	CC	CC	TT	NC	CC	TT	CC	CC	CC	CC	CC	CC	CC	CC	CC	TT	TT	TT	CC	CC	CC	CC	CC	CC	CC
13605	Bn-scaff_16511_1-p696958	0.12	T/G	C04	16609788	TT	GG	GG	GG	GG	NC	NC	GG	GG	GG	GG	GG	TT	GG	NC	TT	TT	GG	GG	GG	GG	TT	GG	GG	TT	GG	GG	GG	NC	GG	GG	GG	GG	GG	TT	NC	GG	GG	GG	GG	GG	GG	GG	GG
13606	Bn-scaff_16511_1-p696570	0.11	T/C	C04	16610277	TT	CC	TT	TT	TT	NC	NC	TT	TT	TT	TT	TT	CC	TT	NC	CC	CC	TT	TT	TT	TT	CC	TT	TT	CC	TT	TT	TT	TT	TT	TT	TT	TT	TT	CC	CC	CC	TT	TT	TT	TT	TT	TT	TT
13607	Bn-scaff_16511_1-p691888	0.14	T/C	C04	16614693	TT	CC	CC	CC	CC	NC	NC	CC	CC	CC	CC	CC	TT	CC	NC	TT	TT	CC	CC	CC	CC	TT	NC	CC	TT	CC	CC	CC	CC	CC	CC	CC	CC	CC	TT	NC	CC	CC	CC	CC	CC	CC	CC	CC
13608	Bn-scaff_16511_1-p675653	0.1	T/C	C04	16629820	TT	CC	CC	CC	CC	NC	NC	CC	CC	CC	CC	CC	TT	CC	NC	TT	TT	CC	CC	CC	CC	TT	CC	CC	TT	CC	CC	CC	CC	CC	CC	CC	CC	CC	TT	TT	TT	CC	CC	CC	CC	CC	CC	CC
13609	Bn-scaff_16511_1-p675556	0.12	A/G	C04	16630017	AA	GG	AA	AA	AA	NC	NC	AA	AA	AA	AA	AA	GG	AA	NC	GG	GG	AA	AA	AA	AA	GG	NC	AA	GG	AA	AA	AA	AA	AA	AA	AA	AA	AA	GG	GG	GG	AA	AA	AA	AA	AA	AA	AA
13610	Bn-scaff_16511_1-p675363	0.14	A/G	C04	16630110	AA	GG	GG	GG	GG	NC	NC	GG	GG	GG	GG	GG	AA	GG	NC	AA	AA	GG	GG	GG	GG	AA	NC	GG	AA	GG	GG	GG	GG	GG	GG	GG	GG	GG	AA	AA	NC	GG	GG	GG	GG	GG	GG	GG
13611	Bn-scaff_16511_1-p675135	0.14	T/C	C04	16630338	TT	CC	CC	CC	CC	NC	NC	CC	CC	CC	CC	CC	TT	CC	NC	TT	TT	CC	CC	CC	CC	TT	CC	CC	TT	CC	CC	CC	CC	CC	CC	CC	CC	CC	TT	NC	CC	CC	CC	CC	CC	CC	CC	CC
13612	Bn-scaff_16511_1-p674971	0.14	T/C	C04	16630602	TT	CC	TT	TT	TT	NC	NC	TT	TT	TT	TT	TT	CC	TT	NC	CC	CC	TT	TT	TT	TT	CC	NC	TT	CC	TT	TT	TT	TT	TT	TT	TT	TT	TT	CC	NC	TT	TT	TT	TT	TT	TT	TT	TT
13613	Bn-scaff_16511_1-p674014	0.16	A/G	C04	16631459	AA	GG	GG	GG	GG	NC	NC	GG	GG	GG	GG	GG	AA	GG	NC	AA	AA	GG	GG	GG	GG	AA	NC	GG	AA	GG	GG	GG	GG	GG	GG	GG	GG	GG	AA	AA	AA	GG	GG	GG	GG	GG	GG	GG
13614	Bn-scaff_16511_1-p673738	0.15	T/C	C04	16631735	TT	CC	TT	TT	TT	NC	NC	TT	TT	TT	TT	TT	CC	TT	NC	CC	CC	TT	TT	TT	TT	CC	NC	TT	CC	TT	TT	TT	TT	TT	TT	TT	TT	TT	CC	NC	TT	TT	TT	TT	TT	TT	TT	TT
13615	Bn-scaff_16511_1-p673566	0.13	T/C	C04	16631907	TT	CC	CC	CC	CC	NC	NC	CC	CC	CC	CC	CC	TT	CC	NC	TT	TT	CC	CC	CC	CC	TT	NC	CC	TT	CC	CC	CC	CC	CC	CC	CC	CC	CC	TT	NC	CC	CC	CC	CC	CC	CC	CC	CC
13616	Bn-scaff_16511_1-p673424	0.16	A/G	C04	16632049	AA	GG	AA	AA	AA	NC	NC	AA	AA	AA	AA	AA	GG	AA	NC	GG	GG	AA	AA	AA	AA	GG	NC	AA	GG	AA	AA	AA	AA	AA	AA	AA	AA	AA	GG	NC	AA	AA	AA	AA	AA	AA	AA	AA
13617	Bn-scaff_16511_1-p673410	0.16	A/G	C04	16632163	AA	GG	AA	AA	AA	NC	NC	AA	AA	AA	AA	AA	GG	AA	NC	GG	GG	AA	AA	AA	AA	GG	NC	AA	GG	AA	AA	AA	AA	AA	AA	AA	AA	AA	GG	NC	AA	AA	AA	AA	AA	AA	AA	AA
13618	Bn-scaff_16511_1-p672960	0.14	T/C	C04	16632513	TT	CC	CC	CC	CC	NC	NC	CC	CC	CC	CC	CC	TT	CC	NC	TT	TT	CC	CC	CC	CC	TT	NC	CC	TT	CC	CC	CC	CC	CC	CC	CC	CC	CC	TT	NC	CC	CC	CC	CC	CC	CC	CC	CC
13619	Bn-scaff_16511_1-p670802	0.15	T/G	C04	16634722	TT	GG	GG	GG	GG	NC	NC	GG	GG	GG	GG	GG	TT	GG	NC	TT	TT	GG	GG	GG	GG	TT	NC	GG	TT	GG	GG	GG	NC	GG	GG	GG	GG	GG	TT	TT	TT	GG	GG	GG	GG	GG	GG	GG
13620	Bn-scaff_16511_1-p664237	0.14	T/C	C04	16641060	TT	CC	CC	CC	CC	NC	NC	CC	CC	CC	CC	CC	TT	CC	NC	TT	TT	CC	CC	CC	CC	TT	NC	CC	TT	CC	CC	CC	CC	CC	CC	CC	CC	CC	TT	TT	TT	CC	CC	CC	CC	CC	CC	CC
13621	Bn-scaff_16511_1-p658897	0.13	A/G	C04	16650766	AA	GG	GG	GG	GG	NC	NC	GG	GG	GG	GG	GG	AA	GG	NC	AA	AA	GG	GG	GG	GG	AA	GG	GG	AA	GG	GG	GG	NC	GG	GG	GG	GG	GG	AA	AA	AA	GG	GG	GG	GG	GG	GG	GG
13622	Bn-scaff_16511_1-p657917	0.13	T/G	C04	16651747	TT	GG	GG	GG	GG	NC	NC	GG	GG	GG	GG	GG	TT	GG	NC	TT	TT	GG	GG	GG	GG	TT	GG	GG	TT	GG	GG	GG	NC	GG	GG	GG	GG	GG	TT	TT	TT	GG	GG	GG	GG	GG	GG	GG
13623	Bn-scaff_16511_1-p656974	0.1	A/C	C04	16652590	AA	CC	CC	CC	CC	NC	NC	CC	CC	CC	CC	CC	AA	CC	NC	AA	AA	CC	CC	CC	CC	AA	NC	CC	AA	CC	CC	CC	CC	CC	CC	CC	CC	CC	AA	AA	AA	CC	CC	CC	CC	CC	CC	CC
13624	Bn-scaff_16511_1-p656795	0.14	T/C	C04	16652866	TT	CC	TT	TT	TT	NC	NC	TT	TT	TT	TT	TT	CC	TT	NC	CC	CC	TT	TT	TT	TT	CC	NC	TT	CC	TT	TT	TT	NC	TT	TT	TT	TT	TT	CC	CC	CC	TT	TT	TT	TT	TT	TT	TT
13625	Bn-scaff_16511_1-p656501	0.13	T/G	C04	16653159	TT	GG	GG	GG	GG	NC	NC	GG	GG	GG	GG	GG	TT	GG	NC	TT	TT	GG	GG	GG	GG	TT	GG	GG	TT	GG	GG	GG	NC	GG	GG	GG	GG	GG	TT	TT	TT	GG	GG	GG	GG	GG	GG	GG
13626	Bn-scaff_16511_1-p579867	0.16	T/C	C04	16689432	TT	CC	TT	TT	TT	NC	NC	TT	TT	TT	TT	TT	CC	TT	NC	CC	CC	TT	TT	TT	TT	CC	NC	TT	CC	TT	TT	TT	TT	TT	TT	TT	TT	TT	CC	CC	CC	TT	TT	TT	TT	TT	TT	TT
13627	Bn-scaff_16511_1-p579790	0.15	A/G	C04	16689509	AA	GG	AA	AA	AA	NC	NC	AA	AA	AA	AA	AA	GG	AA	NC	GG	GG	AA	AA	AA	AA	GG	NC	AA	GG	AA	AA	AA	NC	AA	AA	AA	AA	AA	GG	GG	GG	AA	AA	AA	AA	AA	AA	AA
13628	Bn-scaff_16511_1-p578815	0.14	A/G	C04	16690384	AA	GG	GG	GG	GG	NC	NC	GG	GG	GG	GG	GG	AA	GG	NC	AA	AA	GG	GG	GG	GG	AA	NC	GG	AA	GG	GG	GG	GG	GG	GG	GG	GG	GG	AA	AA	AA	GG	GG	GG	GG	GG	GG	GG
13629	Bn-scaff_16511_1-p578623	0.17	A/G	C04	16690577	AA	GG	AA	AA	AA	NC	NC	AA	AA	AA	AA	AA	GG	AA	NC	GG	GG	AA	AA	AA	AA	GG	NC	AA	GG	AA	AA	AA	AA	AA	AA	AA	AA	AA	GG	GG	GG	AA	AA	AA	AA	AA	AA	AA
13630	Bn-scaff_16511_1-p578597	0.16	A/G	C04	16690703	AA	GG	GG	GG	GG	NC	NC	GG	GG	GG	GG	GG	AA	GG	NC	AA	AA	GG	GG	GG	GG	AA	NC	GG	AA	GG	GG	GG	GG	GG	GG	GG	GG	GG	AA	NC	GG	GG	GG	GG	GG	GG	GG	GG
13631	Bn-scaff_16511_1-p578434	0.14	A/C	C04	16690766	AA	CC	CC	CC	CC	NC	NC	CC	CC	CC	CC	CC	AA	CC	NC	AA	AA	CC	CC	CC	CC	AA	NC	CC	AA	CC	CC	CC	CC	CC	CC	CC	CC	CC	AA	AA	AA	CC	CC	CC	CC	CC	CC	CC
13632	Bn-scaff_16511_1-p576774	0.1	T/C	C04	16692506	TT	CC	CC	CC	CC	NC	NC	CC	CC	CC	CC	CC	TT	CC	NC	TT	TT	CC	CC	CC	CC	TT	CC	CC	TT	CC	CC	CC	NC	CC	CC	CC	CC	CC	TT	TT	NC	CC	CC	CC	CC	CC	CC	CC
13633	Bn-scaff_16511_1-p574489	0.14	T/C	C04	16694683	TT	CC	CC	CC	CC	NC	NC	CC	CC	CC	CC	CC	TT	CC	NC	TT	TT	CC	CC	CC	CC	TT	NC	CC	TT	CC	CC	CC	NC	CC	CC	CC	CC	CC	TT	TT	TT	CC	CC	CC	CC	CC	CC	CC
13634	Bn-scaff_16511_1-p573831	0.12	T/C	C04	16695305	TT	CC	CC	CC	CC	NC	NC	CC	CC	CC	CC	CC	TT	CC	NC	TT	TT	CC	CC	CC	CC	TT	NC	CC	TT	CC	CC	CC	NC	CC	CC	CC	CC	CC	TT	TT	TT	CC	CC	CC	CC	CC	CC	CC
13635	Bn-scaff_16511_1-p553416	0.13	T/C	C04	16714837	TT	CC	TT	TT	TT	NC	NC	TT	TT	TT	TT	TT	CC	TT	NC	CC	CC	TT	TT	TT	TT	CC	NC	TT	CC	TT	TT	TT	NC	TT	TT	TT	TT	TT	CC	CC	CC	TT	TT	TT	TT	TT	TT	TT
13636	Bn-scaff_16511_1-p553384	0.14	T/C	C04	16714969	TT	CC	CC	CC	CC	NC	NC	CC	CC	CC	CC	CC	TT	CC	NC	TT	TT	CC	CC	CC	CC	TT	NC	CC	TT	CC	CC	CC	NC	CC	CC	CC	CC	CC	TT	NC	CC	CC	CC	CC	CC	CC	CC	CC
13637	Bn-scaff_16511_1-p551625	0.15	T/C	C04	16716779	TT	CC	TT	TT	TT	NC	NC	TT	TT	TT	TT	TT	CC	TT	NC	CC	CC	TT	TT	TT	TT	CC	NC	TT	CC	TT	TT	TT	TT	TT	TT	TT	TT	TT	CC	NC	TT	TT	TT	TT	TT	TT	TT	TT
13638	Bn-scaff_16511_1-p550531	0.15	T/C	C04	16717772	TT	CC	TT	TT	TT	NC	NC	TT	TT	TT	TT	TT	CC	TT	NC	CC	CC	TT	TT	TT	TT	CC	NC	TT	CC	TT	TT	TT	TT	TT	TT	TT	TT	TT	CC	NC	TT	TT	TT	TT	TT	TT	TT	TT
13639	Bn-scaff_16511_1-p550592	0.13	T/C	C04	16717811	TT	CC	CC	CC	CC	NC	NC	CC	CC	CC	CC	CC	TT	CC	NC	TT	TT	CC	CC	CC	CC	TT	NC	CC	TT	CC	CC	CC	CC	CC	CC	CC	CC	CC	TT	TT	NC	CC	CC	CC	CC	CC	CC	CC
13640	Bn-scaff_16511_1-p550515	0.15	T/C	C04	16717888	TT	CC	CC	CC	CC	NC	NC	CC	CC	CC	CC	CC	TT	CC	NC	TT	TT	CC	CC	CC	CC	TT	NC	CC	TT	CC	CC	CC	CC	CC	CC	CC	CC	CC	TT	TT	TT	CC	CC	CC	CC	CC	CC	CC
13641	Bn-scaff_16511_1-p545166	0.1	A/C	C04	16723506	AA	CC	AA	AA	AA	NC	NC	AA	AA	AA	AA	AA	CC	AA	NC	CC	CC	AA	AA	AA	AA	CC	NC	AA	CC	AA	AA	AA	AA	AA	AA	AA	AA	AA	CC	CC	CC	AA	AA	AA	AA	AA	AA	AA
13642	Bn-scaff_16511_1-p544835	0.12	T/G	C04	16723839	TT	GG	GG	GG	GG	NC	NC	GG	GG	GG	GG	GG	TT	GG	NC	TT	TT	GG	GG	GG	GG	TT	GG	GG	TT	GG	GG	GG	GG	GG	GG	GG	GG	GG	TT	TT	TT	GG	GG	GG	GG	GG	GG	GG
13643	Bn-scaff_16511_1-p542789	0.17	T/C	C04	16726973	TT	CC	TT	TT	TT	NC	NC	TT	TT	TT	TT	TT	CC	TT	NC	CC	CC	TT	TT	TT	TT	CC	NC	TT	CC	TT	TT	TT	NC	TT	TT	TT	TT	TT	CC	CC	CC	TT	TT	TT	TT	TT	TT	TT
13644	Bn-scaff_16511_1-p542275	0.11	T/C	C04	16727388	TT	CC	CC	CC	CC	NC	NC	CC	CC	CC	CC	CC	TT	CC	NC	TT	TT	CC	CC	CC	CC	TT	CC	CC	TT	CC	CC	CC	NC	CC	CC	CC	CC	CC	TT	TT	TT	CC	CC	CC	CC	CC	CC	CC
13645	Bn-scaff_16511_1-p541477	0.14	A/C	C04	16728286	AA	CC	AA	AA	AA	NC	NC	AA	AA	AA	AA	AA	CC	AA	NC	CC	CC	AA	AA	AA	AA	CC	NC	AA	CC	AA	AA	AA	AA	AA	AA	AA	AA	AA	CC	NC	AA	AA	AA	AA	AA	AA	AA	AA
13646	Bn-scaff_16511_1-p541223	0.15	T/C	C04	16728540	TT	CC	CC	CC	CC	NC	NC	CC	CC	CC	CC	CC	TT	CC	NC	TT	TT	CC	CC	CC	CC	TT	NC	CC	TT	CC	CC	CC	CC	CC	CC	CC	CC	CC	TT	NC	CC	CC	CC	CC	CC	CC	CC	CC
13647	Bn-scaff_16511_1-p540913	0.13	T/G	C04	16728852	TT	GG	GG	GG	GG	NC	NC	GG	GG	GG	GG	GG	TT	GG	NC	TT	TT	GG	GG	GG	GG	TT	GG	GG	TT	GG	GG	GG	NC	GG	GG	GG	GG	GG	TT	TT	TT	GG	GG	GG	GG	GG	GG	GG
13648	Bn-scaff_16511_1-p540695	0.14	T/C	C04	16728971	TT	CC	CC	CC	CC	NC	NC	CC	CC	CC	CC	CC	TT	CC	NC	TT	TT	CC	CC	CC	CC	TT	NC	CC	TT	CC	CC	CC	NC	CC	CC	CC	CC	CC	TT	TT	TT	CC	CC	CC	CC	CC	CC	CC
13649	Bn-scaff_16511_1-p540559	0.14	T/C	C04	16729207	TT	CC	CC	CC	CC	NC	NC	CC	CC	CC	CC	CC	TT	CC	NC	TT	TT	CC	CC	CC	CC	TT	CC	CC	TT	CC	CC	CC	NC	CC	CC	CC	CC	CC	TT	TT	TT	CC	CC	CC	CC	CC	CC	CC
13650	Bn-scaff_16511_1-p540146	0.12	A/C	C04	16729520	AA	CC	AA	AA	AA	NC	NC	AA	AA	AA	AA	AA	CC	AA	NC	CC	CC	AA	AA	AA	AA	CC	NC	AA	CC	AA	AA	AA	AA	AA	AA	AA	AA	AA	CC	CC	CC	AA	AA	AA	AA	AA	AA	AA
13651	Bn-scaff_16511_1-p539769	0.11	A/C	C04	16729999	AA	CC	CC	CC	CC	NC	NC	CC	CC	CC	CC	CC	AA	CC	NC	AA	AA	CC	CC	CC	CC	AA	CC	CC	AA	CC	CC	CC	NC	CC	CC	CC	CC	CC	AA	AA	NC	CC	CC	CC	CC	CC	CC	CC
13652	Bn-scaff_16511_1-p538486	0.13	T/C	C04	16731289	TT	CC	CC	CC	CC	NC	NC	CC	CC	CC	CC	CC	TT	CC	NC	TT	TT	CC	CC	CC	CC	TT	CC	CC	TT	CC	CC	CC	NC	CC	CC	CC	CC	CC	TT	TT	NC	CC	CC	CC	CC	CC	CC	CC
13653	Bn-scaff_16511_1-p535745	0.12	A/C	C04	16733926	AA	CC	CC	CC	CC	NC	NC	CC	CC	CC	CC	CC	AA	CC	NC	AA	AA	CC	CC	CC	CC	AA	CC	CC	AA	CC	CC	CC	NC	CC	CC	CC	CC	CC	AA	NC	CC	CC	CC	CC	CC	CC	CC	CC
13654	Bn-scaff_16511_1-p535409	0.12	A/G	C04	16734262	AA	GG	GG	GG	GG	NC	NC	GG	GG	GG	GG	GG	AA	GG	NC	AA	AA	GG	GG	GG	GG	AA	GG	GG	AA	GG	GG	GG	NC	GG	GG	GG	GG	GG	AA	NC	GG	GG	GG	GG	GG	GG	GG	GG
13655	Bn-scaff_16511_1-p535501	0.12	T/C	C04	16734270	TT	CC	TT	TT	TT	NC	NC	TT	TT	TT	TT	TT	CC	TT	NC	CC	CC	TT	TT	TT	TT	CC	NC	TT	CC	TT	TT	TT	NC	TT	TT	TT	TT	TT	CC	CC	CC	TT	TT	TT	TT	TT	TT	TT
13656	Bn-scaff_16511_1-p531310	0.13	A/G	C04	16738934	AA	GG	GG	GG	GG	NC	NC	GG	GG	GG	GG	GG	AA	GG	NC	AA	AA	GG	GG	GG	GG	AA	GG	GG	AA	GG	GG	GG	NC	GG	GG	GG	GG	GG	AA	AA	AA	GG	GG	GG	GG	GG	GG	GG
13657	Bn-scaff_16511_1-p530313	0.09	T/G	C04	16739932	TT	GG	TT	TT	TT	NC	NC	TT	TT	TT	TT	TT	GG	TT	NC	GG	GG	TT	TT	TT	TT	GG	NC	TT	GG	TT	TT	TT	TT	TT	TT	TT	TT	TT	GG	NC	TT	TT	TT	TT	TT	TT	TT	TT
13658	Bn-scaff_16511_1-p529904	0.16	T/C	C04	16740341	TT	CC	CC	CC	CC	NC	NC	CC	CC	NC	CC	CC	TT	CC	NC	TT	TT	CC	CC	CC	CC	TT	CC	CC	TT	CC	CC	CC	NC	CC	CC	CC	CC	CC	TT	TT	NC	CC	CC	CC	CC	CC	CC	CC
13659	Bn-scaff_16511_1-p346775	0.16	A/G	C04	16914451	AA	GG	AA	AA	AA	NC	NC	AA	AA	AA	AA	AA	GG	AA	NC	GG	GG	AA	AA	AA	AA	GG	NC	AA	GG	AA	AA	AA	AA	AA	AA	AA	AA	AA	GG	GG	NC	AA	AA	AA	AA	AA	AA	AA
13660	Bn-scaff_16511_1-p346674	0.13	A/G	C04	16914552	AA	GG	AA	AA	AA	NC	NC	AA	AA	AA	AA	AA	GG	AA	NC	GG	GG	AA	AA	AA	AA	GG	NC	AA	GG	AA	AA	AA	AA	AA	AA	AA	AA	AA	GG	GG	NC	AA	AA	AA	AA	AA	AA	AA
13661	Bn-scaff_16511_1-p346572	0.15	T/C	C04	16914554	TT	CC	TT	TT	TT	NC	NC	TT	TT	TT	TT	TT	CC	TT	NC	CC	CC	TT	TT	TT	TT	CC	NC	TT	CC	TT	TT	TT	TT	TT	TT	TT	TT	TT	CC	CC	NC	TT	TT	TT	TT	TT	TT	TT
13662	Bn-scaff_16511_1-p340474	0.14	A/G	C04	16923235	AA	GG	GG	GG	GG	NC	NC	GG	GG	GG	GG	GG	AA	GG	NC	AA	AA	GG	GG	GG	GG	AA	NC	GG	AA	GG	GG	GG	GG	GG	GG	GG	GG	GG	AA	AA	NC	GG	GG	GG	GG	GG	GG	GG
13663	Bn-scaff_16511_1-p340218	0.13	T/G	C04	16923491	TT	GG	GG	GG	GG	NC	NC	GG	GG	GG	GG	GG	TT	GG	NC	TT	TT	GG	GG	GG	GG	TT	GG	GG	TT	GG	GG	GG	GG	GG	GG	GG	GG	GG	TT	TT	NC	GG	GG	GG	GG	GG	GG	GG
13664	Bn-scaff_16511_1-p336518	0.16	T/C	C04	16927286	TT	CC	CC	CC	CC	NC	NC	CC	CC	CC	CC	CC	TT	CC	NC	TT	TT	CC	CC	CC	CC	TT	NC	CC	TT	CC	CC	CC	CC	CC	CC	CC	CC	CC	TT	TT	NC	CC	CC	CC	CC	CC	CC	CC
13665	Bn-scaff_16511_1-p336350	0.1	T/C	C04	16927354	TT	CC	CC	CC	CC	NC	NC	CC	CC	CC	CC	CC	TT	CC	NC	TT	TT	CC	CC	CC	CC	TT	CC	CC	TT	CC	CC	CC	CC	CC	CC	CC	CC	CC	TT	TT	NC	CC	CC	CC	CC	CC	CC	CC
13666	Bn-scaff_16511_1-p336421	0.12	A/G	C04	16927383	AA	GG	GG	GG	GG	NC	NC	GG	GG	GG	GG	GG	AA	GG	NC	AA	AA	GG	GG	GG	GG	AA	GG	GG	AA	GG	GG	GG	GG	GG	GG	GG	GG	GG	AA	AA	NC	GG	GG	GG	GG	GG	GG	GG
13667	Bn-scaff_16511_1-p336280	0.11	T/C	C04	16927524	TT	CC	TT	TT	TT	NC	NC	TT	TT	TT	TT	TT	CC	TT	NC	CC	CC	TT	TT	TT	TT	CC	NC	TT	CC	TT	TT	TT	TT	TT	TT	TT	TT	TT	CC	CC	NC	TT	TT	TT	TT	TT	TT	TT
13668	Bn-scaff_16511_1-p335336	0.09	A/G	C04	16928357	AA	GG	AA	AA	AA	NC	NC	AA	AA	AA	AA	AA	GG	AA	NC	GG	GG	AA	AA	AA	AA	GG	NC	NC	GG	AA	AA	AA	AA	AA	AA	AA	AA	AA	GG	GG	NC	AA	AA	AA	AA	AA	AA	AA
13669	Bn-scaff_16511_1-p110616	0.14	A/G	C04	17039851	AA	GG	AA	AA	AA	NC	NC	AA	AA	AA	AA	AA	GG	AA	NC	GG	GG	AA	AA	AA	AA	GG	NC	AA	GG	AA	AA	AA	AA	AA	AA	AA	AA	AA	GG	GG	GG	AA	AA	AA	AA	AA	AA	AA
13670	Bn-scaff_16511_1-p110059	0.12	T/C	C04	17040411	TT	CC	CC	CC	CC	NC	NC	CC	CC	CC	CC	CC	TT	CC	NC	TT	TT	CC	CC	CC	CC	TT	NC	CC	TT	CC	CC	CC	NC	CC	CC	CC	CC	CC	TT	TT	TT	CC	CC	CC	CC	CC	CC	CC
13671	Bn-scaff_16511_1-p109754	0.14	T/C	C04	17040816	TT	CC	CC	CC	CC	NC	NC	CC	CC	CC	CC	CC	TT	CC	NC	TT	TT	CC	CC	CC	CC	TT	CC	CC	TT	CC	CC	CC	NC	CC	CC	CC	CC	CC	TT	TT	TT	CC	CC	CC	CC	CC	CC	CC
13672	Bn-scaff_16511_1-p108583	0.13	T/G	C04	17041987	TT	GG	GG	GG	GG	NC	NC	GG	GG	GG	GG	GG	TT	GG	NC	TT	TT	GG	GG	GG	GG	TT	NC	GG	TT	GG	GG	GG	GG	GG	GG	GG	GG	GG	TT	NC	GG	GG	GG	GG	GG	GG	GG	GG
13673	Bn-scaff_16511_1-p108398	0.15	A/G	C04	17042072	AA	GG	AA	AA	AA	NC	NC	AA	AA	AA	AA	AA	GG	AA	NC	GG	GG	AA	AA	AA	AA	GG	NC	AA	GG	AA	AA	AA	AA	AA	AA	AA	AA	AA	GG	NC	AA	AA	AA	AA	AA	AA	AA	AA
13674	Bn-scaff_16511_1-p97495	0.16	A/G	C04	17052548	AA	GG	AA	AA	AA	NC	NC	AA	AA	AA	AA	AA	GG	AA	NC	GG	GG	AA	AA	AA	AA	GG	NC	AA	GG	AA	AA	AA	AA	AA	AA	AA	AA	AA	GG	GG	GG	AA	AA	AA	AA	AA	AA	AA
13675	Bn-scaff_16511_1-p97252	0.17	T/G	C04	17052790	TT	GG	TT	TT	TT	NC	NC	TT	TT	TT	TT	TT	GG	TT	NC	GG	GG	TT	TT	TT	TT	GG	NC	TT	GG	TT	TT	TT	TT	TT	TT	TT	TT	TT	GG	NC	TT	TT	TT	TT	TT	TT	TT	TT
13676	Bn-scaff_16511_1-p89193	0.15	A/G	C04	17070286	AA	GG	AA	AA	AA	NC	NC	AA	AA	AA	AA	AA	GG	AA	NC	GG	GG	AA	AA	AA	AA	GG	NC	AA	GG	AA	AA	AA	AA	AA	AA	AA	AA	AA	GG	NC	AA	AA	AA	AA	AA	AA	AA	AA
13677	Bn-scaff_16511_1-p84994	0.1	T/G	C04	17074632	TT	GG	GG	GG	GG	GG	NC	GG	GG	GG	GG	GG	TT	GG	NC	TT	TT	GG	GG	GG	GG	TT	GG	GG	TT	GG	GG	GG	NC	GG	GG	GG	GG	GG	TT	NC	GG	GG	GG	GG	GG	GG	GG	GG
13678	Bn-scaff_16511_1-p83882	0.16	A/C	C04	17075647	AA	CC	CC	CC	CC	NC	NC	CC	CC	CC	CC	CC	AA	CC	NC	AA	AA	CC	CC	CC	CC	AA	NC	CC	AA	CC	CC	CC	NC	CC	CC	CC	CC	CC	AA	NC	CC	CC	CC	CC	CC	CC	CC	CC
13679	Bn-scaff_16511_1-p82413	0.1	T/G	C04	17076467	TT	GG	TT	TT	TT	NC	NC	TT	TT	TT	TT	TT	GG	TT	NC	GG	GG	TT	TT	TT	TT	GG	NC	TT	GG	TT	TT	TT	TT	TT	TT	TT	TT	TT	GG	NC	TT	TT	TT	TT	TT	TT	TT	TT
13680	Bn-scaff_16511_1-p81820	0.11	A/G	C04	17077060	AA	GG	AA	AA	AA	NC	NC	AA	AA	AA	AA	AA	GG	AA	NC	GG	GG	AA	AA	AA	AA	GG	NC	AA	GG	AA	AA	AA	AA	AA	AA	AA	AA	AA	GG	GG	GG	AA	AA	AA	AA	AA	AA	AA
13681	Bn-scaff_16511_1-p46534	0.11	A/G	C04	17083621	AA	GG	AA	AA	AA	NC	NC	AA	AA	AA	AA	AA	GG	AA	NC	GG	GG	AA	AA	AA	AA	GG	NC	AA	GG	AA	AA	AA	AA	AA	AA	AA	AA	AA	GG	GG	GG	AA	AA	AA	AA	AA	AA	AA
13682	Bn-scaff_16511_1-p39827	0.13	T/C	C04	17090333	TT	CC	TT	TT	TT	NC	NC	TT	TT	TT	TT	TT	CC	TT	NC	CC	CC	TT	TT	TT	TT	CC	NC	TT	CC	TT	TT	TT	TT	TT	TT	TT	TT	TT	CC	NC	TT	TT	TT	TT	TT	TT	TT	TT
13683	Bn-scaff_16511_1-p23472	0.1	T/C	C04	17109366	TT	CC	CC	CC	CC	NC	NC	CC	CC	CC	CC	CC	TT	CC	NC	TT	TT	CC	CC	CC	CC	TT	CC	CC	TT	CC	CC	CC	CC	CC	CC	CC	CC	CC	TT	TT	TT	CC	CC	CC	CC	CC	CC	CC
13684	Bn-scaff_16511_1-p18194	0.09	A/G	C04	17114517	AA	GG	AA	AA	AA	NC	NC	AA	AA	AA	AA	AA	GG	AA	NC	GG	GG	AA	AA	AA	AA	GG	NC	AA	GG	AA	AA	AA	NC	AA	AA	AA	AA	AA	GG	NC	AA	AA	AA	AA	AA	AA	AA	AA
13685	Bn-scaff_16511_1-p6787	0.12	T/G	C04	17125787	TT	GG	TT	TT	TT	NC	NC	TT	TT	TT	TT	TT	GG	TT	NC	GG	GG	TT	TT	TT	TT	GG	NC	TT	GG	TT	TT	TT	TT	TT	TT	TT	TT	TT	GG	GG	GG	TT	TT	TT	TT	TT	TT	TT
13686	Bn-scaff_15809_1-p94915	0.1	A/G	C04	17132748	AA	GG	AA	AA	AA	NC	NC	AA	AA	AA	AA	AA	GG	AA	NC	GG	GG	AA	AA	AA	AA	GG	NC	AA	GG	AA	AA	AA	NC	AA	AA	AA	AA	AA	GG	GG	GG	AA	AA	AA	AA	AA	AA	AA
13687	Bn-scaff_15809_1-p97289	0.13	T/G	C04	17135089	TT	GG	TT	TT	TT	NC	NC	TT	TT	TT	TT	TT	GG	TT	NC	GG	GG	TT	TT	TT	TT	GG	NC	TT	GG	TT	TT	TT	TT	TT	TT	TT	TT	TT	GG	GG	GG	TT	TT	TT	TT	TT	TT	TT
13688	Bn-scaff_15809_1-p109230	0.13	T/C	C04	17144535	TT	CC	TT	TT	TT	NC	NC	TT	TT	TT	TT	TT	CC	TT	NC	CC	CC	TT	TT	TT	TT	CC	NC	TT	CC	TT	TT	TT	TT	TT	TT	TT	TT	TT	CC	CC	CC	TT	TT	TT	TT	TT	TT	TT
13689	Bn-scaff_15809_1-p110149	0.11	T/G	C04	17145423	TT	GG	GG	GG	GG	NC	NC	GG	GG	GG	GG	GG	TT	GG	NC	TT	TT	GG	GG	GG	GG	TT	GG	GG	TT	GG	GG	GG	GG	GG	GG	GG	GG	GG	TT	TT	TT	GG	GG	GG	GG	GG	GG	GG
13690	Bn-scaff_15809_1-p159283	0.13	A/C	C04	17200512	AA	CC	CC	CC	CC	NC	NC	CC	CC	CC	CC	CC	AA	CC	NC	AA	AA	CC	CC	CC	CC	AA	CC	CC	AA	CC	CC	CC	NC	CC	CC	CC	CC	CC	AA	NC	CC	CC	CC	CC	CC	CC	CC	CC
13691	Bn-scaff_15809_1-p159352	0.13	T/C	C04	17200581	TT	CC	TT	TT	TT	NC	NC	TT	TT	TT	TT	TT	CC	TT	NC	CC	CC	TT	TT	TT	TT	CC	TT	TT	CC	TT	TT	TT	TT	TT	TT	TT	TT	TT	CC	NC	TT	TT	TT	TT	TT	TT	TT	TT
13692	Bn-scaff_15809_1-p159868	0.1	T/G	C04	17201000	TT	GG	GG	GG	GG	NC	NC	GG	GG	GG	GG	GG	TT	GG	NC	TT	TT	GG	GG	GG	GG	TT	GG	GG	TT	GG	GG	GG	GG	GG	GG	GG	GG	GG	TT	TT	NC	GG	GG	GG	GG	GG	GG	GG
13693	Bn-scaff_15809_1-p159807	0.12	T/C	C04	17201039	TT	CC	TT	TT	TT	NC	NC	TT	TT	TT	TT	TT	CC	TT	NC	CC	CC	TT	TT	TT	TT	CC	TT	TT	CC	TT	TT	TT	TT	TT	TT	TT	TT	TT	CC	CC	CC	TT	TT	TT	TT	TT	TT	TT
13694	Bn-scaff_15809_1-p160191	0.13	T/C	C04	17201423	TT	CC	CC	CC	CC	NC	NC	CC	CC	CC	CC	CC	TT	CC	NC	TT	TT	CC	CC	CC	CC	TT	CC	CC	TT	CC	CC	CC	NC	CC	CC	CC	CC	CC	TT	NC	CC	CC	CC	CC	CC	CC	CC	CC
13695	Bn-scaff_15809_1-p160958	0.12	T/C	C04	17202089	TT	CC	CC	CC	CC	NC	NC	CC	CC	CC	CC	CC	TT	CC	NC	TT	TT	CC	CC	CC	CC	TT	CC	CC	TT	CC	CC	CC	CC	CC	CC	CC	CC	CC	TT	NC	CC	CC	CC	CC	CC	CC	CC	CC
13696	Bn-scaff_15809_1-p161090	0.13	T/C	C04	17202221	TT	CC	CC	CC	CC	NC	NC	CC	CC	CC	CC	CC	TT	CC	NC	TT	TT	CC	CC	CC	CC	TT	CC	CC	TT	CC	CC	CC	CC	CC	CC	CC	CC	CC	TT	TT	TT	CC	CC	CC	CC	CC	CC	CC
13697	Bn-scaff_15809_1-p161032	0.12	T/C	C04	17202263	TT	CC	CC	CC	CC	NC	NC	CC	CC	CC	CC	CC	TT	CC	NC	TT	TT	CC	CC	CC	CC	TT	CC	CC	TT	CC	CC	CC	CC	CC	CC	CC	CC	CC	TT	TT	TT	CC	CC	CC	CC	CC	CC	CC
13698	Bn-scaff_15809_1-p172116	0.14	A/G	C04	17225782	AA	GG	AA	AA	AA	NC	NC	AA	AA	AA	AA	AA	GG	AA	NC	GG	GG	AA	AA	AA	AA	GG	NC	AA	GG	AA	AA	AA	AA	AA	AA	AA	AA	AA	GG	GG	GG	AA	AA	AA	AA	AA	AA	AA
13699	Bn-scaff_15809_1-p172025	0.13	T/C	C04	17225791	TT	CC	TT	TT	TT	NC	NC	TT	TT	TT	TT	TT	CC	TT	NC	CC	CC	TT	TT	TT	TT	CC	NC	TT	CC	TT	TT	TT	TT	TT	TT	TT	TT	TT	CC	NC	TT	TT	TT	TT	TT	TT	TT	TT
13700	Bn-scaff_15809_1-p172420	0.11	T/C	C04	17226086	TT	CC	CC	CC	CC	NC	NC	CC	CC	CC	CC	CC	TT	CC	NC	TT	TT	CC	CC	CC	CC	TT	CC	CC	TT	CC	CC	CC	NC	CC	CC	CC	CC	CC	TT	TT	TT	CC	CC	CC	CC	CC	CC	CC
13701	Bn-scaff_15809_1-p172773	0.15	A/G	C04	17226439	AA	GG	GG	GG	GG	NC	NC	GG	GG	GG	GG	GG	AA	GG	NC	AA	AA	GG	GG	GG	GG	AA	NC	GG	AA	GG	GG	GG	GG	GG	GG	GG	GG	GG	AA	AA	NC	GG	GG	GG	GG	GG	GG	GG
13702	Bn-scaff_15809_1-p172832	0.15	T/G	C04	17226597	TT	GG	GG	GG	GG	NC	NC	GG	GG	GG	GG	GG	TT	GG	NC	TT	TT	GG	GG	GG	GG	TT	NC	GG	TT	GG	GG	GG	GG	GG	GG	GG	GG	GG	TT	TT	TT	GG	GG	GG	GG	GG	GG	GG
13703	Bn-scaff_15809_1-p209065	0.15	A/G	C04	17268276	AA	GG	GG	GG	GG	NC	NC	GG	GG	GG	GG	GG	AA	GG	NC	AA	AA	GG	GG	GG	GG	AA	NC	GG	AA	GG	GG	GG	GG	GG	GG	GG	GG	GG	AA	NC	GG	GG	GG	GG	GG	GG	GG	GG
13704	Bn-scaff_15809_1-p210417	0.14	A/G	C04	17269526	AA	GG	GG	GG	GG	NC	NC	GG	GG	GG	GG	GG	AA	GG	NC	AA	AA	GG	GG	GG	GG	AA	NC	GG	AA	GG	GG	GG	GG	GG	GG	GG	GG	GG	AA	AA	AA	GG	GG	GG	GG	GG	GG	GG
13705	Bn-scaff_15809_1-p210361	0.16	T/C	C04	17269570	TT	CC	CC	CC	CC	NC	NC	CC	CC	CC	CC	CC	TT	CC	NC	TT	TT	CC	CC	CC	CC	TT	NC	CC	TT	CC	CC	CC	NC	CC	CC	CC	CC	CC	TT	TT	TT	CC	CC	CC	CC	CC	CC	CC
13706	Bn-scaff_15809_1-p213473	0.11	T/C	C04	17272591	TT	CC	CC	CC	CC	CC	NC	CC	CC	CC	CC	CC	TT	CC	NC	TT	TT	CC	CC	CC	CC	TT	CC	CC	TT	CC	CC	CC	CC	CC	CC	CC	CC	CC	TT	NC	CC	CC	CC	CC	CC	CC	CC	CC
13707	Bn-scaff_15809_1-p214708	0.13	A/C	C04	17273839	AA	CC	AA	AA	AA	NC	NC	AA	AA	AA	AA	AA	CC	AA	NC	CC	CC	AA	AA	AA	AA	CC	NC	AA	CC	AA	AA	AA	AA	AA	AA	AA	AA	AA	CC	CC	CC	AA	AA	AA	AA	AA	AA	AA
13708	Bn-scaff_15809_1-p216193	0.11	A/G	C04	17290561	AA	GG	GG	GG	GG	NC	NC	GG	GG	GG	GG	GG	AA	GG	NC	AA	AA	GG	GG	GG	GG	AA	GG	GG	AA	GG	GG	GG	NC	GG	GG	GG	GG	GG	AA	AA	AA	GG	GG	GG	GG	GG	GG	GG
13709	Bn-scaff_15809_1-p223300	0.15	T/C	C04	17293926	TT	CC	CC	CC	CC	NC	NC	CC	CC	CC	CC	CC	TT	CC	NC	TT	TT	CC	CC	CC	CC	TT	NC	CC	TT	CC	CC	CC	CC	CC	CC	CC	CC	CC	TT	NC	CC	CC	CC	CC	CC	CC	CC	CC
13710	Bn-scaff_28498_1-p12170	0.13	T/G	C04	17448508	TT	GG	TT	TT	TT	NC	NC	TT	TT	TT	TT	TT	GG	TT	NC	GG	GG	TT	TT	TT	TT	GG	NC	TT	GG	TT	TT	TT	TT	TT	TT	TT	TT	TT	GG	GG	NC	TT	TT	TT	TT	TT	TT	TT
13711	Bn-scaff_28498_1-p25877	0.13	A/C	C04	17463887	AA	CC	AA	AA	AA	NC	NC	AA	AA	AA	AA	AA	CC	AA	NC	CC	CC	AA	AA	AA	AA	CC	NC	AA	CC	AA	AA	AA	AA	AA	AA	AA	AA	AA	CC	CC	CC	AA	AA	AA	AA	AA	AA	AA
13712	Bn-scaff_28498_1-p165263	0.16	T/C	C04	17633790	TT	CC	CC	CC	CC	NC	NC	CC	CC	CC	CC	CC	TT	CC	NC	TT	TT	CC	CC	CC	CC	TT	NC	CC	TT	CC	CC	CC	CC	CC	CC	CC	CC	CC	TT	NC	CC	CC	CC	CC	CC	CC	CC	CC
13713	Bn-scaff_28498_1-p165148	0.12	T/C	C04	17633905	TT	CC	CC	CC	CC	NC	NC	CC	CC	CC	CC	CC	TT	CC	NC	TT	TT	CC	CC	CC	CC	TT	CC	CC	TT	CC	CC	CC	NC	CC	CC	CC	CC	CC	TT	TT	NC	CC	CC	CC	CC	CC	CC	CC
13714	Bn-scaff_28498_1-p165023	0.12	T/C	C04	17634128	TT	CC	CC	CC	CC	NC	NC	CC	CC	CC	CC	CC	TT	CC	NC	TT	TT	CC	CC	CC	CC	TT	NC	CC	TT	CC	CC	CC	NC	CC	CC	CC	CC	CC	TT	TT	TT	CC	CC	CC	CC	CC	CC	CC
13715	Bn-scaff_28498_1-p164307	0.13	T/G	C04	17634750	TT	GG	GG	GG	GG	NC	NC	GG	GG	GG	GG	GG	TT	GG	NC	TT	TT	GG	GG	GG	GG	TT	GG	GG	TT	GG	GG	GG	GG	GG	GG	GG	GG	GG	TT	TT	TT	GG	GG	GG	GG	GG	GG	GG
13716	Bn-scaff_28498_1-p164284	0.17	A/G	C04	17634873	AA	GG	AA	AA	AA	NC	NC	AA	AA	AA	AA	AA	GG	AA	NC	GG	GG	AA	AA	AA	AA	GG	NC	AA	GG	AA	AA	AA	AA	AA	AA	AA	AA	AA	GG	GG	GG	AA	AA	AA	AA	AA	AA	AA
13717	Bn-scaff_28498_1-p163884	0.14	T/C	C04	17635174	TT	CC	TT	TT	TT	NC	NC	TT	TT	TT	TT	TT	CC	TT	NC	CC	CC	TT	TT	TT	TT	CC	NC	TT	CC	TT	TT	TT	TT	TT	TT	TT	TT	TT	CC	CC	CC	TT	TT	TT	TT	TT	TT	TT
13718	Bn-scaff_28498_1-p163802	0.14	T/C	C04	17635356	TT	CC	TT	TT	TT	NC	NC	TT	TT	TT	TT	TT	CC	TT	NC	CC	CC	TT	TT	TT	TT	CC	NC	TT	CC	TT	TT	TT	TT	TT	TT	TT	TT	TT	CC	CC	NC	TT	TT	TT	TT	TT	TT	TT
13719	Bn-scaff_28498_1-p163305	0.15	A/G	C04	17635753	AA	GG	AA	AA	AA	NC	NC	AA	AA	AA	AA	AA	GG	AA	NC	GG	GG	AA	AA	AA	AA	GG	NC	AA	GG	AA	AA	AA	AA	AA	AA	AA	AA	AA	GG	GG	GG	AA	AA	AA	AA	AA	AA	AA
13720	Bn-scaff_28498_1-p163126	0.15	A/G	C04	17635932	AA	GG	GG	GG	GG	NC	NC	GG	GG	GG	GG	GG	AA	GG	NC	AA	AA	GG	GG	GG	GG	AA	NC	GG	AA	GG	GG	GG	NC	GG	GG	GG	GG	GG	AA	NC	GG	GG	GG	GG	GG	GG	GG	GG
13721	Bn-scaff_28498_1-p163192	0.13	T/C	C04	17635966	TT	CC	TT	TT	TT	NC	NC	TT	TT	TT	TT	TT	CC	TT	NC	CC	CC	TT	TT	TT	TT	CC	NC	TT	CC	TT	TT	TT	NC	TT	TT	TT	TT	TT	CC	CC	CC	TT	TT	TT	TT	TT	TT	TT
13722	Bn-scaff_28498_1-p160172	0.14	T/C	C04	17639466	TT	CC	CC	CC	CC	NC	NC	CC	CC	CC	CC	CC	TT	CC	NC	TT	TT	CC	CC	CC	CC	TT	NC	CC	TT	CC	CC	CC	CC	CC	CC	CC	CC	CC	TT	NC	CC	CC	CC	CC	CC	CC	CC	CC
13723	Bn-scaff_28498_1-p159681	0.11	A/C	C04	17639836	AA	CC	AA	AA	AA	NC	NC	AA	AA	AA	AA	AA	CC	AA	NC	CC	CC	AA	AA	AA	AA	CC	NC	AA	CC	AA	AA	AA	AA	AA	AA	AA	AA	AA	CC	CC	CC	AA	AA	AA	AA	AA	AA	AA
13724	Bn-scaff_28498_1-p172641	0.14	A/G	C04	17640516	AA	GG	GG	GG	GG	NC	NC	GG	GG	GG	GG	GG	AA	GG	NC	AA	AA	GG	GG	GG	GG	AA	NC	GG	AA	GG	GG	GG	GG	GG	GG	GG	GG	GG	AA	AA	NC	GG	GG	GG	GG	GG	GG	GG
13725	Bn-scaff_28498_1-p193995	0.15	A/C	C04	17647917	AA	CC	CC	CC	CC	NC	NC	CC	CC	CC	CC	CC	AA	CC	NC	AA	AA	CC	CC	CC	CC	AA	NC	CC	AA	CC	CC	CC	CC	CC	CC	CC	CC	CC	AA	NC	CC	CC	CC	CC	CC	CC	CC	CC
13726	Bn-scaff_28498_1-p195986	0.11	T/C	C04	17649840	TT	CC	TT	TT	TT	NC	NC	TT	TT	TT	TT	TT	CC	TT	NC	CC	CC	TT	TT	TT	TT	CC	NC	TT	CC	TT	TT	TT	TT	TT	NC	TT	TT	TT	CC	CC	CC	TT	TT	TT	TT	TT	TT	TT
13727	Bn-scaff_28498_1-p196072	0.15	A/C	C04	17650026	AA	CC	CC	CC	CC	NC	NC	CC	CC	CC	CC	CC	AA	CC	NC	AA	AA	CC	CC	CC	CC	AA	NC	CC	AA	CC	CC	CC	NC	CC	CC	CC	CC	CC	AA	AA	AA	CC	CC	CC	CC	CC	CC	CC
13728	Bn-scaff_28498_1-p196499	0.11	A/G	C04	17650453	AA	GG	GG	GG	GG	NC	NC	GG	GG	GG	GG	GG	AA	GG	NC	AA	AA	GG	GG	GG	GG	AA	GG	GG	AA	GG	GG	GG	GG	GG	GG	GG	GG	GG	AA	AA	AA	GG	GG	GG	GG	GG	GG	GG
13729	Bn-scaff_28498_1-p216236	0.15	T/C	C04	17669406	TT	CC	TT	TT	TT	NC	NC	TT	TT	TT	TT	TT	CC	TT	NC	CC	CC	TT	TT	TT	TT	CC	NC	TT	CC	TT	TT	TT	TT	TT	TT	TT	TT	TT	CC	NC	TT	TT	TT	TT	TT	TT	TT	TT
13730	Bn-scaff_28498_1-p216348	0.16	T/C	C04	17669518	TT	CC	CC	CC	CC	NC	NC	CC	CC	CC	CC	CC	TT	CC	NC	TT	TT	CC	CC	CC	CC	TT	NC	CC	TT	CC	CC	CC	CC	CC	CC	CC	CC	CC	TT	NC	CC	CC	CC	CC	CC	CC	CC	CC
13731	Bn-scaff_28498_1-p216350	0.16	T/C	C04	17669620	TT	CC	CC	CC	CC	NC	NC	CC	CC	CC	CC	CC	TT	CC	NC	TT	TT	CC	CC	CC	CC	TT	NC	CC	TT	CC	CC	CC	CC	CC	CC	CC	CC	CC	TT	TT	TT	CC	CC	CC	CC	CC	CC	CC
13732	Bn-scaff_28498_1-p217011	0.12	A/C	C04	17670170	AA	CC	AA	AA	AA	NC	NC	AA	AA	AA	AA	AA	CC	AA	NC	CC	CC	AA	AA	AA	AA	CC	NC	AA	CC	AA	AA	AA	AA	AA	AA	AA	AA	AA	CC	CC	CC	AA	AA	AA	AA	AA	AA	AA
13733	Bn-scaff_28498_1-p217694	0.13	A/G	C04	17670964	AA	GG	GG	GG	GG	NC	NC	GG	GG	GG	GG	GG	AA	GG	NC	AA	AA	GG	GG	GG	GG	AA	GG	GG	AA	GG	GG	GG	GG	GG	GG	GG	GG	GG	AA	AA	AA	GG	GG	GG	GG	GG	GG	GG
13734	Bn-scaff_28498_1-p218261	0.13	T/C	C04	17671529	TT	CC	CC	CC	CC	NC	NC	CC	CC	CC	CC	CC	TT	CC	NC	TT	TT	CC	CC	CC	CC	TT	NC	CC	TT	CC	CC	CC	CC	CC	CC	CC	CC	CC	TT	TT	TT	CC	CC	CC	CC	CC	CC	CC
13735	Bn-scaff_28498_1-p218332	0.16	A/G	C04	17671599	AA	GG	GG	GG	GG	NC	NC	GG	GG	GG	GG	GG	AA	GG	NC	AA	AA	GG	GG	GG	GG	AA	NC	GG	AA	GG	GG	GG	NC	GG	GG	GG	GG	GG	AA	AA	AA	GG	GG	GG	GG	GG	GG	GG
13736	Bn-scaff_28498_1-p245004	0.14	A/T	C04	17682186	AA	TT	TT	TT	TT	NC	NC	TT	TT	TT	TT	TT	AA	TT	NC	AA	AA	TT	TT	TT	TT	AA	NC	TT	AA	TT	TT	TT	TT	TT	TT	TT	TT	TT	AA	AA	AA	TT	TT	TT	TT	TT	TT	TT
13737	Bn-scaff_28498_1-p245518	0.13	T/G	C04	17682799	TT	GG	TT	TT	TT	NC	NC	TT	TT	TT	TT	TT	GG	TT	NC	GG	GG	TT	TT	TT	TT	GG	NC	TT	GG	TT	TT	TT	TT	TT	TT	TT	TT	TT	GG	GG	GG	TT	TT	TT	TT	TT	TT	TT
13738	Bn-scaff_28498_1-p246839	0.07	T/G	C04	17684127	TT	GG	GG	GG	GG	GG	GG	GG	GG	GG	GG	GG	TT	GG	GG	TT	TT	GG	GG	GG	GG	TT	GG	GG	NC	GG	GG	GG	NC	GG	GG	GG	GG	GG	TT	NC	GG	GG	GG	GG	GG	GG	GG	GG
13739	Bn-scaff_28498_1-p248119	0.16	T/G	C04	17685306	TT	GG	TT	TT	TT	NC	NC	TT	TT	TT	TT	TT	GG	TT	NC	GG	GG	TT	TT	TT	TT	GG	NC	TT	GG	TT	TT	TT	TT	TT	TT	TT	TT	TT	GG	GG	GG	TT	TT	TT	TT	TT	TT	TT
13740	Bn-scaff_28498_1-p253200	0.13	T/C	C04	17690558	TT	CC	TT	TT	TT	NC	NC	TT	TT	TT	TT	TT	CC	TT	NC	CC	CC	TT	TT	TT	TT	CC	NC	TT	CC	TT	TT	TT	TT	TT	TT	TT	TT	TT	CC	CC	CC	TT	TT	TT	TT	TT	TT	TT
13741	Bn-scaff_28498_1-p263616	0.14	A/G	C04	17696552	AA	GG	GG	GG	GG	NC	NC	GG	GG	GG	GG	GG	AA	GG	NC	AA	AA	GG	GG	GG	GG	AA	GG	GG	AA	GG	GG	GG	GG	GG	GG	GG	GG	GG	AA	NC	GG	GG	GG	GG	GG	GG	GG	GG
13742	Bn-scaff_28498_1-p281629	0.15	T/C	C04	17708526	TT	CC	TT	TT	TT	NC	NC	TT	TT	TT	TT	TT	CC	TT	NC	CC	CC	TT	TT	TT	TT	CC	NC	TT	CC	TT	TT	TT	TT	TT	TT	TT	TT	TT	CC	CC	CC	TT	TT	TT	TT	TT	TT	TT
13743	Bn-scaff_28498_1-p295337	0.11	T/G	C04	17722782	TT	GG	GG	GG	GG	NC	NC	GG	GG	GG	GG	GG	TT	GG	NC	TT	TT	GG	GG	GG	GG	TT	GG	GG	TT	GG	GG	GG	NC	GG	GG	GG	GG	GG	TT	TT	TT	GG	GG	GG	GG	GG	GG	GG
13744	Bn-scaff_28498_1-p296712	0.17	A/G	C04	17724268	AA	GG	AA	AA	AA	NC	NC	AA	AA	AA	AA	AA	GG	AA	NC	GG	GG	AA	AA	AA	AA	GG	NC	AA	GG	AA	AA	AA	AA	AA	AA	AA	AA	AA	GG	GG	AA	AA	AA	AA	AA	AA	AA	AA
13745	Bn-scaff_28498_1-p297575	0.16	T/G	C04	17725037	TT	GG	TT	TT	TT	NC	NC	TT	TT	TT	TT	TT	GG	TT	NC	GG	GG	TT	TT	TT	TT	GG	NC	TT	GG	TT	TT	TT	TT	TT	TT	TT	TT	TT	GG	GG	GG	TT	TT	TT	TT	TT	TT	TT
13746	Bn-scaff_28498_1-p297522	0.14	T/C	C04	17725084	TT	CC	CC	CC	CC	NC	NC	CC	CC	CC	CC	CC	TT	CC	NC	TT	TT	CC	CC	CC	CC	TT	NC	CC	TT	CC	CC	CC	NC	CC	CC	CC	CC	CC	TT	TT	TT	CC	CC	CC	CC	CC	CC	CC
13747	Bn-scaff_28498_1-p297897	0.12	A/C	C04	17725400	AA	CC	AA	AA	AA	NC	NC	AA	AA	AA	AA	AA	CC	AA	NC	CC	CC	AA	AA	AA	AA	CC	NC	AA	CC	AA	AA	AA	AA	AA	AA	AA	AA	AA	CC	NC	AA	AA	AA	AA	AA	AA	AA	AA
13748	Bn-scaff_28498_1-p298577	0.12	A/G	C04	17726079	AA	GG	GG	GG	GG	NC	NC	GG	GG	GG	GG	GG	AA	GG	NC	AA	AA	GG	GG	GG	GG	AA	GG	GG	AA	GG	GG	GG	GG	GG	GG	GG	GG	GG	AA	AA	AA	GG	GG	GG	GG	GG	GG	GG
13749	Bn-scaff_28498_1-p299166	0.09	T/G	C04	17728427	TT	GG	TT	TT	TT	NC	NC	TT	TT	TT	TT	TT	GG	TT	NC	GG	GG	TT	TT	TT	TT	GG	NC	TT	GG	TT	TT	TT	TT	TT	TT	TT	TT	TT	GG	GG	GG	TT	TT	TT	TT	TT	TT	TT
13750	Bn-scaff_28498_1-p300264	0.16	A/G	C04	17729050	AA	GG	GG	GG	GG	NC	NC	GG	GG	GG	GG	GG	AA	GG	NC	AA	AA	GG	GG	GG	GG	AA	NC	GG	AA	GG	GG	GG	GG	GG	GG	GG	GG	GG	AA	AA	AA	GG	GG	GG	GG	GG	GG	GG
13751	Bn-scaff_28498_1-p300299	0.15	T/G	C04	17729185	TT	GG	TT	TT	TT	NC	NC	TT	TT	TT	TT	TT	GG	TT	NC	GG	GG	TT	TT	TT	TT	GG	NC	TT	GG	TT	TT	TT	TT	TT	TT	TT	TT	TT	GG	GG	GG	TT	TT	TT	TT	TT	TT	TT
13752	Bn-scaff_28498_1-p300538	0.11	T/C	C04	17729424	TT	CC	CC	CC	CC	NC	NC	CC	CC	CC	CC	CC	TT	CC	NC	TT	TT	CC	CC	CC	CC	TT	CC	CC	TT	CC	CC	CC	CC	CC	CC	CC	CC	CC	TT	TT	TT	CC	CC	CC	CC	CC	CC	CC
13753	Bn-scaff_28498_1-p301317	0.11	T/G	C04	17730192	TT	GG	TT	TT	TT	NC	NC	TT	TT	TT	TT	TT	GG	TT	NC	GG	GG	TT	TT	TT	TT	GG	NC	TT	GG	TT	TT	TT	TT	TT	TT	TT	TT	TT	GG	GG	GG	TT	TT	TT	TT	TT	TT	TT
13754	Bn-scaff_28498_1-p302202	0.11	T/G	C04	17730979	TT	GG	TT	TT	TT	NC	NC	TT	TT	TT	TT	TT	GG	TT	NC	GG	GG	TT	TT	TT	TT	GG	NC	TT	GG	TT	TT	TT	TT	TT	TT	TT	TT	TT	GG	NC	TT	TT	TT	TT	TT	TT	TT	TT
13755	Bn-scaff_28498_1-p302147	0.13	T/G	C04	17731024	TT	GG	TT	TT	TT	NC	NC	TT	TT	TT	TT	TT	GG	TT	NC	GG	GG	TT	TT	TT	TT	GG	NC	TT	GG	TT	TT	TT	TT	TT	TT	TT	TT	TT	GG	NC	TT	TT	TT	TT	TT	TT	TT	TT
13756	Bn-scaff_28498_1-p302884	0.12	A/G	C04	17731679	AA	GG	AA	AA	AA	NC	NC	AA	AA	AA	AA	AA	GG	AA	NC	GG	GG	AA	AA	AA	AA	GG	NC	AA	GG	AA	AA	AA	AA	AA	AA	AA	AA	AA	GG	NC	AA	AA	AA	AA	AA	AA	AA	AA
13757	Bn-scaff_28498_1-p304886	0.16	A/G	C04	17733687	AA	GG	AA	AA	AA	NC	NC	AA	AA	AA	AA	AA	GG	AA	NC	GG	GG	AA	AA	AA	AA	GG	NC	AA	GG	AA	AA	AA	NC	AA	AA	AA	AA	AA	GG	GG	GG	AA	AA	AA	AA	AA	AA	AA
13758	Bn-scaff_28498_1-p306089	0.13	A/G	C04	17734926	AA	GG	GG	GG	GG	NC	NC	GG	GG	GG	GG	GG	AA	GG	NC	AA	AA	GG	GG	GG	GG	AA	GG	GG	AA	GG	GG	GG	GG	GG	GG	GG	GG	GG	AA	NC	GG	GG	GG	GG	GG	GG	GG	GG
13759	Bn-scaff_28498_1-p309603	0.14	A/G	C04	17738436	AA	GG	GG	GG	GG	NC	NC	GG	GG	GG	GG	GG	AA	GG	NC	AA	AA	GG	GG	GG	GG	AA	GG	GG	AA	GG	GG	GG	NC	GG	GG	GG	GG	GG	AA	AA	AA	GG	GG	GG	GG	GG	GG	GG
13760	Bn-scaff_28498_1-p310978	0.1	T/C	C04	17739711	TT	CC	CC	CC	CC	NC	NC	CC	CC	CC	CC	CC	TT	CC	NC	TT	TT	CC	CC	CC	CC	TT	CC	CC	TT	CC	CC	CC	CC	CC	CC	CC	CC	CC	TT	NC	CC	CC	CC	CC	CC	CC	CC	CC
13761	Bn-scaff_28498_1-p317264	0.15	T/C	C04	17741634	TT	CC	TT	TT	TT	NC	NC	TT	TT	TT	TT	TT	CC	TT	NC	CC	CC	TT	TT	TT	TT	CC	NC	TT	CC	TT	TT	TT	TT	TT	TT	TT	TT	TT	CC	CC	CC	TT	TT	TT	TT	TT	TT	TT
13762	Bn-scaff_27634_1-p142286	0.11	A/G	C04	17841847	AA	GG	AA	AA	AA	NC	NC	AA	AA	AA	AA	AA	GG	AA	NC	GG	GG	AA	AA	AA	AA	GG	AA	AA	NC	AA	AA	AA	AA	AA	AA	AA	AA	AA	GG	GG	GG	AA	AA	AA	AA	AA	AA	AA
13763	Bn-scaff_27634_1-p137119	0.12	A/G	C04	17846945	AA	GG	GG	GG	GG	NC	NC	GG	GG	GG	GG	GG	AA	GG	NC	AA	AA	GG	GG	GG	GG	AA	GG	GG	AA	GG	GG	GG	NC	GG	GG	GG	GG	GG	AA	AA	AA	GG	GG	GG	GG	GG	GG	GG
13764	Bn-scaff_27634_1-p135607	0.17	T/G	C04	17848457	TT	GG	GG	GG	GG	NC	NC	GG	GG	GG	GG	GG	TT	GG	NC	TT	TT	GG	GG	GG	GG	TT	NC	GG	TT	GG	GG	GG	GG	GG	GG	GG	GG	GG	TT	NC	GG	GG	GG	GG	GG	GG	GG	GG
13765	Bn-scaff_27634_1-p135458	0.15	T/G	C04	17848606	TT	GG	TT	TT	TT	NC	NC	TT	TT	TT	TT	TT	GG	TT	NC	GG	GG	TT	TT	TT	TT	GG	NC	TT	GG	TT	TT	TT	TT	TT	TT	TT	TT	TT	GG	GG	GG	TT	TT	TT	TT	TT	TT	TT
13766	Bn-scaff_27634_1-p134647	0.13	A/G	C04	17849418	AA	GG	GG	GG	GG	NC	NC	GG	GG	GG	GG	GG	AA	GG	NC	AA	AA	GG	GG	GG	GG	AA	NC	GG	AA	GG	GG	GG	GG	GG	GG	GG	GG	GG	AA	NC	GG	GG	GG	GG	GG	GG	GG	GG
13767	Bn-scaff_27634_1-p134518	0.12	A/C	C04	17849647	AA	CC	AA	AA	AA	NC	NC	AA	AA	AA	AA	AA	CC	AA	NC	CC	CC	AA	AA	AA	AA	CC	NC	AA	CC	AA	AA	AA	AA	AA	AA	AA	AA	AA	CC	CC	CC	AA	AA	AA	AA	AA	AA	AA
13768	Bn-scaff_27634_1-p134307	0.11	A/C	C04	17849759	AA	CC	AA	AA	AA	NC	NC	AA	AA	AA	AA	AA	CC	AA	NC	CC	CC	AA	AA	AA	AA	CC	NC	AA	CC	AA	AA	AA	AA	AA	AA	AA	AA	AA	CC	CC	CC	AA	AA	AA	AA	AA	AA	AA
13769	Bn-scaff_27634_1-p134403	0.1	A/G	C04	17849763	AA	GG	AA	AA	AA	NC	NC	AA	AA	AA	AA	AA	GG	AA	NC	GG	GG	AA	AA	AA	AA	GG	NC	AA	GG	AA	AA	AA	AA	AA	AA	AA	AA	AA	GG	GG	GG	AA	AA	AA	AA	AA	AA	AA
13770	Bn-scaff_27634_1-p134217	0.11	T/C	C04	17849849	TT	CC	CC	CC	CC	NC	NC	CC	CC	CC	CC	CC	TT	CC	NC	TT	TT	CC	CC	CC	CC	TT	CC	CC	TT	CC	CC	CC	NC	CC	CC	CC	CC	CC	TT	NC	CC	CC	CC	CC	CC	CC	CC	CC
13771	Bn-scaff_27634_1-p134290	0.13	A/G	C04	17849876	AA	GG	GG	GG	GG	NC	NC	GG	GG	GG	GG	GG	AA	GG	NC	AA	AA	GG	GG	GG	GG	AA	GG	GG	AA	GG	GG	GG	GG	GG	GG	GG	GG	GG	AA	NC	GG	GG	GG	GG	GG	GG	GG	GG
13772	Bn-scaff_27634_1-p131984	0.17	A/G	C04	17852432	AA	GG	GG	GG	GG	NC	NC	GG	GG	GG	GG	GG	AA	GG	NC	AA	AA	GG	GG	GG	GG	AA	NC	GG	AA	GG	GG	GG	GG	GG	GG	GG	GG	GG	AA	AA	AA	GG	GG	GG	GG	GG	GG	GG
13773	Bn-scaff_27634_1-p131421	0.11	A/C	C04	17852995	AA	CC	CC	CC	CC	NC	NC	CC	CC	CC	CC	CC	AA	CC	NC	AA	AA	CC	CC	CC	CC	AA	NC	CC	AA	CC	CC	CC	NC	CC	CC	CC	CC	CC	AA	NC	CC	CC	CC	CC	CC	CC	CC	CC
13774	Bn-scaff_27634_1-p131124	0.14	A/G	C04	17853190	AA	GG	GG	GG	GG	NC	NC	GG	GG	GG	GG	GG	AA	GG	NC	AA	AA	GG	GG	GG	GG	AA	GG	GG	AA	GG	GG	GG	GG	GG	GG	GG	GG	GG	AA	NC	GG	GG	GG	GG	GG	GG	GG	GG
13775	Bn-scaff_27634_1-p129708	0.15	A/G	C04	17854604	AA	GG	AA	AA	AA	NC	NC	AA	AA	AA	AA	AA	GG	AA	NC	GG	GG	AA	AA	AA	AA	GG	NC	AA	GG	AA	AA	AA	AA	AA	AA	AA	AA	AA	GG	GG	GG	AA	AA	AA	AA	AA	AA	AA
13776	Bn-scaff_27634_1-p120855	0.16	T/G	C04	17863615	TT	GG	GG	GG	GG	NC	NC	GG	GG	GG	GG	GG	TT	GG	NC	TT	TT	GG	GG	GG	GG	TT	NC	GG	TT	GG	GG	GG	NC	GG	GG	GG	GG	GG	TT	NC	GG	GG	GG	GG	GG	GG	GG	GG
13777	Bn-scaff_27634_1-p59390	0.1	A/G	C04	17922132	AA	GG	GG	GG	GG	GG	NC	GG	GG	GG	GG	GG	AA	GG	GG	AA	AA	GG	GG	GG	GG	AA	GG	GG	AA	GG	GG	GG	NC	GG	GG	GG	GG	GG	AA	NC	GG	GG	GG	GG	GG	GG	GG	GG
13778	Bn-scaff_27634_1-p59279	0.09	A/C	C04	17922243	AA	CC	CC	CC	CC	CC	NC	CC	CC	CC	CC	CC	AA	CC	NC	AA	AA	CC	CC	CC	CC	AA	CC	CC	AA	CC	CC	CC	CC	CC	CC	CC	CC	CC	AA	NC	CC	CC	CC	CC	CC	CC	CC	CC
13779	Bn-scaff_27634_1-p58452	0.12	T/C	C04	17922972	TT	CC	CC	CC	CC	NC	NC	CC	CC	CC	CC	CC	TT	CC	NC	TT	TT	CC	CC	CC	CC	TT	CC	CC	TT	CC	CC	CC	NC	CC	CC	CC	CC	CC	TT	NC	CC	CC	CC	CC	CC	CC	CC	CC
13780	Bn-scaff_27634_1-p55948	0.16	A/G	C04	17925619	AA	GG	AA	AA	AA	NC	NC	AA	AA	AA	AA	AA	GG	AA	NC	GG	GG	AA	AA	AA	AA	GG	NC	AA	GG	AA	AA	AA	AA	AA	AA	AA	AA	AA	GG	GG	GG	AA	AA	AA	AA	AA	AA	AA
13781	Bn-scaff_27634_1-p34344	0.12	T/C	C04	17947600	TT	CC	CC	CC	CC	NC	NC	CC	CC	CC	CC	CC	TT	CC	NC	TT	TT	CC	CC	CC	CC	TT	CC	CC	TT	CC	CC	CC	NC	CC	CC	CC	CC	CC	TT	TT	TT	CC	CC	CC	CC	CC	CC	CC
13782	Bn-scaff_27634_1-p32249	0.15	T/C	C04	17949710	TT	CC	CC	CC	CC	NC	NC	CC	CC	CC	CC	CC	TT	CC	NC	TT	TT	CC	CC	CC	CC	TT	NC	CC	TT	CC	CC	CC	CC	CC	CC	CC	CC	CC	TT	NC	CC	CC	CC	CC	CC	CC	CC	CC
13783	Bn-scaff_27634_1-p24176	0.14	A/C	C04	17958621	AA	CC	AA	AA	AA	NC	NC	AA	AA	AA	AA	AA	CC	AA	NC	CC	CC	AA	AA	AA	AA	CC	NC	AA	CC	AA	AA	AA	NC	AA	AA	AA	AA	AA	CC	CC	NC	AA	AA	AA	AA	AA	AA	AA
13784	Bn-scaff_27634_1-p23499	0.12	T/C	C04	17959298	TT	CC	TT	TT	TT	NC	NC	TT	TT	TT	TT	TT	CC	TT	NC	CC	CC	TT	TT	TT	TT	CC	NC	TT	CC	TT	TT	TT	TT	TT	TT	TT	TT	TT	CC	CC	NC	TT	TT	TT	TT	TT	TT	TT
13785	Bn-scaff_27634_1-p13119	0.1	T/C	C04	17967153	TT	CC	TT	TT	TT	NC	NC	TT	TT	TT	TT	TT	CC	TT	NC	CC	CC	TT	TT	TT	TT	CC	NC	TT	CC	TT	TT	TT	TT	TT	TT	TT	TT	TT	CC	CC	CC	TT	TT	TT	TT	TT	TT	TT
13786	Bn-scaff_27634_1-p12586	0.12	A/C	C04	17967808	AA	CC	CC	CC	CC	NC	NC	CC	CC	CC	CC	CC	AA	CC	NC	AA	AA	CC	CC	CC	CC	AA	CC	CC	AA	CC	CC	CC	NC	CC	CC	CC	CC	CC	AA	AA	AA	CC	CC	CC	CC	CC	CC	CC
13787	Bn-scaff_18098_1-p2666	0.11	T/G	C04	17985785	TT	GG	TT	TT	TT	NC	NC	TT	TT	TT	TT	TT	GG	TT	NC	GG	GG	TT	TT	TT	TT	GG	NC	TT	GG	TT	TT	TT	TT	TT	TT	TT	TT	TT	GG	GG	GG	TT	TT	TT	TT	TT	TT	TT
13788	Bn-scaff_18098_1-p3827	0.1	A/G	C04	17987205	AA	GG	AA	AA	AA	NC	NC	AA	AA	AA	AA	AA	GG	AA	NC	GG	GG	AA	AA	AA	AA	GG	NC	AA	GG	AA	AA	AA	AA	AA	AA	AA	AA	AA	GG	GG	GG	AA	AA	AA	AA	AA	AA	AA
13789	Bn-scaff_18098_1-p4622	0.11	T/C	C04	17991377	TT	CC	CC	CC	CC	CC	NC	CC	CC	CC	CC	CC	TT	CC	CC	TT	TT	CC	CC	CC	CC	TT	CC	CC	TT	CC	CC	CC	NC	CC	CC	CC	CC	CC	TT	NC	CC	CC	CC	CC	CC	CC	CC	CC
13790	Bn-scaff_18098_1-p4696	0.14	A/G	C04	17991551	AA	GG	GG	GG	GG	NC	NC	GG	GG	GG	GG	GG	AA	GG	NC	AA	AA	GG	GG	GG	GG	AA	GG	GG	AA	GG	GG	GG	GG	GG	GG	GG	GG	GG	AA	NC	GG	GG	GG	GG	GG	GG	GG	GG
13791	Bn-scaff_18098_1-p5093	0.17	A/G	C04	17991944	AA	GG	GG	GG	GG	NC	NC	GG	GG	GG	GG	GG	AA	GG	NC	AA	AA	GG	GG	GG	GG	AA	NC	GG	AA	GG	GG	GG	GG	GG	GG	GG	GG	GG	AA	NC	GG	GG	GG	GG	GG	GG	GG	GG
13792	Bn-scaff_18098_1-p5598	0.14	T/C	C04	17992349	TT	CC	CC	CC	CC	NC	NC	CC	CC	CC	CC	CC	TT	CC	NC	TT	TT	CC	CC	CC	CC	TT	NC	CC	TT	CC	CC	CC	NC	CC	CC	CC	CC	CC	TT	TT	TT	CC	CC	CC	CC	CC	CC	CC
13793	Bn-scaff_18098_1-p5685	0.12	T/C	C04	17992438	TT	CC	CC	CC	CC	NC	NC	CC	CC	CC	CC	CC	TT	CC	NC	TT	TT	CC	CC	CC	CC	TT	CC	CC	TT	CC	CC	CC	NC	CC	CC	CC	CC	CC	TT	NC	CC	CC	CC	CC	CC	CC	CC	CC
13794	Bn-scaff_18098_1-p6003	0.13	A/G	C04	17992756	AA	GG	GG	GG	GG	NC	NC	GG	GG	GG	GG	GG	AA	GG	NC	AA	AA	GG	GG	GG	GG	AA	GG	GG	AA	GG	GG	GG	NC	GG	GG	GG	GG	GG	AA	NC	GG	GG	GG	GG	GG	GG	GG	GG
13795	Bn-scaff_16503_1-p5635	0.14	A/G	C04	18004756	AA	GG	AA	AA	AA	NC	NC	AA	AA	AA	AA	AA	GG	AA	NC	GG	GG	AA	AA	AA	AA	GG	NC	AA	GG	AA	AA	AA	AA	AA	AA	AA	AA	AA	GG	GG	GG	AA	AA	AA	AA	AA	AA	AA
13796	Bn-scaff_17316_1-p38127	0.11	T/G	C04	18056537	TT	GG	GG	GG	GG	NC	NC	GG	GG	GG	GG	GG	TT	GG	NC	TT	NC	GG	GG	GG	GG	TT	GG	GG	TT	GG	GG	GG	GG	GG	GG	GG	GG	GG	TT	NC	GG	GG	GG	GG	GG	GG	GG	GG
13797	Bn-scaff_19575_1-p348084	0.18	A/G	C04	18066931	AA	GG	AA	AA	AA	NC	NC	AA	AA	AA	AA	AA	GG	AA	NC	GG	GG	AA	NC	AA	AA	GG	NC	AA	GG	NC	AA	AA	NC	AA	AA	AA	AA	AA	GG	GG	GG	AA	AA	AA	AA	AA	AA	AA
13798	Bn-scaff_19575_1-p323348	0.16	A/C	C04	18203296	AA	CC	CC	CC	CC	NC	NC	CC	CC	CC	CC	CC	AA	CC	NC	AA	NC	CC	CC	CC	CC	AA	NC	CC	AA	CC	CC	CC	CC	CC	CC	CC	CC	CC	AA	NC	CC	CC	CC	CC	CC	CC	CC	CC
13799	Bn-scaff_16503_1-p24863	0.14	T/C	C04	18239082	TT	CC	TT	TT	TT	NC	NC	TT	TT	TT	TT	TT	CC	TT	NC	CC	CC	TT	TT	TT	TT	CC	NC	TT	CC	TT	TT	TT	TT	TT	TT	TT	TT	TT	CC	CC	CC	TT	TT	TT	TT	TT	TT	TT
13800	Bn-scaff_16503_1-p36095	0.14	T/G	C04	18250116	TT	GG	TT	TT	TT	NC	NC	TT	TT	TT	TT	TT	GG	TT	NC	GG	GG	TT	TT	TT	TT	GG	NC	TT	GG	TT	TT	TT	TT	TT	TT	TT	TT	TT	GG	GG	GG	TT	TT	TT	TT	TT	TT	TT
13801	Bn-scaff_16503_1-p36803	0.13	T/C	C04	18250507	TT	CC	TT	TT	TT	NC	NC	TT	TT	TT	TT	TT	CC	TT	NC	CC	CC	TT	TT	TT	TT	CC	TT	TT	CC	TT	TT	TT	TT	TT	TT	TT	TT	TT	CC	CC	CC	TT	TT	TT	TT	TT	TT	TT
13802	Bn-scaff_16503_1-p36901	0.09	T/G	C04	18250705	TT	GG	GG	GG	GG	NC	NC	GG	GG	GG	GG	GG	TT	GG	NC	TT	TT	GG	GG	GG	GG	TT	GG	GG	TT	GG	GG	GG	GG	GG	GG	GG	GG	GG	TT	TT	TT	GG	GG	GG	GG	GG	GG	GG
13803	Bn-scaff_16503_1-p40674	0.14	A/C	C04	18255363	AA	CC	CC	CC	CC	NC	NC	CC	CC	CC	CC	CC	AA	CC	NC	AA	AA	CC	CC	CC	CC	AA	NC	CC	AA	CC	CC	CC	NC	CC	CC	CC	CC	CC	AA	NC	CC	CC	CC	CC	CC	CC	CC	CC
13804	Bn-scaff_16503_1-p53669	0.12	T/C	C04	18268910	TT	CC	CC	CC	CC	NC	NC	CC	CC	CC	CC	CC	TT	CC	NC	TT	TT	CC	CC	CC	CC	TT	CC	CC	TT	CC	CC	CC	NC	CC	CC	CC	CC	CC	TT	NC	CC	CC	CC	CC	CC	CC	CC	CC
13805	Bn-scaff_16503_1-p53965	0.14	T/G	C04	18269206	TT	GG	TT	TT	TT	NC	NC	TT	TT	TT	TT	TT	GG	TT	NC	GG	GG	TT	TT	TT	TT	GG	NC	TT	GG	TT	TT	TT	NC	TT	TT	TT	TT	TT	GG	GG	GG	TT	TT	TT	TT	TT	TT	TT
13806	Bn-scaff_16503_1-p53912	0.14	T/G	C04	18269253	TT	GG	GG	GG	GG	NC	NC	GG	GG	GG	GG	GG	TT	GG	NC	TT	TT	GG	GG	GG	GG	TT	NC	GG	TT	GG	GG	GG	GG	GG	GG	GG	GG	GG	TT	NC	GG	GG	GG	GG	GG	GG	GG	GG
13807	Bn-scaff_16503_1-p54138	0.12	T/G	C04	18269379	TT	GG	TT	TT	TT	NC	NC	TT	TT	TT	TT	TT	GG	TT	NC	GG	GG	TT	TT	TT	TT	GG	NC	TT	GG	TT	TT	TT	TT	TT	TT	TT	TT	TT	GG	GG	GG	TT	TT	TT	TT	TT	TT	TT
13808	Bn-scaff_16503_1-p54145	0.16	A/G	C04	18269486	AA	GG	GG	GG	GG	NC	NC	GG	GG	GG	GG	GG	AA	GG	NC	AA	AA	GG	GG	GG	GG	AA	NC	GG	AA	GG	GG	GG	NC	GG	GG	GG	GG	GG	AA	NC	GG	GG	GG	GG	GG	GG	GG	GG
13809	Bn-scaff_16503_1-p54559	0.15	A/G	C04	18269800	AA	GG	GG	GG	GG	NC	NC	GG	GG	GG	GG	GG	AA	GG	NC	AA	AA	GG	GG	GG	GG	AA	NC	GG	AA	GG	GG	GG	GG	GG	GG	GG	GG	GG	AA	NC	GG	GG	GG	GG	GG	GG	GG	GG
13810	Bn-scaff_16503_1-p59215	0.12	A/G	C04	18274550	AA	GG	GG	GG	GG	GG	NC	GG	GG	GG	GG	GG	AA	GG	NC	AA	AA	GG	GG	GG	GG	AA	GG	GG	AA	GG	GG	GG	NC	GG	GG	GG	GG	GG	AA	NC	GG	GG	GG	GG	GG	GG	GG	GG
13811	Bn-scaff_16503_1-p68337	0.13	A/G	C04	18284003	AA	GG	AA	AA	AA	NC	NC	AA	AA	AA	AA	AA	GG	AA	NC	GG	GG	AA	AA	AA	AA	GG	NC	AA	GG	AA	AA	AA	AA	AA	AA	AA	AA	AA	GG	GG	NC	AA	AA	AA	AA	AA	AA	AA
13812	Bn-scaff_16503_1-p68760	0.14	A/G	C04	18284426	AA	GG	AA	AA	AA	NC	NC	AA	AA	AA	AA	AA	GG	AA	NC	GG	GG	AA	AA	AA	AA	GG	NC	AA	GG	AA	AA	AA	AA	AA	AA	AA	AA	AA	GG	GG	NC	AA	AA	AA	AA	AA	AA	AA
13813	Bn-scaff_16503_1-p68930	0.13	T/C	C04	18284696	TT	CC	TT	TT	TT	NC	NC	TT	TT	TT	TT	TT	CC	TT	NC	CC	CC	TT	TT	TT	TT	CC	NC	TT	CC	TT	TT	TT	TT	TT	TT	TT	TT	TT	CC	CC	NC	TT	TT	TT	TT	TT	TT	TT
13814	Bn-scaff_16503_1-p76954	0.15	T/C	C04	18293074	TT	CC	CC	CC	CC	NC	NC	CC	CC	CC	CC	CC	TT	CC	NC	TT	TT	CC	CC	CC	CC	TT	NC	CC	TT	CC	CC	CC	NC	CC	CC	CC	CC	CC	TT	NC	CC	CC	CC	CC	CC	CC	CC	CC
13815	Bn-scaff_16503_1-p89585	0.17	T/G	C04	18302901	TT	GG	GG	GG	GG	NC	NC	GG	GG	GG	GG	GG	TT	GG	NC	TT	TT	GG	GG	GG	GG	TT	NC	GG	TT	GG	GG	GG	GG	GG	GG	GG	GG	GG	TT	NC	GG	GG	GG	GG	GG	GG	GG	GG
13816	Bn-scaff_16503_1-p89929	0.14	T/C	C04	18303145	TT	CC	CC	CC	CC	NC	NC	CC	CC	CC	CC	CC	TT	CC	NC	TT	TT	CC	CC	CC	CC	TT	NC	CC	TT	CC	CC	CC	CC	CC	CC	CC	CC	CC	TT	NC	CC	CC	CC	CC	CC	CC	CC	CC
13817	Bn-scaff_16503_1-p90263	0.15	T/C	C04	18303477	TT	CC	CC	CC	CC	NC	NC	CC	CC	CC	CC	CC	TT	CC	NC	TT	TT	CC	CC	CC	CC	TT	NC	CC	TT	CC	CC	CC	CC	CC	CC	CC	CC	CC	TT	NC	CC	CC	CC	CC	CC	CC	CC	CC
13818	Bn-scaff_16503_1-p91768	0.14	T/C	C04	18304982	TT	CC	TT	TT	TT	NC	NC	TT	TT	TT	TT	TT	CC	TT	NC	CC	CC	TT	TT	TT	TT	CC	NC	TT	CC	TT	TT	TT	TT	TT	TT	TT	TT	TT	CC	CC	CC	TT	TT	TT	TT	TT	TT	TT
13819	Bn-scaff_16503_1-p122711	0.16	T/G	C04	18333732	TT	GG	TT	TT	TT	NC	NC	TT	TT	TT	TT	TT	GG	TT	NC	GG	GG	TT	TT	TT	TT	GG	NC	TT	GG	TT	TT	TT	TT	TT	TT	TT	TT	TT	GG	GG	GG	TT	TT	TT	TT	TT	TT	TT
13820	Bn-scaff_16503_1-p122714	0.14	A/G	C04	18333835	AA	GG	AA	AA	AA	NC	NC	AA	AA	AA	AA	AA	GG	AA	NC	GG	GG	AA	AA	AA	AA	GG	NC	AA	GG	AA	AA	AA	AA	AA	AA	AA	AA	AA	GG	GG	GG	AA	AA	AA	AA	AA	AA	AA
13821	Bn-scaff_16503_1-p122807	0.14	A/C	C04	18333928	AA	CC	AA	AA	AA	NC	NC	AA	AA	AA	AA	AA	CC	AA	NC	CC	CC	AA	AA	AA	AA	CC	NC	AA	CC	AA	AA	AA	NC	AA	AA	AA	AA	AA	CC	CC	CC	AA	AA	AA	AA	AA	AA	AA
13822	Bn-scaff_16503_1-p122966	0.14	A/C	C04	18334087	AA	CC	AA	AA	AA	NC	NC	AA	AA	AA	AA	AA	CC	AA	NC	CC	CC	AA	AA	AA	AA	CC	NC	AA	CC	AA	AA	AA	AA	AA	AA	AA	AA	AA	CC	NC	AA	AA	AA	AA	AA	AA	AA	AA
13823	Bn-scaff_16503_1-p123156	0.16	A/G	C04	18334278	AA	GG	GG	GG	GG	NC	NC	GG	GG	GG	GG	GG	AA	GG	NC	AA	AA	GG	GG	GG	GG	AA	NC	GG	AA	GG	GG	GG	GG	GG	GG	GG	GG	GG	AA	AA	AA	GG	GG	GG	GG	GG	GG	GG
13824	Bn-scaff_16503_1-p124979	0.17	A/G	C04	18336002	AA	GG	GG	GG	GG	NC	NC	GG	GG	GG	GG	GG	AA	GG	NC	AA	AA	GG	GG	GG	GG	AA	NC	GG	AA	GG	GG	GG	GG	GG	GG	GG	GG	GG	AA	AA	AA	GG	GG	GG	GG	GG	GG	GG
13825	Bn-scaff_16503_1-p132374	0.17	T/C	C04	18343995	TT	CC	CC	CC	CC	NC	NC	CC	CC	CC	CC	CC	TT	CC	NC	TT	TT	CC	CC	CC	CC	TT	NC	CC	TT	CC	CC	CC	NC	CC	CC	CC	CC	CC	TT	NC	CC	CC	CC	CC	CC	CC	CC	CC
13826	Bn-scaff_16503_1-p132304	0.14	A/C	C04	18344025	AA	CC	AA	AA	AA	NC	NC	AA	AA	AA	AA	AA	CC	AA	NC	CC	CC	AA	AA	AA	AA	CC	NC	AA	CC	AA	AA	AA	AA	AA	AA	AA	AA	AA	CC	CC	CC	AA	AA	AA	AA	AA	AA	AA
13827	Bn-scaff_16503_1-p132645	0.16	T/G	C04	18344266	TT	GG	TT	TT	TT	NC	NC	TT	TT	TT	TT	TT	GG	TT	NC	GG	GG	TT	TT	TT	TT	GG	NC	TT	GG	TT	TT	TT	TT	TT	TT	TT	TT	TT	GG	GG	GG	TT	TT	TT	TT	TT	TT	TT
13828	Bn-scaff_16503_1-p135723	0.13	A/G	C04	18347404	AA	GG	AA	AA	AA	NC	NC	AA	AA	AA	AA	AA	GG	AA	NC	GG	GG	AA	AA	AA	AA	GG	NC	AA	GG	AA	AA	AA	AA	AA	AA	AA	AA	AA	GG	GG	GG	AA	AA	AA	AA	AA	AA	AA
13829	Bn-scaff_16503_1-p142691	0.16	A/G	C04	18354493	AA	GG	GG	GG	GG	NC	NC	GG	GG	GG	GG	GG	AA	GG	NC	AA	AA	GG	GG	GG	GG	AA	NC	GG	AA	GG	GG	GG	GG	GG	GG	GG	GG	GG	AA	NC	GG	GG	GG	GG	GG	GG	GG	GG
13830	Bn-scaff_16503_1-p143047	0.12	A/G	C04	18354849	AA	GG	GG	GG	GG	NC	NC	GG	GG	GG	GG	GG	AA	GG	NC	AA	AA	GG	GG	GG	GG	AA	GG	GG	AA	GG	GG	GG	GG	GG	GG	GG	GG	GG	AA	NC	GG	GG	GG	GG	GG	GG	GG	GG
13831	Bn-scaff_16503_1-p146846	0.11	T/C	C04	18358578	TT	CC	TT	TT	TT	NC	NC	TT	TT	TT	TT	TT	CC	TT	NC	CC	CC	TT	TT	TT	TT	CC	NC	TT	CC	TT	TT	TT	TT	TT	TT	TT	TT	TT	CC	CC	CC	TT	TT	TT	TT	TT	TT	TT
13832	Bn-scaff_16503_1-p152489	0.14	A/C	C04	18365044	AA	CC	CC	CC	CC	NC	NC	CC	CC	CC	CC	CC	AA	CC	NC	AA	AA	CC	CC	CC	CC	AA	NC	CC	AA	CC	CC	CC	CC	CC	CC	CC	CC	CC	AA	AA	AA	CC	CC	CC	CC	CC	CC	CC
13833	Bn-scaff_16503_1-p152805	0.13	T/C	C04	18365360	TT	CC	TT	TT	TT	NC	NC	TT	TT	TT	TT	TT	CC	TT	NC	CC	CC	TT	TT	TT	TT	CC	NC	TT	CC	TT	TT	TT	TT	TT	TT	TT	TT	TT	CC	CC	CC	TT	TT	TT	TT	TT	TT	TT
13834	Bn-scaff_16503_1-p153273	0.15	T/G	C04	18365828	TT	GG	TT	TT	TT	NC	NC	TT	TT	TT	TT	TT	GG	TT	NC	GG	GG	TT	TT	TT	TT	GG	NC	TT	GG	TT	TT	TT	TT	TT	TT	TT	TT	TT	GG	NC	TT	TT	TT	TT	TT	TT	TT	TT
13835	Bn-scaff_16503_1-p153521	0.14	T/C	C04	18366076	TT	CC	CC	CC	CC	NC	NC	CC	CC	CC	CC	CC	TT	CC	NC	TT	TT	CC	CC	CC	CC	TT	CC	CC	TT	CC	CC	CC	CC	CC	CC	CC	CC	CC	TT	TT	NC	CC	CC	CC	CC	CC	CC	CC
13836	Bn-scaff_16503_1-p154948	0.14	A/G	C04	18367599	AA	GG	AA	AA	AA	NC	NC	AA	AA	AA	AA	AA	GG	AA	NC	GG	GG	AA	AA	AA	AA	GG	NC	AA	GG	AA	AA	AA	AA	AA	AA	AA	AA	AA	GG	GG	GG	AA	AA	AA	AA	AA	AA	AA
13837	Bn-scaff_16503_1-p167627	0.13	A/G	C04	18373808	AA	GG	GG	GG	GG	NC	NC	GG	GG	GG	GG	GG	AA	GG	NC	AA	AA	GG	GG	GG	GG	AA	GG	GG	AA	GG	GG	GG	GG	GG	GG	GG	GG	GG	AA	NC	GG	GG	GG	GG	GG	GG	GG	GG
13838	Bn-scaff_16503_1-p167845	0.12	T/G	C04	18374133	TT	GG	TT	TT	TT	NC	NC	TT	TT	TT	TT	TT	GG	TT	NC	GG	GG	TT	TT	TT	TT	GG	NC	TT	GG	TT	TT	TT	TT	TT	TT	TT	TT	TT	GG	GG	GG	TT	TT	TT	TT	TT	TT	TT
13839	Bn-scaff_16503_1-p168539	0.12	A/G	C04	18374727	AA	GG	AA	AA	AA	NC	NC	AA	AA	AA	AA	AA	GG	AA	NC	GG	GG	AA	AA	AA	AA	GG	NC	AA	GG	AA	AA	AA	AA	AA	AA	AA	AA	AA	GG	GG	NC	AA	AA	AA	AA	AA	AA	AA
13840	Bn-scaff_16503_1-p169151	0.11	T/C	C04	18375339	TT	CC	TT	TT	TT	NC	NC	TT	TT	TT	TT	TT	CC	TT	NC	CC	CC	TT	TT	TT	TT	CC	NC	TT	CC	TT	TT	TT	NC	TT	TT	TT	TT	TT	CC	CC	CC	TT	TT	TT	TT	TT	TT	TT
13841	Bn-scaff_16503_1-p169221	0.14	A/C	C04	18375509	AA	CC	AA	AA	AA	NC	NC	AA	AA	AA	AA	AA	CC	AA	NC	CC	CC	AA	AA	AA	AA	CC	NC	AA	CC	AA	AA	AA	AA	AA	AA	AA	AA	AA	CC	NC	AA	AA	AA	AA	AA	AA	AA	AA
13842	Bn-scaff_16503_1-p170952	0.1	T/G	C04	18377149	TT	GG	GG	GG	GG	NC	NC	GG	GG	GG	GG	GG	TT	GG	NC	TT	TT	GG	GG	GG	GG	TT	GG	GG	TT	GG	GG	GG	GG	GG	GG	GG	GG	GG	TT	NC	GG	GG	GG	GG	GG	GG	GG	GG
13843	Bn-scaff_16503_1-p171052	0.14	T/C	C04	18377249	TT	CC	TT	TT	TT	NC	NC	TT	TT	TT	TT	TT	CC	TT	NC	CC	CC	TT	TT	TT	TT	CC	NC	TT	CC	TT	TT	TT	TT	TT	TT	TT	TT	TT	CC	CC	CC	TT	TT	TT	TT	TT	TT	TT
13844	Bn-scaff_16503_1-p178769	0.14	A/G	C04	18382765	AA	GG	GG	GG	GG	NC	NC	GG	GG	GG	GG	GG	AA	GG	NC	AA	AA	GG	GG	GG	GG	AA	NC	GG	AA	GG	GG	GG	NC	GG	GG	GG	GG	GG	AA	AA	NC	GG	GG	GG	GG	GG	GG	GG
13845	Bn-scaff_16503_1-p180312	0.11	T/G	C04	18383666	TT	GG	GG	GG	GG	NC	NC	GG	GG	GG	GG	GG	TT	GG	NC	TT	TT	GG	GG	GG	GG	TT	GG	GG	TT	GG	GG	GG	GG	GG	GG	GG	GG	GG	TT	TT	NC	GG	GG	GG	GG	GG	GG	GG
13846	Bn-scaff_16503_1-p182207	0.16	A/G	C04	18385462	AA	GG	AA	AA	AA	NC	NC	AA	AA	AA	AA	AA	GG	AA	NC	GG	GG	AA	AA	AA	AA	GG	NC	AA	GG	AA	AA	AA	NC	AA	AA	AA	AA	AA	GG	GG	NC	AA	AA	AA	AA	AA	AA	AA
13847	Bn-scaff_16503_1-p191084	0.14	A/G	C04	18386372	AA	GG	AA	AA	AA	NC	NC	AA	AA	AA	AA	AA	GG	AA	NC	GG	GG	AA	AA	AA	AA	GG	NC	AA	GG	AA	AA	AA	AA	AA	AA	AA	AA	AA	GG	GG	GG	AA	AA	AA	AA	AA	AA	AA
13848	Bn-scaff_16503_1-p191126	0.14	A/G	C04	18386516	AA	GG	AA	AA	AA	NC	NC	AA	AA	AA	AA	AA	GG	AA	NC	GG	GG	AA	AA	AA	AA	GG	NC	AA	GG	AA	AA	AA	NC	AA	AA	AA	AA	AA	GG	GG	GG	AA	AA	AA	AA	AA	AA	AA
13849	Bn-scaff_16503_1-p192096	0.15	A/C	C04	18387456	AA	CC	CC	CC	CC	NC	NC	CC	CC	CC	CC	CC	AA	CC	NC	AA	AA	CC	CC	CC	CC	AA	NC	CC	AA	CC	CC	CC	CC	CC	CC	CC	CC	CC	AA	NC	CC	CC	CC	CC	CC	CC	CC	CC
13850	Bn-scaff_16503_1-p192658	0.13	T/C	C04	18387924	TT	CC	TT	TT	TT	NC	NC	TT	TT	TT	TT	TT	CC	TT	NC	CC	CC	TT	TT	TT	TT	CC	NC	TT	CC	TT	TT	TT	TT	TT	TT	TT	TT	TT	CC	CC	CC	TT	TT	TT	TT	TT	TT	TT
13851	Bn-scaff_16503_1-p195410	0.11	T/G	C04	18425790	TT	GG	TT	TT	TT	NC	NC	TT	TT	TT	TT	TT	GG	TT	NC	GG	GG	TT	TT	TT	TT	GG	NC	TT	GG	TT	TT	TT	TT	TT	TT	TT	TT	TT	GG	GG	GG	TT	TT	TT	TT	TT	TT	TT
13852	Bn-scaff_16503_1-p195685	0.14	A/G	C04	18426165	AA	GG	GG	GG	GG	NC	NC	GG	GG	GG	GG	GG	AA	GG	NC	AA	AA	GG	GG	GG	GG	AA	GG	GG	AA	GG	GG	GG	NC	GG	GG	GG	GG	GG	AA	NC	GG	GG	GG	GG	GG	GG	GG	GG
13853	Bn-scaff_16503_1-p211149	0.09	A/C	C04	18450211	AA	CC	AA	AA	AA	NC	NC	AA	AA	AA	AA	AA	CC	AA	NC	CC	CC	AA	AA	AA	AA	CC	AA	AA	CC	AA	AA	AA	AA	AA	AA	AA	AA	AA	CC	NC	AA	AA	AA	AA	AA	AA	AA	AA
13854	Bn-scaff_16503_1-p211723	0.12	T/C	C04	18450887	TT	CC	TT	TT	TT	NC	NC	TT	TT	TT	TT	TT	CC	TT	NC	CC	CC	TT	TT	TT	TT	CC	NC	TT	CC	TT	TT	TT	TT	TT	TT	TT	TT	TT	CC	CC	CC	TT	TT	TT	TT	TT	TT	TT
13855	Bn-scaff_16503_1-p212622	0.15	A/G	C04	18451785	AA	GG	AA	AA	AA	NC	NC	AA	AA	AA	AA	AA	GG	AA	NC	GG	GG	AA	AA	AA	AA	GG	NC	AA	GG	AA	AA	AA	AA	AA	AA	AA	AA	AA	GG	GG	GG	AA	AA	AA	AA	AA	AA	AA
13856	Bn-scaff_16503_1-p222903	0.14	T/G	C04	18461017	TT	GG	GG	GG	GG	NC	NC	GG	GG	GG	GG	GG	TT	GG	NC	TT	TT	GG	GG	GG	GG	TT	NC	GG	TT	GG	GG	GG	NC	GG	GG	GG	GG	GG	TT	NC	GG	GG	GG	GG	GG	GG	GG	GG
13857	Bn-scaff_16503_1-p223204	0.15	A/C	C04	18461419	AA	CC	AA	AA	AA	NC	NC	AA	AA	AA	AA	AA	CC	AA	NC	CC	CC	AA	AA	AA	AA	CC	NC	AA	CC	AA	AA	AA	AA	AA	AA	AA	AA	AA	CC	NC	AA	AA	AA	AA	AA	AA	AA	AA
13858	Bn-scaff_16503_1-p224086	0.13	T/C	C04	18462307	TT	CC	CC	CC	CC	NC	NC	CC	CC	CC	CC	CC	TT	CC	NC	TT	TT	CC	CC	CC	CC	TT	CC	CC	TT	CC	CC	CC	NC	CC	CC	CC	CC	CC	TT	TT	TT	CC	CC	CC	CC	CC	CC	CC
13859	Bn-scaff_16503_1-p224367	0.16	A/G	C04	18462488	AA	GG	GG	GG	GG	NC	NC	GG	GG	GG	GG	GG	AA	GG	NC	AA	AA	GG	GG	GG	GG	AA	NC	GG	AA	GG	GG	GG	GG	GG	GG	GG	GG	GG	AA	NC	GG	GG	GG	GG	GG	GG	GG	GG
13860	Bn-scaff_16503_1-p224823	0.14	A/C	C04	18462942	AA	CC	CC	CC	CC	NC	NC	CC	CC	CC	CC	CC	AA	CC	NC	AA	AA	CC	CC	CC	CC	AA	NC	CC	AA	CC	CC	CC	CC	CC	CC	CC	CC	CC	AA	NC	CC	CC	CC	CC	CC	CC	CC	CC
13861	Bn-scaff_16503_1-p225423	0.14	T/C	C04	18463640	TT	CC	TT	TT	TT	NC	NC	TT	TT	TT	TT	TT	CC	TT	NC	CC	CC	TT	TT	TT	TT	CC	NC	TT	CC	TT	TT	TT	NC	TT	TT	TT	TT	TT	CC	NC	TT	TT	TT	TT	TT	TT	TT	TT
13862	Bn-scaff_16503_1-p225845	0.15	T/C	C04	18464062	TT	CC	TT	TT	TT	NC	NC	TT	TT	TT	TT	TT	CC	TT	NC	CC	CC	TT	TT	TT	TT	CC	NC	TT	CC	TT	TT	TT	TT	TT	TT	TT	TT	TT	CC	CC	CC	TT	TT	TT	TT	TT	TT	TT
13863	Bn-scaff_16503_1-p226176	0.16	A/G	C04	18464353	AA	GG	GG	GG	GG	NC	NC	GG	GG	GG	GG	GG	AA	GG	NC	AA	AA	GG	GG	GG	GG	AA	NC	GG	AA	GG	GG	GG	GG	GG	GG	GG	GG	GG	AA	NC	GG	GG	GG	GG	GG	GG	GG	GG
13864	Bn-scaff_16503_1-p226612	0.14	T/C	C04	18464789	TT	CC	TT	TT	TT	NC	NC	TT	TT	TT	TT	TT	CC	TT	NC	CC	CC	TT	TT	TT	TT	CC	NC	TT	CC	TT	TT	TT	NC	TT	TT	TT	TT	TT	CC	CC	CC	TT	TT	TT	TT	TT	TT	TT
13865	Bn-scaff_16503_1-p227395	0.11	A/G	C04	18465348	AA	GG	GG	GG	GG	NC	NC	GG	GG	GG	GG	GG	AA	GG	NC	AA	AA	GG	GG	GG	GG	AA	GG	GG	AA	GG	GG	GG	NC	GG	GG	GG	GG	GG	AA	AA	AA	GG	GG	GG	GG	GG	GG	GG
13866	Bn-scaff_16503_1-p227416	0.13	T/C	C04	18465468	TT	CC	CC	CC	CC	NC	NC	CC	CC	CC	CC	CC	TT	CC	NC	TT	TT	CC	CC	CC	CC	TT	CC	CC	TT	CC	CC	CC	CC	CC	CC	CC	CC	CC	TT	NC	CC	CC	CC	CC	CC	CC	CC	CC
13867	Bn-scaff_16503_1-p227876	0.09	A/G	C04	18465925	AA	GG	GG	GG	GG	NC	NC	GG	GG	GG	GG	GG	AA	GG	NC	AA	AA	GG	GG	GG	GG	AA	GG	GG	AA	GG	GG	GG	NC	GG	GG	GG	GG	GG	AA	AA	AA	GG	GG	GG	GG	GG	GG	GG
13868	Bn-scaff_16503_1-p228535	0.11	A/G	C04	18466583	AA	GG	AA	AA	AA	NC	NC	AA	AA	AA	AA	AA	GG	AA	NC	GG	GG	AA	AA	AA	AA	GG	NC	AA	GG	AA	AA	AA	NC	AA	AA	AA	AA	AA	GG	NC	AA	AA	AA	AA	AA	AA	AA	AA
13869	Bn-scaff_16503_1-p228733	0.1	A/C	C04	18466681	AA	CC	CC	CC	CC	NC	NC	CC	CC	CC	CC	CC	AA	CC	NC	AA	AA	CC	CC	CC	CC	AA	CC	CC	AA	CC	CC	CC	NC	CC	CC	CC	CC	CC	AA	AA	AA	CC	CC	CC	CC	CC	CC	CC
13870	Bn-scaff_16503_1-p228973	0.12	A/G	C04	18467044	AA	GG	GG	GG	GG	NC	NC	GG	GG	GG	GG	GG	AA	GG	NC	AA	AA	GG	GG	GG	GG	AA	GG	GG	AA	GG	GG	GG	GG	GG	GG	GG	GG	GG	AA	NC	GG	GG	GG	GG	GG	GG	GG	GG
13871	Bn-scaff_16503_1-p229114	0.11	T/C	C04	18467085	TT	CC	TT	TT	TT	NC	NC	TT	TT	TT	TT	TT	CC	TT	NC	CC	CC	TT	TT	TT	TT	CC	NC	TT	CC	TT	TT	TT	TT	TT	TT	TT	TT	TT	CC	CC	CC	TT	TT	TT	TT	TT	TT	TT
13872	Bn-scaff_16503_1-p229225	0.11	T/C	C04	18467296	TT	CC	CC	CC	CC	NC	NC	CC	CC	CC	CC	CC	TT	CC	NC	TT	TT	CC	CC	CC	CC	TT	CC	CC	TT	CC	CC	CC	CC	CC	CC	CC	CC	CC	TT	NC	CC	CC	CC	CC	CC	CC	CC	CC
13873	Bn-scaff_16503_1-p229380	0.11	T/C	C04	18467451	TT	CC	TT	TT	TT	NC	NC	TT	TT	TT	TT	TT	CC	TT	NC	CC	CC	TT	TT	TT	TT	CC	NC	TT	CC	TT	TT	TT	TT	TT	TT	TT	TT	TT	CC	CC	CC	TT	TT	TT	TT	TT	TT	TT
13874	Bn-scaff_16503_1-p229785	0.12	T/G	C04	18467756	TT	GG	TT	TT	TT	NC	NC	TT	TT	TT	TT	TT	GG	TT	NC	GG	GG	TT	TT	TT	TT	GG	NC	TT	GG	TT	TT	TT	TT	TT	TT	TT	TT	TT	GG	GG	GG	TT	TT	TT	TT	TT	TT	TT
13875	Bn-scaff_16503_1-p229801	0.11	T/G	C04	18467872	TT	GG	GG	GG	GG	NC	NC	GG	GG	GG	GG	GG	TT	GG	NC	TT	TT	GG	GG	GG	GG	TT	GG	GG	TT	GG	GG	GG	GG	GG	GG	GG	GG	GG	TT	TT	TT	GG	GG	GG	GG	GG	GG	GG
13876	Bn-scaff_16503_1-p229962	0.08	T/G	C04	18468033	TT	GG	TT	TT	TT	NC	NC	TT	TT	TT	TT	TT	GG	TT	NC	GG	GG	TT	TT	TT	TT	GG	NC	TT	GG	TT	TT	TT	TT	NC	TT	TT	TT	TT	GG	GG	GG	TT	TT	TT	TT	TT	TT	TT
13877	Bn-scaff_16503_1-p245663	0.13	A/G	C04	18483244	AA	GG	GG	GG	GG	NC	NC	GG	GG	GG	GG	GG	AA	GG	NC	AA	AA	GG	GG	GG	GG	AA	GG	GG	AA	GG	GG	GG	GG	GG	GG	GG	GG	GG	AA	NC	GG	GG	GG	GG	GG	GG	GG	GG
13878	Bn-scaff_16503_1-p248830	0.15	T/G	C04	18486396	TT	GG	TT	TT	TT	NC	NC	TT	TT	TT	TT	TT	GG	TT	NC	GG	GG	TT	TT	TT	TT	GG	NC	TT	GG	TT	TT	TT	TT	TT	TT	TT	TT	TT	GG	NC	TT	TT	TT	TT	TT	TT	TT	TT
13879	Bn-scaff_16503_1-p249195	0.15	T/C	C04	18486648	TT	CC	TT	TT	TT	NC	NC	TT	TT	TT	TT	TT	CC	TT	NC	CC	CC	TT	TT	TT	TT	CC	NC	TT	CC	TT	TT	TT	NC	NC	NC	TT	TT	TT	CC	CC	CC	TT	TT	TT	TT	TT	TT	TT
13880	Bn-scaff_16503_1-p249330	0.15	T/C	C04	18486783	TT	CC	TT	TT	TT	NC	NC	TT	TT	TT	TT	TT	CC	TT	NC	CC	CC	TT	TT	TT	TT	CC	NC	TT	CC	TT	TT	TT	TT	TT	TT	TT	TT	TT	CC	CC	CC	TT	TT	TT	TT	TT	TT	TT
13881	Bn-scaff_16503_1-p249388	0.16	A/G	C04	18486841	AA	GG	GG	GG	GG	NC	NC	GG	GG	GG	GG	GG	AA	GG	NC	AA	AA	GG	GG	GG	GG	AA	NC	GG	AA	GG	GG	GG	GG	GG	GG	GG	GG	GG	AA	NC	GG	GG	GG	GG	GG	GG	GG	GG
13882	Bn-scaff_16503_1-p249558	0.09	T/G	C04	18487011	TT	GG	GG	GG	GG	NC	NC	GG	GG	GG	GG	GG	TT	GG	NC	TT	TT	GG	GG	GG	GG	TT	GG	GG	TT	GG	GG	GG	NC	GG	GG	GG	GG	GG	TT	TT	TT	GG	GG	GG	GG	GG	GG	GG
13883	Bn-scaff_16503_1-p251916	0.07	T/C	C04	18489471	TT	CC	TT	TT	TT	NC	NC	TT	TT	TT	TT	TT	CC	TT	NC	CC	CC	TT	TT	TT	TT	CC	NC	TT	CC	TT	TT	TT	NC	TT	TT	TT	TT	TT	CC	NC	TT	TT	TT	TT	TT	TT	TT	TT
13884	Bn-scaff_16503_1-p252178	0.14	A/G	C04	18489634	AA	GG	GG	GG	GG	NC	NC	GG	GG	GG	GG	GG	AA	GG	NC	AA	AA	GG	GG	GG	GG	AA	GG	GG	AA	GG	GG	GG	GG	GG	GG	GG	GG	GG	AA	NC	GG	GG	GG	GG	GG	GG	GG	GG
13885	Bn-scaff_16503_1-p252253	0.17	A/G	C04	18489809	AA	GG	AA	AA	AA	NC	NC	AA	AA	AA	AA	AA	GG	AA	NC	GG	GG	AA	AA	AA	AA	GG	NC	AA	GG	AA	AA	AA	NC	AA	AA	AA	AA	AA	GG	GG	GG	AA	AA	AA	AA	AA	AA	AA
13886	Bn-scaff_16503_1-p252367	0.14	A/G	C04	18489822	AA	GG	AA	AA	AA	NC	NC	AA	AA	AA	AA	AA	GG	AA	NC	GG	GG	AA	AA	AA	AA	GG	NC	AA	GG	AA	AA	AA	AA	AA	AA	AA	AA	AA	GG	NC	AA	AA	AA	AA	AA	AA	AA	AA
13887	Bn-scaff_16503_1-p252421	0.13	A/G	C04	18489876	AA	GG	GG	GG	GG	NC	NC	GG	GG	GG	GG	GG	AA	GG	NC	AA	AA	GG	GG	GG	GG	AA	GG	GG	AA	GG	GG	GG	GG	GG	GG	GG	GG	GG	AA	AA	NC	GG	GG	GG	GG	GG	GG	GG
13888	Bn-scaff_16503_1-p260344	0.13	T/C	C04	18498488	TT	CC	TT	TT	TT	NC	NC	TT	TT	TT	TT	TT	CC	TT	NC	CC	CC	TT	TT	TT	TT	CC	TT	TT	CC	TT	TT	TT	TT	TT	TT	TT	TT	TT	CC	CC	CC	TT	TT	TT	TT	TT	TT	TT
13889	Bn-scaff_16503_1-p261176	0.14	T/C	C04	18499421	TT	CC	CC	CC	CC	NC	NC	CC	CC	CC	CC	CC	TT	CC	NC	TT	TT	CC	CC	CC	CC	TT	NC	CC	TT	CC	CC	CC	NC	CC	CC	CC	CC	CC	TT	TT	TT	CC	CC	CC	CC	CC	CC	CC
13890	Bn-scaff_16503_1-p261618	0.1	T/G	C04	18499762	TT	GG	GG	GG	GG	NC	NC	GG	GG	GG	GG	GG	TT	GG	NC	TT	TT	GG	GG	GG	GG	TT	GG	GG	TT	GG	GG	GG	NC	GG	GG	GG	GG	GG	TT	TT	TT	GG	GG	GG	GG	GG	GG	GG
13891	Bn-scaff_16503_1-p261641	0.17	T/C	C04	18499885	TT	CC	TT	TT	TT	NC	NC	TT	TT	TT	TT	TT	CC	TT	NC	CC	CC	TT	TT	TT	TT	CC	NC	TT	CC	TT	TT	TT	TT	TT	TT	TT	TT	TT	CC	CC	CC	TT	TT	TT	TT	TT	TT	TT
13892	Bn-scaff_16503_1-p262195	0.15	T/C	C04	18500339	TT	CC	TT	TT	TT	NC	NC	TT	TT	TT	TT	TT	CC	TT	NC	CC	CC	TT	TT	TT	TT	CC	NC	TT	CC	TT	TT	TT	TT	TT	TT	TT	TT	TT	CC	NC	TT	TT	TT	TT	TT	TT	TT	TT
13893	Bn-scaff_16503_1-p262800	0.16	A/G	C04	18500789	AA	GG	GG	GG	GG	NC	NC	GG	GG	GG	GG	GG	AA	GG	NC	AA	AA	GG	GG	GG	GG	AA	NC	GG	AA	GG	GG	GG	GG	GG	GG	GG	GG	GG	AA	NC	GG	GG	GG	GG	GG	GG	GG	GG
13894	Bn-scaff_16503_1-p262819	0.12	T/C	C04	18500908	TT	CC	CC	CC	CC	NC	NC	CC	CC	CC	CC	CC	TT	CC	NC	TT	TT	CC	CC	CC	CC	TT	CC	CC	TT	CC	CC	CC	NC	CC	CC	CC	CC	CC	TT	NC	CC	CC	CC	CC	CC	CC	CC	CC
13895	Bn-scaff_16503_1-p263363	0.1	A/C	C04	18501452	AA	CC	CC	CC	CC	NC	NC	CC	CC	CC	CC	CC	AA	CC	NC	AA	AA	CC	CC	CC	CC	AA	NC	CC	AA	CC	CC	CC	NC	CC	CC	CC	CC	CC	AA	AA	AA	CC	CC	CC	CC	CC	CC	CC
13896	Bn-scaff_16503_1-p277158	0.11	T/G	C04	18508383	TT	GG	TT	TT	TT	NC	NC	TT	TT	TT	TT	TT	GG	TT	NC	GG	GG	TT	TT	TT	TT	GG	NC	TT	GG	TT	TT	TT	TT	TT	TT	TT	TT	TT	GG	NC	TT	TT	TT	TT	TT	TT	TT	TT
13897	Bn-scaff_16503_1-p277610	0.12	A/C	C04	18508836	AA	CC	CC	CC	CC	NC	NC	CC	CC	CC	CC	CC	AA	CC	NC	AA	AA	CC	CC	CC	CC	AA	NC	CC	AA	CC	CC	CC	CC	CC	CC	CC	CC	CC	AA	NC	CC	CC	CC	CC	CC	CC	CC	CC
13898	Bn-scaff_16503_1-p291402	0.14	T/C	C04	18513779	TT	CC	TT	TT	TT	NC	NC	TT	TT	TT	TT	TT	CC	TT	NC	CC	CC	TT	TT	TT	TT	CC	NC	TT	CC	TT	TT	TT	NC	TT	TT	TT	TT	TT	CC	NC	NC	TT	TT	TT	TT	TT	TT	TT
13899	Bn-scaff_16503_1-p291418	0.17	A/G	C04	18513895	AA	GG	GG	GG	GG	NC	NC	GG	GG	GG	GG	GG	AA	GG	NC	AA	AA	GG	GG	GG	GG	AA	NC	GG	AA	GG	GG	GG	NC	GG	GG	GG	GG	GG	AA	AA	AA	GG	GG	GG	GG	GG	GG	GG
13900	Bn-scaff_16503_1-p291520	0.12	T/G	C04	18513897	TT	GG	GG	GG	GG	NC	NC	GG	GG	GG	GG	GG	TT	GG	NC	TT	TT	GG	GG	GG	GG	TT	NC	GG	TT	GG	GG	GG	NC	GG	GG	GG	GG	GG	TT	NC	GG	GG	GG	GG	GG	GG	GG	GG
13901	Bn-scaff_16503_1-p292173	0.14	T/C	C04	18514550	TT	CC	TT	TT	TT	NC	NC	TT	TT	TT	TT	TT	CC	TT	NC	CC	CC	TT	TT	TT	TT	CC	NC	TT	CC	TT	TT	TT	NC	TT	TT	TT	TT	TT	CC	NC	TT	TT	TT	TT	TT	TT	TT	TT
13902	Bn-scaff_16503_1-p292462	0.13	T/C	C04	18514841	TT	CC	CC	CC	CC	NC	NC	CC	CC	CC	CC	CC	TT	CC	NC	TT	TT	CC	CC	CC	CC	TT	NC	CC	TT	CC	CC	CC	CC	CC	CC	CC	CC	CC	TT	NC	CC	CC	CC	CC	CC	CC	CC	CC
13903	Bn-scaff_16503_1-p292668	0.11	T/G	C04	18515047	TT	GG	GG	GG	GG	NC	NC	GG	GG	GG	GG	GG	TT	GG	NC	TT	TT	GG	GG	GG	GG	TT	GG	GG	TT	GG	GG	GG	NC	GG	GG	GG	GG	GG	TT	NC	GG	GG	GG	GG	GG	GG	GG	GG
13904	Bn-scaff_16503_1-p310995	0.15	T/C	C04	18537626	TT	CC	TT	TT	TT	NC	NC	TT	TT	TT	TT	TT	CC	TT	NC	CC	CC	TT	TT	TT	TT	CC	NC	TT	CC	TT	TT	TT	TT	TT	TT	TT	TT	TT	CC	NC	TT	TT	TT	TT	TT	TT	TT	TT
13905	Bn-scaff_16503_1-p311099	0.07	T/G	C04	18537630	TT	GG	GG	GG	GG	NC	NC	GG	GG	GG	GG	GG	TT	GG	GG	TT	TT	GG	GG	GG	GG	TT	GG	GG	TT	GG	GG	GG	GG	GG	GG	GG	GG	GG	TT	TT	TT	GG	GG	GG	GG	GG	GG	GG
13906	Bn-scaff_16503_1-p313782	0.11	A/G	C04	18540363	AA	GG	GG	GG	GG	NC	NC	GG	GG	GG	GG	GG	AA	GG	NC	AA	AA	GG	GG	GG	GG	AA	GG	GG	AA	GG	GG	GG	GG	GG	GG	GG	GG	GG	AA	NC	NC	GG	GG	GG	GG	GG	GG	GG
13907	Bn-scaff_16503_1-p315466	0.1	T/C	C04	18542081	TT	CC	TT	TT	TT	NC	NC	TT	TT	TT	TT	TT	CC	TT	NC	CC	CC	TT	TT	TT	TT	CC	NC	TT	CC	TT	TT	TT	TT	TT	TT	TT	TT	TT	CC	CC	CC	TT	TT	TT	TT	TT	TT	TT
13908	Bn-scaff_16503_1-p321623	0.14	T/C	C04	18552132	TT	CC	TT	TT	TT	NC	NC	TT	TT	TT	TT	TT	CC	TT	NC	CC	CC	TT	TT	TT	TT	CC	NC	TT	CC	TT	TT	TT	TT	TT	TT	TT	TT	TT	CC	CC	CC	TT	TT	TT	TT	TT	TT	TT
13909	Bn-scaff_16503_1-p321918	0.13	T/C	C04	18552328	TT	CC	CC	CC	CC	NC	NC	CC	CC	CC	CC	CC	TT	CC	NC	TT	TT	CC	CC	CC	CC	TT	CC	CC	TT	CC	CC	CC	CC	CC	CC	CC	CC	CC	TT	NC	CC	CC	CC	CC	CC	CC	CC	CC
13910	Bn-scaff_16503_1-p332592	0.15	T/C	C04	18559133	TT	CC	TT	TT	TT	NC	NC	TT	TT	TT	TT	TT	CC	TT	NC	CC	CC	TT	TT	TT	TT	CC	NC	TT	CC	TT	TT	TT	TT	TT	TT	TT	TT	TT	CC	CC	CC	TT	TT	TT	TT	TT	TT	TT
13911	Bn-scaff_16503_1-p335575	0.12	A/C	C04	18561187	AA	CC	AA	AA	AA	NC	NC	AA	AA	AA	AA	AA	CC	AA	NC	CC	CC	AA	AA	AA	AA	CC	NC	AA	CC	AA	AA	AA	AA	AA	AA	AA	AA	AA	CC	CC	CC	AA	AA	AA	AA	AA	AA	AA
13912	Bn-scaff_16503_1-p335891	0.11	T/C	C04	18561603	TT	CC	TT	TT	TT	NC	NC	TT	TT	TT	TT	TT	CC	TT	NC	CC	CC	TT	TT	TT	TT	CC	NC	TT	CC	TT	TT	TT	TT	TT	TT	TT	TT	TT	CC	NC	TT	TT	TT	TT	TT	TT	TT	TT
13913	Bn-scaff_16503_1-p336686	0.15	A/G	C04	18562398	AA	GG	GG	GG	GG	NC	NC	GG	GG	GG	GG	GG	AA	GG	NC	AA	AA	GG	GG	GG	GG	AA	NC	GG	AA	GG	GG	GG	GG	GG	GG	GG	GG	GG	AA	NC	GG	GG	GG	GG	GG	GG	GG	GG
13914	Bn-scaff_16503_1-p337729	0.13	T/C	C04	18563293	TT	CC	TT	TT	TT	NC	NC	TT	TT	TT	TT	TT	CC	TT	NC	CC	CC	TT	TT	TT	TT	CC	NC	TT	CC	TT	TT	TT	TT	TT	TT	TT	TT	TT	CC	NC	TT	TT	TT	TT	TT	TT	TT	TT
13915	Bn-scaff_16503_1-p337950	0.11	A/C	C04	18563614	AA	CC	AA	AA	AA	NC	NC	AA	AA	AA	AA	AA	CC	AA	NC	CC	CC	AA	AA	AA	AA	CC	AA	AA	CC	AA	AA	AA	AA	AA	AA	AA	AA	AA	CC	NC	AA	AA	AA	AA	AA	AA	AA	AA
13916	Bn-scaff_16503_1-p341200	0.1	T/C	C04	18566880	TT	CC	TT	TT	TT	NC	NC	TT	TT	TT	TT	TT	CC	TT	NC	CC	CC	TT	TT	TT	TT	CC	NC	TT	CC	TT	TT	TT	TT	TT	TT	TT	TT	TT	CC	CC	NC	TT	TT	TT	TT	TT	TT	TT
13917	Bn-scaff_16503_1-p341409	0.1	A/G	C04	18566989	AA	GG	AA	AA	AA	NC	NC	AA	AA	AA	AA	AA	GG	AA	NC	GG	GG	AA	AA	AA	AA	GG	NC	AA	GG	AA	AA	AA	AA	AA	AA	AA	AA	AA	GG	GG	GG	AA	AA	AA	AA	AA	AA	AA
13918	Bn-scaff_16503_1-p343669	0.13	T/C	C04	18569934	TT	CC	CC	CC	CC	NC	NC	CC	CC	CC	CC	CC	TT	CC	NC	TT	TT	CC	CC	CC	CC	TT	CC	CC	TT	CC	CC	CC	CC	CC	CC	CC	CC	CC	TT	TT	TT	CC	CC	CC	CC	CC	CC	CC
13919	Bn-scaff_16503_1-p345397	0.14	A/C	C04	18571739	AA	CC	CC	CC	CC	NC	NC	CC	CC	CC	CC	CC	AA	CC	NC	AA	AA	CC	CC	CC	CC	AA	NC	CC	AA	CC	CC	CC	CC	CC	CC	CC	CC	CC	AA	AA	AA	CC	CC	CC	CC	CC	CC	CC
13920	Bn-scaff_16503_1-p354222	0.1	T/G	C04	18580367	TT	GG	TT	TT	TT	NC	NC	TT	TT	TT	TT	TT	GG	TT	NC	GG	GG	TT	TT	TT	TT	GG	NC	TT	GG	TT	TT	TT	TT	NC	TT	TT	TT	TT	GG	NC	TT	TT	TT	TT	TT	TT	TT	TT
13921	Bn-scaff_16503_1-p358771	0.12	A/G	C04	18591643	AA	GG	GG	GG	GG	NC	NC	GG	GG	GG	GG	GG	AA	GG	NC	AA	AA	GG	GG	GG	GG	AA	GG	GG	AA	GG	GG	GG	NC	GG	GG	GG	GG	GG	AA	NC	GG	GG	GG	GG	GG	GG	GG	GG
13922	Bn-scaff_16503_1-p360726	0.15	T/C	C04	18593772	TT	CC	CC	CC	CC	NC	NC	CC	CC	CC	CC	CC	TT	CC	NC	TT	TT	CC	CC	CC	CC	TT	NC	CC	TT	CC	CC	CC	CC	CC	CC	CC	CC	CC	TT	NC	CC	CC	CC	CC	CC	CC	CC	CC
13923	Bn-scaff_16503_1-p361000	0.15	T/C	C04	18593946	TT	CC	CC	CC	CC	NC	NC	CC	CC	CC	CC	CC	TT	CC	NC	TT	TT	CC	CC	CC	CC	TT	NC	CC	TT	CC	CC	CC	CC	CC	CC	CC	CC	CC	TT	NC	CC	CC	CC	CC	CC	CC	CC	CC
13924	Bn-scaff_16503_1-p361367	0.16	T/C	C04	18594413	TT	CC	TT	TT	TT	NC	NC	TT	TT	TT	TT	TT	CC	TT	NC	CC	CC	TT	TT	TT	TT	CC	NC	TT	CC	TT	TT	TT	TT	TT	TT	TT	TT	TT	CC	NC	TT	TT	TT	TT	TT	TT	TT	TT
13925	Bn-scaff_16503_1-p361482	0.14	T/G	C04	18594428	TT	GG	TT	TT	TT	NC	NC	TT	TT	TT	TT	TT	GG	TT	NC	GG	GG	TT	TT	TT	TT	GG	NC	TT	GG	TT	TT	TT	TT	TT	TT	TT	TT	TT	GG	GG	GG	TT	TT	TT	TT	TT	TT	TT
13926	Bn-scaff_16503_1-p361532	0.17	T/G	C04	18594578	TT	GG	TT	TT	TT	NC	NC	TT	TT	TT	TT	TT	GG	TT	NC	GG	GG	TT	TT	TT	TT	GG	NC	TT	GG	TT	TT	TT	TT	TT	TT	TT	TT	TT	GG	NC	TT	TT	TT	TT	TT	TT	TT	TT
13927	Bn-scaff_16503_1-p362036	0.14	T/C	C04	18594982	TT	CC	TT	TT	TT	NC	NC	TT	TT	TT	TT	TT	CC	TT	NC	CC	CC	TT	TT	TT	TT	CC	NC	TT	CC	TT	TT	TT	NC	TT	TT	TT	TT	TT	CC	CC	CC	TT	TT	TT	TT	TT	TT	TT
13928	Bn-scaff_28703_1-p70301	0.12	T/C	C04	18604834	TT	CC	CC	CC	CC	NC	NC	CC	CC	CC	CC	CC	TT	CC	NC	TT	TT	CC	CC	CC	CC	TT	CC	CC	TT	CC	CC	CC	CC	CC	CC	CC	CC	CC	TT	TT	TT	CC	CC	CC	CC	CC	CC	CC
13929	Bn-scaff_28703_1-p69915	0.15	A/C	C04	18605220	AA	CC	CC	CC	CC	NC	NC	CC	CC	CC	CC	CC	AA	CC	NC	AA	AA	CC	CC	CC	CC	AA	NC	CC	AA	CC	CC	CC	NC	CC	CC	CC	CC	CC	AA	AA	AA	CC	CC	CC	CC	CC	CC	CC
13930	Bn-scaff_28703_1-p69473	0.14	T/G	C04	18605561	TT	GG	GG	GG	GG	NC	NC	GG	GG	GG	GG	GG	TT	GG	NC	TT	TT	GG	GG	GG	GG	TT	NC	GG	TT	GG	GG	GG	GG	GG	GG	GG	GG	GG	TT	NC	GG	GG	GG	GG	GG	GG	GG	GG
13931	Bn-scaff_28703_1-p61511	0.14	T/C	C04	18613919	TT	CC	TT	TT	TT	NC	NC	TT	TT	TT	TT	TT	CC	TT	NC	CC	CC	TT	TT	TT	TT	CC	NC	TT	CC	TT	TT	TT	NC	TT	TT	TT	TT	TT	CC	CC	CC	TT	TT	TT	TT	TT	TT	TT
13932	Bn-scaff_28703_1-p60085	0.13	T/C	C04	18615336	TT	CC	CC	CC	CC	NC	NC	CC	CC	CC	CC	CC	TT	CC	NC	TT	TT	CC	CC	CC	CC	TT	CC	CC	TT	CC	CC	CC	NC	CC	CC	CC	CC	CC	TT	TT	TT	CC	CC	CC	CC	CC	CC	CC
13933	Bn-scaff_28703_1-p53783	0.15	A/C	C04	18621742	AA	CC	AA	AA	AA	NC	NC	AA	AA	AA	AA	AA	CC	AA	NC	CC	CC	AA	AA	AA	AA	CC	NC	AA	CC	AA	AA	AA	NC	AA	AA	AA	AA	AA	CC	NC	AA	AA	AA	AA	AA	AA	AA	AA
13934	Bn-scaff_28703_1-p53700	0.17	A/G	C04	18621825	AA	GG	GG	GG	GG	NC	NC	GG	GG	GG	GG	GG	AA	GG	NC	AA	AA	GG	GG	GG	GG	AA	NC	GG	AA	GG	GG	GG	GG	GG	GG	GG	GG	GG	AA	NC	GG	GG	GG	GG	GG	GG	GG	GG
13935	Bn-scaff_28703_1-p53619	0.16	T/C	C04	18621906	TT	CC	CC	CC	CC	NC	NC	CC	CC	CC	CC	CC	TT	CC	NC	TT	TT	CC	CC	CC	CC	TT	NC	CC	TT	CC	CC	CC	CC	CC	CC	CC	CC	CC	TT	NC	CC	CC	CC	CC	CC	CC	CC	CC
13936	Bn-scaff_28703_1-p53260	0.17	T/C	C04	18622265	TT	CC	TT	TT	TT	NC	NC	TT	TT	TT	TT	TT	CC	TT	NC	CC	CC	TT	TT	TT	TT	CC	NC	TT	CC	TT	TT	TT	TT	TT	TT	TT	TT	TT	CC	CC	CC	TT	TT	TT	TT	TT	TT	TT
13937	Bn-scaff_28703_1-p51978	0.11	A/C	C04	18623302	AA	CC	CC	CC	CC	NC	NC	CC	CC	CC	CC	CC	AA	CC	NC	AA	AA	CC	CC	CC	CC	AA	NC	CC	AA	CC	CC	CC	NC	CC	CC	CC	CC	CC	AA	NC	CC	CC	CC	CC	CC	CC	CC	CC
13938	Bn-scaff_28703_1-p51257	0.17	T/C	C04	18623923	TT	CC	CC	CC	CC	NC	NC	CC	CC	CC	CC	CC	TT	CC	NC	TT	TT	CC	CC	CC	CC	TT	NC	CC	TT	CC	CC	CC	CC	CC	CC	CC	CC	CC	TT	NC	CC	CC	CC	CC	CC	CC	CC	CC
13939	Bn-scaff_28703_1-p51095	0.1	A/C	C04	18624084	AA	CC	CC	CC	CC	NC	NC	CC	CC	CC	CC	CC	AA	CC	NC	AA	AA	CC	CC	CC	CC	AA	NC	CC	AA	CC	CC	CC	CC	CC	CC	CC	CC	CC	AA	NC	CC	CC	CC	CC	CC	CC	CC	CC
13940	Bn-scaff_28703_1-p50848	0.16	T/C	C04	18624331	TT	CC	CC	CC	CC	NC	NC	CC	CC	CC	CC	CC	TT	CC	NC	TT	TT	CC	CC	CC	CC	TT	NC	CC	TT	CC	CC	CC	CC	CC	CC	CC	CC	CC	TT	TT	TT	CC	CC	CC	CC	CC	CC	CC
13941	Bn-scaff_28703_1-p50822	0.17	A/G	C04	18624457	AA	GG	GG	GG	GG	NC	NC	GG	GG	GG	GG	GG	AA	GG	NC	AA	AA	GG	GG	GG	GG	AA	NC	GG	AA	GG	GG	GG	NC	GG	GG	GG	GG	GG	AA	NC	GG	GG	GG	GG	GG	GG	GG	GG
13942	Bn-scaff_28703_1-p50575	0.15	A/C	C04	18624703	AA	CC	AA	AA	AA	NC	NC	AA	AA	AA	AA	AA	CC	AA	NC	CC	CC	AA	AA	AA	AA	CC	NC	AA	CC	AA	AA	AA	AA	AA	AA	AA	AA	AA	CC	CC	CC	AA	AA	AA	AA	AA	AA	AA
13943	Bn-scaff_28703_1-p49734	0.11	A/C	C04	18625544	AA	CC	CC	CC	CC	NC	NC	CC	CC	CC	CC	CC	AA	CC	NC	AA	AA	CC	CC	CC	CC	AA	CC	CC	AA	CC	CC	CC	CC	CC	CC	CC	CC	CC	AA	NC	CC	CC	CC	CC	CC	CC	CC	CC
13944	Bn-scaff_28703_1-p49551	0.15	A/G	C04	18625727	AA	GG	GG	GG	GG	NC	NC	GG	GG	GG	GG	GG	AA	GG	NC	AA	AA	GG	GG	GG	GG	AA	NC	GG	AA	GG	GG	GG	GG	GG	GG	GG	GG	GG	AA	NC	GG	GG	GG	GG	GG	GG	GG	GG
13945	Bn-scaff_28703_1-p44290	0.15	A/C	C04	18637146	AA	CC	AA	AA	AA	NC	NC	AA	AA	AA	AA	AA	CC	AA	NC	CC	CC	AA	AA	AA	AA	CC	NC	AA	CC	AA	AA	AA	AA	AA	AA	AA	AA	AA	CC	CC	CC	AA	AA	AA	AA	AA	AA	AA
13946	Bn-scaff_28703_1-p31309	0.15	T/C	C04	18649440	TT	CC	TT	TT	TT	NC	NC	TT	TT	TT	TT	TT	CC	TT	NC	CC	CC	TT	TT	TT	TT	CC	NC	TT	CC	TT	TT	TT	NC	TT	TT	TT	TT	TT	CC	CC	NC	TT	TT	TT	TT	TT	TT	TT
13947	Bn-scaff_19575_1-p27625	0.12	A/G	C04	18684279	AA	GG	GG	GG	GG	NC	NC	GG	GG	GG	GG	GG	AA	GG	NC	AA	AA	GG	GG	GG	GG	AA	GG	GG	AA	GG	GG	GG	GG	GG	GG	GG	GG	GG	AA	AA	NC	GG	GG	GG	GG	GG	GG	GG
13948	Bn-scaff_19575_1-p35910	0.13	T/C	C04	18691341	TT	CC	CC	CC	CC	NC	NC	CC	CC	CC	CC	CC	TT	CC	NC	TT	TT	CC	CC	CC	CC	TT	NC	CC	TT	CC	CC	CC	CC	CC	CC	CC	CC	CC	TT	TT	NC	CC	CC	CC	CC	CC	CC	CC
13949	Bn-scaff_19575_1-p36020	0.12	T/C	C04	18691451	TT	CC	CC	CC	CC	NC	NC	CC	CC	CC	CC	CC	TT	CC	NC	TT	TT	CC	CC	CC	CC	TT	CC	CC	TT	CC	CC	CC	CC	CC	CC	CC	CC	CC	TT	TT	NC	CC	CC	CC	CC	CC	CC	CC
13950	Bn-scaff_19575_1-p41508	0.15	T/G	C04	18703448	TT	GG	TT	TT	TT	NC	NC	TT	TT	TT	TT	TT	GG	TT	NC	GG	GG	TT	TT	TT	TT	GG	NC	TT	GG	TT	TT	TT	TT	TT	TT	TT	TT	TT	GG	GG	NC	TT	TT	TT	TT	TT	TT	TT
13951	Bn-scaff_19575_1-p87486	0.1	T/G	C04	18759921	TT	GG	TT	TT	TT	NC	NC	TT	TT	TT	TT	TT	GG	TT	NC	GG	GG	TT	TT	TT	TT	GG	NC	TT	GG	TT	TT	TT	TT	TT	TT	TT	TT	TT	GG	NC	TT	TT	TT	TT	TT	TT	TT	TT
13952	Bn-scaff_19575_1-p88445	0.14	A/G	C04	18760876	AA	GG	AA	AA	AA	NC	NC	AA	AA	AA	AA	AA	GG	AA	NC	GG	GG	AA	AA	AA	AA	GG	NC	AA	GG	AA	AA	AA	AA	AA	AA	AA	AA	AA	GG	GG	GG	AA	AA	AA	AA	AA	AA	AA
13953	Bn-scaff_19575_1-p88718	0.14	T/C	C04	18761050	TT	CC	TT	TT	TT	NC	NC	TT	TT	TT	TT	TT	CC	TT	NC	CC	CC	TT	TT	TT	TT	CC	NC	TT	CC	TT	TT	TT	NC	TT	TT	TT	TT	TT	CC	NC	TT	TT	TT	TT	TT	TT	TT	TT
13954	Bn-scaff_19575_1-p89370	0.12	A/C	C04	18761802	AA	CC	CC	CC	CC	NC	NC	CC	CC	CC	CC	CC	AA	CC	NC	AA	AA	CC	CC	CC	CC	AA	NC	CC	AA	CC	CC	CC	NC	CC	CC	CC	CC	CC	AA	NC	CC	CC	CC	CC	CC	CC	CC	CC
13955	Bn-scaff_19575_1-p90626	0.11	T/C	C04	18763058	TT	CC	CC	CC	CC	NC	NC	CC	CC	CC	CC	CC	TT	CC	NC	TT	TT	CC	CC	CC	CC	TT	CC	CC	TT	CC	CC	CC	NC	CC	CC	CC	CC	CC	TT	NC	CC	CC	CC	CC	CC	CC	CC	CC
13956	Bn-scaff_19170_1-p1087826	0.12	A/C	C04	18782730	AA	CC	CC	CC	CC	NC	NC	CC	CC	CC	CC	CC	AA	CC	NC	AA	AA	CC	CC	CC	CC	AA	CC	CC	AA	CC	CC	CC	NC	CC	CC	CC	CC	CC	AA	NC	CC	CC	CC	CC	CC	CC	CC	CC
13957	Bn-scaff_19170_1-p1088539	0.1	A/G	C04	18783444	AA	GG	GG	GG	GG	GG	NC	GG	GG	GG	GG	GG	AA	GG	NC	AA	AA	GG	GG	GG	GG	AA	GG	GG	AA	GG	GG	GG	GG	GG	GG	GG	GG	GG	AA	NC	GG	GG	GG	GG	GG	GG	GG	GG
13958	Bn-scaff_19170_1-p1088809	0.08	T/G	C04	18783714	TT	GG	TT	TT	TT	NC	NC	TT	TT	TT	TT	TT	GG	TT	NC	GG	GG	TT	TT	TT	TT	GG	NC	TT	GG	TT	TT	TT	TT	TT	NC	TT	TT	TT	GG	NC	TT	TT	TT	TT	TT	TT	TT	TT
13959	Bn-scaff_19170_1-p1089939	0.15	A/G	C04	18784944	AA	GG	GG	GG	GG	NC	NC	GG	GG	GG	GG	GG	AA	GG	NC	AA	AA	GG	GG	GG	GG	AA	NC	GG	AA	GG	GG	GG	GG	GG	GG	GG	GG	GG	AA	NC	GG	GG	GG	GG	GG	GG	GG	GG
13960	Bn-scaff_19170_1-p1090118	0.14	T/C	C04	18785023	TT	CC	TT	TT	TT	NC	NC	TT	TT	TT	TT	TT	CC	TT	NC	CC	CC	TT	TT	TT	TT	CC	NC	TT	CC	TT	TT	TT	TT	TT	TT	TT	TT	TT	CC	NC	TT	TT	TT	TT	TT	TT	TT	TT
13961	Bn-scaff_19170_1-p1090031	0.15	A/G	C04	18785036	AA	GG	AA	AA	AA	NC	NC	AA	AA	AA	AA	AA	GG	AA	NC	GG	GG	AA	AA	AA	AA	GG	NC	AA	GG	AA	AA	AA	AA	AA	AA	AA	AA	AA	GG	NC	AA	AA	AA	AA	AA	AA	AA	AA
13962	Bn-scaff_19170_1-p1090273	0.12	A/G	C04	18785178	AA	GG	GG	GG	GG	NC	NC	GG	GG	GG	GG	GG	AA	GG	NC	AA	AA	GG	GG	GG	GG	AA	GG	GG	AA	GG	GG	GG	NC	GG	GG	GG	GG	GG	AA	NC	GG	GG	GG	GG	GG	GG	GG	GG
13963	Bn-scaff_19170_1-p1091145	0.11	A/G	C04	18786151	AA	GG	GG	GG	GG	NC	NC	GG	GG	GG	GG	GG	AA	GG	NC	AA	AA	GG	GG	GG	GG	AA	GG	GG	AA	GG	GG	GG	GG	GG	GG	GG	GG	GG	AA	NC	GG	GG	GG	GG	GG	GG	GG	GG
13964	Bn-scaff_19170_1-p1091247	0.09	A/G	C04	18786153	AA	GG	AA	AA	AA	NC	NC	AA	AA	AA	AA	AA	GG	AA	NC	GG	GG	AA	AA	AA	AA	GG	NC	NC	GG	AA	AA	AA	AA	AA	AA	AA	AA	AA	GG	NC	AA	AA	AA	AA	AA	AA	AA	AA
13965	Bn-scaff_19170_1-p1091282	0.12	T/C	C04	18786288	TT	CC	CC	CC	CC	NC	NC	CC	CC	CC	CC	CC	TT	CC	NC	TT	TT	CC	CC	CC	CC	TT	CC	CC	TT	CC	CC	CC	CC	CC	CC	CC	CC	CC	TT	NC	CC	CC	CC	CC	CC	CC	CC	CC
13966	Bn-scaff_19170_1-p1091357	0.13	A/G	C04	18786363	AA	GG	AA	AA	AA	NC	NC	AA	AA	AA	AA	AA	GG	AA	NC	GG	GG	AA	AA	AA	AA	GG	NC	AA	GG	AA	AA	AA	AA	AA	AA	AA	AA	AA	GG	NC	AA	AA	AA	AA	AA	AA	AA	AA
13967	Bn-scaff_19170_1-p1095793	0.14	A/G	C04	18790646	AA	GG	AA	AA	AA	NC	NC	AA	AA	AA	AA	AA	GG	AA	NC	GG	GG	AA	AA	AA	AA	GG	NC	AA	GG	AA	AA	AA	AA	AA	AA	AA	AA	AA	GG	NC	AA	AA	AA	AA	AA	AA	AA	AA
13968	Bn-scaff_19170_1-p1097028	0.1	T/G	C04	18791881	TT	GG	TT	TT	TT	NC	NC	TT	TT	TT	TT	TT	GG	TT	NC	GG	GG	TT	TT	TT	TT	GG	NC	TT	GG	TT	TT	TT	TT	TT	TT	TT	TT	TT	GG	NC	TT	TT	TT	TT	TT	TT	TT	TT
13969	Bn-scaff_19170_1-p1097597	0.1	T/G	C04	18792350	TT	GG	GG	GG	GG	NC	NC	GG	GG	GG	GG	GG	TT	GG	NC	TT	TT	GG	GG	GG	GG	TT	GG	GG	TT	GG	GG	GG	GG	GG	GG	GG	GG	GG	TT	NC	GG	GG	GG	GG	GG	GG	GG	GG
13970	Bn-scaff_19170_1-p1097600	0.1	T/C	C04	18792453	TT	CC	TT	TT	TT	NC	NC	NC	TT	TT	TT	TT	CC	TT	NC	CC	CC	TT	TT	TT	TT	CC	NC	NC	CC	TT	TT	TT	TT	TT	TT	TT	TT	TT	CC	CC	TT	TT	TT	TT	TT	TT	TT	TT
13971	Bn-scaff_19170_1-p1098949	0.15	T/G	C04	18793802	TT	GG	TT	TT	TT	NC	NC	TT	TT	TT	TT	TT	GG	TT	NC	GG	GG	TT	TT	TT	TT	GG	NC	TT	GG	TT	TT	TT	TT	TT	TT	TT	TT	TT	GG	NC	TT	TT	TT	TT	TT	TT	TT	TT
13972	Bn-scaff_19170_1-p1103531	0.16	T/C	C04	18798384	TT	CC	TT	TT	TT	NC	NC	TT	TT	TT	TT	TT	CC	TT	NC	CC	CC	TT	TT	TT	TT	CC	NC	TT	CC	TT	TT	TT	TT	TT	TT	TT	TT	TT	CC	NC	TT	TT	TT	TT	TT	TT	TT	TT
13973	Bn-scaff_19170_1-p1103636	0.15	A/G	C04	18798389	AA	GG	GG	GG	GG	NC	NC	GG	GG	GG	GG	GG	AA	GG	NC	AA	AA	GG	GG	GG	GG	AA	NC	GG	AA	GG	GG	GG	GG	GG	GG	GG	GG	GG	AA	NC	GG	GG	GG	GG	GG	GG	GG	GG
13974	Bn-scaff_19170_1-p1103965	0.11	A/C	C04	18798818	AA	CC	AA	AA	AA	NC	NC	AA	AA	AA	AA	AA	CC	AA	NC	CC	CC	AA	AA	AA	AA	CC	NC	AA	CC	AA	AA	AA	AA	AA	AA	AA	AA	AA	CC	NC	AA	AA	AA	AA	AA	AA	AA	AA
13975	Bn-scaff_19170_1-p1107619	0.12	T/C	C04	18803133	TT	CC	CC	CC	CC	NC	NC	CC	CC	CC	CC	CC	TT	CC	NC	TT	TT	CC	CC	CC	CC	TT	CC	CC	TT	CC	CC	CC	CC	CC	CC	CC	CC	CC	TT	NC	CC	CC	CC	CC	CC	CC	CC	CC
13976	Bn-scaff_19170_1-p1118343	0.09	A/G	C04	18818938	AA	GG	AA	AA	AA	NC	NC	AA	AA	AA	AA	AA	GG	AA	NC	GG	GG	AA	AA	AA	AA	GG	NC	AA	GG	AA	AA	AA	AA	AA	AA	AA	AA	AA	GG	NC	AA	AA	AA	AA	AA	AA	AA	AA
13977	Bn-scaff_19170_1-p1118815	0.14	T/G	C04	18819412	TT	GG	GG	GG	GG	NC	NC	GG	GG	GG	GG	GG	TT	GG	NC	TT	TT	GG	GG	GG	GG	TT	NC	GG	TT	GG	GG	GG	GG	GG	GG	GG	GG	GG	TT	NC	GG	GG	GG	GG	GG	GG	GG	GG
13978	Bn-scaff_19170_1-p1125837	0.15	A/G	C04	18827218	AA	GG	AA	AA	AA	NC	NC	AA	AA	AA	AA	AA	GG	AA	NC	GG	GG	AA	AA	AA	AA	GG	NC	AA	GG	AA	AA	AA	AA	AA	AA	AA	AA	AA	GG	NC	AA	AA	AA	AA	AA	AA	AA	AA
13979	Bn-scaff_19170_1-p1127264	0.11	T/C	C04	18828643	TT	CC	CC	CC	CC	NC	NC	CC	CC	CC	CC	CC	TT	CC	NC	TT	TT	CC	CC	CC	CC	TT	CC	CC	TT	CC	CC	CC	CC	CC	CC	CC	CC	CC	TT	NC	CC	CC	CC	CC	CC	CC	CC	CC
13980	Bn-scaff_19170_1-p1130280	0.09	T/C	C04	18831769	TT	CC	CC	CC	CC	CC	NC	CC	CC	CC	CC	CC	TT	CC	CC	TT	TT	CC	CC	CC	CC	TT	CC	CC	TT	CC	CC	CC	CC	CC	CC	CC	CC	CC	TT	NC	CC	CC	CC	CC	CC	CC	CC	CC
13981	Bn-scaff_19170_1-p1131023	0.08	A/C	C04	18832412	AA	CC	CC	CC	CC	CC	NC	CC	CC	CC	CC	CC	AA	CC	NC	AA	AA	CC	CC	CC	CC	AA	CC	CC	AA	CC	CC	CC	NC	CC	CC	CC	CC	CC	AA	NC	CC	CC	CC	CC	CC	CC	CC	CC
13982	Bn-scaff_19170_1-p1140047	0.11	T/G	C04	18841523	TT	GG	GG	GG	GG	NC	NC	GG	GG	GG	GG	GG	TT	GG	NC	TT	TT	GG	GG	GG	GG	TT	GG	GG	TT	GG	GG	GG	NC	GG	GG	GG	GG	GG	TT	NC	GG	GG	GG	GG	GG	GG	GG	GG
13983	Bn-scaff_19170_1-p1142376	0.11	A/G	C04	18843772	AA	GG	AA	AA	AA	NC	NC	AA	AA	AA	AA	AA	GG	AA	NC	GG	GG	AA	AA	AA	AA	GG	NC	AA	GG	AA	AA	AA	AA	AA	AA	AA	AA	AA	GG	NC	AA	AA	AA	AA	AA	AA	AA	AA
13984	Bn-scaff_19170_1-p1176858	0.13	A/C	C04	18880797	AA	CC	CC	CC	CC	NC	NC	CC	CC	CC	CC	CC	AA	CC	NC	AA	AA	CC	CC	CC	CC	AA	CC	CC	AA	CC	CC	CC	NC	CC	CC	CC	CC	CC	AA	NC	CC	CC	CC	CC	CC	CC	CC	CC
13985	Bn-scaff_19170_1-p1177051	0.15	T/C	C04	18880990	TT	CC	TT	TT	TT	NC	NC	TT	TT	TT	TT	TT	CC	TT	NC	CC	CC	TT	TT	TT	TT	CC	NC	TT	CC	TT	TT	TT	TT	TT	TT	TT	TT	TT	CC	NC	TT	TT	TT	TT	TT	TT	TT	TT
13986	Bn-scaff_19170_1-p1177613	0.12	A/C	C04	18881652	AA	CC	AA	AA	AA	NC	NC	AA	AA	AA	AA	AA	CC	AA	NC	CC	CC	AA	AA	AA	AA	CC	NC	AA	CC	AA	AA	AA	AA	AA	AA	AA	AA	AA	CC	NC	AA	AA	AA	AA	AA	AA	AA	AA
13987	Bn-scaff_19170_1-p1181081	0.13	T/C	C04	18885107	TT	CC	TT	TT	TT	NC	NC	TT	TT	TT	TT	TT	CC	TT	NC	CC	CC	TT	TT	TT	TT	CC	NC	TT	CC	TT	TT	TT	TT	TT	TT	TT	TT	TT	CC	NC	TT	TT	TT	TT	TT	TT	TT	TT
13988	Bn-scaff_19170_1-p1181473	0.1	T/G	C04	18885400	TT	GG	GG	GG	GG	NC	NC	GG	GG	GG	GG	GG	TT	GG	NC	TT	TT	GG	GG	GG	GG	TT	GG	GG	TT	GG	GG	GG	GG	GG	GG	GG	GG	GG	TT	NC	GG	GG	GG	GG	GG	GG	GG	GG
13989	Bn-scaff_19170_1-p1181898	0.13	A/C	C04	18885825	AA	CC	AA	AA	AA	NC	NC	AA	AA	AA	AA	AA	CC	AA	NC	CC	CC	AA	AA	AA	AA	CC	NC	AA	CC	AA	AA	AA	AA	AA	AA	AA	AA	AA	CC	NC	AA	AA	AA	AA	AA	AA	AA	AA
13990	Bn-scaff_19170_1-p1182315	0.11	A/G	C04	18886242	AA	GG	GG	GG	GG	NC	NC	GG	GG	GG	GG	GG	AA	GG	NC	AA	AA	GG	GG	GG	GG	AA	GG	GG	AA	GG	GG	GG	GG	GG	GG	GG	GG	GG	AA	NC	GG	GG	GG	GG	GG	GG	GG	GG
13991	Bn-scaff_19170_1-p1182250	0.09	A/G	C04	18886277	AA	GG	GG	GG	GG	GG	NC	GG	GG	GG	GG	GG	AA	GG	NC	AA	AA	GG	GG	GG	GG	AA	GG	GG	AA	GG	GG	GG	NC	GG	GG	GG	GG	GG	AA	NC	GG	GG	GG	GG	GG	GG	GG	GG
13992	Bn-scaff_19170_1-p1182582	0.15	A/G	C04	18886509	AA	GG	AA	AA	AA	NC	NC	AA	AA	AA	AA	AA	GG	AA	NC	GG	GG	AA	AA	AA	AA	GG	NC	AA	GG	AA	AA	AA	AA	AA	AA	AA	AA	AA	GG	NC	AA	AA	AA	AA	AA	AA	AA	AA
13993	Bn-scaff_19170_1-p1183013	0.14	T/C	C04	18887040	TT	CC	TT	TT	TT	NC	NC	TT	TT	TT	TT	TT	CC	TT	NC	CC	CC	TT	TT	TT	TT	CC	NC	TT	CC	TT	TT	TT	TT	TT	TT	TT	TT	TT	CC	NC	TT	TT	TT	TT	TT	TT	TT	TT
13994	Bn-scaff_19170_1-p1183634	0.15	A/G	C04	18887561	AA	GG	AA	AA	AA	NC	NC	AA	AA	AA	AA	AA	GG	AA	NC	GG	GG	AA	AA	AA	AA	GG	NC	AA	GG	AA	AA	AA	AA	AA	AA	AA	AA	AA	GG	NC	AA	AA	AA	AA	AA	AA	AA	AA
13995	Bn-scaff_19170_1-p1187157	0.15	A/C	C04	18891087	AA	CC	AA	AA	AA	NC	NC	AA	AA	AA	AA	AA	CC	AA	NC	CC	CC	AA	AA	AA	AA	CC	NC	AA	CC	AA	AA	AA	AA	AA	AA	AA	AA	AA	CC	NC	AA	AA	AA	AA	AA	AA	AA	AA
13996	Bn-scaff_23432_1-p39139	0.13	A/C	C04	18912320	AA	CC	AA	AA	AA	NC	NC	AA	AA	AA	AA	AA	CC	AA	NC	CC	CC	AA	AA	AA	AA	AA	NC	AA	CC	AA	AA	AA	NC	AA	AA	AA	AA	AA	CC	NC	AA	AA	AA	AA	AA	AA	AA	AA
13997	Bn-scaff_23432_1-p39254	0.13	A/G	C04	18912435	AA	GG	AA	AA	AA	NC	NC	AA	AA	AA	AA	AA	GG	AA	NC	GG	GG	AA	AA	AA	AA	AA	NC	AA	GG	AA	AA	AA	AA	AA	AA	AA	AA	AA	GG	NC	AA	AA	AA	AA	AA	AA	AA	AA
13998	Bn-scaff_23432_1-p43409	0.06	T/G	C04	18916484	TT	GG	TT	TT	TT	NC	NC	TT	TT	TT	TT	TT	GG	TT	NC	GG	GG	TT	TT	TT	TT	TT	NC	TT	GG	TT	TT	TT	TT	TT	NC	NC	TT	TT	GG	GG	NC	TT	TT	TT	TT	TT	TT	TT
13999	Bn-scaff_23432_1-p55986	0.11	A/C	C04	18932578	AA	CC	AA	AA	AA	NC	NC	AA	AA	AA	AA	AA	CC	AA	NC	CC	CC	AA	AA	AA	AA	AA	NC	AA	CC	AA	AA	AA	AA	AA	AA	AA	AA	AA	CC	NC	AA	AA	AA	AA	AA	AA	AA	AA
14000	Bn-scaff_23432_1-p56364	0.14	T/C	C04	18933056	TT	CC	TT	TT	TT	NC	NC	TT	TT	TT	TT	TT	CC	TT	NC	CC	CC	TT	TT	TT	TT	TT	NC	TT	CC	TT	TT	TT	TT	TT	TT	TT	TT	TT	CC	NC	TT	TT	TT	TT	TT	TT	TT	TT
14001	Bn-scaff_23432_1-p56877	0.16	A/G	C04	18933569	AA	GG	GG	GG	GG	NC	NC	GG	GG	GG	GG	GG	AA	GG	NC	AA	AA	GG	GG	GG	GG	GG	NC	GG	AA	GG	GG	GG	GG	GG	GG	GG	GG	GG	AA	NC	GG	GG	GG	GG	GG	GG	GG	GG
14002	Bn-scaff_23432_1-p58237	0.09	T/C	C04	18934929	TT	CC	CC	CC	CC	NC	NC	CC	CC	CC	CC	CC	TT	CC	NC	TT	TT	CC	CC	CC	CC	CC	NC	CC	TT	CC	CC	CC	NC	CC	CC	CC	CC	CC	TT	NC	CC	CC	CC	CC	CC	CC	CC	CC
14003	Bn-scaff_23432_1-p59572	0.12	T/C	C04	18940130	TT	CC	CC	CC	CC	NC	NC	CC	CC	CC	CC	CC	TT	CC	NC	TT	TT	CC	CC	CC	CC	CC	CC	CC	TT	CC	CC	CC	NC	CC	CC	CC	CC	CC	TT	NC	CC	CC	CC	CC	CC	CC	CC	CC
14004	Bn-scaff_23432_1-p62182	0.15	T/G	C04	18942693	TT	GG	TT	TT	TT	NC	NC	TT	TT	TT	TT	TT	GG	TT	NC	GG	GG	TT	TT	TT	TT	TT	NC	TT	GG	TT	TT	TT	TT	TT	TT	TT	TT	TT	GG	NC	TT	TT	TT	TT	TT	TT	TT	TT
14005	Bn-scaff_23432_1-p62519	0.07	A/G	C04	18943030	AA	GG	NC	NC	NC	NC	AA	GG	GG	GG	NC	GG	AA	NC	NC	AA	AA	GG	GG	GG	GG	GG	NC	NC	AA	GG	GG	NC	NC	NC	NC	NC	GG	NC	AA	AA	GG	GG	NC	GG	NC	NC	GG	GG
14006	Bn-scaff_23432_1-p62784	0.11	T/G	C04	18943395	TT	GG	GG	GG	GG	NC	NC	GG	GG	GG	GG	GG	TT	GG	NC	TT	TT	GG	GG	GG	GG	GG	NC	GG	TT	GG	GG	GG	GG	GG	GG	GG	GG	GG	TT	NC	GG	GG	GG	GG	GG	GG	GG	GG
14007	Bn-scaff_23432_1-p62988	0.11	A/C	C04	18943600	AA	CC	CC	CC	CC	NC	NC	CC	CC	CC	CC	CC	AA	CC	NC	AA	AA	CC	CC	CC	CC	CC	NC	CC	AA	CC	CC	CC	CC	CC	CC	CC	CC	CC	AA	NC	CC	CC	CC	CC	CC	CC	CC	CC
14008	Bn-scaff_23432_1-p63304	0.15	A/G	C04	18943816	AA	GG	AA	AA	AA	NC	NC	AA	AA	AA	AA	AA	GG	AA	NC	GG	GG	AA	AA	AA	AA	AA	NC	AA	GG	AA	AA	AA	AA	AA	AA	AA	AA	AA	GG	NC	AA	AA	AA	AA	AA	AA	AA	AA
14009	Bn-scaff_23432_1-p63676	0.16	A/C	C04	18944189	AA	CC	CC	CC	CC	NC	NC	CC	CC	CC	CC	CC	AA	CC	NC	AA	AA	CC	CC	CC	CC	CC	NC	CC	AA	CC	CC	CC	CC	CC	CC	CC	CC	CC	AA	NC	CC	CC	CC	CC	CC	CC	CC	CC
14010	Bn-scaff_23432_1-p63863	0.14	T/C	C04	18944438	TT	CC	TT	TT	TT	NC	NC	TT	TT	TT	TT	TT	CC	TT	NC	CC	CC	TT	TT	TT	TT	TT	NC	TT	CC	TT	TT	TT	TT	TT	TT	TT	TT	TT	CC	NC	TT	TT	TT	TT	TT	TT	TT	TT
14011	Bn-scaff_23432_1-p64318	0.14	T/C	C04	18944893	TT	CC	TT	TT	TT	NC	NC	TT	TT	TT	TT	TT	CC	TT	NC	CC	CC	TT	TT	TT	TT	TT	NC	TT	CC	TT	TT	TT	TT	TT	TT	TT	TT	TT	CC	NC	TT	TT	TT	TT	TT	TT	TT	TT
14012	Bn-scaff_23432_1-p94681	0.12	T/C	C04	18988188	TT	CC	CC	CC	CC	NC	NC	CC	CC	CC	CC	CC	TT	CC	NC	TT	TT	CC	CC	CC	CC	CC	NC	CC	TT	CC	CC	CC	NC	CC	CC	CC	CC	CC	TT	NC	CC	CC	CC	CC	CC	CC	CC	CC
14013	Bn-scaff_23432_1-p94802	0.14	T/C	C04	18988209	TT	CC	CC	CC	CC	NC	NC	CC	CC	CC	CC	CC	TT	CC	NC	TT	TT	CC	CC	CC	CC	CC	NC	CC	TT	CC	CC	CC	NC	CC	CC	CC	CC	CC	TT	NC	CC	CC	CC	CC	CC	CC	CC	CC
14014	Bn-scaff_23432_1-p95082	0.14	T/G	C04	18988488	TT	GG	TT	TT	TT	NC	NC	TT	TT	TT	TT	TT	GG	TT	NC	GG	GG	TT	TT	TT	TT	TT	NC	TT	GG	TT	TT	TT	TT	TT	TT	TT	TT	TT	GG	NC	TT	TT	TT	TT	TT	TT	TT	TT
14015	Bn-scaff_23432_1-p95118	0.16	A/G	C04	18988624	AA	GG	GG	GG	GG	NC	NC	GG	GG	GG	GG	GG	AA	GG	NC	AA	AA	GG	GG	GG	GG	GG	NC	GG	AA	GG	GG	GG	GG	GG	GG	GG	GG	GG	AA	NC	GG	GG	GG	GG	GG	GG	GG	GG
14016	Bn-scaff_23432_1-p96283	0.11	T/G	C04	18989688	TT	GG	GG	GG	GG	NC	NC	GG	GG	GG	GG	GG	TT	GG	NC	TT	TT	GG	GG	GG	GG	GG	GG	GG	TT	GG	GG	GG	NC	GG	GG	GG	GG	GG	TT	NC	GG	GG	GG	GG	GG	GG	GG	GG
14017	Bn-scaff_23432_1-p96793	0.11	A/C	C04	18990198	AA	CC	AA	AA	AA	NC	NC	AA	AA	AA	AA	AA	CC	AA	NC	CC	CC	AA	AA	AA	AA	AA	AA	AA	CC	AA	AA	AA	AA	AA	AA	AA	AA	AA	CC	NC	AA	AA	AA	AA	AA	AA	AA	AA
14018	Bn-scaff_23432_1-p98074	0.17	A/G	C04	18991479	AA	GG	AA	AA	AA	NC	NC	AA	AA	AA	AA	AA	GG	AA	NC	GG	GG	AA	AA	AA	AA	AA	NC	AA	GG	AA	AA	AA	AA	AA	AA	AA	AA	AA	GG	NC	AA	AA	AA	AA	AA	AA	AA	AA
14019	Bn-scaff_23432_1-p99466	0.16	A/G	C04	18992885	AA	GG	GG	GG	GG	NC	NC	GG	GG	GG	GG	GG	AA	GG	NC	AA	AA	GG	GG	GG	GG	GG	NC	GG	AA	GG	GG	GG	GG	GG	GG	GG	GG	GG	AA	NC	GG	GG	GG	GG	GG	GG	GG	GG
14020	Bn-scaff_23432_1-p108034	0.13	A/G	C04	19000937	AA	GG	AA	AA	AA	NC	NC	AA	AA	AA	AA	AA	GG	AA	NC	GG	GG	AA	AA	AA	AA	AA	AA	AA	GG	AA	AA	AA	AA	AA	AA	AA	AA	AA	GG	NC	AA	AA	AA	AA	AA	AA	AA	AA
14021	Bn-scaff_23432_1-p110330	0.15	A/G	C04	19004545	AA	GG	AA	AA	AA	NC	NC	AA	AA	AA	AA	AA	GG	AA	NC	GG	GG	AA	AA	AA	AA	AA	NC	AA	GG	AA	AA	AA	AA	AA	AA	AA	AA	AA	GG	NC	AA	AA	AA	AA	AA	AA	AA	AA
14022	Bn-scaff_23432_1-p118844	0.12	T/C	C04	19013813	TT	CC	CC	CC	CC	NC	NC	CC	CC	CC	CC	CC	TT	CC	NC	TT	TT	CC	CC	CC	CC	CC	CC	CC	TT	CC	CC	CC	NC	CC	CC	CC	CC	CC	TT	NC	CC	CC	CC	CC	CC	CC	CC	CC
14023	Bn-scaff_23432_1-p120937	0.1	T/G	C04	19016046	TT	GG	TT	TT	TT	NC	NC	TT	TT	TT	TT	TT	GG	TT	NC	GG	GG	TT	TT	TT	TT	TT	NC	TT	GG	TT	TT	TT	NC	TT	TT	TT	TT	TT	GG	NC	TT	TT	TT	TT	TT	TT	TT	TT
14024	Bn-scaff_23432_1-p121073	0.09	T/G	C04	19016184	TT	GG	TT	TT	TT	NC	NC	TT	TT	TT	TT	TT	GG	TT	NC	GG	GG	TT	TT	TT	TT	TT	NC	TT	GG	TT	TT	TT	TT	TT	TT	TT	TT	TT	GG	NC	TT	TT	TT	TT	TT	TT	TT	TT
14025	Bn-scaff_23432_1-p126111	0.12	A/C	C04	19021293	AA	CC	AA	AA	AA	NC	NC	AA	AA	AA	AA	AA	CC	AA	NC	CC	CC	AA	AA	AA	AA	AA	NC	AA	CC	AA	AA	AA	AA	AA	AA	AA	AA	AA	CC	NC	AA	AA	AA	AA	AA	AA	AA	AA
14026	Bn-scaff_23432_1-p128477	0.13	T/C	C04	19023643	TT	CC	CC	CC	CC	NC	NC	CC	CC	CC	CC	CC	TT	CC	NC	TT	TT	CC	CC	CC	CC	CC	CC	CC	TT	CC	CC	CC	CC	CC	CC	CC	CC	CC	TT	NC	CC	CC	CC	CC	CC	CC	CC	CC
14027	Bn-scaff_23432_1-p175763	0.15	T/C	C04	19073253	TT	CC	CC	CC	CC	NC	NC	CC	CC	CC	CC	CC	TT	CC	NC	TT	TT	CC	CC	CC	CC	CC	NC	CC	TT	CC	CC	CC	NC	CC	CC	CC	CC	CC	TT	NC	CC	CC	CC	CC	CC	CC	CC	CC
14028	Bn-scaff_23432_1-p175866	0.15	T/C	C04	19073256	TT	CC	TT	TT	TT	NC	NC	TT	TT	TT	TT	TT	CC	TT	NC	CC	CC	TT	TT	TT	TT	TT	NC	TT	CC	TT	TT	TT	TT	TT	TT	TT	TT	TT	CC	NC	TT	TT	TT	TT	TT	TT	TT	TT
14029	Bn-scaff_23432_1-p175867	0.13	T/C	C04	19073357	TT	CC	CC	CC	CC	NC	NC	CC	CC	CC	CC	CC	TT	CC	NC	TT	TT	CC	CC	CC	CC	CC	NC	CC	TT	CC	CC	CC	CC	CC	CC	CC	CC	CC	TT	NC	CC	CC	CC	CC	CC	CC	CC	CC
14030	Bn-scaff_23432_1-p176182	0.15	A/G	C04	19073672	AA	GG	GG	GG	GG	NC	NC	GG	GG	GG	GG	GG	AA	GG	NC	AA	AA	GG	GG	GG	GG	GG	NC	GG	AA	GG	GG	GG	NC	GG	GG	GG	GG	GG	AA	NC	GG	GG	GG	GG	GG	GG	GG	GG
14031	Bn-scaff_23432_1-p176886	0.11	T/C	C04	19074277	TT	CC	CC	CC	CC	NC	NC	CC	CC	CC	CC	CC	TT	CC	NC	TT	TT	CC	CC	CC	CC	CC	CC	CC	TT	CC	CC	CC	NC	CC	CC	CC	CC	CC	TT	NC	CC	CC	CC	CC	CC	CC	CC	CC
14032	Bn-scaff_23432_1-p176966	0.14	A/G	C04	19074457	AA	GG	AA	AA	AA	NC	NC	AA	AA	AA	AA	AA	GG	AA	NC	GG	GG	AA	AA	AA	AA	AA	NC	AA	GG	AA	AA	AA	AA	AA	AA	AA	AA	AA	GG	NC	AA	AA	AA	AA	AA	AA	AA	AA
14033	Bn-scaff_23432_1-p177164	0.15	A/G	C04	19074555	AA	GG	AA	AA	AA	NC	NC	AA	AA	AA	AA	AA	GG	AA	NC	GG	GG	AA	AA	AA	AA	AA	NC	AA	GG	AA	AA	AA	NC	AA	AA	AA	AA	AA	GG	NC	AA	AA	AA	AA	AA	AA	AA	AA
14034	Bn-scaff_23432_1-p177463	0.13	T/G	C04	19074854	TT	GG	GG	GG	GG	NC	NC	GG	GG	GG	GG	GG	TT	GG	NC	TT	TT	GG	GG	GG	GG	GG	NC	GG	TT	GG	GG	GG	GG	GG	GG	GG	GG	GG	TT	NC	GG	GG	GG	GG	GG	GG	GG	GG
14035	Bn-scaff_23432_1-p184020	0.1	A/C	C04	19081978	AA	CC	CC	CC	CC	NC	NC	CC	CC	CC	CC	CC	AA	CC	NC	AA	AA	CC	CC	CC	CC	CC	CC	CC	AA	CC	CC	CC	CC	CC	CC	CC	CC	CC	AA	NC	CC	CC	CC	CC	CC	CC	CC	CC
14036	Bn-scaff_23432_1-p192613	0.13	T/C	C04	19085632	TT	CC	CC	CC	CC	NC	NC	CC	CC	CC	CC	CC	TT	CC	NC	TT	TT	CC	CC	CC	CC	CC	CC	CC	TT	CC	CC	CC	CC	CC	CC	CC	CC	CC	TT	NC	CC	CC	CC	CC	CC	CC	CC	CC
14037	Bn-scaff_23432_1-p198014	0.1	A/G	C04	19091697	AA	GG	AA	AA	AA	NC	NC	AA	AA	AA	AA	AA	GG	AA	NC	GG	GG	AA	AA	AA	AA	AA	NC	AA	GG	AA	AA	AA	AA	AA	AA	AA	AA	AA	GG	NC	AA	AA	AA	AA	AA	AA	AA	AA
14038	Bn-scaff_23432_1-p214835	0.15	T/C	C04	19099428	TT	CC	CC	CC	CC	NC	NC	CC	CC	CC	CC	CC	TT	CC	NC	TT	TT	CC	CC	CC	CC	CC	CC	CC	TT	CC	CC	CC	CC	CC	CC	CC	CC	CC	TT	NC	CC	CC	CC	CC	CC	CC	CC	CC
14039	Bn-scaff_23432_1-p216143	0.11	A/C	C04	19100825	AA	CC	CC	CC	CC	NC	NC	CC	CC	CC	CC	CC	AA	CC	NC	AA	AA	CC	CC	CC	CC	CC	CC	CC	AA	CC	CC	CC	NC	CC	CC	CC	CC	CC	AA	NC	CC	CC	CC	CC	CC	CC	CC	CC
14040	Bn-scaff_23432_1-p217818	0.12	T/C	C04	19102401	TT	CC	CC	CC	CC	NC	NC	CC	CC	CC	CC	CC	TT	CC	NC	TT	TT	CC	CC	CC	CC	CC	CC	CC	TT	CC	CC	CC	NC	CC	CC	CC	CC	CC	TT	NC	CC	CC	CC	CC	CC	CC	CC	CC
14041	Bn-scaff_23432_1-p217833	0.11	T/G	C04	19102517	TT	GG	GG	GG	GG	NC	NC	GG	GG	GG	GG	GG	TT	GG	NC	TT	TT	GG	GG	GG	GG	GG	GG	GG	TT	GG	GG	GG	GG	GG	GG	GG	GG	GG	TT	NC	GG	GG	GG	GG	GG	GG	GG	GG
14042	Bn-scaff_23432_1-p224934	0.13	A/C	C04	19109371	AA	CC	CC	CC	CC	NC	NC	CC	CC	CC	CC	CC	AA	CC	NC	AA	AA	CC	CC	CC	CC	CC	NC	CC	AA	CC	CC	CC	NC	CC	CC	CC	CC	CC	AA	NC	CC	CC	CC	CC	CC	CC	CC	CC
14043	Bn-scaff_23432_1-p225152	0.15	T/G	C04	19109589	TT	GG	GG	GG	GG	NC	NC	GG	GG	GG	GG	GG	TT	GG	NC	TT	TT	GG	GG	GG	GG	GG	NC	GG	TT	GG	GG	GG	GG	GG	GG	GG	GG	GG	TT	NC	GG	GG	GG	GG	GG	GG	GG	GG
14044	Bn-scaff_23432_1-p227622	0.14	A/G	C04	19112061	AA	GG	AA	AA	AA	NC	NC	AA	AA	AA	AA	AA	GG	AA	NC	GG	GG	AA	AA	AA	AA	AA	NC	AA	GG	AA	AA	AA	NC	AA	AA	AA	AA	AA	GG	NC	AA	AA	AA	AA	AA	AA	AA	AA
14045	Bn-scaff_23432_1-p233075	0.15	T/C	C04	19117567	TT	CC	CC	CC	CC	NC	NC	CC	CC	CC	CC	CC	TT	CC	NC	TT	TT	CC	CC	CC	CC	CC	NC	CC	TT	CC	CC	CC	CC	CC	CC	CC	CC	CC	TT	NC	CC	CC	CC	CC	CC	CC	CC	CC
14046	Bn-scaff_16192_1-p45536	0.15	T/C	C04	19253574	TT	CC	CC	CC	CC	NC	NC	CC	CC	CC	CC	CC	TT	CC	NC	TT	TT	CC	CC	CC	CC	CC	CC	CC	TT	CC	CC	CC	CC	CC	CC	CC	CC	CC	TT	NC	CC	CC	CC	CC	CC	CC	CC	CC
14047	Bn-scaff_16192_1-p42221	0.11	A/G	C04	19256858	AA	GG	GG	GG	GG	NC	NC	GG	GG	GG	GG	GG	AA	GG	NC	AA	AA	GG	GG	GG	GG	GG	GG	GG	AA	GG	GG	GG	NC	GG	GG	GG	GG	GG	AA	NC	GG	GG	GG	GG	GG	GG	GG	GG
14048	Bn-scaff_16192_1-p41250	0.13	T/G	C04	19257829	TT	GG	TT	TT	TT	NC	NC	TT	TT	TT	TT	TT	GG	TT	NC	GG	GG	TT	TT	TT	TT	TT	NC	TT	GG	TT	TT	TT	TT	TT	TT	TT	TT	TT	GG	NC	TT	TT	TT	TT	TT	TT	TT	TT
14049	Bn-scaff_16192_1-p40986	0.08	T/G	C04	19258197	TT	GG	GG	GG	GG	GG	NC	GG	GG	GG	GG	GG	TT	GG	GG	TT	TT	GG	GG	GG	GG	GG	GG	GG	TT	GG	GG	GG	GG	GG	GG	GG	GG	GG	TT	NC	GG	GG	GG	GG	GG	GG	GG	GG
14050	Bn-scaff_16192_1-p40364	0.14	T/C	C04	19258719	TT	CC	CC	CC	CC	NC	NC	CC	CC	CC	CC	CC	TT	CC	NC	TT	TT	CC	CC	CC	CC	CC	CC	CC	TT	CC	CC	CC	NC	CC	CC	CC	CC	CC	TT	NC	CC	CC	CC	CC	CC	CC	CC	CC
14051	Bn-scaff_16192_1-p34689	0.12	T/G	C04	19264473	TT	GG	TT	TT	TT	NC	NC	TT	TT	TT	TT	TT	GG	TT	NC	GG	GG	TT	TT	TT	TT	TT	NC	TT	GG	TT	TT	TT	TT	TT	TT	TT	TT	TT	GG	NC	TT	TT	TT	TT	TT	TT	TT	TT
14052	Bn-scaff_16192_1-p13583	0.15	T/C	C04	19290469	TT	CC	TT	TT	TT	NC	NC	TT	TT	TT	TT	TT	CC	TT	NC	CC	CC	TT	TT	TT	TT	TT	NC	TT	CC	TT	TT	TT	TT	TT	TT	TT	TT	TT	CC	NC	TT	TT	TT	TT	TT	TT	TT	TT
14053	Bn-scaff_16192_1-p13326	0.16	T/C	C04	19290726	TT	CC	CC	CC	CC	NC	NC	CC	CC	CC	CC	CC	TT	CC	NC	TT	TT	CC	CC	CC	CC	CC	NC	CC	TT	CC	CC	CC	CC	CC	CC	CC	CC	CC	TT	NC	CC	CC	CC	CC	CC	CC	CC	CC
14054	Bn-scaff_16192_1-p12984	0.09	T/G	C04	19291068	TT	GG	GG	GG	GG	NC	NC	GG	GG	GG	GG	GG	TT	GG	NC	TT	TT	GG	GG	GG	GG	GG	GG	GG	TT	GG	GG	GG	NC	GG	GG	GG	GG	GG	TT	NC	GG	GG	GG	GG	GG	GG	GG	GG
14055	Bn-scaff_16192_1-p12662	0.15	T/C	C04	19291290	TT	CC	TT	TT	TT	NC	NC	TT	TT	TT	TT	TT	CC	TT	NC	CC	CC	TT	TT	TT	TT	TT	NC	TT	CC	TT	TT	TT	TT	TT	TT	TT	TT	TT	CC	NC	TT	TT	TT	TT	TT	TT	TT	TT
14056	Bn-scaff_16192_1-p8979	0.15	T/C	C04	19294876	TT	CC	CC	CC	CC	NC	NC	CC	CC	CC	CC	CC	TT	CC	NC	TT	TT	CC	CC	CC	CC	CC	NC	CC	TT	CC	CC	CC	CC	CC	CC	CC	CC	CC	TT	NC	CC	CC	CC	CC	CC	CC	CC	CC
14057	Bn-scaff_18562_1-p82286	0.14	A/G	C04	19311066	AA	GG	AA	AA	AA	NC	NC	AA	AA	AA	AA	AA	GG	AA	NC	GG	GG	AA	AA	AA	AA	AA	NC	AA	GG	AA	AA	AA	AA	AA	AA	AA	AA	AA	GG	NC	AA	AA	AA	AA	AA	AA	AA	AA
14058	Bn-scaff_18562_1-p82174	0.15	A/G	C04	19311078	AA	GG	AA	AA	AA	NC	NC	AA	AA	AA	AA	AA	GG	AA	NC	GG	GG	AA	AA	AA	AA	AA	NC	AA	GG	AA	AA	AA	AA	AA	AA	AA	AA	AA	GG	NC	AA	AA	AA	AA	AA	AA	AA	AA
14059	Bn-scaff_18562_1-p82069	0.11	T/G	C04	19311183	TT	GG	TT	TT	TT	NC	NC	TT	TT	TT	TT	TT	GG	TT	NC	GG	GG	TT	TT	TT	TT	TT	NC	TT	GG	TT	TT	TT	TT	TT	TT	TT	TT	TT	GG	NC	TT	TT	TT	TT	TT	TT	TT	TT
14060	Bn-scaff_18562_1-p82036	0.1	A/G	C04	19311316	AA	GG	GG	GG	GG	NC	NC	GG	GG	GG	GG	GG	AA	GG	NC	AA	AA	GG	GG	GG	GG	GG	GG	GG	AA	GG	GG	GG	GG	GG	GG	GG	GG	GG	AA	NC	GG	GG	GG	GG	GG	GG	GG	GG
14061	Bn-scaff_18562_1-p81233	0.14	T/G	C04	19312119	TT	GG	GG	GG	GG	NC	NC	GG	GG	GG	GG	GG	TT	GG	NC	TT	TT	GG	GG	GG	GG	GG	NC	GG	TT	GG	GG	GG	GG	GG	GG	GG	GG	GG	TT	NC	GG	GG	GG	GG	GG	GG	GG	GG
14062	Bn-scaff_18562_1-p80598	0.14	T/C	C04	19312753	TT	CC	TT	TT	TT	NC	NC	TT	TT	TT	TT	TT	CC	TT	NC	CC	CC	TT	TT	TT	TT	TT	NC	TT	CC	TT	TT	TT	TT	TT	TT	TT	TT	TT	CC	NC	TT	TT	TT	TT	TT	TT	TT	TT
14063	Bn-scaff_18562_1-p64748	0.1	A/G	C04	19338661	AA	GG	GG	GG	GG	GG	NC	GG	GG	GG	GG	GG	AA	GG	NC	AA	AA	GG	GG	GG	GG	GG	GG	GG	AA	GG	GG	GG	GG	GG	GG	GG	GG	GG	AA	NC	GG	GG	GG	GG	GG	GG	GG	GG
14064	Bn-scaff_18562_1-p64836	0.09	A/G	C04	19338673	AA	GG	AA	AA	AA	NC	NC	AA	AA	AA	AA	AA	GG	AA	NC	GG	GG	AA	AA	AA	AA	AA	NC	AA	GG	AA	AA	AA	NC	AA	AA	AA	AA	AA	GG	NC	AA	AA	AA	AA	AA	AA	AA	AA
14065	Bn-scaff_18562_1-p56223	0.15	A/G	C04	19350201	AA	GG	GG	GG	GG	NC	NC	GG	GG	GG	GG	GG	AA	GG	NC	AA	AA	GG	GG	GG	GG	GG	NC	GG	AA	GG	GG	GG	GG	GG	GG	GG	GG	GG	AA	NC	GG	GG	GG	GG	GG	GG	GG	GG
14066	Bn-scaff_18562_1-p40474	0.1	T/C	C04	19367092	TT	CC	TT	TT	TT	NC	NC	TT	TT	TT	TT	TT	CC	TT	NC	CC	CC	TT	TT	TT	TT	TT	NC	TT	CC	TT	TT	TT	TT	TT	TT	TT	TT	TT	CC	NC	TT	TT	TT	TT	TT	TT	TT	TT
14067	Bn-scaff_18562_1-p38284	0.1	A/G	C04	19369275	AA	GG	GG	GG	GG	NC	NC	GG	GG	GG	GG	GG	AA	GG	NC	AA	AA	GG	GG	GG	GG	GG	GG	GG	AA	GG	GG	GG	GG	GG	GG	GG	GG	GG	AA	NC	GG	GG	GG	GG	GG	GG	GG	GG
14068	Bn-scaff_18562_1-p37458	0.12	T/C	C04	19370100	TT	CC	TT	TT	TT	NC	NC	TT	TT	TT	TT	TT	CC	TT	NC	CC	CC	TT	TT	TT	TT	TT	NC	TT	CC	TT	TT	TT	TT	TT	TT	TT	TT	TT	CC	NC	TT	TT	TT	TT	TT	TT	TT	TT
14069	Bn-scaff_21138_1-p40760	0.11	A/G	C04	19406261	AA	GG	GG	GG	GG	NC	NC	GG	GG	GG	GG	GG	AA	GG	NC	AA	AA	GG	GG	GG	GG	GG	GG	GG	AA	GG	GG	GG	NC	GG	GG	GG	GG	GG	AA	NC	GG	GG	GG	GG	GG	GG	GG	GG
14070	Bn-scaff_21138_1-p39268	0.11	T/C	C04	19407809	TT	CC	CC	CC	CC	NC	NC	CC	CC	CC	CC	CC	TT	CC	NC	TT	TT	CC	CC	CC	CC	CC	CC	CC	TT	CC	CC	CC	CC	CC	CC	CC	CC	CC	TT	NC	CC	CC	CC	CC	CC	CC	CC	CC
14071	Bn-scaff_21138_1-p38853	0.1	T/C	C04	19408185	TT	CC	CC	CC	CC	NC	NC	CC	CC	CC	CC	CC	TT	CC	NC	TT	TT	CC	CC	CC	CC	CC	CC	CC	TT	CC	CC	CC	CC	CC	CC	CC	CC	CC	TT	NC	CC	CC	CC	CC	CC	CC	CC	CC
14072	Bn-scaff_21138_1-p36279	0.11	A/G	C04	19410539	AA	GG	GG	GG	GG	GG	NC	GG	GG	GG	GG	GG	AA	GG	NC	AA	AA	GG	GG	GG	GG	GG	GG	GG	AA	GG	GG	GG	NC	GG	GG	GG	GG	GG	AA	NC	GG	GG	GG	GG	GG	GG	GG	GG
14073	Bn-scaff_21138_1-p36092	0.11	T/C	C04	19410626	TT	CC	TT	TT	TT	NC	NC	TT	TT	TT	TT	TT	CC	TT	NC	CC	CC	TT	TT	TT	TT	TT	NC	TT	CC	TT	TT	TT	TT	TT	TT	TT	TT	TT	CC	NC	TT	TT	TT	TT	TT	TT	TT	TT
14074	Bn-scaff_21138_1-p35894	0.1	T/C	C04	19410824	TT	CC	CC	CC	CC	CC	NC	CC	CC	CC	CC	CC	TT	CC	NC	TT	TT	CC	CC	CC	CC	CC	CC	CC	TT	CC	CC	CC	NC	CC	CC	CC	CC	CC	TT	NC	CC	CC	CC	CC	CC	CC	CC	CC
14075	Bn-scaff_21138_1-p35153	0.11	T/C	C04	19411661	TT	CC	TT	TT	TT	NC	NC	TT	TT	TT	TT	TT	CC	TT	NC	CC	CC	TT	TT	TT	TT	TT	TT	TT	CC	TT	TT	TT	TT	TT	TT	TT	TT	TT	CC	NC	TT	TT	TT	TT	TT	TT	TT	TT
14076	Bn-scaff_21138_1-p28778	0.15	A/G	C04	19436490	AA	GG	AA	AA	AA	NC	NC	AA	AA	AA	AA	AA	GG	AA	NC	GG	GG	AA	AA	AA	AA	AA	NC	AA	GG	AA	AA	AA	AA	AA	AA	AA	AA	AA	GG	NC	AA	AA	AA	AA	AA	AA	AA	AA
14077	Bn-scaff_21138_1-p23502	0.14	A/G	C04	19441776	AA	GG	AA	AA	AA	NC	NC	AA	AA	AA	AA	AA	GG	AA	NC	GG	GG	AA	AA	AA	AA	AA	NC	AA	GG	AA	AA	AA	AA	AA	AA	AA	AA	AA	GG	NC	AA	AA	AA	AA	AA	AA	AA	AA
14078	Bn-scaff_21138_1-p22752	0.16	T/G	C04	19442526	TT	GG	GG	GG	GG	NC	NC	GG	GG	GG	GG	GG	TT	GG	NC	TT	TT	GG	GG	GG	GG	GG	NC	GG	TT	GG	GG	GG	NC	GG	GG	GG	GG	GG	TT	NC	GG	GG	GG	GG	GG	GG	GG	GG
14079	Bn-scaff_21138_1-p18415	0.15	A/G	C04	19454245	AA	GG	GG	GG	GG	NC	NC	GG	GG	GG	GG	GG	AA	GG	NC	AA	AA	GG	GG	GG	GG	GG	NC	GG	AA	GG	GG	GG	NC	GG	GG	GG	GG	GG	AA	NC	GG	GG	GG	GG	GG	GG	GG	GG
14080	Bn-scaff_21138_1-p17277	0.15	T/C	C04	19455283	TT	CC	TT	TT	TT	NC	NC	TT	TT	TT	TT	TT	CC	TT	NC	CC	CC	TT	TT	TT	TT	TT	NC	TT	CC	TT	TT	TT	TT	TT	TT	TT	TT	TT	CC	NC	TT	TT	TT	TT	TT	TT	TT	TT
14081	Bn-scaff_21138_1-p15767	0.1	A/G	C04	19456787	AA	GG	AA	AA	AA	NC	NC	AA	AA	AA	AA	AA	GG	AA	NC	GG	GG	AA	AA	AA	AA	AA	NC	AA	GG	AA	AA	AA	AA	AA	AA	AA	AA	AA	GG	NC	AA	AA	AA	AA	AA	AA	AA	AA
14082	Bn-scaff_21138_1-p9632	0.14	A/C	C04	19463130	AA	CC	AA	AA	AA	NC	NC	AA	AA	AA	AA	AA	CC	AA	NC	CC	CC	AA	AA	AA	AA	AA	NC	AA	CC	AA	AA	AA	NC	AA	AA	AA	AA	AA	CC	NC	AA	AA	AA	AA	AA	AA	AA	AA
14083	Bn-scaff_21138_1-p6491	0.12	A/C	C04	19465669	AA	CC	CC	CC	CC	NC	NC	CC	CC	CC	CC	CC	AA	CC	NC	AA	AA	CC	CC	CC	CC	CC	NC	CC	AA	CC	CC	CC	NC	CC	CC	CC	CC	CC	AA	NC	CC	CC	CC	CC	CC	CC	CC	CC
14084	Bn-scaff_22530_1-p57372	0.12	A/G	C04	19575691	AA	GG	AA	AA	AA	NC	NC	AA	AA	AA	AA	AA	GG	AA	NC	GG	GG	AA	AA	AA	AA	AA	NC	AA	GG	AA	AA	AA	AA	AA	AA	AA	AA	AA	GG	NC	AA	AA	AA	AA	AA	AA	AA	AA
14085	Bn-scaff_22530_1-p59688	0.14	T/C	C04	19578121	TT	CC	TT	TT	TT	NC	NC	TT	TT	TT	TT	TT	CC	TT	NC	CC	CC	TT	TT	TT	TT	TT	NC	TT	CC	TT	TT	TT	TT	TT	TT	TT	TT	TT	CC	NC	TT	TT	TT	TT	TT	TT	TT	TT
14086	Bn-scaff_22530_1-p59923	0.08	T/G	C04	19578256	TT	GG	TT	TT	TT	NC	NC	TT	TT	TT	TT	TT	GG	TT	NC	GG	GG	TT	TT	TT	TT	TT	NC	TT	GG	TT	TT	TT	NC	TT	NC	TT	TT	TT	GG	NC	TT	TT	TT	TT	TT	TT	TT	TT
14087	Bn-scaff_22530_1-p60221	0.14	T/C	C04	19578654	TT	CC	TT	TT	TT	NC	NC	TT	TT	TT	TT	TT	CC	TT	NC	CC	CC	TT	TT	TT	TT	TT	NC	TT	CC	TT	TT	TT	TT	TT	TT	TT	TT	TT	CC	NC	TT	TT	TT	TT	TT	TT	TT	TT
14088	Bn-scaff_22530_1-p60651	0.13	T/C	C04	19578984	TT	CC	CC	CC	CC	NC	NC	CC	CC	CC	CC	CC	TT	CC	NC	TT	TT	CC	CC	CC	CC	CC	NC	CC	TT	CC	CC	CC	CC	CC	CC	CC	CC	CC	TT	NC	CC	CC	CC	CC	CC	CC	CC	CC
14089	Bn-scaff_22530_1-p61081	0.17	T/G	C04	19579414	TT	GG	GG	GG	GG	NC	NC	GG	GG	GG	GG	GG	TT	GG	NC	TT	TT	GG	GG	GG	GG	GG	NC	GG	TT	GG	GG	GG	GG	GG	GG	GG	GG	GG	TT	NC	GG	GG	GG	GG	GG	GG	GG	GG
14090	Bn-scaff_22530_1-p61333	0.15	A/G	C04	19579666	AA	GG	AA	AA	AA	NC	NC	AA	AA	AA	AA	AA	GG	AA	NC	GG	GG	AA	AA	AA	AA	AA	NC	AA	GG	AA	AA	AA	AA	AA	AA	AA	AA	AA	GG	NC	AA	AA	AA	AA	AA	AA	AA	AA
14091	Bn-scaff_25438_1-p583	0.11	T/C	C04	19584610	TT	CC	TT	TT	TT	NC	NC	TT	TT	TT	TT	TT	CC	TT	NC	CC	CC	TT	TT	TT	TT	TT	NC	TT	CC	TT	TT	TT	TT	TT	TT	TT	TT	TT	CC	NC	TT	TT	TT	TT	TT	TT	TT	TT
14092	Bn-scaff_25438_1-p740	0.1	A/C	C04	19584867	AA	CC	CC	CC	CC	NC	NC	CC	CC	CC	CC	CC	AA	CC	NC	AA	AA	CC	CC	CC	CC	CC	CC	CC	AA	CC	CC	CC	NC	CC	CC	CC	CC	CC	AA	NC	CC	CC	CC	CC	CC	CC	CC	CC
14093	Bn-scaff_25438_1-p1174	0.09	A/G	C04	19585300	AA	GG	GG	GG	GG	GG	NC	GG	GG	GG	GG	GG	AA	GG	NC	AA	AA	GG	GG	GG	GG	GG	GG	GG	AA	GG	GG	GG	GG	GG	GG	GG	GG	GG	AA	NC	GG	GG	GG	GG	GG	GG	GG	GG
14094	Bn-scaff_25438_1-p8672	0.12	T/C	C04	19594154	TT	CC	CC	CC	CC	NC	NC	CC	CC	CC	CC	CC	TT	CC	NC	TT	TT	CC	CC	CC	CC	CC	CC	CC	TT	CC	CC	CC	CC	CC	CC	CC	CC	CC	TT	NC	CC	CC	CC	CC	CC	CC	CC	CC
14095	Bn-scaff_20042_1-p3263	0.13	T/C	C04	19656944	TT	CC	TT	TT	TT	NC	NC	TT	TT	TT	TT	TT	CC	TT	TT	TT	CC	TT	TT	TT	TT	TT	NC	TT	CC	TT	TT	TT	TT	TT	TT	TT	TT	TT	CC	NC	TT	TT	TT	TT	TT	TT	TT	TT
14096	Bn-scaff_20042_1-p10474	0.13	T/C	C04	19663906	TT	CC	TT	TT	TT	NC	NC	TT	TT	TT	TT	TT	CC	TT	TT	TT	CC	TT	TT	TT	TT	TT	NC	TT	CC	TT	TT	TT	TT	TT	TT	TT	TT	TT	CC	NC	TT	TT	TT	TT	TT	TT	TT	TT
14097	Bn-scaff_20042_1-p12033	0.15	T/C	C04	19665361	TT	CC	TT	TT	TT	NC	NC	TT	TT	TT	TT	TT	CC	TT	TT	TT	CC	TT	TT	TT	TT	TT	NC	TT	CC	TT	TT	TT	TT	TT	TT	TT	TT	TT	CC	NC	TT	TT	TT	TT	TT	TT	TT	TT
14098	Bn-scaff_20042_1-p13087	0.09	T/G	C04	19666516	TT	GG	TT	TT	TT	NC	NC	TT	TT	TT	TT	TT	GG	TT	TT	TT	GG	TT	TT	TT	TT	TT	NC	NC	GG	TT	TT	TT	TT	TT	TT	TT	TT	TT	GG	NC	TT	TT	TT	TT	TT	TT	TT	TT
14099	Bn-scaff_20042_1-p22468	0.12	T/G	C04	19674522	TT	GG	TT	TT	TT	NC	NC	TT	TT	TT	TT	TT	GG	TT	TT	TT	GG	TT	TT	TT	TT	TT	NC	TT	GG	TT	TT	TT	TT	TT	TT	TT	TT	TT	GG	NC	TT	TT	TT	TT	TT	TT	TT	TT
14100	Bn-scaff_20042_1-p22589	0.15	A/G	C04	19674743	AA	GG	AA	AA	AA	NC	NC	AA	AA	AA	AA	AA	GG	AA	AA	AA	GG	AA	AA	AA	AA	AA	NC	AA	GG	AA	AA	AA	AA	AA	AA	AA	AA	AA	GG	NC	AA	AA	AA	AA	AA	AA	AA	AA
14101	Bn-scaff_20042_1-p22783	0.13	A/G	C04	19674935	AA	GG	AA	AA	AA	NC	NC	AA	AA	AA	AA	AA	GG	AA	AA	AA	GG	AA	AA	AA	AA	AA	NC	AA	GG	AA	AA	AA	AA	AA	AA	AA	AA	AA	GG	NC	AA	AA	AA	AA	AA	AA	AA	AA
14102	Bn-scaff_20042_1-p23328	0.12	T/C	C04	19675393	TT	CC	CC	CC	CC	NC	NC	CC	CC	CC	CC	CC	TT	CC	CC	CC	TT	CC	CC	CC	CC	CC	CC	CC	TT	CC	CC	CC	CC	CC	CC	CC	CC	CC	TT	NC	CC	CC	CC	CC	CC	CC	CC	CC
14103	Bn-scaff_20042_1-p23706	0.15	A/C	C04	19675771	AA	CC	AA	AA	AA	NC	NC	AA	AA	AA	AA	AA	CC	AA	AA	AA	CC	AA	AA	AA	AA	AA	NC	AA	CC	AA	AA	AA	AA	AA	AA	AA	AA	AA	CC	NC	AA	AA	AA	AA	AA	AA	AA	AA
14104	Bn-scaff_20042_1-p25627	0.14	A/G	C04	19677536	AA	GG	AA	AA	AA	NC	NC	AA	AA	AA	AA	AA	GG	AA	AA	AA	GG	AA	AA	AA	AA	AA	NC	AA	GG	AA	AA	AA	AA	AA	AA	AA	AA	AA	GG	NC	AA	AA	AA	AA	AA	AA	AA	AA
14105	Bn-scaff_20042_1-p31616	0.15	A/C	C04	19683633	AA	CC	CC	CC	CC	NC	NC	CC	CC	CC	CC	CC	AA	CC	CC	CC	AA	CC	CC	CC	CC	CC	NC	CC	AA	CC	CC	CC	CC	CC	CC	CC	CC	CC	AA	NC	CC	CC	CC	CC	CC	CC	CC	CC
14106	Bn-scaff_20042_1-p38478	0.14	T/C	C04	19686534	TT	CC	TT	TT	TT	NC	NC	TT	TT	TT	TT	TT	CC	TT	TT	TT	CC	TT	TT	TT	TT	TT	NC	TT	CC	TT	TT	TT	TT	TT	TT	TT	TT	TT	CC	NC	TT	TT	TT	TT	TT	TT	TT	TT
14107	Bn-scaff_20042_1-p38603	0.14	A/G	C04	19686660	AA	GG	AA	AA	AA	NC	NC	AA	AA	AA	AA	AA	GG	AA	AA	AA	GG	AA	AA	AA	AA	AA	NC	AA	GG	AA	AA	AA	AA	AA	AA	AA	AA	AA	GG	NC	AA	AA	AA	AA	AA	AA	AA	AA
14108	Bn-scaff_20042_1-p39005	0.16	A/G	C04	19686962	AA	GG	GG	GG	GG	NC	NC	GG	GG	GG	GG	GG	AA	GG	GG	GG	AA	GG	GG	GG	GG	GG	NC	GG	AA	GG	GG	GG	GG	GG	GG	GG	GG	GG	AA	NC	GG	GG	GG	GG	GG	GG	GG	GG
14109	Bn-scaff_20042_1-p58414	0.09	A/G	C04	19700239	AA	GG	AA	AA	AA	NC	NC	AA	AA	AA	AA	AA	GG	AA	AA	AA	GG	AA	AA	AA	AA	AA	NC	AA	GG	AA	AA	AA	AA	AA	AA	AA	AA	AA	GG	NC	AA	AA	AA	AA	AA	AA	AA	AA
14110	Bn-scaff_20042_1-p60070	0.11	A/G	C04	19701994	AA	GG	AA	AA	AA	NC	NC	AA	AA	AA	AA	AA	GG	AA	AA	AA	GG	AA	AA	AA	AA	AA	NC	AA	GG	AA	AA	AA	AA	AA	AA	AA	AA	AA	GG	NC	AA	AA	AA	AA	AA	AA	AA	AA
14111	Bn-scaff_20042_1-p62815	0.14	T/C	C04	19704639	TT	CC	TT	TT	TT	NC	NC	TT	TT	TT	TT	TT	CC	TT	TT	TT	CC	TT	TT	TT	TT	TT	NC	TT	CC	TT	TT	TT	TT	TT	TT	TT	TT	TT	CC	NC	TT	TT	TT	TT	TT	TT	TT	TT
14112	Bn-scaff_20042_1-p67923	0.1	A/C	C04	19709748	AA	CC	CC	CC	CC	NC	NC	CC	CC	CC	CC	CC	AA	CC	CC	CC	AA	CC	CC	CC	CC	CC	NC	CC	AA	CC	CC	CC	CC	CC	CC	CC	CC	CC	AA	NC	CC	CC	CC	CC	CC	CC	CC	CC
14113	Bn-scaff_20042_1-p71932	0.11	A/G	C04	19713630	AA	GG	GG	GG	GG	GG	NC	GG	GG	GG	GG	GG	AA	GG	GG	GG	AA	GG	GG	GG	GG	GG	GG	GG	AA	GG	GG	GG	NC	GG	GG	GG	GG	GG	AA	NC	GG	GG	GG	GG	GG	GG	GG	GG
14114	Bn-scaff_20042_1-p72343	0.15	A/C	C04	19713941	AA	CC	AA	AA	AA	NC	NC	AA	AA	AA	AA	AA	CC	AA	AA	AA	CC	AA	AA	AA	AA	AA	NC	AA	CC	AA	AA	AA	AA	AA	AA	AA	AA	AA	CC	NC	AA	AA	AA	AA	AA	AA	AA	AA
14115	Bn-scaff_20042_1-p74312	0.13	A/G	C04	19720767	AA	GG	GG	GG	GG	NC	NC	GG	GG	GG	GG	GG	AA	GG	GG	GG	AA	GG	GG	GG	GG	GG	GG	GG	AA	GG	GG	GG	NC	GG	GG	GG	GG	GG	AA	NC	GG	GG	GG	GG	GG	GG	GG	GG
14116	Bn-scaff_20042_1-p83175	0.13	A/G	C04	19730316	AA	GG	GG	GG	GG	NC	NC	GG	GG	GG	GG	GG	AA	GG	GG	GG	AA	GG	GG	GG	GG	GG	GG	GG	AA	GG	GG	GG	GG	GG	GG	GG	GG	GG	AA	NC	GG	GG	GG	GG	GG	GG	GG	GG
14117	Bn-scaff_20042_1-p84111	0.13	A/G	C04	19731360	AA	GG	GG	GG	GG	NC	NC	GG	GG	GG	GG	GG	AA	GG	GG	GG	AA	GG	GG	GG	GG	GG	GG	GG	AA	GG	GG	GG	NC	GG	GG	GG	GG	GG	AA	NC	GG	GG	GG	GG	GG	GG	GG	GG
14118	Bn-scaff_15911_1-p804280	0.11	A/G	C04	19922265	AA	GG	AA	AA	AA	NC	NC	AA	AA	AA	AA	AA	GG	AA	AA	AA	GG	AA	AA	AA	AA	AA	AA	AA	GG	AA	AA	AA	AA	AA	AA	AA	AA	AA	GG	NC	AA	AA	AA	AA	AA	AA	AA	AA
14119	Bn-scaff_15911_1-p803802	0.15	A/G	C04	19922643	AA	GG	GG	GG	GG	NC	NC	GG	GG	GG	GG	GG	AA	GG	GG	GG	AA	GG	GG	GG	GG	GG	NC	GG	AA	GG	GG	GG	GG	GG	GG	GG	GG	GG	AA	NC	GG	GG	GG	GG	GG	GG	GG	GG
14120	Bn-scaff_15911_1-p803649	0.14	A/G	C04	19922896	AA	GG	AA	AA	AA	NC	NC	AA	AA	AA	AA	AA	GG	AA	AA	AA	GG	AA	AA	AA	AA	AA	NC	AA	GG	AA	AA	AA	AA	AA	AA	AA	AA	AA	GG	NC	AA	AA	AA	AA	AA	AA	AA	AA
14121	Bn-scaff_15911_1-p801594	0.14	A/G	C04	19924823	AA	GG	AA	AA	AA	NC	NC	AA	AA	AA	AA	AA	GG	AA	AA	AA	GG	AA	AA	AA	AA	AA	NC	AA	GG	AA	AA	AA	AA	AA	AA	AA	AA	AA	GG	NC	AA	AA	AA	AA	AA	AA	AA	AA
14122	Bn-scaff_15911_1-p801459	0.13	T/C	C04	19924958	TT	CC	TT	TT	TT	NC	NC	TT	TT	TT	TT	TT	CC	TT	TT	TT	CC	TT	TT	TT	TT	TT	NC	TT	CC	TT	TT	TT	NC	TT	TT	TT	TT	TT	CC	NC	TT	TT	TT	TT	TT	TT	TT	TT
14123	Bn-scaff_15911_1-p798657	0.15	A/G	C04	19927859	AA	GG	AA	AA	AA	NC	NC	AA	AA	AA	AA	AA	GG	AA	AA	AA	GG	AA	AA	AA	AA	AA	NC	AA	GG	AA	AA	AA	AA	AA	AA	AA	AA	AA	GG	NC	AA	AA	AA	AA	AA	AA	AA	AA
14124	Bn-scaff_15911_1-p798378	0.14	A/C	C04	19928138	AA	CC	AA	AA	AA	NC	NC	AA	AA	AA	AA	AA	CC	AA	AA	AA	CC	AA	AA	AA	AA	AA	NC	AA	CC	AA	AA	AA	AA	AA	AA	AA	AA	AA	CC	NC	AA	AA	AA	AA	AA	AA	AA	AA
14125	Bn-scaff_15911_1-p797698	0.15	A/G	C04	19928718	AA	GG	AA	AA	AA	NC	NC	AA	AA	AA	AA	AA	GG	AA	AA	AA	GG	AA	AA	AA	AA	AA	NC	AA	GG	AA	AA	AA	AA	AA	AA	AA	AA	AA	GG	NC	AA	AA	AA	AA	AA	AA	AA	AA
14126	Bn-scaff_15911_1-p797641	0.17	A/G	C04	19928775	AA	GG	GG	GG	GG	NC	NC	GG	GG	GG	GG	GG	AA	GG	GG	GG	AA	GG	GG	GG	GG	GG	NC	GG	AA	GG	GG	GG	GG	GG	GG	GG	GG	GG	AA	NC	GG	GG	GG	GG	GG	GG	GG	GG
14127	Bn-scaff_15911_1-p797431	0.1	A/C	C04	19928985	AA	CC	AA	AA	AA	NC	NC	AA	AA	AA	AA	AA	CC	AA	AA	AA	CC	AA	AA	AA	AA	AA	AA	AA	CC	AA	AA	AA	AA	AA	AA	AA	AA	AA	CC	NC	AA	AA	AA	AA	AA	AA	AA	AA
14128	Bn-scaff_15911_1-p797418	0.11	T/G	C04	19929098	TT	GG	GG	GG	GG	NC	NC	GG	GG	GG	GG	GG	TT	GG	GG	GG	TT	GG	GG	GG	GG	GG	GG	GG	TT	GG	GG	GG	GG	GG	GG	GG	GG	GG	TT	NC	GG	GG	GG	GG	GG	GG	GG	GG
14129	Bn-scaff_15911_1-p758285	0.15	A/G	C04	19966702	AA	GG	GG	GG	GG	NC	NC	GG	GG	GG	GG	GG	AA	GG	GG	GG	AA	GG	GG	GG	GG	GG	NC	GG	AA	GG	GG	GG	GG	GG	GG	GG	GG	GG	AA	NC	GG	GG	GG	GG	GG	GG	GG	GG
14130	Bn-scaff_15911_1-p757556	0.14	A/G	C04	19967530	AA	GG	GG	GG	GG	NC	NC	GG	GG	GG	GG	GG	AA	GG	GG	GG	AA	GG	GG	GG	GG	GG	NC	GG	AA	GG	GG	GG	NC	GG	GG	GG	GG	GG	AA	NC	GG	GG	GG	GG	GG	GG	GG	GG
14131	Bn-scaff_15911_1-p757474	0.12	T/G	C04	19967612	TT	GG	GG	GG	GG	NC	NC	GG	GG	GG	GG	GG	TT	GG	GG	GG	TT	GG	GG	GG	GG	GG	NC	GG	TT	GG	GG	GG	GG	GG	GG	GG	GG	GG	TT	NC	GG	GG	GG	GG	GG	GG	GG	GG
14132	Bn-scaff_15911_1-p755803	0.15	A/G	C04	19969283	AA	GG	GG	GG	GG	NC	NC	GG	GG	GG	GG	GG	AA	GG	GG	GG	AA	GG	GG	GG	GG	GG	NC	GG	AA	GG	GG	GG	GG	GG	GG	GG	GG	GG	AA	NC	GG	GG	GG	GG	GG	GG	GG	GG
14133	Bn-scaff_15911_1-p755391	0.19	T/C	C04	19969695	TT	CC	TT	TT	TT	NC	NC	TT	TT	TT	TT	TT	CC	TT	TT	TT	CC	TT	TT	TT	TT	TT	NC	TT	CC	TT	TT	TT	TT	TT	TT	TT	TT	TT	CC	NC	NC	TT	TT	TT	TT	TT	TT	TT
14134	Bn-scaff_15911_1-p755188	0.15	A/G	C04	19969898	AA	GG	AA	AA	AA	NC	NC	AA	AA	AA	AA	AA	GG	AA	AA	AA	GG	AA	AA	AA	AA	AA	NC	AA	GG	AA	AA	AA	AA	AA	AA	AA	AA	AA	GG	NC	AA	AA	AA	AA	AA	AA	AA	AA
14135	Bn-scaff_15911_1-p754752	0.16	A/G	C04	19970234	AA	GG	GG	GG	GG	NC	NC	GG	GG	GG	GG	GG	AA	GG	GG	GG	AA	GG	GG	GG	GG	GG	NC	GG	AA	GG	GG	GG	GG	GG	GG	GG	GG	GG	AA	NC	GG	GG	GG	GG	GG	GG	GG	GG
14136	Bn-scaff_15911_1-p754685	0.14	T/C	C04	19970401	TT	CC	TT	TT	TT	NC	NC	TT	TT	TT	TT	TT	CC	TT	TT	TT	CC	TT	TT	TT	TT	TT	NC	TT	CC	TT	TT	TT	TT	TT	TT	TT	TT	TT	CC	NC	TT	TT	TT	TT	TT	TT	TT	TT
14137	Bn-scaff_15911_1-p754400	0.14	T/C	C04	19970686	TT	CC	CC	CC	CC	NC	NC	CC	CC	CC	CC	CC	TT	CC	CC	CC	TT	CC	CC	CC	CC	CC	NC	CC	TT	CC	CC	CC	CC	CC	CC	CC	CC	CC	TT	NC	CC	CC	CC	CC	CC	CC	CC	CC
14138	Bn-scaff_15911_1-p753773	0.11	A/G	C04	19971212	AA	GG	AA	AA	AA	NC	NC	AA	AA	AA	AA	AA	GG	AA	AA	AA	GG	AA	AA	AA	AA	AA	NC	AA	GG	AA	AA	AA	AA	AA	AA	AA	AA	AA	GG	NC	AA	AA	AA	AA	AA	AA	AA	AA
14139	Bn-scaff_15911_1-p753189	0.16	A/G	C04	19971796	AA	GG	GG	GG	GG	NC	NC	GG	GG	GG	GG	GG	AA	GG	GG	GG	AA	GG	GG	GG	GG	GG	NC	GG	AA	GG	GG	GG	GG	GG	GG	GG	GG	GG	AA	NC	GG	GG	GG	GG	GG	GG	GG	GG
14140	Bn-scaff_15911_1-p746842	0.12	A/G	C04	19978024	AA	GG	AA	AA	AA	NC	NC	AA	AA	AA	AA	AA	GG	AA	AA	AA	GG	AA	AA	AA	AA	AA	NC	AA	GG	AA	AA	AA	AA	AA	AA	AA	AA	AA	GG	NC	AA	AA	AA	AA	AA	AA	AA	AA
14141	Bn-scaff_15911_1-p742981	0.14	T/C	C04	19981505	TT	CC	CC	CC	CC	NC	NC	CC	CC	CC	CC	CC	TT	CC	CC	CC	TT	CC	CC	CC	CC	CC	NC	CC	TT	CC	CC	CC	CC	CC	CC	CC	CC	CC	TT	NC	CC	CC	CC	CC	CC	CC	CC	CC
14142	Bn-scaff_15911_1-p717005	0.1	T/G	C04	19999744	TT	GG	GG	GG	GG	GG	NC	GG	GG	GG	GG	GG	TT	GG	GG	GG	TT	GG	GG	GG	GG	GG	GG	GG	TT	GG	GG	GG	GG	GG	GG	GG	GG	GG	TT	NC	GG	GG	GG	GG	GG	GG	GG	GG
14143	Bn-scaff_15911_1-p687461	0.13	T/C	C04	20027521	TT	CC	CC	CC	CC	NC	NC	CC	CC	CC	CC	CC	TT	CC	CC	CC	TT	CC	CC	CC	CC	CC	NC	CC	TT	CC	CC	CC	NC	CC	CC	CC	CC	CC	TT	NC	CC	CC	CC	CC	CC	CC	CC	CC
14144	Bn-scaff_15911_1-p687289	0.11	A/G	C04	20027593	AA	GG	GG	GG	GG	NC	NC	GG	GG	GG	GG	GG	AA	GG	GG	GG	AA	GG	GG	GG	GG	GG	NC	GG	AA	GG	GG	GG	NC	GG	GG	GG	GG	GG	AA	NC	GG	GG	GG	GG	GG	GG	GG	GG
14145	Bn-scaff_15911_1-p685919	0.12	T/C	C04	20029063	TT	CC	CC	CC	CC	NC	NC	CC	CC	CC	CC	CC	TT	CC	CC	CC	TT	CC	CC	CC	CC	CC	NC	CC	TT	CC	CC	CC	CC	CC	CC	CC	CC	CC	TT	NC	CC	CC	CC	CC	CC	CC	CC	CC
14146	Bn-scaff_15911_1-p685097	0.14	T/G	C04	20029885	TT	GG	GG	GG	GG	NC	NC	GG	GG	GG	GG	GG	TT	GG	GG	GG	TT	GG	GG	GG	GG	GG	NC	GG	TT	GG	GG	GG	NC	GG	GG	GG	GG	GG	TT	NC	GG	GG	GG	GG	GG	GG	GG	GG
14147	Bn-scaff_15911_1-p682227	0.15	A/G	C04	20032655	AA	GG	GG	GG	GG	NC	NC	GG	GG	GG	GG	GG	AA	GG	GG	GG	AA	GG	GG	GG	GG	GG	NC	GG	AA	GG	GG	GG	GG	GG	GG	GG	GG	GG	AA	NC	GG	GG	GG	GG	GG	GG	GG	GG
14148	Bn-scaff_15911_1-p682179	0.13	T/C	C04	20032803	TT	CC	TT	TT	TT	NC	NC	TT	TT	TT	TT	TT	CC	TT	TT	TT	CC	TT	TT	TT	TT	TT	NC	TT	CC	TT	TT	TT	TT	TT	TT	TT	TT	TT	CC	NC	TT	TT	TT	TT	TT	TT	TT	TT
14149	Bn-scaff_15911_1-p661240	0.14	T/C	C04	20048347	TT	CC	CC	CC	CC	NC	NC	CC	CC	CC	CC	CC	TT	CC	CC	CC	TT	CC	CC	CC	CC	CC	NC	CC	TT	CC	CC	CC	CC	CC	CC	CC	CC	CC	TT	NC	CC	CC	CC	CC	CC	CC	CC	CC
14150	Bn-scaff_15911_1-p661127	0.14	A/G	C04	20048460	AA	GG	AA	AA	AA	NC	NC	AA	AA	AA	AA	AA	GG	AA	AA	AA	GG	AA	AA	AA	AA	AA	NC	AA	GG	AA	AA	AA	AA	AA	AA	AA	AA	AA	GG	NC	AA	AA	AA	AA	AA	AA	AA	AA
14151	Bn-scaff_15911_1-p660930	0.12	T/C	C04	20048757	TT	CC	CC	CC	CC	NC	NC	CC	CC	CC	CC	CC	TT	CC	CC	CC	TT	CC	CC	CC	CC	CC	CC	CC	TT	CC	CC	CC	CC	CC	CC	CC	CC	CC	TT	NC	CC	CC	CC	CC	CC	CC	CC	CC
14152	Bn-scaff_15911_1-p660811	0.11	T/G	C04	20048776	TT	GG	TT	TT	TT	NC	NC	TT	TT	TT	TT	TT	GG	TT	TT	TT	GG	TT	TT	TT	TT	TT	NC	TT	GG	TT	TT	TT	TT	TT	TT	TT	TT	TT	GG	NC	TT	TT	TT	TT	TT	TT	TT	TT
14153	Bn-scaff_15911_1-p660810	0.15	A/G	C04	20048877	AA	GG	GG	GG	GG	NC	NC	GG	GG	GG	GG	GG	AA	GG	GG	GG	AA	GG	GG	GG	GG	GG	NC	GG	AA	GG	GG	GG	NC	GG	GG	GG	GG	GG	AA	NC	GG	GG	GG	GG	GG	GG	GG	GG
14154	Bn-scaff_15911_1-p660678	0.16	T/C	C04	20049009	TT	CC	CC	CC	CC	NC	NC	CC	CC	CC	CC	CC	TT	CC	CC	CC	TT	CC	CC	CC	CC	CC	NC	CC	TT	CC	CC	CC	CC	CC	CC	CC	CC	CC	TT	NC	CC	CC	CC	CC	CC	CC	CC	CC
14155	Bn-scaff_15911_1-p660580	0.13	A/C	C04	20049107	AA	CC	AA	AA	AA	NC	NC	AA	AA	AA	AA	AA	CC	AA	AA	AA	CC	AA	AA	AA	AA	AA	NC	AA	CC	AA	AA	AA	AA	AA	AA	AA	AA	AA	CC	NC	AA	AA	AA	AA	AA	AA	AA	AA
14156	Bn-scaff_15911_1-p659655	0.16	A/G	C04	20049932	AA	GG	GG	GG	GG	NC	NC	GG	GG	GG	GG	GG	AA	GG	GG	GG	AA	GG	GG	GG	GG	GG	NC	GG	AA	GG	GG	GG	NC	GG	GG	GG	GG	GG	AA	NC	GG	GG	GG	GG	GG	GG	GG	GG
14157	Bn-scaff_15911_1-p659586	0.16	A/G	C04	20050101	AA	GG	GG	GG	GG	NC	NC	GG	GG	GG	GG	GG	AA	GG	GG	GG	AA	GG	GG	GG	GG	GG	NC	GG	AA	GG	GG	GG	GG	GG	GG	GG	GG	GG	AA	NC	GG	GG	GG	GG	GG	GG	GG	GG
14158	Bn-scaff_15911_1-p659058	0.11	A/C	C04	20050529	AA	CC	CC	CC	CC	NC	NC	CC	CC	CC	CC	CC	AA	CC	CC	CC	AA	CC	CC	CC	CC	CC	CC	CC	AA	CC	CC	CC	CC	CC	CC	CC	CC	CC	AA	NC	CC	CC	CC	CC	CC	CC	CC	CC
14159	Bn-scaff_15911_1-p658905	0.12	T/C	C04	20050782	TT	CC	TT	TT	TT	NC	NC	TT	TT	TT	TT	TT	CC	TT	TT	TT	CC	TT	TT	TT	TT	TT	NC	TT	CC	TT	TT	TT	TT	TT	TT	TT	TT	TT	CC	NC	TT	TT	TT	TT	TT	TT	TT	TT
14160	Bn-scaff_15911_1-p651488	0.12	A/G	C04	20058219	AA	GG	GG	GG	GG	NC	NC	GG	GG	GG	GG	GG	AA	GG	GG	GG	AA	GG	GG	GG	GG	GG	GG	GG	AA	GG	GG	GG	GG	GG	GG	GG	GG	GG	AA	NC	GG	GG	GG	GG	GG	GG	GG	GG
14161	Bn-scaff_15911_1-p649844	0.07	T/G	C04	20059862	TT	GG	GG	GG	GG	GG	NC	GG	GG	GG	GG	GG	TT	GG	GG	GG	TT	GG	GG	GG	GG	GG	GG	GG	NC	GG	GG	GG	NC	GG	GG	GG	GG	GG	TT	NC	GG	GG	GG	GG	GG	GG	GG	GG
14162	Bn-scaff_15911_1-p625238	0.15	A/G	C04	20084725	AA	GG	GG	GG	GG	NC	NC	GG	GG	GG	GG	GG	AA	GG	GG	GG	AA	GG	GG	GG	GG	GG	NC	GG	AA	GG	GG	GG	NC	GG	GG	GG	GG	GG	AA	NC	GG	GG	GG	GG	GG	GG	GG	GG
14163	Bn-scaff_15911_1-p624117	0.13	A/G	C04	20085746	AA	GG	GG	GG	GG	NC	NC	GG	GG	GG	GG	GG	AA	GG	GG	GG	AA	GG	GG	GG	GG	GG	NC	GG	AA	GG	GG	GG	GG	GG	GG	GG	GG	GG	AA	NC	GG	GG	GG	GG	GG	GG	GG	GG
14164	Bn-scaff_15911_1-p600329	0.15	T/C	C04	20111601	TT	CC	CC	CC	CC	NC	NC	CC	CC	CC	CC	CC	TT	CC	CC	CC	TT	CC	CC	CC	CC	CC	NC	CC	TT	CC	CC	CC	CC	CC	CC	CC	CC	CC	TT	NC	CC	CC	CC	CC	CC	CC	CC	CC
14165	Bn-scaff_15911_1-p596062	0.14	A/G	C04	20116344	AA	GG	GG	GG	GG	NC	NC	GG	GG	GG	GG	GG	AA	GG	GG	GG	AA	GG	GG	GG	GG	GG	GG	GG	AA	GG	GG	GG	GG	GG	GG	GG	GG	GG	AA	NC	GG	GG	GG	GG	GG	GG	GG	GG
14166	Bn-scaff_15911_1-p590682	0.09	T/C	C04	20121582	TT	CC	TT	TT	TT	NC	NC	TT	TT	TT	TT	TT	CC	TT	TT	TT	CC	TT	TT	TT	TT	TT	NC	TT	CC	TT	TT	TT	TT	TT	TT	TT	TT	TT	CC	CC	TT	TT	TT	TT	TT	NC	TT	TT
14167	Bn-scaff_15911_1-p584543	0.15	T/C	C04	20127826	TT	CC	CC	CC	CC	NC	NC	CC	CC	CC	CC	CC	TT	CC	CC	CC	TT	CC	CC	CC	CC	CC	NC	CC	TT	CC	CC	CC	CC	CC	CC	CC	CC	CC	TT	NC	CC	CC	CC	CC	CC	CC	CC	CC
14168	Bn-scaff_15911_1-p583995	0.1	T/C	C04	20128374	TT	CC	TT	TT	TT	NC	NC	TT	TT	TT	TT	TT	CC	TT	TT	TT	CC	TT	TT	TT	TT	TT	NC	TT	CC	TT	TT	TT	TT	TT	TT	TT	TT	TT	CC	NC	TT	TT	TT	TT	TT	TT	TT	TT
14169	Bn-scaff_15911_1-p582558	0.12	A/G	C04	20129809	AA	GG	GG	GG	GG	NC	NC	GG	GG	GG	GG	GG	AA	GG	GG	GG	AA	GG	GG	GG	GG	GG	GG	GG	AA	GG	GG	GG	GG	GG	GG	GG	GG	GG	AA	NC	GG	GG	GG	GG	GG	GG	GG	GG
14170	Bn-scaff_15911_1-p582164	0.1	T/C	C04	20130203	TT	CC	CC	CC	CC	NC	NC	CC	CC	CC	CC	CC	TT	CC	CC	CC	TT	CC	CC	CC	CC	CC	CC	CC	TT	CC	CC	CC	CC	CC	CC	CC	CC	CC	TT	NC	CC	CC	CC	CC	CC	CC	CC	CC
14171	Bn-scaff_15911_1-p581707	0.1	A/C	C04	20130560	AA	CC	CC	CC	CC	NC	NC	CC	CC	CC	CC	CC	AA	CC	CC	CC	AA	CC	CC	CC	CC	CC	CC	CC	AA	CC	CC	CC	CC	CC	CC	CC	CC	CC	AA	NC	CC	CC	CC	CC	CC	CC	CC	CC
14172	Bn-scaff_15911_1-p580988	0.13	A/G	C04	20131379	AA	GG	GG	GG	GG	NC	NC	GG	GG	GG	GG	GG	AA	GG	GG	GG	AA	GG	GG	GG	GG	GG	GG	GG	AA	GG	GG	GG	NC	GG	GG	GG	GG	GG	AA	NC	GG	GG	GG	GG	GG	GG	GG	GG
14173	Bn-scaff_15911_1-p571243	0.1	A/C	C04	20141026	AA	CC	AA	AA	AA	NC	NC	AA	AA	AA	AA	AA	CC	AA	AA	AA	CC	AA	AA	AA	AA	AA	NC	AA	CC	AA	AA	AA	AA	AA	AA	AA	AA	AA	CC	NC	AA	AA	AA	AA	AA	AA	AA	AA
14174	Bn-scaff_15911_1-p570323	0.13	T/C	C04	20141946	TT	CC	CC	CC	CC	NC	NC	CC	CC	CC	CC	CC	TT	CC	CC	CC	TT	CC	CC	CC	CC	CC	CC	CC	TT	CC	CC	CC	NC	CC	CC	CC	CC	CC	TT	NC	CC	CC	CC	CC	CC	CC	CC	CC
14175	Bn-scaff_15911_1-p569810	0.18	T/C	C04	20142359	TT	CC	CC	CC	CC	NC	NC	CC	CC	CC	CC	CC	TT	CC	CC	CC	TT	CC	CC	CC	CC	CC	CC	CC	TT	CC	CC	CC	NC	CC	NC	CC	CC	CC	TT	NC	NC	CC	CC	CC	CC	NC	CC	CC
14176	Bn-scaff_15911_1-p569768	0.1	A/G	C04	20142501	AA	GG	AA	AA	AA	NC	NC	AA	AA	AA	AA	AA	GG	AA	AA	AA	GG	AA	AA	AA	AA	AA	NC	AA	GG	AA	AA	AA	AA	AA	AA	AA	AA	AA	GG	NC	AA	AA	AA	AA	AA	AA	AA	AA
14177	Bn-scaff_15911_1-p569390	0.1	T/C	C04	20142793	TT	CC	CC	CC	CC	NC	NC	CC	CC	CC	CC	CC	TT	CC	CC	CC	TT	CC	CC	CC	CC	CC	CC	CC	TT	CC	CC	CC	NC	CC	CC	CC	CC	CC	TT	NC	CC	CC	CC	CC	CC	CC	CC	CC
14178	Bn-scaff_15911_1-p569234	0.13	A/G	C04	20142849	AA	GG	AA	AA	AA	NC	NC	AA	AA	AA	AA	AA	GG	AA	AA	AA	GG	AA	AA	AA	AA	AA	NC	AA	GG	AA	AA	AA	AA	AA	AA	AA	AA	AA	GG	NC	AA	AA	AA	AA	AA	AA	AA	AA
14179	Bn-scaff_15911_1-p569232	0.12	T/C	C04	20142955	TT	CC	CC	CC	CC	NC	NC	CC	CC	CC	CC	CC	TT	CC	CC	CC	TT	CC	CC	CC	CC	CC	CC	CC	TT	CC	CC	CC	CC	CC	CC	CC	CC	CC	TT	NC	CC	CC	CC	CC	CC	CC	CC	CC
14180	Bn-scaff_15911_1-p569116	0.11	A/C	C04	20142971	AA	CC	AA	AA	AA	NC	NC	AA	AA	AA	AA	AA	CC	AA	AA	AA	CC	AA	AA	AA	AA	AA	NC	AA	CC	AA	AA	AA	AA	AA	AA	AA	AA	AA	CC	NC	AA	AA	AA	AA	AA	AA	AA	AA
14181	Bn-scaff_15911_1-p568182	0.14	T/C	C04	20144005	TT	CC	TT	TT	TT	NC	NC	TT	TT	TT	TT	TT	CC	TT	TT	TT	CC	TT	TT	TT	TT	TT	NC	TT	CC	TT	TT	TT	TT	TT	TT	TT	TT	TT	CC	NC	TT	TT	TT	TT	TT	TT	TT	TT
14182	Bn-scaff_15911_1-p560844	0.11	A/C	C04	20151951	AA	CC	AA	AA	AA	NC	NC	AA	AA	AA	AA	AA	CC	AA	AA	AA	CC	AA	AA	AA	AA	AA	AA	AA	CC	AA	AA	AA	AA	AA	AA	AA	AA	AA	CC	NC	AA	AA	AA	AA	AA	AA	AA	AA
14183	Bn-scaff_15911_1-p560793	0.13	T/C	C04	20152102	TT	CC	CC	CC	CC	NC	NC	CC	CC	CC	CC	CC	TT	CC	CC	CC	TT	CC	CC	CC	CC	CC	NC	CC	TT	CC	CC	CC	NC	CC	CC	CC	CC	CC	TT	NC	CC	CC	CC	CC	CC	CC	CC	CC
14184	Bn-scaff_15911_1-p559862	0.16	T/C	C04	20152933	TT	CC	CC	CC	CC	NC	NC	CC	CC	CC	CC	CC	TT	CC	CC	CC	TT	CC	CC	CC	CC	CC	NC	CC	TT	CC	CC	CC	CC	CC	CC	CC	CC	CC	TT	NC	CC	CC	CC	CC	CC	CC	CC	CC
14185	Bn-scaff_15911_1-p555877	0.14	T/C	C04	20156904	TT	CC	CC	CC	CC	NC	NC	CC	CC	CC	CC	CC	TT	CC	CC	CC	TT	CC	CC	CC	CC	CC	NC	CC	TT	CC	CC	CC	CC	CC	CC	CC	CC	CC	TT	NC	CC	CC	CC	CC	CC	CC	CC	CC
14186	Bn-scaff_15911_1-p516982	0.12	T/C	C04	20195183	TT	CC	CC	CC	CC	NC	NC	CC	CC	CC	CC	CC	TT	CC	CC	CC	TT	CC	CC	CC	CC	CC	NC	CC	TT	CC	CC	CC	CC	CC	CC	CC	CC	CC	TT	NC	CC	CC	CC	CC	CC	CC	CC	CC
14187	Bn-scaff_15911_1-p516473	0.12	A/C	C04	20195592	AA	CC	AA	AA	AA	NC	NC	AA	AA	AA	AA	AA	CC	AA	AA	AA	CC	AA	AA	AA	AA	AA	NC	AA	CC	AA	AA	AA	AA	AA	AA	AA	AA	AA	CC	NC	AA	AA	AA	AA	AA	AA	AA	AA
14188	Bn-scaff_15911_1-p437040	0.12	A/G	C04	20232043	AA	GG	AA	AA	AA	NC	NC	AA	AA	AA	AA	AA	GG	AA	AA	AA	GG	AA	AA	AA	AA	AA	NC	AA	GG	AA	AA	AA	AA	AA	AA	AA	AA	AA	GG	NC	AA	AA	AA	AA	AA	AA	AA	AA
14189	Bn-scaff_15911_1-p436668	0.14	A/G	C04	20232416	AA	GG	AA	AA	AA	NC	NC	AA	AA	AA	AA	AA	GG	AA	AA	AA	GG	AA	AA	AA	AA	AA	NC	AA	GG	AA	AA	AA	AA	AA	AA	AA	AA	AA	GG	NC	AA	AA	AA	AA	AA	AA	AA	AA
14190	Bn-scaff_15911_1-p436243	0.11	T/C	C04	20232841	TT	CC	TT	TT	TT	NC	NC	TT	TT	TT	TT	TT	CC	TT	TT	TT	CC	TT	TT	TT	TT	TT	NC	TT	CC	TT	TT	TT	TT	TT	TT	TT	TT	TT	CC	NC	TT	TT	TT	TT	TT	TT	TT	TT
14191	Bn-scaff_15911_1-p435370	0.14	T/C	C04	20233693	TT	CC	CC	CC	CC	NC	NC	CC	CC	CC	CC	CC	TT	CC	CC	CC	TT	CC	CC	CC	CC	CC	NC	CC	TT	CC	CC	CC	CC	CC	CC	CC	CC	CC	TT	NC	CC	CC	CC	CC	CC	CC	CC	CC
14192	Bn-scaff_15911_1-p435035	0.15	A/G	C04	20234028	AA	GG	AA	AA	AA	NC	NC	AA	AA	AA	AA	AA	GG	AA	AA	AA	GG	AA	AA	AA	AA	AA	NC	AA	GG	AA	AA	AA	AA	AA	AA	AA	AA	AA	GG	NC	AA	AA	AA	AA	AA	AA	AA	AA
14193	Bn-scaff_15911_1-p434121	0.11	A/G	C04	20234942	AA	GG	AA	AA	AA	NC	NC	AA	AA	AA	AA	AA	GG	AA	AA	AA	GG	AA	AA	AA	AA	AA	NC	AA	GG	AA	AA	AA	AA	AA	AA	AA	AA	AA	GG	NC	AA	AA	AA	AA	AA	AA	AA	AA
14194	Bn-scaff_15911_1-p433765	0.1	A/C	C04	20235298	AA	CC	AA	AA	AA	NC	NC	AA	AA	AA	AA	AA	CC	AA	AA	AA	CC	AA	AA	AA	AA	AA	NC	AA	CC	AA	AA	AA	AA	AA	AA	AA	AA	AA	CC	NC	AA	AA	AA	AA	AA	AA	AA	AA
14195	Bn-scaff_15911_1-p433657	0.15	A/G	C04	20235406	AA	GG	AA	AA	AA	NC	NC	AA	AA	AA	AA	AA	GG	AA	AA	AA	GG	AA	AA	AA	AA	AA	NC	AA	GG	AA	AA	AA	AA	AA	AA	AA	AA	AA	GG	NC	AA	AA	AA	AA	AA	AA	AA	AA
14196	Bn-scaff_15911_1-p431216	0.09	T/C	C04	20237829	TT	CC	TT	TT	TT	NC	NC	TT	TT	TT	TT	TT	CC	TT	TT	TT	CC	TT	TT	TT	TT	TT	NC	TT	CC	TT	TT	TT	TT	TT	NC	TT	TT	TT	CC	NC	TT	TT	TT	TT	TT	NC	TT	TT
14197	Bn-scaff_15911_1-p431142	0.11	T/C	C04	20238003	TT	CC	TT	TT	TT	NC	NC	TT	TT	TT	TT	TT	CC	TT	TT	TT	CC	TT	TT	TT	TT	TT	NC	TT	CC	TT	TT	TT	TT	TT	TT	TT	TT	TT	CC	NC	TT	TT	TT	TT	TT	TT	TT	TT
14198	Bn-scaff_26618_1-p398	0.1	A/G	C04	20261670	AA	GG	AA	AA	AA	NC	NC	AA	AA	AA	AA	AA	GG	AA	AA	AA	GG	AA	AA	AA	AA	AA	NC	AA	GG	AA	AA	AA	AA	AA	AA	AA	AA	AA	GG	NC	AA	AA	AA	AA	AA	AA	AA	AA
14199	Bn-scaff_15911_1-p363454	0.14	T/C	C04	20294208	TT	CC	CC	CC	CC	NC	NC	CC	CC	CC	CC	CC	TT	CC	CC	CC	TT	CC	CC	CC	CC	CC	CC	CC	TT	CC	CC	CC	CC	CC	CC	CC	CC	CC	TT	NC	CC	CC	CC	CC	CC	CC	CC	CC
14200	Bn-scaff_15911_1-p362986	0.1	T/G	C04	20294676	TT	GG	TT	TT	TT	NC	NC	TT	TT	TT	TT	TT	GG	TT	TT	TT	GG	TT	TT	TT	TT	TT	NC	TT	GG	TT	TT	TT	TT	TT	TT	TT	TT	TT	GG	NC	TT	TT	TT	TT	TT	TT	TT	TT
14201	Bn-scaff_15911_1-p362609	0.1	T/C	C04	20295055	TT	CC	CC	CC	CC	CC	NC	CC	CC	CC	CC	CC	TT	CC	CC	CC	TT	CC	CC	CC	CC	CC	CC	CC	TT	CC	CC	CC	CC	CC	CC	CC	CC	CC	TT	NC	CC	CC	CC	CC	CC	CC	CC	CC
14202	Bn-scaff_15911_1-p362461	0.1	A/C	C04	20295303	AA	CC	CC	CC	CC	CC	NC	CC	CC	CC	CC	CC	AA	CC	CC	CC	AA	CC	CC	CC	CC	CC	CC	CC	AA	CC	CC	CC	CC	CC	CC	CC	CC	CC	AA	NC	CC	CC	CC	CC	CC	CC	CC	CC
14203	Bn-scaff_15911_1-p362189	0.12	A/G	C04	20295475	AA	GG	AA	AA	AA	NC	NC	AA	AA	AA	AA	AA	GG	AA	AA	AA	GG	AA	AA	AA	AA	AA	AA	AA	GG	AA	AA	AA	AA	AA	AA	AA	AA	AA	GG	NC	AA	AA	AA	AA	AA	AA	AA	AA
14204	Bn-scaff_15911_1-p360436	0.11	A/G	C04	20296962	AA	GG	GG	GG	GG	NC	NC	GG	GG	GG	GG	GG	AA	GG	GG	GG	AA	GG	GG	GG	GG	GG	GG	GG	AA	GG	GG	GG	GG	GG	GG	GG	GG	GG	AA	NC	GG	GG	GG	GG	GG	GG	GG	GG
14205	Bn-scaff_15911_1-p360381	0.12	T/C	C04	20297117	TT	CC	TT	TT	TT	NC	NC	TT	TT	TT	TT	TT	CC	TT	TT	TT	CC	TT	TT	TT	TT	TT	NC	TT	CC	TT	TT	TT	TT	TT	TT	TT	TT	TT	CC	NC	TT	TT	TT	TT	TT	TT	TT	TT
14206	Bn-scaff_15911_1-p360033	0.1	T/G	C04	20297465	TT	GG	TT	TT	TT	NC	NC	TT	TT	TT	TT	TT	GG	TT	TT	TT	GG	TT	TT	TT	TT	TT	NC	TT	GG	TT	TT	TT	TT	TT	TT	TT	TT	TT	GG	NC	TT	TT	TT	TT	TT	TT	TT	TT
14207	Bn-scaff_15911_1-p359350	0.15	A/C	C04	20298048	AA	CC	AA	AA	AA	NC	NC	AA	AA	AA	AA	AA	CC	AA	AA	AA	CC	AA	AA	AA	AA	AA	NC	AA	CC	AA	AA	AA	AA	AA	AA	AA	AA	AA	CC	NC	AA	AA	AA	AA	AA	AA	AA	AA
14208	Bn-scaff_15911_1-p358895	0.1	T/C	C04	20298503	TT	CC	CC	CC	CC	NC	NC	CC	CC	CC	CC	CC	TT	CC	CC	CC	TT	CC	CC	CC	CC	CC	CC	CC	TT	CC	CC	CC	NC	CC	CC	CC	CC	CC	TT	NC	CC	CC	CC	CC	CC	CC	CC	CC
14209	Bn-scaff_15911_1-p358353	0.1	T/C	C04	20299045	TT	CC	TT	TT	TT	NC	NC	TT	TT	TT	TT	TT	CC	TT	TT	TT	CC	TT	TT	TT	TT	TT	NC	TT	CC	TT	TT	TT	NC	TT	TT	TT	TT	TT	CC	NC	TT	TT	TT	TT	TT	TT	TT	TT
14210	Bn-scaff_15911_1-p358024	0.15	T/G	C04	20299474	TT	GG	GG	GG	GG	NC	NC	GG	GG	GG	GG	GG	TT	GG	GG	GG	TT	GG	GG	GG	GG	GG	NC	GG	TT	GG	GG	GG	NC	GG	GG	GG	GG	GG	TT	NC	GG	GG	GG	GG	GG	GG	GG	GG
14211	Bn-scaff_15911_1-p357314	0.15	T/C	C04	20300183	TT	CC	CC	CC	CC	NC	NC	CC	CC	CC	CC	CC	TT	CC	CC	CC	TT	CC	CC	CC	CC	CC	NC	CC	TT	CC	CC	CC	CC	CC	CC	CC	CC	CC	TT	NC	CC	CC	CC	CC	CC	CC	CC	CC
14212	Bn-scaff_15911_1-p357090	0.15	T/G	C04	20300407	TT	GG	GG	GG	GG	NC	NC	GG	GG	GG	GG	GG	TT	GG	GG	GG	TT	GG	GG	GG	GG	GG	NC	GG	TT	GG	GG	GG	GG	GG	GG	GG	GG	GG	TT	NC	GG	GG	GG	GG	GG	GG	GG	GG
14213	Bn-scaff_15911_1-p356157	0.14	T/G	C04	20301340	TT	GG	GG	GG	GG	NC	NC	GG	GG	GG	GG	GG	TT	GG	GG	GG	TT	GG	GG	GG	GG	GG	NC	GG	TT	GG	GG	GG	NC	GG	GG	GG	GG	GG	TT	NC	GG	GG	GG	GG	GG	GG	GG	GG
14214	Bn-scaff_15911_1-p354816	0.08	T/G	C04	20302663	TT	GG	GG	GG	GG	GG	NC	GG	GG	GG	GG	GG	TT	GG	GG	GG	TT	GG	GG	GG	GG	GG	GG	GG	TT	GG	GG	GG	GG	GG	GG	GG	GG	GG	TT	NC	GG	GG	GG	GG	GG	GG	GG	GG
14215	Bn-scaff_15911_1-p354760	0.14	A/G	C04	20302719	AA	GG	GG	GG	GG	NC	NC	GG	GG	GG	GG	GG	AA	GG	GG	GG	AA	GG	GG	GG	GG	GG	NC	GG	AA	GG	GG	GG	GG	GG	GG	GG	GG	GG	AA	NC	GG	GG	GG	GG	GG	GG	GG	GG
14216	Bn-scaff_15911_1-p354539	0.15	T/G	C04	20302840	TT	GG	TT	TT	TT	NC	NC	TT	TT	TT	TT	TT	GG	TT	TT	TT	GG	TT	TT	TT	TT	TT	NC	TT	GG	TT	TT	TT	TT	TT	TT	TT	TT	TT	GG	NC	TT	TT	TT	TT	TT	TT	TT	TT
14217	Bn-scaff_15911_1-p354505	0.15	T/C	C04	20302974	TT	CC	CC	CC	CC	NC	NC	CC	CC	CC	CC	CC	TT	CC	CC	CC	TT	CC	CC	CC	CC	CC	NC	CC	TT	CC	CC	CC	CC	CC	CC	CC	CC	CC	TT	NC	CC	CC	CC	CC	CC	CC	CC	CC
14218	Bn-scaff_15911_1-p349740	0.11	A/C	C04	20307521	AA	CC	CC	CC	CC	NC	NC	CC	CC	CC	CC	CC	AA	CC	CC	CC	AA	CC	CC	CC	CC	CC	NC	CC	AA	CC	CC	CC	NC	CC	CC	CC	CC	CC	AA	NC	CC	CC	CC	CC	CC	CC	CC	CC
14219	Bn-scaff_15911_1-p349696	0.14	T/C	C04	20307665	TT	CC	CC	CC	CC	NC	NC	CC	CC	CC	CC	CC	TT	CC	CC	CC	TT	CC	CC	CC	CC	CC	NC	CC	TT	CC	CC	CC	NC	CC	CC	CC	CC	CC	TT	NC	CC	CC	CC	CC	CC	CC	CC	CC
14220	Bn-scaff_15911_1-p349563	0.11	T/C	C04	20307798	TT	CC	TT	TT	TT	NC	NC	TT	TT	TT	TT	TT	CC	TT	TT	TT	CC	TT	TT	TT	TT	TT	NC	TT	CC	TT	TT	TT	NC	TT	TT	TT	TT	TT	CC	NC	TT	TT	TT	TT	TT	TT	TT	TT
14221	Bn-scaff_15911_1-p349398	0.11	T/C	C04	20307863	TT	CC	TT	TT	TT	NC	NC	TT	TT	TT	TT	TT	CC	TT	TT	TT	CC	TT	TT	TT	TT	TT	NC	TT	CC	TT	TT	TT	TT	TT	TT	TT	TT	TT	CC	NC	TT	TT	TT	TT	TT	TT	TT	TT
14222	Bn-scaff_15911_1-p349492	0.14	T/C	C04	20307869	TT	CC	CC	CC	CC	NC	NC	CC	CC	CC	CC	CC	TT	CC	CC	CC	TT	CC	CC	CC	CC	CC	NC	CC	TT	CC	CC	CC	CC	CC	CC	CC	CC	CC	TT	NC	CC	CC	CC	CC	CC	CC	CC	CC
14223	Bn-scaff_15911_1-p348733	0.16	T/C	C04	20308528	TT	CC	TT	TT	TT	NC	NC	TT	TT	TT	TT	TT	CC	TT	TT	TT	CC	TT	TT	TT	TT	TT	NC	TT	CC	TT	TT	TT	TT	TT	TT	TT	TT	TT	CC	NC	TT	TT	TT	TT	TT	TT	TT	TT
14224	Bn-scaff_15911_1-p348811	0.13	T/C	C04	20308550	TT	CC	CC	CC	CC	NC	NC	CC	CC	CC	CC	CC	TT	CC	CC	CC	TT	CC	CC	CC	CC	CC	NC	CC	TT	CC	CC	CC	CC	CC	CC	CC	CC	CC	TT	NC	CC	CC	CC	CC	CC	CC	CC	CC
14225	Bn-scaff_15911_1-p348530	0.14	T/G	C04	20308731	TT	GG	TT	TT	TT	NC	NC	TT	TT	TT	TT	TT	GG	TT	TT	TT	GG	TT	TT	TT	TT	TT	NC	TT	GG	TT	TT	TT	TT	TT	TT	TT	TT	TT	GG	NC	TT	TT	TT	TT	TT	TT	TT	TT
14226	Bn-scaff_15911_1-p348453	0.1	A/C	C04	20308808	AA	CC	AA	AA	AA	NC	NC	AA	AA	AA	AA	AA	CC	AA	AA	AA	CC	AA	AA	AA	AA	AA	NC	AA	CC	AA	AA	AA	AA	AA	AA	AA	AA	AA	CC	NC	AA	AA	AA	AA	AA	AA	AA	AA
14227	Bn-scaff_15911_1-p348211	0.15	A/G	C04	20309150	AA	GG	AA	AA	AA	NC	NC	AA	AA	AA	AA	AA	GG	AA	AA	AA	GG	AA	AA	AA	AA	AA	NC	AA	GG	AA	AA	AA	AA	AA	AA	AA	AA	AA	GG	NC	AA	AA	AA	AA	AA	AA	AA	AA
14228	Bn-scaff_15911_1-p347915	0.16	A/G	C04	20309346	AA	GG	AA	AA	AA	NC	NC	AA	AA	AA	AA	AA	GG	AA	AA	AA	GG	AA	AA	AA	AA	AA	NC	AA	GG	AA	AA	AA	AA	AA	AA	AA	AA	AA	GG	NC	AA	AA	AA	AA	AA	AA	AA	AA
14229	Bn-scaff_15911_1-p347879	0.13	A/C	C04	20309482	AA	CC	CC	CC	CC	NC	NC	CC	CC	CC	CC	CC	AA	CC	CC	CC	AA	CC	CC	CC	CC	CC	NC	CC	AA	CC	CC	CC	CC	CC	CC	CC	CC	CC	AA	NC	CC	CC	CC	CC	CC	CC	CC	CC
14230	Bn-scaff_15911_1-p347455	0.16	T/G	C04	20309806	TT	GG	GG	GG	GG	NC	NC	GG	GG	GG	GG	GG	TT	GG	GG	GG	TT	GG	GG	GG	GG	GG	NC	GG	TT	GG	GG	GG	GG	GG	GG	GG	GG	GG	TT	NC	GG	GG	GG	GG	GG	GG	GG	GG
14231	Bn-scaff_15911_1-p347156	0.13	T/G	C04	20310106	TT	GG	TT	TT	TT	NC	NC	TT	TT	TT	TT	TT	GG	TT	TT	TT	GG	TT	TT	TT	TT	TT	NC	TT	GG	TT	TT	TT	TT	TT	TT	TT	TT	TT	GG	NC	TT	TT	TT	TT	TT	TT	TT	TT
14232	Bn-scaff_15911_1-p347036	0.15	T/C	C04	20310326	TT	CC	CC	CC	CC	NC	NC	CC	CC	CC	CC	CC	TT	CC	CC	CC	TT	CC	CC	CC	CC	CC	NC	CC	TT	CC	CC	CC	CC	CC	CC	CC	CC	CC	TT	NC	CC	CC	CC	CC	CC	CC	CC	CC
14233	Bn-scaff_15911_1-p346910	0.14	T/C	C04	20310352	TT	CC	TT	TT	TT	NC	NC	TT	TT	TT	TT	TT	CC	TT	TT	TT	CC	TT	TT	TT	TT	TT	NC	TT	CC	TT	TT	TT	TT	TT	TT	TT	TT	TT	CC	NC	TT	TT	TT	TT	TT	TT	TT	TT
14234	Bn-scaff_15911_1-p346635	0.13	A/C	C04	20310727	AA	CC	CC	CC	CC	NC	NC	CC	CC	CC	CC	CC	AA	CC	CC	CC	AA	CC	CC	CC	CC	CC	NC	CC	AA	CC	CC	CC	CC	CC	CC	CC	CC	CC	AA	NC	CC	CC	CC	CC	CC	CC	CC	CC
14235	Bn-scaff_15911_1-p346039	0.13	T/C	C04	20311223	TT	CC	TT	TT	TT	NC	NC	TT	TT	TT	TT	TT	CC	TT	TT	TT	CC	TT	TT	TT	TT	TT	NC	TT	CC	TT	TT	TT	NC	TT	TT	TT	TT	TT	CC	NC	TT	TT	TT	TT	TT	TT	TT	TT
14236	Bn-scaff_15911_1-p339973	0.1	T/C	C04	20316959	TT	CC	CC	CC	CC	NC	NC	CC	CC	CC	CC	CC	TT	CC	CC	CC	TT	CC	CC	CC	CC	CC	CC	CC	TT	CC	CC	CC	NC	CC	CC	CC	CC	CC	TT	NC	CC	CC	CC	CC	CC	CC	CC	CC
14237	Bn-scaff_15911_1-p339428	0.07	T/G	C04	20317604	TT	GG	GG	GG	GG	GG	NC	GG	GG	GG	GG	GG	TT	GG	GG	GG	TT	GG	GG	GG	GG	GG	GG	GG	TT	GG	GG	GG	NC	GG	GG	GG	GG	GG	TT	NC	GG	GG	GG	GG	GG	GG	GG	GG
14238	Bn-scaff_15911_1-p336033	0.08	T/G	C04	20320898	TT	GG	TT	TT	TT	NC	NC	TT	TT	TT	TT	TT	GG	TT	TT	TT	GG	TT	TT	TT	TT	TT	NC	TT	GG	TT	TT	TT	TT	TT	TT	TT	TT	TT	GG	NC	TT	TT	TT	TT	TT	TT	TT	TT
14239	Bn-scaff_15911_1-p330862	0.15	A/C	C04	20326173	AA	CC	CC	CC	CC	NC	NC	CC	CC	CC	CC	CC	AA	CC	CC	CC	AA	CC	CC	CC	CC	CC	NC	CC	AA	CC	CC	CC	CC	CC	CC	CC	CC	CC	AA	NC	CC	CC	CC	CC	CC	CC	CC	CC
14240	Bn-scaff_15911_1-p300436	0.09	T/G	C04	20387844	TT	GG	TT	TT	TT	NC	NC	TT	TT	TT	TT	TT	GG	TT	TT	TT	GG	TT	TT	TT	TT	TT	NC	TT	GG	TT	TT	TT	TT	TT	TT	TT	TT	TT	GG	NC	TT	TT	TT	TT	TT	TT	TT	TT
14241	Bn-scaff_15911_1-p291565	0.12	T/C	C04	20391629	TT	CC	TT	TT	TT	NC	NC	TT	TT	TT	TT	TT	CC	TT	TT	TT	CC	TT	TT	TT	TT	TT	NC	TT	CC	TT	TT	TT	TT	TT	TT	TT	TT	TT	CC	NC	TT	TT	TT	TT	TT	TT	TT	TT
14242	Bn-scaff_15911_1-p290639	0.12	T/C	C04	20392553	TT	CC	TT	TT	TT	NC	NC	TT	TT	TT	TT	TT	CC	TT	TT	TT	CC	TT	TT	TT	TT	TT	NC	TT	CC	TT	TT	TT	TT	TT	TT	TT	TT	TT	CC	NC	TT	TT	TT	TT	TT	TT	TT	TT
14243	Bn-scaff_15911_1-p287863	0.14	T/C	C04	20398593	TT	CC	TT	TT	TT	NC	NC	TT	TT	TT	TT	TT	CC	TT	TT	TT	CC	TT	TT	TT	TT	TT	NC	TT	CC	TT	TT	TT	TT	TT	TT	TT	TT	TT	CC	NC	TT	TT	TT	TT	TT	TT	TT	TT
14244	Bn-scaff_15911_1-p284494	0.13	T/G	C04	20401980	TT	GG	GG	GG	GG	NC	NC	GG	GG	GG	GG	GG	TT	GG	GG	GG	TT	GG	GG	GG	GG	GG	NC	GG	TT	GG	GG	GG	GG	GG	GG	GG	GG	GG	TT	NC	GG	GG	GG	GG	GG	GG	GG	GG
14245	Bn-scaff_15911_1-p271986	0.12	T/C	C04	20412523	TT	CC	CC	CC	CC	NC	NC	CC	CC	CC	CC	CC	TT	CC	CC	CC	TT	CC	CC	CC	CC	CC	NC	CC	TT	CC	CC	CC	NC	CC	CC	CC	CC	CC	TT	NC	CC	CC	CC	CC	CC	CC	CC	CC
14246	Bn-scaff_15911_1-p260381	0.1	T/G	C04	20420225	TT	GG	TT	TT	TT	NC	NC	TT	TT	TT	TT	TT	GG	TT	TT	TT	GG	TT	TT	TT	TT	TT	NC	TT	GG	TT	TT	TT	TT	TT	TT	TT	TT	TT	GG	NC	TT	TT	TT	TT	TT	TT	TT	TT
14247	Bn-scaff_15911_1-p259000	0.1	A/C	C04	20421514	AA	CC	CC	CC	CC	NC	NC	CC	CC	CC	CC	CC	AA	CC	CC	CC	AA	CC	CC	CC	CC	CC	CC	CC	AA	CC	CC	CC	NC	CC	CC	CC	CC	CC	AA	NC	CC	CC	CC	CC	CC	CC	CC	CC
14248	Bn-scaff_15911_1-p256747	0.13	A/C	C04	20422706	AA	CC	CC	CC	CC	NC	NC	CC	CC	CC	CC	CC	AA	CC	CC	CC	AA	CC	CC	CC	CC	CC	CC	CC	AA	CC	CC	CC	NC	CC	CC	CC	CC	CC	AA	NC	CC	CC	CC	CC	CC	CC	CC	CC
14249	Bn-scaff_15911_1-p256644	0.11	A/C	C04	20422909	AA	CC	CC	CC	CC	NC	NC	CC	CC	CC	CC	CC	AA	CC	CC	CC	AA	CC	CC	CC	CC	CC	CC	CC	AA	CC	CC	CC	NC	CC	CC	CC	CC	CC	AA	NC	CC	CC	CC	CC	CC	CC	CC	CC
14250	Bn-scaff_15911_1-p256430	0.1	A/G	C04	20423023	AA	GG	GG	GG	GG	GG	NC	GG	GG	GG	GG	GG	AA	GG	GG	GG	AA	GG	GG	GG	GG	GG	GG	GG	AA	GG	GG	GG	NC	GG	GG	GG	GG	GG	AA	NC	GG	GG	GG	GG	GG	GG	GG	GG
14251	Bn-scaff_15911_1-p253837	0.13	A/G	C04	20425551	AA	GG	AA	AA	AA	NC	NC	AA	AA	AA	AA	AA	GG	AA	AA	AA	GG	AA	AA	AA	AA	AA	NC	AA	GG	AA	AA	AA	AA	AA	AA	AA	AA	AA	GG	NC	AA	AA	AA	AA	AA	AA	AA	AA
14252	Bn-scaff_15911_1-p253367	0.08	T/G	C04	20425974	TT	GG	TT	TT	TT	NC	NC	TT	TT	TT	TT	TT	GG	TT	TT	TT	GG	TT	TT	TT	TT	TT	NC	TT	GG	TT	TT	TT	TT	TT	TT	TT	TT	TT	GG	NC	TT	TT	TT	TT	TT	TT	TT	TT
14253	Bn-scaff_15911_1-p211991	0.14	T/G	C04	20449482	TT	GG	GG	GG	GG	NC	NC	GG	GG	GG	GG	GG	TT	GG	GG	GG	TT	GG	GG	GG	GG	GG	NC	GG	TT	GG	GG	GG	NC	GG	GG	GG	GG	GG	TT	NC	GG	GG	GG	GG	GG	GG	GG	GG
14254	Bn-scaff_15911_1-p90659	0.08	T/G	C04	20589859	TT	GG	TT	TT	TT	TT	NC	TT	TT	TT	TT	TT	GG	TT	TT	TT	TT	TT	TT	TT	TT	TT	TT	TT	TT	TT	TT	TT	TT	TT	TT	TT	TT	TT	GG	TT	TT	TT	TT	TT	TT	TT	TT	TT
14255	Bn-scaff_15911_1-p76238	0.09	A/G	C04	20604015	AA	GG	GG	GG	GG	GG	NC	GG	GG	GG	GG	GG	AA	GG	GG	GG	GG	GG	GG	GG	GG	GG	GG	GG	GG	GG	GG	GG	GG	GG	GG	GG	GG	GG	AA	GG	GG	GG	GG	GG	GG	GG	GG	GG
14256	Bn-scaff_15911_1-p15553	0.08	A/G	C04	20703802	AA	GG	GG	GG	GG	GG	NC	GG	GG	GG	GG	GG	AA	GG	GG	GG	GG	GG	GG	GG	GG	GG	GG	GG	GG	GG	GG	GG	NC	GG	GG	GG	GG	GG	AA	GG	GG	GG	GG	GG	GG	GG	GG	GG
14257	Bn-scaff_20567_1-p65677	0.09	T/C	C04	20825035	TT	CC	CC	CC	CC	CC	NC	CC	CC	CC	CC	CC	TT	CC	CC	CC	CC	CC	CC	CC	CC	CC	CC	CC	CC	CC	CC	CC	CC	CC	CC	CC	CC	CC	TT	CC	CC	CC	CC	CC	CC	CC	CC	CC
14258	Bn-scaff_20567_1-p68406	0.11	T/C	C04	20827764	TT	CC	TT	TT	TT	TT	NC	TT	TT	TT	TT	TT	CC	TT	TT	TT	TT	TT	TT	TT	TT	TT	TT	TT	TT	TT	TT	TT	TT	TT	TT	TT	TT	TT	CC	TT	TT	TT	TT	TT	TT	TT	TT	TT
14259	Bn-scaff_20567_1-p234717	0.09	T/C	C04	21000837	TT	CC	CC	CC	CC	CC	NC	CC	CC	CC	CC	CC	TT	CC	CC	CC	CC	CC	CC	CC	CC	CC	CC	CC	CC	CC	CC	CC	CC	CC	CC	CC	CC	CC	TT	CC	CC	CC	CC	CC	CC	CC	CC	CC
14260	Bn-scaff_20567_1-p235282	0.11	T/C	C04	21001402	TT	CC	TT	TT	TT	TT	NC	TT	TT	TT	TT	TT	CC	TT	TT	TT	TT	TT	TT	TT	TT	TT	TT	TT	TT	TT	TT	TT	TT	TT	TT	TT	TT	TT	CC	TT	TT	TT	TT	TT	TT	TT	TT	TT
14261	Bn-scaff_23070_1-p11258	0.11	T/G	C04	21143024	TT	GG	GG	GG	GG	GG	NC	GG	GG	GG	GG	GG	TT	GG	GG	GG	GG	GG	GG	GG	GG	GG	GG	GG	GG	GG	GG	GG	GG	GG	GG	GG	GG	GG	TT	GG	GG	GG	GG	GG	GG	GG	GG	GG
14262	Bn-scaff_16531_1-p14958	0.1	T/C	C04	21218936	TT	CC	CC	CC	CC	CC	NC	CC	CC	CC	CC	CC	TT	CC	CC	CC	CC	CC	CC	CC	CC	CC	CC	CC	CC	CC	CC	CC	NC	CC	CC	CC	CC	CC	TT	CC	CC	CC	CC	CC	CC	CC	CC	CC
14263	Bn-scaff_16531_1-p39419	0.1	T/G	C04	21243297	TT	GG	GG	GG	GG	GG	NC	GG	GG	GG	GG	GG	TT	GG	GG	GG	GG	GG	GG	GG	GG	GG	GG	GG	GG	GG	GG	GG	NC	GG	GG	GG	GG	GG	TT	GG	GG	GG	GG	GG	GG	GG	GG	GG
14264	Bn-scaff_16531_1-p42657	0.09	A/G	C04	21246522	AA	GG	AA	AA	AA	AA	NC	AA	AA	AA	AA	AA	GG	AA	AA	AA	AA	AA	AA	AA	AA	AA	AA	AA	AA	AA	AA	AA	AA	AA	AA	AA	AA	AA	GG	AA	AA	AA	AA	AA	AA	AA	AA	AA
14265	Bn-scaff_16531_1-p42774	0.09	A/C	C04	21246539	AA	CC	AA	AA	AA	AA	NC	AA	AA	AA	AA	AA	CC	AA	AA	AA	AA	AA	AA	AA	AA	AA	AA	AA	AA	AA	AA	AA	AA	AA	AA	AA	AA	AA	CC	AA	AA	AA	AA	AA	AA	AA	AA	AA
14266	Bn-scaff_16531_1-p61361	0.09	A/C	C04	21263992	AA	CC	AA	AA	AA	AA	NC	AA	AA	AA	AA	AA	CC	AA	AA	AA	AA	AA	AA	AA	AA	AA	AA	AA	AA	AA	AA	AA	AA	AA	AA	AA	AA	AA	CC	AA	AA	AA	AA	AA	AA	AA	AA	AA
14267	Bn-scaff_16531_1-p76469	0.07	A/G	C04	21280766	AA	GG	GG	GG	GG	GG	NC	GG	GG	GG	GG	GG	AA	GG	GG	GG	GG	GG	GG	GG	GG	GG	GG	GG	GG	GG	GG	GG	GG	GG	GG	GG	GG	GG	AA	GG	GG	GG	GG	GG	GG	GG	GG	GG
14268	Bn-scaff_16531_1-p76747	0.08	T/C	C04	21281144	TT	CC	CC	CC	CC	CC	NC	CC	CC	CC	CC	CC	TT	CC	CC	CC	CC	CC	CC	CC	CC	CC	CC	CC	CC	CC	CC	CC	NC	CC	CC	CC	CC	CC	TT	CC	CC	CC	CC	CC	CC	CC	CC	CC
14269	Bn-scaff_16531_1-p85874	0.08	A/G	C04	21284099	AA	GG	GG	GG	GG	GG	NC	GG	GG	GG	GG	GG	AA	GG	GG	GG	GG	GG	GG	GG	GG	GG	GG	GG	GG	GG	GG	GG	GG	GG	GG	GG	GG	GG	AA	GG	GG	GG	GG	GG	GG	GG	GG	GG
14270	Bn-scaff_16531_1-p88934	0.11	A/G	C04	21285671	AA	GG	GG	GG	GG	GG	NC	GG	GG	GG	GG	GG	AA	GG	GG	GG	GG	GG	GG	GG	GG	GG	GG	GG	GG	GG	GG	GG	NC	GG	GG	GG	GG	GG	AA	GG	GG	GG	GG	GG	GG	GG	GG	GG
14271	Bn-scaff_16531_1-p172391	0.13	T/C	C04	21334537	TT	CC	TT	TT	TT	TT	NC	TT	TT	TT	TT	TT	CC	TT	TT	TT	TT	TT	TT	TT	TT	TT	TT	TT	TT	TT	TT	TT	NC	TT	TT	TT	TT	TT	CC	TT	TT	TT	TT	TT	TT	TT	TT	TT
14272	Bn-scaff_16531_1-p178686	0.09	A/G	C04	21340633	AA	GG	AA	AA	AA	AA	NC	AA	AA	AA	AA	AA	GG	AA	AA	AA	AA	AA	AA	AA	AA	AA	AA	AA	AA	AA	AA	AA	AA	AA	AA	AA	AA	AA	GG	AA	AA	AA	AA	AA	AA	AA	AA	AA
14273	Bn-scaff_16531_1-p179282	0.07	A/G	C04	21341127	AA	GG	GG	GG	GG	GG	NC	GG	GG	GG	GG	GG	AA	GG	GG	GG	GG	GG	GG	GG	GG	GG	GG	GG	GG	GG	GG	GG	NC	GG	GG	GG	GG	GG	AA	GG	GG	GG	GG	GG	GG	GG	GG	GG
14274	Bn-scaff_16531_1-p202852	0.09	T/G	C04	21359745	TT	GG	TT	TT	TT	TT	NC	TT	TT	TT	TT	TT	GG	TT	TT	TT	TT	TT	TT	TT	TT	TT	TT	TT	TT	TT	TT	TT	TT	TT	TT	TT	TT	TT	GG	TT	TT	TT	TT	TT	TT	TT	TT	TT
14275	Bn-scaff_16531_1-p208891	0.1	A/C	C04	21368294	AA	CC	AA	AA	AA	AA	NC	AA	AA	AA	AA	AA	CC	AA	AA	AA	AA	AA	AA	AA	AA	AA	AA	AA	AA	AA	AA	AA	AA	AA	AA	AA	AA	AA	CC	AA	AA	AA	AA	AA	AA	AA	AA	AA
14276	Bn-scaff_16531_1-p217996	0.08	T/C	C04	21373610	TT	CC	TT	TT	TT	TT	NC	TT	TT	TT	TT	TT	CC	TT	TT	TT	TT	TT	TT	TT	TT	TT	TT	TT	TT	TT	TT	TT	TT	TT	TT	TT	TT	TT	CC	TT	TT	TT	TT	TT	TT	TT	TT	TT
14277	Bn-scaff_16531_1-p222268	0.09	A/G	C04	21377796	AA	GG	GG	GG	GG	GG	NC	GG	GG	GG	GG	GG	AA	GG	GG	GG	GG	GG	GG	GG	GG	GG	GG	GG	GG	GG	GG	GG	GG	GG	GG	GG	GG	GG	AA	GG	GG	GG	GG	GG	GG	GG	GG	GG
14278	Bn-scaff_16531_1-p228553	0.12	A/G	C04	21383967	AA	GG	GG	GG	GG	GG	NC	GG	GG	GG	GG	GG	AA	GG	GG	GG	GG	GG	GG	GG	GG	GG	GG	GG	GG	GG	GG	GG	GG	GG	GG	GG	GG	GG	AA	GG	GG	GG	GG	GG	GG	GG	GG	GG
14279	Bn-scaff_16531_1-p339232	0.09	A/G	C04	21427569	AA	GG	AA	AA	AA	AA	NC	AA	AA	AA	AA	AA	GG	AA	AA	AA	AA	AA	AA	AA	AA	AA	AA	AA	AA	AA	AA	AA	AA	AA	AA	AA	AA	AA	GG	AA	AA	AA	AA	AA	AA	AA	AA	AA
14280	Bn-scaff_16531_1-p339446	0.12	A/G	C04	21427680	AA	GG	GG	GG	GG	GG	NC	GG	GG	GG	GG	GG	AA	GG	GG	GG	GG	GG	GG	GG	GG	GG	GG	GG	GG	GG	GG	GG	GG	GG	GG	GG	GG	GG	AA	GG	GG	GG	GG	GG	GG	GG	GG	GG
14281	Bn-scaff_16531_1-p343948	0.1	T/C	C04	21432321	TT	CC	TT	TT	TT	TT	NC	TT	TT	TT	TT	TT	CC	TT	TT	TT	TT	TT	TT	TT	TT	TT	TT	TT	TT	TT	TT	TT	TT	TT	TT	TT	TT	TT	CC	TT	TT	TT	TT	TT	TT	TT	TT	TT
14282	Bn-scaff_16531_1-p346015	0.09	T/C	C04	21434397	TT	CC	TT	TT	TT	TT	NC	TT	TT	TT	TT	TT	CC	TT	TT	TT	TT	TT	TT	TT	TT	TT	TT	TT	TT	TT	TT	TT	TT	TT	TT	TT	TT	TT	CC	TT	TT	TT	TT	TT	TT	TT	TT	TT
14283	Bn-scaff_16531_1-p345948	0.06	T/G	C04	21434430	TT	GG	TT	TT	TT	TT	NC	TT	TT	TT	TT	TT	GG	TT	TT	TT	TT	TT	TT	TT	TT	TT	TT	TT	TT	TT	TT	TT	NC	TT	NC	NC	TT	TT	GG	NC	TT	TT	TT	TT	TT	TT	TT	TT
14284	Bn-scaff_16531_1-p368082	0.09	T/C	C04	21454348	TT	CC	TT	TT	TT	TT	NC	TT	TT	TT	TT	TT	CC	TT	TT	TT	TT	TT	TT	TT	TT	TT	TT	TT	TT	TT	TT	TT	TT	TT	TT	TT	TT	TT	CC	TT	TT	TT	TT	TT	TT	TT	TT	TT
14285	Bn-scaff_16531_1-p369664	0.11	A/G	C04	21455862	AA	GG	GG	GG	GG	GG	NC	GG	GG	GG	GG	GG	AA	GG	GG	GG	GG	GG	GG	GG	GG	GG	GG	GG	GG	GG	GG	GG	GG	GG	GG	GG	GG	GG	AA	GG	GG	GG	GG	GG	GG	GG	GG	GG
14286	Bn-scaff_16531_1-p375739	0.08	T/C	C04	21461116	TT	CC	CC	CC	CC	CC	NC	CC	CC	CC	CC	CC	TT	CC	CC	CC	CC	CC	CC	CC	CC	CC	CC	CC	CC	CC	CC	CC	CC	CC	CC	CC	CC	CC	TT	CC	CC	CC	CC	CC	CC	CC	CC	CC
14287	Bn-scaff_16531_1-p376138	0.08	A/G	C04	21461415	AA	GG	AA	AA	AA	AA	NC	AA	AA	AA	AA	AA	GG	AA	AA	AA	AA	AA	AA	AA	AA	AA	AA	AA	AA	AA	AA	AA	AA	AA	AA	AA	AA	AA	GG	AA	AA	AA	AA	AA	AA	AA	AA	AA
14288	Bn-scaff_16531_1-p377356	0.1	A/G	C04	21465573	AA	GG	AA	AA	AA	AA	NC	AA	AA	AA	AA	AA	GG	AA	AA	AA	AA	AA	AA	AA	AA	AA	AA	AA	AA	AA	AA	AA	AA	AA	AA	AA	AA	AA	GG	AA	AA	AA	AA	AA	AA	AA	AA	AA
14289	Bn-scaff_16531_1-p377437	0.09	A/G	C04	21465755	AA	GG	AA	AA	AA	AA	NC	AA	AA	AA	AA	AA	GG	AA	AA	AA	AA	AA	AA	AA	AA	AA	AA	AA	AA	AA	AA	AA	AA	AA	AA	AA	AA	AA	GG	AA	AA	AA	AA	AA	AA	AA	AA	AA
14290	Bn-scaff_16531_1-p377724	0.09	A/G	C04	21465943	AA	GG	AA	AA	AA	AA	NC	AA	AA	AA	AA	AA	GG	AA	AA	AA	AA	AA	AA	AA	AA	AA	AA	AA	AA	AA	AA	AA	AA	AA	AA	AA	AA	AA	GG	AA	AA	AA	AA	AA	AA	AA	AA	AA
14291	Bn-scaff_16531_1-p379304	0.09	A/C	C04	21467423	AA	CC	AA	AA	AA	AA	NC	AA	AA	AA	AA	AA	CC	AA	AA	AA	AA	AA	AA	AA	AA	AA	AA	AA	AA	AA	AA	AA	AA	AA	AA	AA	AA	AA	CC	AA	AA	AA	AA	AA	AA	AA	AA	AA
14292	Bn-scaff_16531_1-p501637	0.11	A/G	C04	21624935	AA	GG	GG	GG	GG	GG	NC	GG	GG	AA	AA	GG	AA	GG	NC	GG	GG	GG	GG	GG	GG	AA	GG	GG	GG	GG	GG	GG	NC	GG	GG	GG	GG	GG	AA	GG	GG	GG	AA	AA	GG	GG	GG	AA
14293	Bn-scaff_16531_1-p502072	0.13	A/G	C04	21625470	AA	GG	GG	GG	GG	GG	NC	GG	GG	AA	AA	GG	AA	GG	NC	GG	GG	GG	GG	GG	GG	AA	GG	GG	GG	GG	GG	GG	NC	GG	GG	GG	GG	GG	AA	GG	GG	GG	AA	AA	GG	GG	GG	AA
14294	Bn-scaff_16531_1-p521807	0.14	T/C	C04	21637596	TT	CC	CC	CC	CC	CC	NC	CC	CC	TT	TT	CC	TT	CC	NC	CC	CC	CC	CC	CC	CC	TT	CC	CC	CC	CC	CC	CC	CC	CC	CC	CC	CC	CC	TT	CC	CC	CC	TT	TT	CC	CC	CC	TT
14295	Bn-scaff_16531_1-p525553	0.15	A/G	C04	21641343	AA	GG	AA	AA	AA	AA	NC	AA	AA	GG	GG	AA	GG	AA	NC	AA	AA	AA	AA	AA	AA	GG	AA	AA	AA	AA	AA	AA	AA	AA	AA	AA	AA	AA	GG	AA	AA	AA	GG	GG	AA	AA	AA	GG
14296	Bn-scaff_16531_1-p526136	0.12	T/C	C04	21641928	TT	CC	TT	TT	TT	TT	NC	TT	TT	CC	CC	TT	CC	TT	NC	TT	TT	TT	TT	TT	TT	CC	TT	TT	TT	TT	TT	TT	NC	TT	TT	TT	TT	TT	CC	TT	TT	TT	CC	CC	TT	TT	TT	CC
14297	Bn-scaff_16531_1-p526222	0.14	T/G	C04	21642014	TT	GG	TT	TT	TT	TT	NC	TT	TT	GG	GG	TT	GG	TT	NC	TT	TT	TT	TT	TT	TT	GG	TT	TT	TT	TT	TT	TT	NC	TT	TT	TT	TT	TT	GG	TT	TT	TT	GG	GG	TT	TT	TT	GG
14298	Bn-scaff_16531_1-p526677	0.12	T/C	C04	21642566	TT	CC	TT	TT	TT	TT	NC	TT	TT	CC	CC	TT	CC	TT	NC	TT	TT	TT	TT	TT	TT	CC	TT	TT	TT	TT	TT	TT	TT	TT	TT	TT	TT	TT	CC	TT	TT	TT	CC	CC	TT	TT	TT	CC
14299	Bn-scaff_16531_1-p546569	0.11	A/C	C04	21670945	AA	CC	AA	AA	AA	AA	NC	AA	AA	CC	CC	AA	CC	AA	NC	AA	AA	AA	AA	AA	AA	CC	AA	AA	AA	AA	AA	AA	AA	AA	AA	AA	AA	AA	CC	AA	AA	AA	CC	CC	AA	AA	AA	CC
14300	Bn-scaff_16531_1-p549780	0.11	A/C	C04	21674055	AA	CC	AA	AA	AA	AA	NC	AA	AA	CC	CC	AA	CC	AA	NC	AA	AA	AA	AA	AA	AA	CC	AA	AA	AA	AA	AA	AA	AA	AA	AA	AA	AA	AA	CC	AA	AA	AA	CC	CC	AA	AA	AA	CC
14301	Bn-scaff_16531_1-p552112	0.15	A/G	C04	21676386	AA	GG	AA	AA	AA	AA	NC	AA	AA	GG	GG	AA	GG	AA	NC	AA	AA	AA	AA	AA	AA	GG	AA	AA	AA	AA	AA	AA	AA	AA	AA	AA	AA	AA	GG	AA	AA	AA	GG	GG	AA	AA	AA	GG
14302	Bn-scaff_16531_1-p552128	0.11	A/C	C04	21676502	AA	CC	AA	AA	AA	AA	NC	AA	AA	CC	CC	AA	CC	AA	NC	AA	AA	AA	AA	AA	AA	CC	AA	AA	AA	AA	AA	AA	AA	AA	AA	AA	AA	AA	CC	AA	AA	AA	CC	CC	AA	AA	AA	CC
14303	Bn-scaff_16531_1-p630917	0.13	T/C	C04	21769592	TT	CC	TT	TT	TT	TT	NC	TT	CC	CC	CC	TT	TT	TT	NC	TT	TT	TT	TT	TT	TT	CC	TT	TT	TT	TT	TT	TT	NC	TT	TT	TT	TT	TT	CC	TT	TT	TT	CC	CC	TT	TT	CC	CC
14304	Bn-scaff_16531_1-p640411	0.14	A/G	C04	21777923	AA	GG	GG	GG	GG	GG	NC	GG	AA	AA	AA	GG	GG	GG	NC	GG	GG	GG	GG	GG	GG	AA	GG	GG	GG	GG	GG	GG	GG	GG	GG	GG	GG	GG	AA	GG	GG	GG	AA	AA	GG	GG	AA	AA
14305	Bn-scaff_16531_1-p640933	0.11	T/C	C04	21778544	TT	CC	CC	CC	CC	CC	NC	CC	TT	TT	TT	CC	CC	CC	NC	CC	CC	CC	CC	CC	CC	TT	CC	CC	CC	CC	CC	CC	CC	CC	CC	CC	CC	CC	TT	CC	CC	CC	TT	TT	CC	CC	TT	TT
14306	Bn-scaff_16531_1-p642247	0.1	A/C	C04	21779743	AA	CC	AA	AA	AA	AA	NC	AA	CC	CC	CC	AA	AA	AA	NC	AA	AA	AA	AA	AA	AA	CC	AA	AA	AA	AA	AA	AA	AA	AA	AA	AA	AA	AA	CC	AA	AA	AA	CC	CC	AA	AA	CC	CC
14307	Bn-scaff_16531_1-p642716	0.12	A/G	C04	21780312	AA	GG	AA	AA	AA	AA	NC	AA	GG	GG	GG	AA	AA	AA	NC	AA	AA	AA	AA	AA	AA	GG	AA	AA	AA	AA	AA	AA	AA	AA	AA	AA	AA	AA	GG	AA	AA	AA	GG	GG	AA	AA	GG	GG
14308	Bn-scaff_16531_1-p643592	0.12	T/C	C04	21781088	TT	CC	CC	CC	CC	CC	NC	CC	TT	TT	TT	CC	CC	CC	NC	CC	CC	CC	CC	CC	CC	TT	CC	CC	CC	CC	CC	CC	NC	CC	CC	CC	CC	CC	TT	CC	CC	CC	TT	TT	CC	CC	TT	TT
14309	Bn-scaff_16217_1-p597569	0.04	T/G	C04	21919462	TT	GG	TT	TT	TT	TT	TT	TT	TT	TT	TT	TT	TT	TT	TT	TT	GG	TT	TT	TT	TT	TT	NC	TT	GG	TT	TT	TT	TT	TT	TT	TT	TT	TT	TT	NC	TT	TT	TT	TT	TT	TT	GG	TT
14310	Bn-scaff_16217_1-p471484	0.03	T/G	C04	22044547	TT	GG	TT	TT	TT	TT	TT	TT	TT	TT	TT	TT	TT	TT	TT	TT	TT	TT	TT	TT	TT	TT	TT	TT	TT	TT	TT	TT	TT	TT	TT	TT	TT	TT	TT	TT	TT	TT	TT	TT	TT	TT	TT	TT
14311	Bn-scaff_16217_1-p398497	0.13	T/C	C04	22135697	TT	CC	TT	TT	TT	NC	NC	TT	TT	TT	TT	TT	TT	TT	TT	TT	TT	TT	TT	TT	TT	TT	TT	TT	TT	TT	TT	TT	NC	TT	TT	TT	TT	TT	CC	TT	TT	TT	TT	TT	TT	TT	TT	TT
14312	Bn-scaff_16217_1-p395934	0.1	A/G	C04	22138260	AA	GG	AA	GG	GG	AA	NC	AA	AA	AA	AA	AA	AA	AA	AA	AA	AA	AA	AA	AA	AA	AA	AA	AA	AA	AA	AA	AA	NC	AA	AA	AA	AA	AA	GG	AA	AA	AA	AA	AA	AA	AA	AA	AA
14313	Bn-scaff_16217_1-p376663	0.12	T/C	C04	22154079	TT	CC	CC	CC	CC	NC	NC	CC	CC	CC	CC	CC	CC	CC	CC	CC	CC	CC	CC	CC	CC	CC	CC	CC	CC	CC	CC	CC	NC	CC	CC	CC	CC	CC	TT	CC	CC	CC	CC	CC	CC	CC	CC	CC
14314	Bn-scaff_16217_1-p181427	0.16	A/G	C04	22294157	AA	GG	AA	GG	GG	NC	NC	AA	AA	AA	AA	AA	AA	AA	AA	AA	AA	AA	AA	AA	AA	AA	AA	AA	AA	AA	AA	AA	GG	GG	AA	AA	AA	AA	AA	AA	AA	AA	AA	AA	AA	AA	AA	AA
14315	Bn-scaff_16217_1-p123037	0.14	A/C	C04	22384969	AA	CC	CC	AA	AA	AA	NC	CC	AA	AA	AA	CC	CC	CC	NC	CC	AA	CC	AA	CC	CC	AA	NC	CC	CC	CC	CC	CC	AA	AA	CC	CC	CC	CC	CC	AA	AA	CC	AA	AA	CC	CC	AA	AA
14316	Bn-scaff_16217_1-p116824	0.17	T/C	C04	22391091	TT	CC	TT	CC	CC	CC	NC	TT	CC	CC	CC	TT	TT	TT	NC	TT	CC	TT	CC	TT	TT	CC	NC	TT	TT	TT	TT	TT	CC	CC	TT	TT	TT	TT	CC	CC	CC	TT	CC	CC	TT	TT	CC	CC
14317	Bn-scaff_16217_1-p114749	0.18	T/C	C04	22394249	TT	CC	TT	CC	CC	CC	NC	TT	CC	CC	CC	TT	TT	TT	NC	TT	CC	TT	CC	TT	TT	CC	NC	TT	TT	TT	TT	TT	CC	CC	TT	TT	TT	TT	CC	CC	CC	TT	CC	CC	TT	TT	CC	CC
14318	Bn-scaff_16217_1-p114155	0.13	A/G	C04	22394720	AA	GG	AA	GG	GG	GG	NC	AA	GG	GG	GG	AA	AA	AA	NC	AA	GG	AA	GG	AA	AA	GG	NC	AA	AA	AA	AA	AA	GG	GG	AA	AA	AA	AA	GG	GG	GG	AA	GG	GG	AA	AA	GG	GG
14319	Bn-scaff_19929_1-p19561	0.1	A/G	C04	22505411	AA	GG	GG	AA	AA	AA	NC	GG	AA	AA	AA	GG	GG	GG	NC	GG	AA	GG	AA	GG	GG	AA	GG	GG	GG	GG	GG	GG	NC	AA	GG	GG	GG	GG	AA	AA	AA	GG	AA	AA	GG	GG	AA	AA
14320	Bn-scaff_19929_1-p36004	0.16	T/C	C04	22510728	TT	CC	CC	TT	TT	TT	NC	CC	TT	TT	TT	CC	CC	CC	NC	CC	TT	CC	TT	CC	CC	TT	NC	CC	CC	CC	CC	CC	TT	TT	CC	CC	CC	CC	NC	TT	TT	CC	TT	TT	CC	CC	TT	TT
14321	Bn-scaff_19929_1-p57787	0.17	A/C	C04	22522756	AA	CC	AA	CC	CC	CC	NC	AA	CC	CC	CC	AA	AA	AA	NC	AA	CC	AA	CC	AA	AA	CC	NC	AA	AA	AA	AA	AA	CC	CC	AA	AA	AA	AA	NC	CC	CC	AA	CC	CC	AA	AA	CC	CC
14322	Bn-scaff_19929_1-p59044	0.14	A/C	C04	22524392	AA	CC	CC	AA	AA	AA	NC	CC	AA	AA	AA	CC	CC	CC	NC	CC	AA	CC	AA	CC	CC	AA	NC	CC	CC	CC	CC	CC	AA	AA	CC	CC	CC	CC	NC	AA	AA	CC	AA	AA	CC	CC	AA	AA
14323	Bn-scaff_19929_1-p59215	0.18	A/C	C04	22524563	AA	CC	CC	AA	AA	AA	NC	CC	AA	AA	AA	CC	CC	CC	NC	CC	AA	CC	AA	CC	CC	AA	NC	CC	CC	CC	CC	CC	NC	AA	CC	CC	CC	CC	NC	AA	AA	CC	AA	AA	CC	CC	AA	AA
14324	Bn-scaff_19929_1-p59133	0.17	A/G	C04	22524581	AA	GG	AA	GG	GG	GG	NC	AA	GG	GG	GG	AA	AA	AA	NC	AA	GG	AA	GG	AA	AA	GG	NC	AA	AA	AA	AA	AA	NC	GG	AA	AA	AA	AA	NC	GG	GG	AA	GG	GG	AA	AA	GG	GG
14325	Bn-scaff_19929_1-p66166	0.18	A/G	C04	22532962	AA	GG	GG	AA	AA	AA	NC	GG	AA	AA	AA	GG	GG	GG	NC	GG	AA	GG	AA	GG	GG	AA	NC	GG	GG	GG	GG	GG	AA	AA	GG	GG	GG	GG	AA	AA	AA	GG	AA	AA	GG	GG	AA	AA
14326	Bn-scaff_19929_1-p66171	0.16	T/G	C04	22533067	TT	GG	GG	TT	TT	TT	NC	GG	TT	TT	TT	GG	GG	GG	NC	GG	TT	GG	TT	GG	GG	TT	NC	GG	GG	GG	GG	GG	NC	TT	GG	GG	GG	GG	GG	TT	TT	GG	TT	TT	GG	GG	TT	TT
14327	Bn-scaff_19929_1-p66343	0.17	A/G	C04	22533239	AA	GG	AA	GG	GG	GG	NC	AA	GG	GG	GG	AA	AA	AA	NC	AA	GG	AA	GG	AA	AA	GG	NC	AA	AA	AA	AA	AA	GG	GG	AA	AA	AA	AA	GG	GG	GG	AA	GG	GG	AA	AA	GG	GG
14328	Bn-scaff_25432_1-p16404	0.15	A/G	C04	22550095	AA	GG	AA	GG	GG	GG	NC	AA	GG	GG	GG	AA	AA	AA	NC	AA	GG	AA	GG	AA	AA	GG	NC	AA	AA	AA	AA	AA	NC	GG	AA	AA	AA	AA	GG	GG	GG	AA	GG	GG	AA	AA	GG	GG
14329	Bn-scaff_25432_1-p16869	0.15	A/G	C04	22551905	AA	GG	AA	GG	GG	GG	NC	AA	GG	GG	GG	AA	AA	AA	NC	AA	GG	AA	GG	AA	AA	GG	NC	AA	AA	AA	AA	AA	NC	GG	AA	AA	AA	AA	GG	GG	GG	AA	GG	GG	AA	AA	GG	GG
14330	Bn-scaff_25432_1-p24804	0.11	T/G	C04	22570096	TT	GG	GG	TT	TT	TT	NC	GG	TT	TT	TT	GG	GG	GG	NC	GG	TT	GG	TT	GG	GG	TT	GG	GG	GG	GG	GG	GG	TT	TT	GG	GG	GG	GG	GG	TT	TT	GG	TT	TT	GG	GG	TT	TT
14331	Bn-scaff_25432_1-p27014	0.14	T/G	C04	22572328	TT	GG	TT	GG	GG	GG	NC	TT	GG	GG	GG	TT	TT	TT	NC	TT	GG	TT	GG	TT	TT	GG	NC	TT	TT	TT	TT	TT	GG	GG	TT	TT	TT	TT	TT	GG	GG	TT	GG	GG	TT	TT	GG	GG
14332	Bn-scaff_25432_1-p29690	0.13	A/G	C04	22574860	AA	GG	AA	GG	GG	GG	NC	AA	GG	GG	GG	AA	AA	AA	NC	AA	GG	AA	GG	AA	AA	GG	NC	AA	AA	AA	AA	AA	NC	GG	AA	AA	AA	AA	GG	GG	GG	AA	GG	GG	AA	AA	GG	GG
14333	Bn-scaff_25432_1-p31881	0.14	A/C	C04	22576761	AA	CC	AA	CC	CC	CC	NC	AA	CC	CC	CC	AA	AA	AA	NC	AA	CC	AA	CC	AA	AA	CC	NC	AA	AA	AA	AA	AA	NC	CC	AA	AA	AA	AA	CC	CC	CC	AA	CC	CC	AA	AA	CC	CC
14334	Bn-scaff_25432_1-p33326	0.14	A/G	C04	22578205	AA	GG	GG	AA	AA	AA	NC	GG	AA	AA	AA	GG	GG	GG	NC	GG	AA	GG	AA	GG	GG	AA	GG	GG	GG	GG	GG	GG	AA	AA	GG	GG	GG	GG	AA	AA	AA	GG	AA	AA	GG	GG	AA	AA
14335	Bn-scaff_25432_1-p34031	0.14	A/G	C04	22578913	AA	GG	GG	AA	AA	AA	NC	GG	AA	AA	AA	GG	GG	GG	NC	GG	AA	GG	AA	GG	GG	AA	GG	GG	GG	GG	GG	GG	AA	AA	GG	GG	GG	GG	AA	AA	AA	GG	AA	AA	GG	GG	AA	AA
14336	Bn-scaff_25432_1-p40383	0.13	A/G	C04	22580211	AA	GG	AA	GG	GG	GG	NC	AA	GG	GG	GG	AA	AA	AA	NC	AA	GG	AA	GG	AA	AA	GG	NC	AA	AA	AA	AA	AA	NC	GG	AA	AA	AA	AA	NC	GG	GG	AA	GG	GG	AA	AA	GG	GG
14337	Bn-scaff_25432_1-p40426	0.14	A/G	C04	22580354	AA	GG	AA	GG	GG	GG	NC	AA	GG	GG	GG	AA	AA	AA	NC	AA	GG	AA	GG	AA	AA	GG	NC	AA	AA	AA	AA	AA	GG	GG	AA	AA	AA	AA	NC	GG	GG	AA	GG	GG	AA	AA	GG	GG
14338	Bn-scaff_16714_1-p442054	0.12	A/G	C04	22619533	AA	GG	GG	AA	AA	AA	NC	GG	AA	AA	AA	GG	GG	GG	NC	GG	AA	GG	AA	GG	GG	AA	GG	GG	GG	GG	GG	GG	AA	AA	GG	GG	GG	GG	GG	AA	AA	GG	AA	AA	GG	GG	AA	AA
14339	Bn-scaff_16714_1-p419889	0.11	A/G	C04	22627921	AA	GG	GG	AA	AA	AA	NC	GG	AA	AA	AA	GG	GG	GG	NC	GG	AA	GG	AA	GG	GG	AA	GG	GG	GG	GG	GG	GG	AA	AA	GG	GG	GG	GG	GG	AA	AA	GG	AA	AA	GG	GG	AA	AA
14340	Bn-scaff_16714_1-p416474	0.16	T/G	C04	22631264	TT	GG	TT	GG	GG	NC	NC	TT	GG	GG	GG	TT	TT	TT	NC	TT	GG	TT	GG	TT	TT	GG	NC	TT	TT	TT	TT	TT	GG	GG	TT	TT	TT	TT	TT	NC	TT	TT	GG	GG	TT	TT	GG	GG
14341	Bn-scaff_16714_1-p407589	0.13	A/C	C04	22633345	AA	CC	CC	AA	AA	NC	NC	CC	AA	AA	AA	CC	CC	CC	NC	CC	AA	CC	AA	CC	CC	AA	NC	CC	CC	CC	CC	CC	AA	AA	CC	CC	CC	CC	CC	NC	CC	CC	AA	AA	CC	CC	AA	AA
14342	Bn-scaff_16714_1-p404382	0.12	T/C	C04	22636331	TT	CC	CC	TT	TT	TT	NC	CC	TT	TT	TT	CC	CC	CC	NC	CC	TT	CC	TT	CC	CC	TT	CC	CC	CC	CC	CC	CC	TT	TT	CC	CC	CC	CC	CC	TT	NC	CC	TT	TT	CC	CC	TT	TT
14343	Bn-scaff_16714_1-p402674	0.1	A/G	C04	22638056	AA	GG	GG	AA	AA	AA	NC	GG	AA	AA	AA	GG	GG	GG	NC	GG	AA	GG	AA	GG	GG	AA	GG	GG	GG	GG	GG	GG	NC	AA	GG	GG	GG	GG	GG	AA	NC	GG	AA	AA	GG	GG	AA	AA
14344	Bn-scaff_16714_1-p402659	0.1	A/C	C04	22638171	AA	CC	AA	CC	CC	CC	NC	AA	CC	CC	CC	AA	AA	AA	NC	AA	CC	AA	CC	AA	AA	CC	NC	AA	AA	AA	AA	AA	NC	CC	AA	AA	AA	AA	AA	CC	NC	AA	CC	CC	AA	AA	CC	CC
14345	Bn-scaff_16714_1-p348941	0.11	T/C	C04	22682325	TT	CC	CC	TT	TT	NC	NC	CC	TT	TT	TT	CC	CC	CC	NC	CC	TT	CC	TT	CC	CC	TT	CC	CC	CC	CC	CC	CC	NC	TT	CC	CC	CC	CC	CC	NC	CC	CC	TT	TT	CC	CC	TT	TT
14346	Bn-scaff_16714_1-p346340	0.13	A/G	C04	22684925	AA	GG	GG	AA	AA	NC	NC	GG	AA	AA	AA	GG	GG	GG	NC	GG	AA	GG	AA	GG	GG	AA	NC	GG	GG	GG	GG	GG	AA	AA	GG	GG	GG	GG	GG	NC	GG	GG	AA	AA	GG	GG	AA	AA
14347	Bn-scaff_16714_1-p244503	0.14	T/C	C04	22690380	TT	CC	CC	TT	TT	TT	NC	CC	TT	TT	TT	CC	CC	CC	NC	CC	TT	CC	TT	CC	CC	TT	CC	CC	CC	CC	CC	CC	NC	TT	CC	CC	CC	CC	CC	TT	TT	CC	TT	TT	CC	CC	TT	TT
14348	Bn-scaff_16714_1-p246307	0.16	T/C	C04	22693683	TT	CC	CC	TT	TT	NC	NC	CC	TT	TT	TT	CC	CC	CC	NC	CC	TT	CC	TT	CC	CC	TT	NC	CC	CC	CC	CC	CC	TT	TT	CC	CC	CC	CC	CC	NC	CC	CC	TT	TT	CC	CC	TT	TT
14349	Bn-scaff_16714_1-p246731	0.13	T/C	C04	22694203	TT	CC	CC	TT	TT	NC	NC	CC	TT	TT	TT	CC	CC	CC	NC	CC	TT	CC	TT	CC	CC	TT	NC	CC	CC	CC	CC	CC	NC	TT	CC	CC	CC	CC	CC	NC	CC	CC	TT	TT	CC	CC	TT	TT
14350	Bn-scaff_16714_1-p247248	0.17	A/G	C04	22694723	AA	GG	GG	AA	AA	AA	NC	GG	AA	AA	AA	GG	GG	GG	NC	GG	AA	GG	AA	GG	GG	AA	NC	GG	GG	GG	GG	GG	AA	AA	GG	GG	GG	GG	GG	AA	AA	GG	AA	AA	GG	GG	AA	AA
14351	Bn-scaff_16714_1-p249437	0.12	A/G	C04	22697168	AA	GG	GG	AA	AA	AA	NC	GG	AA	AA	AA	GG	GG	GG	NC	GG	AA	GG	AA	GG	GG	AA	NC	GG	GG	GG	GG	GG	AA	AA	GG	GG	GG	GG	GG	AA	AA	GG	AA	AA	GG	GG	AA	AA
14352	Bn-scaff_16714_1-p252239	0.11	T/G	C04	22699846	TT	GG	TT	GG	GG	GG	NC	TT	GG	GG	GG	TT	TT	TT	NC	TT	GG	TT	GG	TT	TT	GG	TT	TT	TT	TT	TT	TT	GG	GG	TT	TT	TT	TT	TT	GG	NC	TT	GG	GG	TT	TT	GG	GG
14353	Bn-scaff_16714_1-p290322	0.13	A/C	C04	22721907	AA	CC	CC	AA	AA	NC	NC	CC	AA	AA	AA	CC	CC	CC	NC	CC	AA	CC	AA	CC	CC	AA	CC	CC	CC	CC	CC	CC	NC	AA	CC	CC	CC	CC	CC	NC	CC	CC	AA	AA	CC	CC	AA	AA
14354	Bn-scaff_16714_1-p298820	0.12	T/C	C04	22737931	TT	CC	TT	CC	CC	NC	NC	TT	CC	CC	CC	TT	TT	TT	NC	TT	CC	TT	CC	TT	TT	CC	TT	TT	TT	TT	TT	TT	NC	CC	TT	TT	TT	TT	TT	CC	NC	TT	CC	CC	TT	TT	CC	CC
14355	Bn-scaff_16714_1-p329461	0.18	A/G	C04	22749674	AA	GG	GG	AA	AA	NC	NC	GG	AA	AA	AA	GG	GG	GG	NC	GG	AA	GG	AA	GG	GG	AA	NC	GG	GG	GG	GG	GG	AA	AA	GG	GG	GG	GG	GG	NC	GG	GG	AA	AA	GG	GG	AA	AA
14356	Bn-scaff_16714_1-p233817	0.14	A/G	C04	22778429	AA	GG	GG	AA	AA	NC	NC	GG	AA	AA	AA	GG	GG	GG	NC	GG	AA	GG	AA	GG	GG	AA	GG	GG	GG	GG	GG	GG	AA	AA	GG	GG	GG	GG	GG	NC	GG	GG	AA	AA	GG	GG	AA	AA
14357	Bn-scaff_16714_1-p233250	0.17	A/G	C04	22778897	AA	GG	GG	AA	AA	AA	NC	GG	AA	AA	AA	GG	GG	GG	NC	GG	AA	GG	AA	GG	GG	AA	NC	GG	GG	GG	GG	GG	AA	AA	GG	GG	GG	GG	GG	AA	AA	GG	AA	AA	GG	GG	AA	AA
14358	Bn-scaff_16714_1-p232747	0.12	T/G	C04	22779500	TT	GG	GG	TT	TT	NC	NC	GG	TT	TT	TT	GG	GG	GG	NC	GG	TT	GG	TT	GG	GG	TT	GG	GG	GG	GG	GG	GG	TT	TT	GG	GG	GG	GG	GG	NC	GG	GG	TT	TT	GG	GG	TT	TT
14359	Bn-scaff_16714_1-p231987	0.15	T/G	C04	22780306	TT	GG	GG	TT	TT	NC	NC	GG	TT	TT	TT	GG	GG	GG	NC	GG	TT	GG	TT	GG	GG	TT	NC	GG	GG	GG	GG	GG	TT	TT	GG	GG	GG	GG	GG	NC	GG	GG	TT	TT	GG	GG	TT	TT
14360	Bn-scaff_16714_1-p231883	0.16	T/C	C04	22780310	TT	CC	CC	TT	TT	NC	NC	CC	TT	TT	TT	CC	CC	CC	NC	CC	TT	CC	TT	CC	CC	TT	NC	CC	CC	CC	CC	CC	TT	TT	CC	CC	CC	CC	CC	NC	CC	CC	TT	TT	CC	CC	TT	TT
14361	Bn-scaff_16714_1-p230212	0.12	A/G	C04	22782082	AA	GG	AA	GG	GG	NC	NC	AA	GG	GG	GG	AA	AA	AA	NC	AA	GG	AA	GG	AA	AA	GG	NC	AA	AA	AA	AA	AA	NC	GG	AA	AA	AA	AA	AA	NC	AA	AA	GG	GG	AA	AA	GG	GG
14362	Bn-scaff_16714_1-p225068	0.14	A/G	C04	22792192	AA	GG	GG	AA	AA	NC	NC	GG	AA	AA	AA	GG	GG	GG	NC	GG	AA	GG	AA	GG	GG	AA	NC	GG	GG	GG	GG	GG	AA	AA	GG	GG	GG	GG	GG	NC	GG	GG	AA	AA	GG	GG	AA	AA
14363	Bn-scaff_16714_1-p196141	0.11	T/C	C04	22835629	TT	CC	TT	CC	CC	CC	NC	TT	CC	CC	CC	TT	TT	TT	NC	TT	CC	TT	CC	TT	TT	CC	NC	TT	TT	TT	TT	TT	NC	CC	TT	TT	TT	TT	TT	CC	NC	TT	CC	CC	TT	TT	CC	CC
14364	Bn-scaff_16714_1-p171706	0.16	A/G	C04	22851304	AA	GG	AA	GG	GG	GG	NC	AA	GG	GG	GG	AA	AA	AA	NC	AA	GG	AA	GG	AA	AA	GG	NC	AA	AA	AA	AA	AA	NC	GG	AA	AA	AA	AA	AA	GG	GG	AA	GG	GG	AA	AA	GG	GG
14365	Bn-scaff_16714_1-p127573	0.14	A/G	C04	22905986	AA	GG	GG	AA	AA	NC	NC	GG	AA	AA	AA	GG	GG	GG	NC	GG	AA	GG	AA	GG	GG	AA	GG	GG	GG	GG	GG	GG	AA	AA	GG	GG	GG	GG	GG	NC	GG	GG	AA	AA	GG	GG	AA	AA
14366	Bn-scaff_16714_1-p111822	0.13	A/G	C04	22923089	AA	GG	GG	AA	AA	NC	NC	GG	AA	AA	AA	GG	GG	GG	NC	GG	AA	GG	AA	GG	GG	AA	GG	GG	GG	GG	GG	GG	AA	AA	GG	GG	GG	AA	GG	NC	GG	GG	AA	AA	GG	GG	AA	AA
14367	Bn-scaff_16714_1-p110735	0.17	A/G	C04	22924274	AA	GG	GG	AA	AA	NC	NC	GG	AA	AA	AA	GG	GG	GG	NC	GG	AA	GG	AA	GG	GG	AA	NC	GG	GG	GG	GG	GG	AA	AA	GG	GG	GG	AA	GG	NC	GG	GG	AA	AA	GG	GG	AA	AA
14368	Bn-scaff_16714_1-p104848	0.18	A/G	C04	22939549	AA	GG	AA	GG	GG	NC	NC	AA	GG	GG	GG	AA	AA	AA	NC	AA	GG	AA	GG	AA	AA	GG	NC	AA	AA	AA	AA	AA	NC	GG	AA	AA	AA	GG	AA	NC	AA	AA	GG	GG	AA	AA	GG	GG
14369	Bn-scaff_16714_1-p98921	0.13	T/C	C04	22945358	TT	CC	CC	TT	TT	TT	NC	CC	TT	TT	TT	CC	CC	CC	NC	CC	TT	CC	TT	CC	CC	TT	CC	CC	CC	CC	CC	CC	TT	TT	CC	CC	CC	TT	CC	TT	TT	CC	TT	TT	CC	CC	TT	TT
14370	Bn-scaff_16714_1-p14150	0.16	T/C	C04	23049198	TT	CC	CC	TT	TT	TT	NC	CC	TT	TT	TT	CC	CC	CC	NC	CC	TT	CC	TT	CC	CC	TT	NC	CC	CC	CC	CC	CC	TT	TT	CC	CC	CC	TT	CC	TT	NC	CC	TT	TT	CC	CC	TT	TT
14371	Bn-scaff_16714_1-p3998	0.11	A/C	C04	23059669	AA	CC	AA	CC	CC	NC	NC	AA	CC	CC	NC	AA	AA	AA	NC	AA	NC	AA	CC	AA	AA	CC	AA	AA	AA	AA	AA	AA	CC	CC	AA	AA	AA	CC	AA	NC	AA	AA	CC	CC	AA	AA	CC	CC
14372	Bn-scaff_19899_1-p684603	0.12	T/C	C04	23084894	TT	CC	CC	TT	TT	TT	NC	CC	TT	TT	TT	CC	CC	CC	NC	CC	TT	CC	TT	CC	CC	TT	CC	CC	CC	CC	CC	CC	TT	TT	CC	CC	CC	TT	CC	TT	TT	CC	TT	TT	CC	CC	TT	TT
14373	Bn-scaff_18656_1-p757	0.16	A/G	C04	23095627	AA	GG	AA	GG	GG	GG	NC	AA	GG	GG	GG	AA	AA	AA	NC	AA	AA	AA	GG	AA	AA	GG	AA	AA	AA	AA	AA	AA	GG	GG	AA	AA	AA	GG	AA	NC	GG	AA	GG	GG	AA	AA	AA	GG
14374	Bn-scaff_18656_1-p4894	0.16	T/G	C04	23099663	TT	GG	TT	GG	GG	NC	NC	TT	GG	GG	GG	TT	TT	TT	NC	TT	TT	TT	GG	TT	TT	GG	TT	TT	TT	TT	TT	TT	GG	GG	TT	TT	TT	GG	TT	TT	TT	TT	GG	GG	TT	TT	TT	GG
14375	Bn-scaff_18656_1-p22362	0.12	A/C	C04	23117408	AA	CC	CC	CC	CC	CC	NC	AA	CC	CC	CC	AA	AA	AA	NC	AA	AA	AA	CC	AA	AA	CC	AA	AA	AA	AA	AA	AA	AA	AA	AA	AA	AA	CC	AA	NC	CC	CC	CC	CC	AA	AA	AA	CC
14376	Bn-scaff_18656_1-p22363	0.11	A/G	C04	23117509	AA	GG	AA	AA	AA	NC	NC	GG	AA	AA	AA	GG	GG	GG	NC	GG	GG	GG	AA	GG	GG	AA	GG	GG	GG	GG	GG	GG	NC	GG	GG	GG	GG	AA	GG	GG	GG	AA	AA	AA	GG	GG	GG	AA
14377	Bn-scaff_18656_1-p38343	0.12	A/C	C04	23127274	AA	CC	CC	CC	CC	NC	NC	AA	CC	CC	CC	AA	AA	AA	NC	AA	AA	AA	CC	AA	AA	CC	AA	AA	AA	AA	AA	AA	AA	AA	AA	AA	AA	CC	AA	AA	AA	CC	CC	CC	AA	AA	AA	CC
14378	Bn-scaff_16309_1-p287409	0.17	A/G	C04	23172834	AA	GG	GG	GG	GG	GG	NC	AA	GG	GG	GG	AA	AA	AA	NC	AA	AA	AA	GG	AA	AA	GG	AA	AA	AA	AA	AA	AA	AA	AA	AA	AA	AA	GG	AA	AA	NC	AA	GG	GG	AA	AA	AA	GG
14379	Bn-scaff_16309_1-p260352	0.06	T/G	C04	23194590	TT	GG	TT	TT	TT	TT	NC	GG	TT	TT	TT	GG	GG	GG	NC	GG	GG	GG	TT	GG	GG	TT	GG	GG	GG	GG	GG	GG	GG	GG	GG	GG	GG	GG	TT	GG	TT	TT	TT	TT	GG	GG	TT	TT
14380	Bn-scaff_16309_1-p187425	0.14	A/G	C04	23251604	AA	GG	GG	GG	GG	NC	NC	AA	GG	GG	GG	AA	AA	AA	AA	AA	AA	AA	GG	AA	AA	AA	AA	AA	AA	AA	AA	AA	NC	AA	AA	AA	AA	AA	GG	AA	AA	AA	GG	GG	AA	AA	GG	GG
14381	Bn-scaff_16309_1-p164550	0.13	T/G	C04	23275794	TT	GG	TT	TT	TT	TT	NC	GG	TT	TT	NC	GG	GG	GG	GG	GG	TT	GG	TT	GG	GG	GG	GG	GG	GG	GG	GG	GG	TT	TT	GG	GG	GG	TT	TT	TT	TT	TT	TT	TT	GG	GG	GG	TT
14382	Bn-scaff_16309_1-p70660	0.11	A/C	C04	23299643	AA	CC	AA	AA	AA	NC	NC	CC	AA	AA	AA	AA	CC	CC	NC	AA	CC	CC	AA	AA	CC	AA	CC	CC	AA	CC	AA	AA	CC	CC	CC	AA	CC	AA	CC	NC	AA	CC	AA	AA	CC	CC	CC	AA
14383	Bn-scaff_16309_1-p63105	0.12	A/C	C04	23313545	AA	CC	CC	CC	CC	NC	NC	AA	CC	CC	CC	CC	AA	AA	NC	CC	AA	AA	CC	CC	AA	CC	AA	AA	CC	AA	CC	CC	AA	AA	AA	CC	AA	CC	CC	NC	CC	AA	CC	CC	AA	AA	AA	CC
14384	Bn-scaff_16309_1-p62538	0.1	A/G	C04	23314009	AA	GG	GG	GG	GG	NC	NC	AA	GG	GG	GG	GG	AA	AA	NC	GG	AA	AA	GG	GG	AA	GG	AA	AA	GG	AA	GG	GG	AA	AA	AA	GG	AA	GG	GG	NC	GG	AA	GG	GG	AA	AA	AA	GG
14385	Bn-scaff_16309_1-p61351	0.17	T/C	C04	23315324	TT	CC	CC	CC	CC	NC	NC	TT	CC	CC	CC	CC	TT	TT	NC	CC	TT	TT	CC	CC	TT	CC	TT	TT	CC	TT	CC	CC	TT	TT	TT	CC	TT	CC	CC	NC	CC	TT	CC	CC	TT	TT	TT	CC
14386	Bn-scaff_17335_1-p219441	0.14	T/C	C04	23578233	TT	CC	TT	TT	TT	TT	CC	CC	TT	TT	TT	TT	CC	TT	NC	TT	TT	CC	TT	TT	CC	TT	NC	CC	TT	CC	TT	TT	TT	TT	CC	TT	CC	TT	TT	TT	TT	TT	TT	TT	CC	CC	CC	TT
14387	Bn-scaff_24602_1-p69684	0.07	A/G	C04	25038619	AA	GG	AA	AA	AA	AA	AA	AA	AA	AA	AA	AA	AA	AA	AA	AA	AA	AA	AA	AA	AA	AA	AA	AA	AA	AA	AA	AA	AA	AA	AA	AA	AA	GG	AA	AA	AA	AA	AA	AA	AA	AA	AA	AA
14388	Bn-scaff_24602_1-p82503	0.07	A/G	C04	25055648	AA	GG	GG	GG	GG	GG	GG	GG	GG	GG	GG	GG	GG	GG	GG	GG	GG	GG	GG	GG	GG	GG	GG	GG	GG	GG	GG	GG	NC	GG	GG	GG	GG	AA	GG	GG	GG	GG	GG	GG	GG	GG	GG	GG
14389	Bn-scaff_24602_1-p83524	0.06	T/C	C04	25056590	TT	CC	CC	CC	CC	CC	CC	CC	CC	CC	CC	CC	CC	CC	CC	CC	CC	CC	CC	CC	CC	CC	CC	CC	CC	CC	CC	CC	NC	CC	CC	CC	CC	TT	CC	CC	CC	CC	CC	CC	CC	CC	CC	CC
14390	Bn-scaff_24602_1-p83660	0.05	T/C	C04	25056726	TT	CC	TT	TT	TT	TT	TT	TT	TT	TT	TT	TT	TT	TT	TT	TT	TT	TT	TT	TT	TT	TT	TT	TT	TT	TT	TT	TT	TT	TT	TT	TT	TT	CC	TT	TT	TT	TT	TT	TT	TT	TT	TT	TT
14391	Bn-scaff_24602_1-p94449	0.07	A/G	C04	25068402	AA	GG	GG	GG	GG	GG	GG	GG	GG	GG	GG	GG	GG	GG	GG	GG	GG	GG	GG	GG	GG	GG	GG	GG	GG	GG	GG	GG	NC	GG	GG	GG	GG	AA	GG	GG	GG	GG	GG	GG	GG	GG	GG	GG
14392	Bn-scaff_19551_1-p24484	0.13	A/C	C04	25586582	AA	CC	AA	AA	AA	NC	CC	AA	AA	CC	NC	AA	CC	CC	NC	AA	AA	CC	AA	AA	CC	AA	CC	CC	CC	CC	AA	AA	CC	CC	CC	AA	CC	CC	CC	NC	AA	CC	AA	AA	CC	CC	CC	AA
14393	Bn-scaff_17180_1-p333433	0.03	T/C	C04	26264704	TT	CC	CC	CC	CC	NC	CC	CC	CC	CC	CC	CC	TT	CC	NC	CC	CC	CC	CC	CC	CC	CC	CC	CC	CC	CC	CC	CC	NC	CC	CC	CC	CC	CC	CC	CC	NC	CC	CC	CC	CC	CC	CC	CC
14394	Bn-A04-p7471870	0.18	T/C	C04	28166728	TT	CC	TT	TT	TT	NC	TT	TT	CC	CC	NC	CC	CC	CC	NC	CC	TT	NC	TT	TT	NC	TT	TT	TT	CC	TT	TT	TT	CC	CC	CC	CC	TT	CC	CC	TT	CC	CC	CC	TT	CC	CC	CC	CC
14395	Bn-A05-p20676409	0.04	T/G	C04	28186095	TT	GG	GG	NC	NC	TT	NC	NC	GG	GG	NC	GG	NC	GG	GG	GG	NC	GG	GG	NC	GG	NC	GG	NC	TT	NC	NC	NC	GG	GG	GG	GG	NC	TT	GG	GG	NC	GG	GG	NC	TT	TT	NC	GG
14396	Bn-scaff_27914_1-p7446	0.11	T/C	C04	28253005	TT	CC	CC	CC	CC	NC	TT	CC	TT	CC	NC	CC	TT	CC	NC	CC	CC	CC	CC	CC	CC	CC	TT	CC	CC	CC	CC	CC	CC	CC	CC	CC	TT	CC	CC	TT	TT	TT	CC	CC	CC	CC	CC	CC
14397	Bn-scaff_27914_1-p9919	0.1	T/C	C04	28255470	TT	CC	TT	TT	TT	NC	CC	TT	CC	TT	NC	TT	CC	TT	NC	TT	TT	TT	TT	TT	TT	TT	CC	NC	TT	TT	TT	TT	TT	TT	TT	TT	CC	TT	TT	CC	CC	CC	TT	TT	TT	TT	TT	TT
14398	Bn-scaff_27914_1-p15207	0.11	A/G	C04	28261322	AA	GG	AA	AA	AA	NC	GG	AA	GG	AA	NC	AA	GG	AA	NC	AA	AA	AA	AA	AA	AA	AA	GG	AA	AA	AA	AA	AA	AA	AA	AA	AA	GG	AA	AA	GG	GG	GG	AA	AA	AA	AA	AA	AA
14399	Bn-scaff_27914_1-p22911	0.14	A/C	C04	28269129	AA	CC	AA	AA	AA	NC	CC	AA	CC	AA	NC	AA	CC	AA	NC	AA	AA	AA	AA	AA	AA	AA	CC	AA	AA	AA	AA	AA	NC	AA	AA	AA	CC	AA	AA	CC	CC	CC	AA	AA	AA	AA	AA	AA
14400	Bn-scaff_27914_1-p23844	0.1	A/C	C04	28270062	AA	CC	AA	AA	AA	NC	CC	AA	CC	AA	NC	AA	CC	AA	NC	AA	AA	AA	AA	AA	AA	AA	CC	AA	AA	AA	AA	AA	AA	AA	AA	AA	CC	AA	AA	CC	CC	CC	AA	AA	AA	AA	AA	AA
14401	Bn-scaff_27914_1-p32593	0.14	T/G	C04	28276120	TT	GG	TT	TT	TT	NC	GG	TT	GG	TT	NC	TT	GG	TT	NC	TT	TT	TT	TT	TT	TT	TT	GG	TT	TT	TT	TT	TT	TT	TT	TT	TT	GG	TT	TT	GG	GG	GG	TT	TT	TT	TT	TT	TT
14402	Bn-scaff_27914_1-p54325	0.11	T/G	C04	28297993	TT	GG	TT	TT	TT	NC	GG	TT	GG	TT	NC	TT	GG	TT	NC	TT	TT	GG	TT	TT	GG	TT	GG	GG	TT	GG	TT	TT	TT	TT	GG	TT	GG	TT	TT	GG	GG	GG	TT	TT	TT	TT	TT	TT
14403	Bn-scaff_27914_1-p54798	0.14	A/G	C04	28298366	AA	GG	AA	AA	AA	NC	GG	AA	GG	AA	NC	AA	GG	AA	NC	AA	AA	GG	AA	AA	GG	AA	GG	GG	AA	GG	AA	AA	AA	AA	GG	AA	GG	AA	AA	GG	GG	GG	AA	AA	AA	AA	AA	AA
14404	Bn-scaff_27914_1-p64159	0.15	T/G	C04	28309063	TT	GG	TT	TT	TT	NC	GG	TT	GG	TT	NC	TT	GG	TT	NC	TT	TT	GG	TT	TT	GG	TT	GG	GG	TT	GG	TT	TT	TT	TT	GG	TT	GG	TT	TT	GG	GG	GG	TT	TT	TT	TT	TT	TT
14405	Bn-scaff_27914_1-p74694	0.1	T/C	C04	28314531	TT	CC	TT	TT	TT	NC	CC	TT	CC	TT	NC	TT	CC	TT	NC	TT	TT	CC	TT	TT	CC	TT	CC	CC	TT	CC	TT	TT	NC	TT	CC	TT	CC	TT	TT	CC	CC	CC	TT	TT	TT	TT	TT	TT
14406	Bn-scaff_27914_1-p75461	0.14	T/G	C04	28315297	TT	GG	TT	TT	TT	NC	GG	TT	GG	TT	NC	TT	GG	TT	NC	TT	TT	GG	TT	TT	GG	TT	GG	GG	TT	GG	TT	TT	NC	TT	GG	TT	GG	TT	TT	GG	GG	GG	TT	TT	TT	TT	TT	TT
14407	Bn-scaff_27914_1-p76173	0.14	T/C	C04	28316009	TT	CC	TT	TT	TT	NC	CC	TT	CC	TT	NC	TT	CC	TT	NC	TT	TT	CC	TT	TT	CC	TT	CC	CC	TT	CC	TT	TT	NC	TT	CC	TT	CC	TT	TT	CC	CC	CC	TT	TT	TT	TT	TT	TT
14408	Bn-scaff_27914_1-p96300	0.12	T/C	C04	28331799	TT	CC	TT	TT	TT	NC	CC	TT	CC	TT	NC	TT	CC	TT	NC	TT	TT	CC	TT	TT	CC	TT	CC	CC	TT	CC	TT	TT	TT	TT	CC	TT	CC	TT	TT	CC	CC	CC	TT	TT	TT	TT	TT	TT
14409	Bn-scaff_15712_8-p360376	0.09	A/G	C04	28350594	AA	GG	AA	AA	AA	NC	GG	AA	GG	AA	NC	AA	GG	AA	NC	AA	AA	GG	AA	AA	GG	AA	GG	GG	AA	GG	AA	AA	AA	AA	GG	AA	GG	AA	AA	GG	GG	GG	AA	AA	AA	AA	AA	AA
14410	Bn-scaff_15712_8-p359972	0.12	T/C	C04	28350997	TT	CC	CC	CC	CC	NC	TT	CC	TT	CC	NC	CC	TT	CC	NC	CC	CC	TT	CC	CC	TT	CC	TT	NC	CC	TT	CC	CC	CC	CC	NC	CC	TT	CC	CC	TT	TT	TT	CC	CC	CC	CC	CC	CC
14411	Bn-scaff_15712_8-p359006	0.14	A/G	C04	28352063	AA	GG	AA	AA	AA	NC	GG	AA	GG	AA	NC	AA	GG	AA	NC	AA	AA	GG	AA	AA	GG	AA	GG	GG	AA	GG	AA	AA	AA	AA	GG	AA	GG	AA	AA	GG	GG	GG	AA	AA	AA	AA	AA	AA
14412	Bn-scaff_15712_8-p357288	0.12	T/C	C04	28353680	TT	CC	CC	CC	CC	NC	TT	CC	TT	CC	NC	CC	TT	CC	NC	CC	CC	TT	CC	CC	TT	CC	TT	TT	CC	TT	CC	CC	NC	CC	TT	CC	TT	CC	CC	TT	TT	TT	CC	CC	CC	CC	CC	CC
14413	Bn-scaff_15712_8-p327152	0.14	A/C	C04	28370182	AA	CC	AA	AA	AA	NC	CC	AA	CC	AA	NC	AA	CC	AA	NC	AA	AA	CC	AA	AA	CC	AA	CC	CC	AA	CC	AA	AA	AA	AA	CC	AA	CC	AA	AA	CC	CC	CC	AA	AA	AA	AA	AA	AA
14414	Bn-scaff_15712_8-p252435	0.11	A/G	C04	28460781	AA	GG	AA	AA	AA	NC	GG	AA	GG	AA	NC	AA	GG	AA	NC	AA	AA	GG	AA	AA	GG	AA	GG	GG	AA	GG	AA	AA	AA	AA	GG	AA	GG	AA	AA	GG	GG	GG	AA	AA	AA	AA	AA	AA
14415	Bn-scaff_15712_8-p241736	0.08	T/G	C04	28471388	TT	GG	TT	TT	TT	NC	GG	TT	GG	TT	NC	TT	GG	TT	NC	TT	TT	GG	TT	TT	GG	TT	GG	GG	TT	GG	TT	TT	TT	TT	GG	TT	GG	TT	TT	GG	GG	GG	TT	TT	TT	TT	TT	TT
14416	Bn-scaff_15712_8-p241795	0.12	T/C	C04	28471429	TT	CC	CC	CC	CC	NC	TT	CC	TT	CC	NC	CC	TT	CC	NC	CC	CC	TT	CC	CC	TT	CC	TT	TT	CC	TT	CC	CC	NC	CC	TT	CC	TT	CC	CC	TT	TT	TT	CC	CC	CC	CC	CC	CC
14417	Bn-scaff_15712_8-p241714	0.13	T/C	C04	28471510	TT	CC	TT	TT	TT	NC	CC	TT	CC	TT	NC	TT	CC	TT	NC	TT	TT	CC	TT	TT	CC	TT	CC	CC	TT	CC	TT	TT	NC	TT	CC	TT	CC	TT	TT	CC	CC	CC	TT	TT	TT	TT	TT	TT
14418	Bn-scaff_15712_8-p196505	0.1	T/C	C04	28515488	TT	CC	TT	TT	TT	NC	CC	TT	CC	TT	NC	TT	CC	TT	NC	TT	TT	CC	TT	TT	CC	TT	CC	CC	TT	CC	TT	TT	TT	TT	CC	TT	CC	TT	TT	CC	CC	CC	TT	TT	TT	TT	TT	TT
14419	Bn-scaff_15712_8-p195672	0.11	A/G	C04	28516321	AA	GG	GG	GG	GG	NC	AA	GG	AA	GG	NC	GG	AA	GG	NC	GG	GG	AA	GG	GG	AA	GG	AA	AA	GG	AA	GG	GG	GG	GG	AA	GG	AA	GG	GG	AA	AA	AA	GG	GG	GG	GG	GG	GG
14420	Bn-scaff_15712_8-p195726	0.1	A/C	C04	28516367	AA	CC	AA	AA	AA	NC	CC	AA	CC	AA	NC	AA	CC	AA	NC	AA	AA	CC	AA	AA	CC	AA	CC	CC	AA	CC	AA	AA	AA	AA	CC	AA	CC	AA	AA	CC	CC	CC	AA	AA	AA	AA	AA	AA
14421	Bn-scaff_15712_8-p192683	0.12	T/G	C04	28519409	TT	GG	GG	GG	GG	NC	TT	GG	TT	GG	NC	GG	TT	GG	NC	GG	GG	TT	GG	GG	TT	GG	TT	TT	GG	TT	GG	GG	NC	GG	TT	GG	TT	GG	GG	TT	TT	TT	GG	GG	GG	GG	GG	GG
14422	Bn-scaff_15712_8-p121910	0.14	T/C	C04	28592119	TT	CC	TT	CC	CC	TT	CC	TT	CC	CC	NC	TT	TT	TT	NC	TT	TT	TT	TT	TT	TT	TT	NC	TT	CC	TT	TT	TT	NC	TT	TT	TT	CC	CC	CC	TT	TT	TT	TT	TT	CC	CC	CC	TT
14423	Bn-scaff_15712_8-p121352	0.08	T/G	C04	28592677	TT	GG	GG	TT	TT	GG	TT	GG	TT	TT	NC	GG	GG	GG	NC	GG	GG	GG	GG	GG	GG	GG	NC	GG	TT	GG	GG	GG	GG	GG	GG	GG	TT	TT	TT	GG	GG	GG	GG	GG	TT	TT	TT	GG
14424	Bn-scaff_15712_8-p121229	0.14	T/C	C04	28592700	TT	CC	CC	TT	TT	CC	TT	CC	TT	TT	NC	CC	CC	CC	NC	CC	CC	CC	CC	CC	CC	CC	NC	CC	TT	CC	CC	CC	NC	CC	CC	CC	TT	TT	TT	CC	CC	CC	CC	CC	TT	TT	TT	CC
14425	Bn-scaff_15712_8-p121295	0.16	A/G	C04	28592734	AA	GG	GG	AA	AA	GG	AA	GG	AA	AA	NC	GG	GG	GG	NC	GG	GG	GG	GG	GG	GG	GG	NC	GG	AA	GG	GG	GG	GG	GG	GG	GG	AA	AA	AA	GG	GG	GG	GG	GG	AA	AA	AA	GG
14426	Bn-scaff_15712_8-p121114	0.14	T/C	C04	28592915	TT	CC	TT	CC	CC	TT	CC	TT	CC	CC	NC	TT	TT	TT	NC	TT	TT	TT	TT	TT	TT	TT	CC	TT	CC	TT	TT	TT	TT	TT	TT	TT	CC	CC	CC	TT	TT	TT	TT	TT	CC	CC	CC	TT
14427	Bn-scaff_15712_8-p121006	0.16	A/C	C04	28592923	AA	CC	AA	CC	CC	AA	CC	AA	CC	CC	NC	AA	AA	AA	NC	AA	AA	AA	AA	AA	AA	AA	NC	AA	CC	AA	AA	AA	NC	AA	AA	AA	CC	CC	CC	AA	AA	AA	AA	AA	CC	CC	CC	AA
14428	Bn-scaff_15712_8-p120853	0.17	T/C	C04	28593076	TT	CC	CC	TT	TT	CC	TT	CC	TT	TT	NC	CC	CC	CC	NC	CC	CC	CC	CC	CC	CC	CC	NC	CC	TT	CC	CC	CC	CC	CC	CC	CC	TT	TT	TT	CC	CC	CC	CC	CC	TT	TT	TT	CC
14429	Bn-scaff_15712_8-p120720	0.1	T/C	C04	28593309	TT	CC	CC	TT	TT	CC	TT	CC	TT	TT	NC	CC	CC	CC	NC	CC	CC	CC	CC	CC	CC	CC	NC	CC	TT	CC	CC	CC	NC	CC	CC	CC	TT	TT	TT	CC	CC	CC	CC	CC	TT	TT	TT	CC
14430	Bn-scaff_15712_8-p110489	0.14	T/C	C04	28603094	TT	CC	CC	TT	TT	CC	TT	CC	TT	TT	NC	CC	CC	CC	NC	CC	CC	CC	CC	CC	CC	CC	NC	CC	TT	CC	CC	CC	CC	CC	CC	CC	TT	TT	TT	CC	CC	CC	CC	CC	TT	TT	TT	CC
14431	Bn-scaff_22148_1-p5629	0.08	A/C	C04	29013882	AA	CC	CC	CC	CC	NC	AA	CC	CC	CC	NC	CC	AA	CC	CC	CC	CC	AA	CC	CC	AA	CC	CC	AA	CC	AA	CC	CC	NC	CC	AA	CC	CC	CC	CC	NC	AA	CC	CC	CC	CC	CC	CC	CC
14432	Bn-scaff_22148_1-p21841	0.12	A/G	C04	29030198	AA	GG	GG	GG	GG	NC	AA	GG	GG	GG	NC	GG	AA	GG	GG	GG	GG	AA	GG	GG	AA	GG	GG	AA	GG	AA	GG	GG	NC	GG	AA	GG	GG	GG	GG	NC	AA	GG	GG	GG	GG	GG	GG	GG
14433	Bn-scaff_22148_1-p23174	0.08	T/C	C04	29031524	TT	CC	CC	CC	CC	NC	TT	CC	CC	CC	NC	CC	TT	CC	CC	CC	CC	TT	CC	CC	TT	CC	CC	TT	CC	TT	CC	CC	NC	CC	TT	CC	CC	CC	CC	CC	TT	CC	CC	CC	CC	CC	CC	CC
14434	Bn-scaff_22148_1-p66564	0.13	T/C	C04	29072366	TT	CC	CC	CC	CC	NC	TT	CC	CC	CC	NC	CC	TT	CC	CC	CC	CC	TT	CC	CC	TT	CC	CC	TT	CC	TT	CC	CC	CC	CC	TT	CC	CC	CC	CC	NC	TT	CC	CC	CC	CC	CC	CC	CC
14435	Bn-scaff_22148_1-p68211	0.13	A/G	C04	29074115	AA	GG	GG	GG	GG	NC	AA	GG	GG	GG	NC	GG	AA	GG	GG	GG	GG	AA	GG	GG	AA	GG	GG	AA	GG	AA	GG	GG	NC	GG	AA	GG	GG	GG	GG	NC	AA	GG	GG	GG	GG	GG	GG	GG
14436	Bn-scaff_22148_1-p69860	0.11	A/G	C04	29075766	AA	GG	GG	GG	GG	NC	AA	GG	GG	GG	NC	GG	AA	GG	GG	GG	GG	AA	GG	GG	AA	GG	GG	AA	GG	AA	GG	GG	GG	GG	AA	GG	GG	GG	GG	NC	AA	GG	GG	GG	GG	GG	GG	GG
14437	Bn-scaff_22148_1-p71161	0.14	T/C	C04	29076967	TT	CC	TT	TT	TT	NC	CC	TT	TT	TT	NC	TT	CC	TT	TT	TT	TT	CC	TT	TT	CC	TT	TT	CC	TT	CC	TT	TT	TT	TT	CC	TT	TT	TT	TT	NC	CC	TT	TT	TT	TT	TT	TT	TT
14438	Bn-scaff_22148_1-p71406	0.11	T/C	C04	29077211	TT	CC	CC	CC	CC	NC	TT	CC	CC	CC	NC	CC	TT	CC	CC	CC	CC	TT	CC	CC	TT	CC	CC	TT	CC	TT	CC	CC	NC	CC	TT	CC	CC	CC	CC	CC	TT	CC	CC	CC	CC	CC	CC	CC
14439	Bn-scaff_22148_1-p72416	0.13	T/G	C04	29078196	TT	GG	TT	TT	TT	NC	GG	TT	TT	TT	NC	TT	GG	TT	TT	TT	TT	GG	TT	TT	GG	TT	TT	GG	TT	GG	TT	TT	TT	TT	GG	TT	TT	TT	TT	NC	GG	TT	TT	TT	TT	TT	TT	TT
14440	Bn-scaff_22148_1-p76088	0.13	T/C	C04	29081968	TT	CC	TT	TT	TT	NC	CC	TT	TT	TT	NC	TT	CC	TT	TT	TT	TT	CC	TT	TT	CC	TT	TT	CC	TT	CC	TT	TT	TT	TT	CC	TT	TT	TT	TT	NC	CC	TT	TT	TT	TT	TT	TT	TT
14441	Bn-scaff_22148_1-p77629	0.11	A/G	C04	29083409	AA	GG	AA	AA	AA	NC	GG	AA	AA	AA	NC	AA	GG	AA	AA	AA	AA	GG	AA	AA	GG	AA	AA	GG	AA	GG	AA	AA	AA	AA	GG	AA	AA	AA	AA	NC	GG	AA	AA	AA	AA	AA	AA	AA
14442	Bn-scaff_22148_1-p77754	0.1	T/C	C04	29083534	TT	CC	CC	CC	CC	NC	TT	CC	CC	CC	NC	CC	TT	CC	CC	CC	CC	TT	CC	CC	TT	CC	CC	TT	CC	TT	CC	CC	NC	CC	TT	CC	CC	CC	CC	CC	TT	CC	CC	CC	CC	CC	CC	CC
14443	Bn-scaff_22148_1-p77959	0.1	T/G	C04	29083840	TT	GG	GG	GG	GG	NC	TT	GG	GG	GG	NC	GG	TT	GG	GG	GG	GG	TT	GG	GG	TT	GG	GG	TT	GG	TT	GG	GG	GG	GG	TT	GG	GG	GG	GG	GG	TT	GG	GG	GG	GG	GG	GG	GG
14444	Bn-scaff_22148_1-p79171	0.1	A/G	C04	29085052	AA	GG	GG	GG	GG	NC	AA	GG	GG	GG	NC	GG	AA	GG	GG	GG	GG	AA	GG	GG	AA	GG	GG	AA	GG	AA	GG	GG	NC	GG	AA	GG	GG	GG	GG	NC	AA	GG	GG	GG	GG	GG	GG	GG
14445	Bn-scaff_22148_1-p79620	0.08	A/G	C04	29085506	AA	GG	AA	AA	AA	NC	GG	AA	AA	AA	NC	AA	GG	AA	AA	AA	AA	GG	AA	AA	GG	AA	AA	GG	AA	GG	AA	AA	AA	AA	GG	AA	AA	AA	AA	NC	GG	AA	AA	AA	AA	AA	AA	AA
14446	Bn-scaff_22148_1-p81110	0.09	T/G	C04	29087078	TT	GG	GG	GG	GG	NC	TT	GG	GG	GG	NC	GG	TT	GG	GG	GG	GG	TT	GG	GG	TT	GG	GG	TT	GG	TT	GG	GG	NC	GG	TT	GG	GG	GG	GG	GG	TT	GG	GG	GG	GG	GG	GG	GG
14447	Bn-scaff_22148_1-p82731	0.1	T/G	C04	29088835	TT	GG	GG	GG	GG	NC	TT	GG	GG	GG	NC	GG	TT	GG	GG	GG	GG	TT	GG	GG	TT	GG	GG	TT	GG	TT	GG	GG	NC	GG	TT	GG	GG	GG	GG	NC	TT	GG	GG	GG	GG	GG	GG	GG
14448	Bn-scaff_22148_1-p89133	0.1	A/C	C04	29114819	AA	CC	CC	CC	CC	NC	AA	CC	CC	CC	NC	CC	AA	CC	CC	CC	CC	AA	CC	CC	AA	CC	CC	AA	CC	AA	CC	CC	CC	CC	AA	CC	CC	CC	CC	NC	AA	CC	CC	CC	CC	CC	CC	CC
14449	Bn-scaff_22148_1-p89134	0.09	A/G	C04	29114918	AA	GG	AA	AA	AA	NC	GG	AA	AA	AA	NC	AA	GG	AA	AA	AA	AA	GG	AA	AA	GG	AA	AA	GG	AA	GG	AA	AA	AA	AA	GG	AA	AA	AA	AA	NC	GG	AA	AA	AA	AA	AA	AA	AA
14450	Bn-scaff_22148_1-p89325	0.12	T/G	C04	29115009	TT	GG	TT	TT	TT	NC	GG	TT	TT	TT	NC	TT	GG	TT	TT	TT	TT	GG	TT	TT	GG	TT	TT	GG	TT	GG	TT	TT	TT	TT	GG	TT	TT	TT	TT	NC	GG	TT	TT	TT	TT	TT	TT	TT
14451	Bn-scaff_22148_1-p95826	0.13	A/G	C04	29121519	AA	GG	GG	GG	GG	NC	AA	GG	GG	GG	NC	GG	AA	GG	GG	GG	GG	AA	GG	GG	AA	GG	GG	AA	GG	AA	GG	GG	GG	GG	AA	GG	GG	GG	GG	NC	AA	GG	GG	GG	GG	GG	GG	GG
14452	Bn-scaff_22148_1-p103647	0.09	A/C	C04	29134001	AA	CC	AA	AA	AA	NC	CC	AA	AA	AA	NC	AA	CC	AA	AA	AA	AA	CC	AA	AA	CC	AA	AA	CC	AA	CC	AA	AA	NC	AA	CC	AA	AA	AA	AA	NC	CC	AA	AA	AA	AA	AA	AA	AA
14453	Bn-scaff_22148_1-p106441	0.07	A/G	C04	29136695	AA	GG	AA	AA	AA	NC	GG	AA	AA	AA	NC	AA	GG	AA	AA	AA	AA	GG	AA	AA	GG	AA	AA	GG	AA	GG	AA	AA	AA	AA	GG	AA	AA	AA	AA	NC	GG	AA	AA	AA	AA	AA	AA	AA
14454	Bn-scaff_22148_1-p108904	0.11	T/G	C04	29139138	TT	GG	GG	GG	GG	NC	TT	GG	GG	GG	NC	GG	TT	GG	GG	GG	GG	TT	GG	GG	TT	GG	GG	TT	GG	TT	GG	GG	NC	GG	TT	GG	GG	GG	GG	NC	TT	GG	GG	GG	GG	GG	GG	GG
14455	Bn-scaff_22148_1-p109994	0.09	A/G	C04	29140226	AA	GG	GG	GG	GG	NC	NC	GG	GG	GG	NC	GG	NC	GG	GG	GG	GG	AA	GG	GG	AA	GG	GG	AA	GG	AA	GG	GG	GG	GG	AA	GG	GG	GG	GG	NC	AA	GG	GG	GG	GG	GG	GG	GG
14456	Bn-scaff_22148_1-p110626	0.12	T/C	C04	29140858	TT	CC	CC	CC	CC	NC	TT	CC	CC	CC	NC	CC	TT	CC	CC	CC	CC	TT	CC	CC	TT	CC	CC	TT	CC	TT	CC	CC	NC	CC	TT	CC	CC	CC	CC	CC	TT	CC	CC	CC	CC	CC	CC	CC
14457	Bn-scaff_22148_1-p121544	0.1	A/G	C04	29142976	AA	GG	GG	GG	GG	NC	AA	GG	GG	GG	NC	GG	AA	GG	GG	GG	GG	AA	GG	GG	AA	GG	GG	AA	GG	AA	GG	GG	NC	GG	AA	GG	GG	GG	GG	GG	AA	GG	GG	GG	GG	GG	GG	GG
14458	Bn-scaff_22148_1-p121965	0.09	T/G	C04	29143297	TT	GG	GG	GG	GG	NC	TT	GG	GG	GG	NC	GG	TT	GG	GG	GG	GG	TT	GG	GG	TT	GG	GG	TT	GG	TT	GG	GG	NC	GG	TT	GG	GG	GG	GG	GG	TT	GG	GG	GG	GG	GG	GG	GG
14459	Bn-scaff_22148_1-p125074	0.11	A/G	C04	29146402	AA	GG	AA	AA	AA	NC	GG	AA	AA	AA	NC	AA	GG	AA	AA	AA	AA	GG	AA	AA	GG	AA	AA	GG	AA	GG	AA	AA	AA	AA	GG	AA	AA	AA	AA	NC	GG	AA	AA	AA	AA	AA	AA	AA
14460	Bn-scaff_22148_1-p125108	0.12	T/C	C04	29146536	TT	CC	CC	CC	CC	NC	TT	CC	CC	CC	NC	CC	TT	CC	CC	CC	CC	TT	CC	CC	TT	CC	CC	TT	CC	TT	CC	CC	CC	CC	TT	CC	CC	CC	CC	NC	TT	CC	CC	CC	CC	CC	CC	CC
14461	Bn-scaff_22148_1-p156479	0.1	A/G	C04	29179953	AA	GG	GG	GG	GG	NC	AA	GG	GG	GG	NC	GG	AA	GG	GG	GG	GG	AA	GG	GG	AA	GG	GG	NC	GG	AA	GG	GG	GG	GG	AA	GG	GG	GG	GG	GG	AA	GG	GG	GG	GG	GG	GG	GG
14462	Bn-scaff_22148_1-p157118	0.08	A/C	C04	29180598	AA	CC	AA	AA	AA	NC	CC	AA	AA	AA	NC	AA	CC	AA	AA	AA	AA	CC	AA	AA	CC	AA	AA	CC	AA	CC	AA	AA	AA	AA	CC	NC	AA	AA	AA	NC	CC	AA	AA	AA	AA	AA	AA	AA
14463	Bn-scaff_22148_1-p157485	0.09	A/G	C04	29180962	AA	GG	GG	GG	GG	NC	AA	GG	GG	GG	NC	GG	AA	GG	GG	GG	GG	AA	GG	GG	AA	GG	GG	NC	GG	AA	GG	GG	GG	GG	NC	GG	GG	GG	GG	GG	AA	GG	GG	GG	GG	GG	GG	GG
14464	Bn-scaff_22148_1-p157602	0.1	A/C	C04	29181079	AA	CC	CC	CC	CC	CC	AA	CC	CC	CC	NC	CC	AA	CC	CC	CC	CC	AA	CC	CC	AA	CC	CC	NC	CC	AA	CC	CC	CC	CC	AA	CC	CC	CC	CC	CC	AA	CC	CC	CC	CC	CC	CC	CC
14465	Bn-scaff_22148_1-p166821	0.08	A/G	C04	29190559	AA	GG	AA	AA	AA	NC	GG	AA	AA	AA	NC	AA	GG	AA	AA	AA	AA	GG	AA	AA	GG	AA	AA	GG	AA	GG	AA	AA	AA	AA	GG	AA	AA	AA	AA	NC	GG	AA	AA	AA	AA	AA	AA	AA
14466	Bn-scaff_22148_1-p167171	0.1	A/C	C04	29190909	AA	CC	CC	CC	CC	NC	AA	CC	CC	CC	NC	CC	AA	CC	CC	CC	CC	AA	CC	CC	AA	CC	CC	AA	CC	AA	CC	CC	CC	CC	AA	CC	CC	CC	CC	NC	AA	CC	CC	CC	CC	CC	CC	CC
14467	Bn-scaff_22148_1-p167297	0.12	T/G	C04	29191035	TT	GG	GG	GG	GG	NC	TT	GG	GG	GG	NC	GG	TT	GG	GG	GG	GG	TT	GG	GG	TT	GG	GG	TT	GG	TT	GG	GG	GG	GG	TT	GG	GG	GG	GG	NC	TT	GG	GG	GG	GG	GG	GG	GG
14468	Bn-scaff_22148_1-p168131	0.11	A/G	C04	29191969	AA	GG	GG	GG	GG	NC	AA	GG	GG	GG	NC	GG	AA	GG	GG	GG	GG	AA	GG	GG	AA	GG	GG	AA	GG	AA	GG	GG	GG	GG	AA	GG	GG	GG	GG	NC	AA	GG	GG	GG	GG	GG	GG	GG
14469	Bn-scaff_22148_1-p168875	0.13	T/G	C04	29192719	TT	GG	TT	TT	TT	NC	GG	TT	TT	TT	NC	TT	GG	TT	TT	TT	TT	GG	TT	TT	GG	TT	TT	GG	TT	GG	TT	TT	TT	TT	GG	TT	TT	TT	TT	NC	GG	TT	TT	TT	TT	TT	TT	TT
14470	Bn-scaff_22148_1-p168961	0.11	A/C	C04	29192805	AA	CC	CC	CC	CC	NC	AA	CC	CC	CC	NC	CC	AA	CC	CC	CC	CC	AA	CC	CC	AA	CC	CC	AA	CC	AA	CC	CC	NC	CC	AA	CC	CC	CC	CC	NC	AA	CC	CC	CC	CC	CC	CC	CC
14471	Bn-scaff_22148_1-p172018	0.09	A/G	C04	29195994	AA	GG	GG	GG	GG	GG	AA	GG	GG	GG	NC	GG	AA	GG	GG	GG	GG	AA	GG	GG	AA	GG	GG	AA	GG	AA	GG	GG	GG	GG	AA	GG	GG	GG	GG	GG	AA	GG	GG	GG	GG	GG	GG	GG
14472	Bn-scaff_22148_1-p174252	0.09	T/C	C04	29198227	TT	CC	TT	TT	TT	NC	CC	TT	TT	TT	NC	TT	CC	TT	TT	TT	TT	CC	TT	TT	CC	TT	TT	CC	TT	CC	TT	TT	TT	TT	CC	TT	TT	TT	TT	NC	CC	TT	TT	TT	TT	TT	TT	TT
14473	Bn-scaff_22148_1-p181456	0.1	T/C	C04	29206602	TT	CC	CC	CC	CC	NC	TT	CC	CC	CC	NC	CC	TT	CC	CC	CC	CC	TT	CC	CC	TT	CC	CC	TT	CC	TT	CC	CC	NC	CC	TT	CC	CC	CC	CC	NC	TT	CC	CC	CC	CC	CC	CC	CC
14474	Bn-scaff_22148_1-p188633	0.1	A/C	C04	29214251	AA	CC	CC	CC	CC	NC	AA	CC	CC	CC	NC	CC	AA	CC	CC	CC	CC	AA	CC	CC	AA	CC	CC	AA	CC	AA	CC	CC	NC	CC	AA	CC	CC	CC	CC	CC	AA	CC	CC	CC	CC	CC	CC	CC
14475	Bn-scaff_22148_1-p188549	0.11	A/G	C04	29214267	AA	GG	GG	GG	GG	NC	AA	GG	GG	GG	NC	GG	AA	GG	GG	GG	GG	AA	GG	GG	AA	GG	GG	AA	GG	AA	GG	GG	NC	GG	AA	GG	GG	GG	GG	GG	AA	GG	GG	GG	GG	GG	GG	GG
14476	Bn-scaff_22148_1-p227057	0.11	T/C	C04	29262149	TT	CC	TT	TT	TT	NC	CC	TT	TT	TT	NC	TT	CC	TT	TT	TT	TT	CC	TT	TT	CC	TT	TT	CC	TT	CC	TT	TT	TT	TT	CC	TT	TT	TT	TT	NC	CC	TT	TT	TT	TT	TT	TT	TT
14477	Bn-scaff_22148_1-p231818	0.13	T/C	C04	29266712	TT	CC	CC	CC	CC	NC	TT	CC	CC	CC	NC	CC	TT	CC	CC	CC	CC	TT	CC	CC	TT	CC	CC	TT	CC	TT	CC	CC	CC	CC	TT	CC	CC	CC	CC	NC	TT	CC	CC	CC	CC	CC	CC	CC
14478	Bn-scaff_22148_1-p240787	0.11	A/G	C04	29275666	AA	GG	GG	GG	GG	NC	AA	GG	GG	GG	NC	GG	AA	GG	GG	GG	GG	AA	GG	GG	AA	GG	GG	AA	GG	AA	GG	GG	GG	GG	AA	GG	GG	GG	GG	NC	AA	GG	GG	GG	GG	GG	GG	GG
14479	Bn-scaff_22148_1-p240694	0.06	T/G	C04	29275673	TT	GG	TT	TT	TT	NC	GG	TT	TT	TT	GG	TT	GG	TT	TT	TT	TT	GG	TT	TT	GG	TT	TT	GG	NC	GG	TT	TT	TT	TT	GG	NC	TT	TT	TT	NC	GG	NC	TT	TT	TT	TT	TT	TT
14480	Bn-scaff_22148_1-p250776	0.13	T/G	C04	29285444	TT	GG	TT	TT	TT	NC	GG	TT	TT	TT	NC	TT	GG	TT	TT	TT	TT	GG	TT	TT	GG	TT	TT	GG	TT	GG	TT	TT	TT	TT	GG	TT	TT	TT	TT	NC	GG	TT	TT	TT	TT	TT	TT	TT
14481	Bn-scaff_22148_1-p250845	0.13	T/G	C04	29285513	TT	GG	GG	GG	GG	NC	TT	GG	GG	GG	NC	GG	TT	GG	GG	GG	GG	TT	GG	GG	TT	GG	GG	TT	GG	TT	GG	GG	GG	GG	TT	GG	GG	GG	GG	NC	TT	GG	GG	GG	GG	GG	GG	GG
14482	Bn-scaff_22148_1-p251521	0.1	A/C	C04	29286190	AA	CC	CC	CC	CC	NC	AA	CC	CC	CC	NC	CC	AA	CC	CC	CC	CC	AA	CC	CC	AA	CC	CC	AA	CC	AA	CC	CC	CC	CC	AA	CC	CC	CC	CC	NC	AA	CC	CC	CC	CC	CC	CC	CC
14483	Bn-scaff_22148_1-p252198	0.13	A/G	C04	29286865	AA	GG	GG	GG	GG	NC	AA	GG	GG	GG	NC	GG	AA	GG	GG	GG	GG	AA	GG	GG	AA	GG	GG	AA	GG	AA	GG	GG	GG	GG	AA	GG	GG	GG	GG	NC	AA	GG	GG	GG	GG	GG	GG	GG
14484	Bn-scaff_22148_1-p252620	0.08	T/G	C04	29287291	TT	GG	GG	GG	GG	NC	TT	GG	GG	GG	NC	GG	TT	GG	GG	GG	GG	TT	GG	GG	TT	GG	GG	TT	GG	TT	GG	GG	GG	GG	NC	GG	GG	GG	GG	GG	TT	GG	GG	GG	GG	GG	GG	GG
14485	Bn-scaff_22148_1-p256979	0.09	T/G	C04	29292111	TT	GG	GG	GG	GG	NC	TT	GG	GG	GG	NC	GG	TT	GG	GG	GG	GG	TT	GG	GG	TT	GG	GG	TT	GG	TT	GG	GG	GG	GG	NC	GG	GG	GG	GG	GG	TT	GG	GG	GG	GG	GG	GG	GG
14486	Bn-scaff_22148_1-p261397	0.09	T/C	C04	29296497	TT	CC	TT	TT	TT	NC	CC	TT	TT	TT	NC	TT	CC	TT	TT	TT	TT	CC	TT	TT	CC	TT	TT	CC	TT	CC	TT	TT	TT	TT	CC	TT	TT	TT	TT	NC	CC	TT	TT	TT	TT	TT	TT	TT
14487	Bn-scaff_22148_1-p267088	0.12	A/G	C04	29300168	AA	GG	AA	AA	AA	NC	GG	AA	AA	AA	NC	AA	GG	AA	AA	AA	AA	GG	AA	AA	GG	AA	AA	GG	AA	GG	AA	AA	NC	AA	GG	AA	AA	AA	AA	NC	GG	AA	AA	AA	AA	AA	AA	AA
14488	Bn-scaff_22148_1-p267914	0.12	A/G	C04	29300928	AA	GG	AA	AA	AA	NC	GG	AA	AA	AA	NC	AA	GG	AA	AA	AA	AA	GG	AA	AA	GG	AA	AA	GG	AA	GG	AA	AA	AA	AA	GG	AA	AA	AA	AA	NC	GG	AA	AA	AA	AA	AA	AA	AA
14489	Bn-scaff_22148_1-p268492	0.12	T/C	C04	29301607	TT	CC	TT	TT	TT	NC	CC	TT	TT	TT	NC	TT	CC	TT	TT	TT	TT	CC	TT	TT	CC	TT	TT	CC	TT	CC	TT	TT	TT	TT	CC	TT	TT	TT	TT	NC	CC	TT	TT	TT	TT	TT	TT	TT
14490	Bn-scaff_22148_1-p268850	0.11	T/C	C04	29301965	TT	CC	CC	CC	CC	NC	TT	CC	CC	CC	NC	CC	TT	CC	CC	CC	CC	TT	CC	CC	TT	CC	CC	TT	CC	TT	CC	CC	CC	CC	TT	CC	CC	CC	CC	NC	TT	CC	CC	CC	CC	CC	CC	CC
14491	Bn-scaff_22148_1-p269026	0.09	A/C	C04	29302041	AA	CC	AA	AA	AA	NC	CC	AA	AA	AA	NC	AA	CC	AA	AA	AA	AA	CC	AA	AA	CC	AA	AA	CC	AA	CC	AA	AA	AA	AA	CC	AA	AA	AA	AA	NC	CC	AA	AA	AA	AA	AA	AA	AA
14492	Bn-scaff_22148_1-p271582	0.07	A/C	C04	29304577	AA	CC	AA	AA	AA	NC	CC	AA	AA	AA	NC	AA	CC	AA	AA	AA	AA	CC	AA	AA	CC	AA	AA	CC	AA	CC	AA	AA	AA	AA	CC	AA	AA	AA	AA	NC	CC	AA	AA	AA	AA	AA	AA	AA
14493	Bn-scaff_22148_1-p272716	0.09	T/C	C04	29305709	TT	CC	TT	TT	TT	NC	CC	TT	TT	TT	NC	TT	CC	TT	TT	TT	TT	CC	TT	TT	CC	TT	TT	CC	TT	CC	TT	TT	TT	TT	CC	TT	TT	TT	TT	NC	CC	TT	TT	TT	TT	TT	TT	TT
14494	Bn-scaff_22148_1-p272858	0.1	A/G	C04	29305939	AA	GG	GG	GG	GG	NC	AA	GG	GG	GG	NC	GG	AA	GG	GG	GG	GG	AA	GG	GG	AA	GG	GG	AA	GG	AA	GG	GG	NC	GG	AA	GG	GG	GG	GG	GG	AA	GG	GG	GG	GG	GG	GG	GG
14495	Bn-scaff_22148_1-p278862	0.09	A/G	C04	29312591	AA	GG	GG	GG	GG	NC	AA	GG	GG	GG	NC	GG	AA	GG	GG	GG	GG	AA	GG	GG	AA	GG	GG	NC	GG	AA	GG	GG	GG	GG	AA	GG	GG	GG	GG	GG	AA	GG	GG	GG	GG	GG	GG	GG
14496	Bn-scaff_22148_1-p283564	0.11	T/C	C04	29317457	TT	CC	CC	CC	CC	NC	TT	CC	CC	CC	NC	CC	TT	CC	CC	CC	CC	TT	CC	CC	TT	CC	CC	TT	CC	TT	CC	CC	CC	CC	TT	CC	CC	CC	CC	NC	TT	CC	CC	CC	CC	CC	CC	CC
14497	Bn-scaff_22148_1-p288623	0.12	A/G	C04	29322582	AA	GG	AA	AA	AA	NC	GG	AA	AA	AA	NC	AA	GG	AA	AA	AA	AA	GG	AA	AA	GG	AA	AA	GG	AA	GG	AA	AA	AA	AA	GG	AA	AA	AA	AA	NC	GG	AA	AA	AA	AA	AA	AA	AA
14498	Bn-scaff_22148_1-p288979	0.12	A/C	C04	29322938	AA	CC	AA	AA	AA	NC	CC	AA	AA	AA	NC	AA	CC	AA	AA	AA	AA	CC	AA	AA	CC	AA	AA	CC	AA	CC	AA	AA	AA	AA	CC	AA	AA	AA	AA	NC	CC	AA	AA	AA	AA	AA	AA	AA
14499	Bn-scaff_22148_1-p288883	0.1	A/G	C04	29322942	AA	GG	AA	AA	AA	NC	GG	AA	AA	AA	NC	AA	GG	AA	AA	AA	AA	GG	AA	AA	GG	AA	AA	GG	AA	GG	AA	AA	AA	AA	GG	AA	AA	AA	AA	NC	GG	AA	AA	AA	AA	AA	AA	AA
14500	Bn-scaff_22148_1-p290463	0.13	A/G	C04	29324520	AA	GG	AA	AA	AA	NC	GG	AA	AA	AA	NC	AA	GG	AA	AA	AA	AA	GG	AA	AA	GG	AA	AA	GG	AA	GG	AA	AA	AA	AA	GG	AA	AA	AA	AA	NC	GG	AA	AA	AA	AA	AA	AA	AA
14501	Bn-scaff_22148_1-p290672	0.11	T/C	C04	29325207	TT	CC	TT	TT	TT	NC	CC	TT	TT	TT	NC	TT	CC	TT	TT	TT	TT	CC	TT	TT	CC	TT	TT	CC	TT	CC	TT	TT	TT	TT	CC	TT	TT	TT	TT	NC	CC	TT	TT	TT	TT	TT	TT	TT
14502	Bn-scaff_22148_1-p290740	0.1	T/G	C04	29325375	TT	GG	GG	GG	GG	NC	TT	GG	GG	GG	NC	GG	TT	GG	GG	GG	GG	TT	GG	GG	TT	GG	GG	TT	GG	TT	GG	GG	NC	GG	TT	GG	GG	GG	GG	NC	TT	GG	GG	GG	GG	GG	GG	GG
14503	Bn-scaff_22148_1-p291974	0.09	A/G	C04	29326593	AA	GG	AA	AA	AA	NC	GG	AA	AA	AA	NC	AA	GG	AA	AA	AA	AA	GG	AA	AA	GG	AA	AA	GG	AA	GG	AA	AA	AA	AA	GG	AA	AA	AA	AA	NC	GG	AA	AA	AA	AA	AA	AA	AA
14504	Bn-scaff_22148_1-p292247	0.11	T/G	C04	29326766	TT	GG	GG	GG	GG	NC	TT	GG	GG	GG	NC	GG	TT	GG	GG	GG	GG	TT	GG	GG	TT	GG	GG	TT	GG	TT	GG	GG	GG	GG	TT	GG	GG	GG	GG	GG	TT	GG	GG	GG	GG	GG	GG	GG
14505	Bn-scaff_22148_1-p293835	0.1	A/C	C04	29328350	AA	CC	AA	AA	AA	NC	CC	AA	AA	AA	NC	AA	CC	AA	AA	AA	AA	CC	AA	AA	CC	AA	AA	CC	AA	CC	AA	AA	AA	AA	CC	AA	AA	AA	AA	NC	CC	AA	AA	AA	AA	AA	AA	AA
14506	Bn-scaff_22148_1-p294183	0.1	A/G	C04	29328698	AA	GG	GG	GG	GG	NC	AA	GG	GG	GG	NC	GG	AA	GG	GG	GG	GG	AA	GG	GG	AA	GG	GG	AA	GG	AA	GG	GG	NC	GG	AA	GG	GG	GG	GG	GG	AA	GG	GG	GG	GG	GG	GG	GG
14507	Bn-scaff_22148_1-p353543	0.08	T/C	C04	29382793	TT	CC	TT	TT	TT	NC	TT	TT	TT	TT	NC	TT	CC	TT	TT	TT	TT	CC	TT	TT	CC	TT	TT	CC	TT	CC	TT	TT	TT	TT	CC	TT	TT	TT	TT	NC	CC	TT	TT	TT	TT	TT	TT	TT
14508	Bn-scaff_22148_1-p353628	0.11	A/G	C04	29382978	AA	GG	GG	GG	GG	NC	GG	GG	GG	GG	NC	GG	AA	GG	GG	GG	GG	AA	GG	GG	AA	GG	GG	AA	GG	AA	GG	GG	GG	GG	AA	GG	GG	GG	GG	GG	AA	GG	GG	GG	GG	GG	GG	GG
14509	Bn-scaff_22148_1-p353792	0.11	T/C	C04	29383042	TT	CC	CC	CC	CC	NC	CC	CC	CC	CC	NC	CC	TT	CC	CC	CC	CC	TT	CC	CC	TT	CC	CC	TT	CC	TT	CC	CC	CC	CC	TT	CC	CC	CC	CC	CC	TT	CC	CC	CC	CC	CC	CC	CC
14510	Bn-scaff_22148_1-p353943	0.09	A/G	C04	29383193	AA	GG	AA	AA	AA	NC	AA	AA	AA	AA	NC	AA	GG	AA	AA	AA	AA	GG	AA	AA	GG	AA	AA	GG	AA	GG	AA	AA	AA	AA	GG	AA	AA	AA	AA	NC	GG	AA	AA	AA	AA	AA	AA	AA
14511	Bn-scaff_22148_1-p355198	0.09	A/C	C04	29384481	AA	CC	AA	AA	AA	NC	CC	AA	AA	AA	NC	AA	CC	AA	AA	AA	AA	CC	AA	AA	CC	AA	AA	CC	AA	CC	AA	AA	AA	AA	CC	AA	AA	AA	AA	NC	CC	AA	AA	AA	AA	AA	AA	AA
14512	Bn-scaff_22148_1-p356263	0.14	A/G	C04	29385545	AA	GG	GG	GG	GG	NC	GG	GG	GG	GG	NC	GG	AA	GG	GG	GG	GG	AA	GG	GG	AA	GG	GG	AA	GG	AA	GG	GG	NC	GG	AA	GG	GG	GG	GG	NC	AA	GG	GG	GG	GG	GG	GG	GG
14513	Bn-scaff_22148_1-p356208	0.13	T/G	C04	29385590	TT	GG	TT	TT	TT	NC	GG	TT	TT	TT	NC	TT	GG	TT	TT	TT	TT	GG	TT	TT	GG	TT	TT	GG	TT	GG	TT	TT	TT	TT	GG	TT	TT	TT	TT	NC	GG	TT	TT	TT	TT	TT	TT	TT
14514	Bn-scaff_22148_1-p356288	0.1	T/C	C04	29385669	TT	CC	TT	TT	TT	NC	TT	TT	TT	TT	NC	TT	CC	TT	TT	TT	TT	CC	TT	TT	CC	TT	TT	CC	TT	CC	TT	TT	TT	TT	CC	TT	TT	TT	TT	NC	CC	TT	TT	TT	TT	TT	TT	TT
14515	Bn-scaff_22148_1-p383901	0.13	A/C	C04	29452781	AA	CC	CC	CC	CC	NC	CC	CC	CC	CC	NC	CC	AA	CC	CC	CC	CC	AA	CC	CC	AA	CC	CC	AA	CC	AA	CC	CC	NC	CC	AA	CC	CC	CC	CC	NC	AA	CC	CC	CC	CC	CC	CC	CC
14516	Bn-scaff_22148_1-p400140	0.1	A/G	C04	29470314	AA	GG	GG	GG	GG	NC	AA	GG	GG	GG	NC	GG	AA	GG	GG	GG	GG	AA	GG	GG	AA	GG	GG	AA	GG	AA	GG	GG	NC	GG	AA	GG	GG	GG	GG	NC	AA	GG	GG	GG	GG	GG	GG	GG
14517	Bn-scaff_22148_1-p400066	0.09	T/C	C04	29470339	TT	CC	TT	TT	TT	NC	CC	TT	TT	TT	NC	TT	CC	TT	TT	TT	TT	CC	TT	TT	CC	TT	TT	CC	TT	CC	TT	TT	TT	TT	CC	TT	TT	TT	TT	NC	CC	TT	TT	TT	TT	TT	TT	TT
14518	Bn-scaff_18776_1-p18005	0.13	A/G	C04	29479019	AA	GG	GG	GG	GG	NC	AA	GG	GG	GG	NC	GG	AA	GG	GG	GG	GG	AA	GG	GG	AA	GG	GG	AA	GG	AA	GG	GG	GG	GG	AA	GG	GG	GG	GG	NC	AA	GG	GG	GG	GG	GG	GG	GG
14519	Bn-scaff_18776_1-p36455	0.11	A/C	C04	29493010	AA	CC	CC	CC	CC	NC	AA	CC	CC	CC	AA	CC	AA	CC	CC	CC	CC	AA	CC	CC	AA	CC	CC	AA	CC	AA	CC	CC	CC	NC	AA	CC	CC	CC	CC	NC	AA	CC	CC	CC	CC	CC	CC	CC
14520	Bn-scaff_18776_1-p36364	0.1	T/C	C04	29493019	TT	CC	CC	CC	CC	NC	TT	CC	CC	CC	NC	CC	TT	CC	CC	CC	CC	TT	CC	CC	TT	CC	CC	TT	CC	TT	CC	CC	NC	CC	TT	CC	CC	CC	CC	NC	TT	CC	CC	CC	CC	CC	CC	CC
14521	Bn-scaff_18776_1-p53923	0.08	A/C	C04	29515472	AA	CC	AA	AA	AA	NC	CC	AA	AA	AA	NC	AA	CC	AA	AA	AA	AA	CC	AA	AA	CC	AA	AA	CC	AA	CC	AA	AA	AA	AA	CC	AA	AA	AA	AA	NC	CC	AA	AA	AA	AA	AA	AA	AA
14522	Bn-scaff_18776_1-p62815	0.14	T/G	C04	29525377	TT	GG	GG	GG	GG	NC	TT	GG	GG	GG	NC	GG	TT	GG	GG	GG	GG	TT	GG	GG	TT	GG	GG	TT	GG	TT	GG	GG	GG	GG	TT	GG	GG	GG	GG	NC	TT	GG	GG	GG	GG	GG	GG	GG
14523	Bn-scaff_18776_1-p64756	0.13	T/C	C04	29527309	TT	CC	TT	TT	TT	NC	CC	TT	TT	TT	NC	TT	CC	TT	TT	TT	TT	CC	TT	TT	CC	TT	TT	CC	TT	CC	TT	TT	TT	TT	CC	TT	TT	TT	TT	NC	CC	TT	TT	TT	TT	TT	TT	TT
14524	Bn-scaff_18776_1-p69965	0.12	T/C	C04	29531643	TT	CC	CC	CC	CC	NC	TT	CC	CC	CC	NC	CC	TT	CC	CC	CC	CC	TT	CC	CC	TT	CC	CC	TT	CC	TT	CC	CC	CC	CC	TT	CC	CC	CC	CC	CC	TT	CC	CC	CC	CC	CC	CC	CC
14525	Bn-scaff_18776_1-p72140	0.11	A/C	C04	29533053	AA	CC	CC	CC	CC	NC	AA	CC	CC	CC	NC	CC	AA	CC	CC	CC	CC	AA	CC	CC	AA	CC	CC	AA	CC	AA	CC	CC	NC	CC	AA	CC	CC	CC	CC	CC	AA	CC	CC	CC	CC	CC	CC	CC
14526	Bn-scaff_18776_1-p81905	0.12	A/G	C04	29543742	AA	GG	GG	GG	GG	NC	AA	GG	GG	GG	NC	GG	AA	GG	GG	GG	GG	AA	GG	GG	AA	GG	GG	AA	GG	AA	GG	GG	GG	GG	AA	GG	GG	GG	GG	GG	AA	GG	GG	GG	GG	GG	GG	GG
14527	Bn-scaff_18776_1-p144339	0.13	A/G	C04	29607376	AA	GG	AA	AA	AA	NC	GG	AA	AA	AA	NC	AA	GG	AA	AA	AA	AA	GG	AA	AA	GG	AA	AA	GG	AA	GG	AA	AA	AA	AA	GG	AA	AA	AA	AA	NC	GG	AA	AA	AA	AA	AA	AA	AA
14528	Bn-scaff_18776_1-p246454	0.13	T/C	C04	29694229	TT	CC	TT	TT	TT	NC	CC	TT	TT	TT	NC	TT	CC	TT	TT	TT	TT	CC	TT	TT	CC	TT	TT	CC	TT	CC	TT	TT	TT	TT	CC	TT	TT	TT	TT	TT	CC	CC	TT	TT	TT	TT	TT	TT
14529	Bn-scaff_18776_1-p268376	0.14	T/G	C04	29718150	TT	GG	GG	GG	GG	NC	TT	GG	GG	GG	NC	GG	TT	GG	GG	GG	GG	TT	GG	GG	TT	GG	GG	TT	TT	TT	GG	GG	NC	GG	TT	GG	GG	GG	TT	NC	TT	TT	GG	GG	GG	TT	GG	GG
14530	Bn-scaff_18776_1-p268511	0.14	A/G	C04	29718285	AA	GG	GG	GG	GG	NC	AA	GG	GG	GG	NC	GG	AA	GG	GG	GG	GG	AA	GG	GG	AA	GG	GG	AA	AA	AA	GG	GG	NC	GG	AA	GG	GG	GG	AA	GG	AA	AA	GG	GG	GG	AA	GG	GG
14531	Bn-scaff_18776_1-p269180	0.17	A/G	C04	29718953	AA	GG	AA	AA	AA	NC	GG	AA	AA	AA	NC	AA	GG	AA	AA	AA	AA	GG	AA	AA	GG	AA	AA	GG	GG	GG	AA	AA	AA	AA	GG	AA	AA	AA	GG	NC	GG	GG	AA	AA	AA	GG	AA	AA
14532	Bn-scaff_18776_1-p275299	0.15	T/C	C04	29725280	TT	CC	CC	CC	CC	NC	TT	CC	CC	CC	NC	CC	TT	CC	CC	CC	CC	TT	CC	CC	TT	CC	CC	TT	TT	TT	CC	CC	CC	CC	TT	CC	CC	CC	TT	NC	TT	TT	CC	CC	CC	TT	CC	CC
14533	Bn-scaff_18776_1-p275243	0.13	A/G	C04	29725324	AA	GG	GG	GG	GG	NC	AA	GG	GG	GG	NC	GG	AA	GG	GG	GG	GG	AA	GG	GG	AA	GG	GG	AA	AA	AA	GG	GG	NC	GG	AA	GG	GG	GG	AA	NC	AA	AA	GG	GG	GG	AA	GG	GG
14534	Bn-scaff_18776_1-p275385	0.14	T/G	C04	29725466	TT	GG	TT	TT	TT	NC	GG	TT	TT	TT	NC	TT	GG	TT	TT	TT	TT	GG	TT	TT	GG	TT	TT	GG	GG	GG	TT	TT	TT	TT	GG	TT	TT	TT	GG	NC	GG	GG	TT	TT	TT	GG	TT	TT
14535	Bn-scaff_18776_1-p275932	0.15	T/C	C04	29726024	TT	CC	CC	CC	CC	NC	TT	CC	CC	CC	NC	CC	TT	CC	CC	CC	CC	TT	CC	CC	TT	CC	CC	TT	TT	TT	CC	CC	CC	CC	TT	CC	CC	CC	TT	NC	TT	TT	CC	CC	CC	TT	CC	CC
14536	Bn-scaff_18776_1-p276406	0.15	T/C	C04	29726398	TT	CC	CC	CC	CC	NC	TT	CC	CC	CC	NC	CC	TT	CC	CC	CC	CC	TT	CC	CC	TT	CC	CC	TT	TT	TT	CC	CC	NC	CC	TT	CC	CC	CC	TT	CC	TT	TT	CC	CC	CC	TT	CC	CC
14537	Bn-scaff_18776_1-p318561	0.08	A/G	C04	29768459	AA	GG	GG	GG	GG	NC	GG	GG	GG	GG	GG	GG	AA	GG	GG	GG	GG	AA	GG	GG	AA	GG	GG	AA	GG	AA	GG	GG	GG	GG	AA	GG	GG	GG	GG	NC	AA	GG	GG	GG	GG	GG	GG	GG
14538	Bn-scaff_15779_1-p41353	0.12	A/G	C04	30114774	AA	GG	GG	GG	GG	GG	AA	GG	GG	GG	GG	GG	GG	GG	NC	GG	GG	GG	GG	GG	GG	GG	AA	GG	GG	GG	GG	GG	GG	GG	GG	GG	GG	GG	GG	NC	GG	GG	GG	GG	GG	AA	GG	GG
14539	Bn-scaff_15779_1-p94543	0.02	T/G	C04	30153892	TT	GG	GG	GG	GG	GG	TT	GG	GG	GG	GG	GG	GG	GG	GG	GG	GG	GG	GG	GG	GG	GG	GG	GG	GG	GG	GG	GG	GG	GG	GG	GG	GG	GG	GG	GG	GG	GG	GG	GG	GG	TT	GG	GG
14540	Bn-scaff_15779_1-p158973	0.1	A/G	C04	30210812	AA	GG	AA	AA	AA	AA	AA	AA	AA	AA	AA	AA	AA	AA	NC	AA	AA	AA	AA	AA	AA	AA	NC	AA	AA	AA	AA	AA	AA	AA	AA	AA	AA	AA	AA	AA	AA	AA	AA	AA	AA	AA	AA	AA
14541	Bn-scaff_15779_1-p181748	0.04	T/G	C04	30231837	TT	GG	GG	GG	GG	GG	GG	GG	GG	GG	GG	GG	GG	GG	NC	GG	GG	GG	GG	GG	GG	GG	NC	GG	GG	GG	GG	GG	GG	GG	GG	GG	GG	GG	GG	GG	GG	GG	GG	GG	GG	GG	GG	GG
14542	Bn-scaff_15779_1-p186540	0.09	T/C	C04	30243413	TT	CC	TT	TT	TT	TT	TT	TT	TT	TT	TT	TT	TT	TT	NC	TT	TT	TT	TT	TT	TT	TT	CC	TT	TT	TT	TT	TT	TT	TT	TT	TT	TT	TT	TT	TT	TT	TT	TT	TT	TT	TT	TT	TT
14543	Bn-scaff_27173_1-p1225	0.12	A/G	C04	30270473	AA	GG	AA	GG	GG	AA	GG	GG	GG	GG	AA	AA	AA	AA	NC	AA	AA	AA	AA	AA	AA	AA	GG	AA	AA	AA	AA	AA	AA	AA	AA	AA	GG	GG	GG	AA	AA	AA	GG	AA	GG	AA	GG	GG
14544	Bn-scaff_27173_1-p1097	0.12	A/C	C04	30270702	AA	CC	CC	AA	AA	CC	AA	AA	AA	AA	CC	CC	CC	CC	NC	CC	CC	CC	CC	CC	CC	CC	NC	CC	CC	CC	CC	CC	NC	CC	CC	CC	AA	AA	AA	CC	CC	CC	AA	CC	AA	CC	AA	AA
14545	Bn-scaff_15779_1-p238569	0.11	A/G	C04	30298466	AA	GG	GG	AA	AA	GG	AA	AA	AA	AA	GG	GG	GG	GG	NC	GG	GG	GG	GG	GG	GG	GG	NC	GG	GG	GG	GG	GG	NC	GG	GG	GG	AA	AA	AA	GG	GG	GG	AA	GG	AA	GG	AA	AA
14546	Bn-scaff_15779_1-p318634	0.16	A/G	C04	30395481	AA	GG	AA	GG	GG	NC	GG	GG	GG	GG	AA	AA	AA	AA	NC	AA	AA	AA	AA	AA	AA	AA	GG	AA	GG	AA	AA	AA	AA	AA	AA	AA	GG	GG	GG	GG	GG	GG	GG	GG	GG	GG	GG	GG
14547	Bn-scaff_15779_1-p400004	0.15	A/G	C04	30409502	AA	GG	AA	GG	GG	NC	GG	GG	GG	GG	AA	AA	AA	AA	NC	AA	AA	AA	AA	AA	AA	AA	GG	AA	GG	AA	AA	AA	AA	AA	AA	AA	GG	GG	GG	GG	GG	GG	GG	GG	GG	GG	GG	GG
14548	Bn-scaff_27765_1-p403263	0.11	A/G	C04	30439627	AA	GG	AA	GG	GG	NC	GG	GG	GG	GG	AA	AA	AA	AA	NC	AA	AA	AA	AA	AA	AA	AA	GG	AA	GG	AA	AA	AA	AA	AA	AA	AA	GG	GG	GG	GG	GG	GG	GG	GG	GG	GG	GG	GG
14549	Bn-scaff_27765_1-p437173	0.14	A/G	C04	30489612	AA	GG	GG	AA	AA	NC	AA	AA	AA	AA	GG	GG	GG	GG	NC	GG	GG	GG	GG	GG	GG	GG	AA	GG	AA	GG	GG	GG	GG	GG	GG	GG	AA	AA	AA	AA	AA	AA	AA	AA	AA	AA	AA	AA
14550	Bn-scaff_20191_1-p97264	0.15	A/G	C04	30654285	AA	GG	AA	GG	GG	NC	GG	GG	GG	GG	NC	AA	AA	AA	NC	AA	AA	AA	AA	AA	AA	GG	GG	AA	GG	AA	AA	AA	AA	AA	AA	AA	GG	GG	GG	GG	GG	GG	GG	GG	GG	GG	GG	GG
14551	Bn-scaff_26139_1-p333824	0.1	A/G	C04	30860655	AA	GG	GG	AA	AA	NC	AA	AA	AA	AA	NC	GG	GG	AA	NC	GG	GG	GG	GG	GG	GG	AA	AA	GG	AA	GG	GG	GG	NC	GG	GG	GG	AA	AA	AA	AA	AA	AA	AA	AA	AA	AA	AA	AA
14552	Bn-scaff_20814_1-p248864	0.09	T/C	C04	30890030	TT	CC	CC	CC	CC	CC	TT	CC	TT	CC	NC	CC	TT	CC	CC	CC	CC	CC	CC	CC	CC	CC	CC	CC	TT	CC	CC	CC	CC	CC	CC	CC	CC	CC	CC	NC	CC	TT	CC	TT	CC	TT	CC	CC
14553	Bn-scaff_20814_1-p249902	0.11	A/G	C04	30890967	AA	GG	AA	AA	AA	AA	GG	AA	GG	AA	NC	AA	GG	AA	AA	AA	AA	AA	AA	AA	AA	AA	NC	AA	GG	AA	AA	AA	AA	AA	AA	AA	AA	AA	AA	NC	AA	GG	AA	GG	AA	GG	AA	AA
14554	Bn-scaff_20814_1-p250818	0.13	A/G	C04	30891883	AA	GG	AA	AA	AA	AA	GG	AA	GG	AA	NC	AA	GG	AA	AA	AA	AA	AA	AA	AA	AA	AA	NC	AA	GG	AA	AA	AA	AA	AA	AA	AA	AA	AA	AA	NC	AA	GG	AA	GG	AA	GG	AA	AA
14555	Bn-scaff_20814_1-p250847	0.11	T/G	C04	30892012	TT	GG	GG	GG	GG	GG	TT	GG	TT	GG	NC	GG	TT	GG	GG	GG	GG	GG	GG	GG	GG	GG	NC	GG	TT	GG	GG	GG	NC	GG	GG	GG	GG	GG	GG	NC	GG	TT	GG	TT	GG	TT	GG	GG
14556	Bn-scaff_20814_1-p255813	0.06	T/G	C04	30896979	TT	GG	TT	TT	TT	TT	GG	TT	GG	TT	NC	TT	GG	TT	TT	TT	TT	TT	TT	TT	TT	TT	NC	TT	GG	TT	TT	TT	NC	TT	TT	TT	TT	TT	TT	GG	TT	GG	TT	GG	TT	GG	TT	TT
14557	Bn-scaff_20814_1-p263370	0.07	T/G	C04	30909487	TT	GG	TT	TT	TT	TT	GG	TT	GG	TT	NC	TT	GG	TT	TT	TT	TT	TT	TT	TT	TT	TT	NC	TT	GG	TT	TT	TT	TT	TT	TT	TT	TT	TT	TT	GG	TT	GG	TT	GG	TT	GG	TT	TT
14558	Bn-scaff_20814_1-p265101	0.09	T/C	C04	30911218	TT	CC	CC	CC	CC	CC	TT	CC	TT	CC	NC	CC	TT	CC	CC	CC	CC	CC	CC	CC	CC	CC	CC	CC	TT	CC	CC	CC	CC	CC	CC	CC	CC	CC	CC	NC	CC	TT	CC	TT	CC	TT	CC	CC
14559	Bn-scaff_18062_1-p257773	0.05	T/C	C04	31080107	TT	CC	TT	TT	TT	TT	CC	TT	CC	TT	NC	TT	CC	TT	TT	TT	TT	TT	TT	TT	TT	TT	NC	TT	CC	TT	TT	TT	TT	TT	TT	TT	TT	TT	TT	CC	TT	CC	TT	CC	TT	CC	TT	TT
14560	Bn-scaff_18062_1-p257396	0.09	A/G	C04	31080484	AA	GG	GG	GG	GG	GG	AA	GG	AA	GG	NC	GG	AA	GG	GG	GG	GG	GG	GG	GG	GG	GG	GG	GG	AA	GG	GG	GG	NC	GG	GG	GG	GG	GG	GG	NC	GG	AA	GG	AA	GG	AA	GG	GG
14561	Bn-scaff_18062_1-p253805	0.09	T/C	C04	31083287	TT	CC	CC	CC	CC	CC	TT	CC	TT	CC	NC	CC	TT	CC	CC	CC	CC	CC	CC	CC	CC	CC	CC	CC	TT	CC	CC	CC	NC	CC	CC	CC	CC	CC	CC	NC	CC	TT	CC	TT	CC	TT	CC	CC
14562	Bn-scaff_18062_1-p253619	0.09	T/C	C04	31083573	TT	CC	CC	CC	CC	CC	TT	CC	TT	CC	NC	CC	TT	CC	CC	CC	CC	CC	CC	CC	CC	CC	CC	CC	TT	CC	CC	CC	NC	CC	CC	CC	CC	CC	CC	NC	CC	TT	CC	TT	CC	TT	CC	CC
14563	Bn-scaff_18062_1-p246166	0.1	A/C	C04	31094069	AA	CC	AA	AA	AA	AA	CC	AA	CC	AA	NC	AA	CC	AA	AA	AA	AA	AA	AA	AA	AA	AA	NC	AA	CC	AA	AA	AA	AA	AA	AA	AA	AA	AA	AA	NC	AA	CC	AA	CC	AA	CC	AA	AA
14564	Bn-scaff_18062_1-p245296	0.08	T/C	C04	31094939	TT	CC	TT	TT	TT	TT	CC	TT	CC	TT	NC	TT	CC	TT	TT	TT	TT	TT	TT	TT	TT	TT	NC	TT	CC	TT	TT	TT	NC	TT	TT	TT	TT	TT	TT	CC	TT	CC	TT	CC	TT	CC	TT	TT
14565	Bn-scaff_18062_1-p233623	0.07	T/C	C04	31108927	TT	CC	TT	TT	TT	TT	CC	TT	CC	TT	NC	TT	CC	TT	TT	TT	TT	TT	TT	TT	TT	TT	NC	TT	CC	TT	TT	TT	TT	TT	TT	TT	TT	TT	TT	NC	TT	CC	TT	CC	TT	CC	TT	TT
14566	Bn-scaff_18062_1-p229981	0.05	A/C	C04	31112570	AA	CC	AA	AA	AA	AA	CC	AA	CC	AA	NC	AA	CC	AA	AA	AA	AA	AA	AA	AA	AA	AA	NC	AA	CC	AA	AA	AA	AA	AA	AA	AA	AA	AA	AA	CC	AA	CC	AA	CC	AA	CC	AA	AA
14567	Bn-scaff_18062_1-p220320	0.1	T/C	C04	31123048	TT	CC	CC	CC	CC	CC	TT	CC	TT	CC	NC	CC	TT	CC	CC	CC	CC	CC	CC	CC	CC	CC	NC	CC	TT	CC	CC	CC	NC	CC	CC	CC	CC	CC	CC	NC	CC	TT	CC	TT	CC	TT	CC	CC
14568	Bn-scaff_18062_1-p220375	0.11	A/G	C04	31123093	AA	GG	GG	GG	GG	GG	AA	GG	AA	GG	NC	GG	AA	GG	GG	GG	GG	GG	GG	GG	GG	GG	NC	GG	AA	GG	GG	GG	GG	GG	GG	GG	GG	GG	GG	NC	GG	AA	GG	AA	GG	AA	GG	GG
14569	Bn-scaff_18062_1-p220299	0.11	A/G	C04	31123169	AA	GG	AA	AA	AA	AA	GG	AA	GG	AA	NC	AA	GG	AA	AA	AA	AA	AA	AA	AA	AA	AA	NC	AA	GG	AA	AA	AA	AA	AA	AA	AA	AA	AA	AA	NC	AA	GG	AA	GG	AA	GG	AA	AA
14570	Bn-scaff_18062_1-p220233	0.09	T/C	C04	31123235	TT	CC	CC	CC	CC	CC	TT	CC	TT	CC	NC	CC	TT	CC	CC	CC	CC	CC	CC	CC	CC	CC	NC	CC	TT	CC	CC	CC	CC	CC	CC	CC	CC	CC	CC	NC	CC	TT	CC	TT	CC	TT	CC	CC
14571	Bn-scaff_18062_1-p219780	0.1	A/C	C04	31123688	AA	CC	AA	AA	AA	AA	CC	AA	CC	AA	NC	AA	CC	AA	AA	AA	AA	AA	AA	AA	AA	AA	NC	AA	CC	AA	AA	AA	AA	AA	AA	AA	AA	AA	AA	NC	AA	CC	AA	CC	AA	CC	AA	AA
14572	Bn-scaff_18062_1-p219340	0.12	A/G	C04	31124030	AA	GG	AA	AA	AA	AA	GG	AA	GG	AA	NC	AA	GG	AA	AA	AA	AA	AA	AA	AA	AA	AA	NC	AA	GG	AA	AA	AA	AA	AA	AA	AA	AA	AA	AA	NC	AA	GG	AA	GG	AA	GG	AA	AA
14573	Bn-scaff_18062_1-p218415	0.12	A/G	C04	31125055	AA	GG	GG	GG	GG	GG	AA	GG	AA	GG	NC	GG	AA	GG	GG	GG	GG	GG	GG	GG	GG	GG	NC	GG	AA	GG	GG	GG	NC	GG	GG	GG	GG	GG	GG	NC	GG	AA	GG	AA	GG	AA	GG	GG
14574	Bn-scaff_18062_1-p218308	0.09	T/G	C04	31125062	TT	GG	TT	TT	TT	TT	GG	TT	GG	TT	NC	TT	GG	TT	TT	TT	TT	TT	TT	TT	TT	TT	NC	TT	GG	TT	TT	TT	NC	TT	TT	TT	TT	TT	TT	NC	TT	GG	TT	GG	TT	GG	TT	TT
14575	Bn-scaff_18062_1-p216889	0.1	A/G	C04	31126481	AA	GG	GG	NC	NC	GG	AA	GG	AA	GG	NC	GG	AA	GG	GG	GG	GG	GG	GG	GG	GG	GG	NC	GG	AA	GG	GG	GG	GG	GG	GG	GG	GG	GG	GG	NC	GG	AA	GG	AA	GG	AA	GG	GG
14576	Bn-scaff_18062_1-p214382	0.06	A/C	C04	31129088	AA	CC	AA	AA	AA	AA	CC	AA	CC	AA	NC	AA	CC	AA	AA	AA	AA	AA	AA	AA	AA	AA	NC	AA	CC	AA	AA	AA	AA	AA	AA	AA	AA	AA	AA	CC	AA	CC	AA	CC	AA	CC	AA	AA
14577	Bn-scaff_18062_1-p213778	0.07	A/G	C04	31129689	AA	GG	AA	AA	AA	AA	GG	AA	GG	AA	NC	AA	GG	AA	AA	AA	AA	AA	AA	AA	AA	AA	NC	AA	GG	AA	AA	AA	AA	AA	AA	AA	AA	AA	AA	GG	AA	GG	AA	GG	AA	GG	AA	AA
14578	Bn-scaff_25740_1-p10342	0.08	T/C	C04	31154545	TT	CC	TT	TT	TT	TT	CC	TT	CC	TT	NC	TT	CC	TT	TT	TT	TT	TT	TT	TT	TT	TT	NC	TT	CC	TT	TT	TT	NC	TT	TT	TT	TT	TT	TT	CC	TT	CC	TT	CC	TT	CC	TT	TT
14579	Bn-scaff_18062_1-p188391	0.1	T/G	C04	31170669	TT	GG	GG	GG	GG	GG	TT	GG	TT	GG	NC	GG	TT	GG	GG	GG	GG	GG	GG	GG	GG	GG	NC	GG	TT	GG	GG	GG	GG	GG	GG	GG	GG	GG	GG	NC	GG	TT	GG	TT	GG	TT	GG	GG
14580	Bn-scaff_18062_1-p184472	0.09	A/G	C04	31174768	AA	GG	AA	AA	AA	AA	GG	AA	GG	AA	NC	AA	GG	AA	AA	AA	AA	AA	AA	AA	AA	AA	AA	AA	GG	AA	AA	AA	NC	AA	AA	AA	AA	AA	AA	NC	AA	GG	AA	GG	AA	GG	AA	AA
14581	Bn-scaff_18062_1-p182471	0.1	T/C	C04	31176781	TT	CC	CC	CC	CC	CC	TT	CC	TT	CC	NC	CC	TT	CC	CC	CC	CC	CC	CC	CC	CC	CC	NC	CC	TT	CC	CC	CC	CC	CC	CC	CC	CC	CC	CC	NC	CC	TT	CC	TT	CC	TT	CC	CC
14582	Bn-scaff_18062_1-p150462	0.1	A/G	C04	31213669	AA	GG	AA	AA	AA	AA	GG	AA	GG	AA	NC	AA	GG	AA	AA	AA	AA	AA	AA	AA	AA	AA	AA	AA	GG	AA	AA	AA	AA	AA	AA	AA	AA	AA	AA	AA	AA	GG	AA	GG	AA	GG	AA	AA
14583	Bn-scaff_18062_1-p150109	0.1	A/C	C04	31214122	AA	CC	AA	AA	AA	AA	CC	AA	CC	AA	NC	AA	CC	AA	AA	AA	AA	AA	AA	AA	AA	AA	AA	AA	CC	AA	AA	AA	AA	AA	AA	AA	AA	AA	AA	AA	AA	CC	AA	CC	AA	CC	AA	AA
14584	Bn-scaff_18062_1-p133881	0.12	A/G	C04	31226807	AA	GG	GG	GG	GG	GG	AA	GG	AA	GG	NC	GG	AA	GG	GG	GG	GG	GG	GG	GG	GG	GG	GG	GG	AA	GG	GG	GG	NC	GG	GG	GG	GG	GG	GG	GG	GG	AA	GG	AA	GG	AA	GG	GG
14585	Bn-scaff_18062_1-p45782	0.1	A/G	C04	31307318	AA	GG	AA	AA	AA	AA	GG	AA	GG	AA	NC	AA	GG	AA	AA	AA	AA	AA	AA	AA	AA	AA	NC	AA	GG	AA	AA	AA	AA	AA	AA	AA	AA	AA	AA	NC	AA	GG	AA	GG	AA	GG	AA	AA
14586	Bn-scaff_16394_1-p18508	0.08	T/A	C04	31411385	TT	AA	AA	AA	AA	AA	TT	AA	TT	AA	NC	AA	TT	AA	AA	AA	AA	AA	AA	AA	AA	AA	NC	AA	TT	AA	AA	AA	AA	AA	AA	AA	AA	AA	AA	TT	AA	TT	AA	TT	AA	TT	AA	AA
14587	Bn-scaff_16394_1-p73139	0.08	T/C	C04	31472518	TT	CC	CC	CC	CC	CC	TT	CC	TT	CC	NC	CC	TT	CC	CC	CC	CC	CC	CC	CC	CC	CC	CC	CC	CC	CC	CC	CC	CC	CC	CC	CC	CC	CC	CC	NC	CC	CC	CC	CC	CC	CC	CC	CC
14588	Bn-scaff_16394_1-p79652	0.04	T/C	C04	31478931	TT	CC	CC	CC	CC	CC	TT	CC	TT	CC	NC	CC	TT	CC	CC	CC	CC	CC	CC	CC	CC	CC	CC	NC	CC	CC	CC	CC	CC	CC	CC	CC	CC	CC	CC	NC	CC	CC	CC	CC	CC	CC	CC	CC
14589	Bn-scaff_16394_1-p112352	0.06	A/C	C04	31503935	AA	CC	AA	AA	AA	AA	CC	AA	CC	AA	NC	AA	CC	AA	AA	AA	AA	AA	AA	AA	AA	AA	AA	AA	AA	AA	AA	AA	NC	AA	AA	AA	AA	AA	AA	NC	AA	AA	AA	AA	AA	AA	AA	AA
14590	Bn-scaff_16394_1-p237325	0.05	C/G	C04	31640015	CC	GG	CC	CC	CC	CC	GG	CC	GG	CC	NC	CC	GG	CC	CC	CC	CC	CC	CC	CC	CC	CC	CC	CC	CC	CC	CC	CC	CC	CC	CC	CC	CC	CC	CC	NC	CC	CC	CC	CC	CC	CC	CC	CC
14591	Bn-scaff_16394_1-p308897	0.11	T/C	C04	31708978	TT	CC	NC	TT	TT	TT	CC	TT	TT	TT	TT	NC	CC	TT	TT	NC	NC	NC	NC	NC	TT	TT	NC	TT	CC	NC	NC	NC	NC	TT	TT	NC	TT	TT	NC	NC	TT	CC	TT	CC	TT	CC	TT	TT
14592	Bn-scaff_16394_1-p411867	0.08	A/C	C04	31765723	AA	CC	AA	AA	AA	NC	CC	AA	CC	CC	CC	CC	CC	CC	CC	CC	CC	CC	CC	CC	AA	CC	CC	AA	CC	CC	CC	CC	AA	AA	AA	CC	CC	CC	CC	AA	AA	CC	AA	CC	AA	AA	CC	AA
14593	Bn-scaff_16394_1-p416581	0.12	T/G	C04	31785880	TT	GG	GG	GG	GG	NC	TT	GG	TT	TT	TT	TT	TT	TT	TT	TT	TT	TT	TT	TT	GG	TT	NC	GG	TT	TT	TT	TT	GG	GG	GG	TT	TT	TT	TT	GG	GG	TT	GG	TT	GG	GG	TT	GG
14594	Bn-scaff_16394_1-p416875	0.08	A/G	C04	31786074	AA	GG	AA	AA	AA	NC	GG	AA	GG	GG	GG	GG	GG	GG	GG	GG	GG	GG	GG	GG	AA	GG	GG	AA	GG	GG	GG	GG	AA	AA	AA	GG	GG	GG	GG	AA	AA	GG	AA	GG	AA	AA	GG	AA
14595	Bn-scaff_16394_1-p416806	0.1	A/G	C04	31786105	AA	GG	AA	AA	AA	NC	GG	AA	GG	GG	GG	GG	GG	GG	GG	GG	GG	GG	GG	GG	AA	GG	GG	AA	GG	GG	GG	GG	NC	AA	AA	GG	GG	GG	GG	AA	AA	GG	AA	GG	AA	AA	GG	AA
14596	Bn-scaff_16394_1-p417308	0.1	T/G	C04	31786608	TT	GG	GG	GG	GG	NC	TT	GG	TT	TT	TT	TT	TT	TT	TT	TT	TT	TT	TT	TT	GG	TT	NC	GG	TT	TT	TT	TT	GG	GG	GG	TT	TT	TT	TT	GG	GG	TT	GG	TT	GG	GG	TT	GG
14597	Bn-scaff_16394_1-p417939	0.1	A/C	C04	31787241	AA	CC	CC	CC	CC	NC	AA	CC	AA	AA	AA	AA	AA	AA	AA	AA	AA	AA	AA	AA	CC	AA	NC	CC	AA	AA	AA	AA	CC	CC	CC	AA	AA	AA	AA	CC	CC	AA	CC	AA	CC	CC	AA	CC
14598	Bn-scaff_16394_1-p418195	0.1	T/C	C04	31787398	TT	CC	CC	CC	CC	NC	TT	CC	TT	TT	TT	TT	TT	TT	TT	TT	TT	TT	TT	TT	CC	TT	NC	CC	TT	TT	TT	TT	CC	CC	CC	TT	TT	TT	TT	CC	CC	TT	CC	TT	CC	CC	TT	CC
14599	Bn-scaff_16394_1-p419901	0.1	T/C	C04	31790392	TT	CC	CC	CC	CC	NC	TT	CC	TT	TT	TT	TT	TT	TT	TT	TT	TT	TT	TT	TT	CC	TT	NC	CC	TT	TT	TT	TT	NC	CC	CC	TT	TT	TT	TT	CC	CC	TT	CC	TT	CC	CC	TT	CC
14600	Bn-scaff_16394_1-p420227	0.1	A/G	C04	31790620	AA	GG	AA	AA	AA	NC	GG	AA	GG	GG	GG	GG	GG	GG	GG	GG	GG	GG	GG	GG	AA	GG	NC	AA	GG	GG	GG	GG	AA	AA	AA	GG	GG	GG	GG	AA	AA	GG	AA	GG	AA	AA	GG	AA
14601	Bn-scaff_16394_1-p420380	0.12	A/C	C04	31790773	AA	CC	CC	CC	CC	NC	AA	CC	AA	AA	AA	AA	AA	AA	AA	AA	AA	AA	AA	AA	CC	AA	NC	CC	AA	AA	AA	AA	NC	CC	CC	AA	AA	AA	AA	CC	CC	AA	CC	AA	CC	CC	AA	CC
14602	Bn-scaff_16394_1-p440844	0.07	T/G	C04	31818497	TT	GG	TT	TT	TT	NC	GG	TT	GG	GG	GG	GG	GG	GG	GG	GG	GG	GG	GG	GG	TT	GG	GG	TT	GG	GG	GG	GG	TT	TT	TT	GG	GG	GG	GG	TT	TT	GG	TT	GG	TT	TT	GG	TT
14603	Bn-scaff_16394_1-p445540	0.09	A/C	C04	31823206	AA	CC	AA	AA	AA	NC	CC	AA	CC	CC	CC	CC	CC	CC	CC	CC	CC	CC	CC	CC	AA	CC	NC	AA	CC	CC	CC	CC	AA	AA	AA	CC	CC	CC	CC	AA	AA	CC	AA	CC	AA	AA	CC	AA
14604	Bn-scaff_16394_1-p447054	0.11	A/G	C04	31824452	AA	GG	GG	GG	GG	NC	AA	GG	AA	AA	AA	AA	AA	AA	AA	AA	AA	AA	AA	AA	GG	AA	NC	GG	AA	AA	AA	AA	NC	GG	GG	AA	AA	AA	AA	GG	GG	AA	GG	AA	GG	GG	AA	GG
14605	Bn-scaff_16394_1-p842382	0.07	T/C	C04	32137254	TT	CC	CC	CC	CC	CC	CC	CC	CC	CC	CC	CC	CC	CC	CC	CC	CC	CC	CC	CC	CC	CC	NC	CC	CC	CC	CC	CC	NC	CC	CC	CC	NC	NC	CC	TT	CC	CC	CC	TT	CC	CC	CC	CC
14606	Bn-scaff_16394_1-p847636	0.09	T/G	C04	32142611	TT	GG	TT	TT	TT	TT	TT	TT	TT	TT	TT	TT	TT	TT	TT	TT	TT	TT	TT	TT	TT	TT	NC	TT	TT	TT	TT	TT	NC	TT	TT	TT	NC	NC	TT	GG	TT	TT	TT	GG	TT	TT	TT	TT
14607	Bn-scaff_16394_1-p850210	0.05	A/C	C04	32145078	AA	CC	AA	AA	AA	AA	AA	AA	AA	AA	AA	AA	AA	AA	AA	AA	AA	AA	AA	AA	AA	AA	AA	AA	AA	AA	AA	AA	NC	AA	AA	AA	NC	NC	AA	CC	AA	AA	AA	CC	AA	AA	AA	AA
14608	Bn-scaff_16394_1-p851945	0.07	T/G	C04	32146805	TT	GG	GG	GG	GG	GG	GG	GG	GG	GG	GG	GG	GG	GG	GG	GG	GG	GG	GG	GG	GG	GG	GG	GG	GG	GG	GG	GG	NC	GG	GG	GG	NC	NC	GG	TT	GG	GG	GG	TT	GG	GG	GG	GG
14609	Bn-scaff_16394_1-p853431	0.08	T/C	C04	32148303	TT	CC	TT	TT	TT	TT	TT	TT	TT	TT	TT	TT	TT	TT	TT	TT	TT	TT	TT	TT	TT	TT	NC	TT	TT	TT	TT	TT	NC	TT	TT	TT	NC	NC	TT	CC	TT	TT	TT	CC	TT	TT	TT	TT
14610	Bn-scaff_16394_1-p856262	0.02	T/C	C04	32151245	TT	CC	TT	TT	TT	TT	TT	TT	TT	TT	TT	TT	TT	TT	TT	TT	TT	TT	TT	TT	TT	TT	TT	TT	TT	TT	TT	TT	NC	TT	TT	TT	NC	NC	TT	NC	TT	TT	TT	NC	TT	TT	TT	TT
14611	Bn-scaff_16394_1-p920749	0.06	A/G	C04	32208477	AA	GG	AA	AA	AA	AA	AA	AA	AA	AA	AA	AA	AA	AA	AA	AA	AA	AA	AA	AA	AA	AA	AA	AA	AA	AA	AA	AA	NC	AA	AA	AA	NC	NC	AA	GG	AA	AA	AA	GG	AA	AA	AA	AA
14612	Bn-scaff_16394_1-p987099	0.07	A/G	C04	32288704	AA	GG	AA	AA	AA	NC	AA	AA	AA	AA	AA	AA	AA	AA	AA	AA	AA	AA	AA	AA	AA	AA	AA	AA	AA	AA	AA	AA	AA	AA	AA	AA	AA	AA	AA	AA	GG	AA	AA	AA	AA	AA	AA	AA
14613	Bn-scaff_16394_1-p1000091	0.05	T/C	C04	32296072	TT	CC	TT	TT	TT	NC	TT	TT	TT	TT	TT	TT	TT	TT	TT	TT	TT	TT	TT	TT	TT	TT	TT	TT	TT	TT	TT	TT	NC	TT	TT	TT	TT	TT	TT	TT	CC	TT	TT	TT	TT	TT	TT	TT
14614	Bn-scaff_16394_1-p1000446	0.05	T/G	C04	32296467	TT	GG	GG	GG	GG	NC	GG	GG	GG	GG	GG	GG	GG	GG	GG	GG	GG	GG	GG	GG	GG	GG	GG	GG	GG	GG	GG	GG	GG	GG	GG	GG	GG	GG	GG	GG	TT	GG	GG	GG	GG	GG	GG	GG
14615	Bn-scaff_16394_1-p1002503	0.05	T/C	C04	32298405	TT	CC	TT	TT	TT	NC	TT	TT	TT	TT	TT	TT	TT	TT	TT	TT	TT	TT	TT	TT	TT	TT	TT	TT	TT	TT	TT	TT	TT	TT	TT	TT	TT	TT	TT	TT	CC	TT	TT	TT	TT	TT	TT	TT
14616	Bn-scaff_16394_1-p1045757	0.03	A/C	C04	32348676	AA	CC	CC	CC	CC	NC	CC	CC	CC	CC	CC	CC	CC	CC	CC	CC	CC	CC	CC	CC	CC	CC	CC	CC	CC	CC	CC	CC	NC	CC	CC	CC	CC	CC	CC	AA	AA	CC	CC	AA	CC	CC	CC	CC
14617	Bn-scaff_16394_1-p1090896	0.06	A/C	C04	32408156	AA	CC	CC	CC	CC	NC	CC	CC	CC	CC	CC	CC	CC	CC	CC	CC	CC	CC	CC	CC	CC	CC	NC	CC	CC	CC	CC	CC	CC	CC	CC	CC	CC	CC	CC	AA	AA	CC	CC	AA	CC	CC	CC	CC
14618	Bn-scaff_16394_1-p1129497	0.06	A/G	C04	32479073	AA	GG	GG	GG	GG	NC	GG	GG	GG	GG	GG	GG	GG	GG	GG	GG	GG	GG	GG	GG	GG	GG	NC	GG	GG	GG	GG	GG	NC	GG	GG	GG	GG	GG	GG	AA	AA	GG	GG	AA	GG	GG	GG	GG
14619	Bn-scaff_16394_1-p1134372	0.07	T/G	C04	32492901	TT	GG	TT	TT	TT	NC	TT	TT	TT	TT	TT	TT	TT	TT	TT	TT	TT	TT	TT	TT	TT	TT	NC	TT	TT	TT	TT	TT	TT	TT	TT	TT	TT	TT	TT	GG	GG	TT	TT	GG	TT	TT	TT	TT
14620	Bn-scaff_16394_1-p1442938	0.1	T/C	C04	32878060	TT	CC	TT	TT	TT	TT	CC	TT	TT	TT	TT	TT	TT	TT	TT	TT	TT	TT	TT	TT	TT	TT	NC	TT	TT	TT	TT	TT	TT	TT	TT	TT	TT	TT	TT	CC	TT	TT	TT	CC	TT	CC	TT	TT
14621	Bn-scaff_16394_1-p1474873	0.11	A/G	C04	32912811	AA	GG	AA	AA	AA	AA	GG	AA	AA	AA	AA	AA	AA	AA	AA	AA	AA	AA	AA	AA	AA	AA	NC	AA	AA	AA	AA	AA	AA	AA	AA	AA	AA	AA	AA	GG	AA	AA	AA	GG	AA	GG	AA	AA
14622	Bn-A04-p6673120	0.06	A/C	C04	33005112	AA	CC	CC	AA	AA	AA	AA	AA	NC	NC	AA	NC	NC	NC	NC	CC	NC	NC	CC	NC	NC	CC	NC	NC	CC	NC	NC	NC	NC	NC	NC	NC	NC	AA	NC	AA	NC	CC	NC	CC	AA	AA	NC	NC
14623	Bn-scaff_16394_1-p1945222	0.07	T/C	C04	33320812	TT	CC	TT	TT	TT	TT	TT	TT	TT	TT	NC	TT	TT	TT	TT	TT	TT	TT	TT	TT	TT	NC	TT	TT	TT	TT	TT	TT	NC	TT	TT	TT	CC	CC	TT	TT	TT	TT	TT	TT	TT	TT	TT	TT
14624	Bn-scaff_18817_1-p13974	0.13	T/C	C04	33513880	TT	CC	TT	TT	TT	NC	TT	TT	TT	TT	NC	TT	TT	TT	TT	TT	TT	TT	TT	TT	TT	TT	NC	TT	CC	TT	TT	TT	TT	TT	TT	TT	TT	TT	CC	CC	CC	TT	TT	CC	TT	CC	TT	TT
14625	Bn-scaff_16876_1-p1293441	0.03	T/C	C04	33676650	TT	CC	TT	TT	TT	TT	TT	TT	TT	TT	TT	TT	TT	TT	TT	TT	TT	TT	TT	TT	TT	TT	NC	NC	TT	TT	TT	TT	TT	TT	TT	TT	TT	TT	TT	CC	TT	TT	TT	CC	TT	CC	TT	TT
14626	Bn-scaff_16876_1-p1180531	0.08	A/G	C04	33757230	AA	GG	GG	GG	GG	GG	GG	GG	GG	GG	NC	GG	GG	GG	GG	GG	GG	GG	GG	GG	GG	GG	NC	GG	GG	GG	GG	GG	NC	GG	GG	GG	GG	GG	GG	AA	GG	GG	GG	AA	GG	AA	GG	GG
14627	Bn-scaff_16876_1-p1180053	0.08	A/C	C04	33757608	AA	CC	AA	AA	AA	AA	AA	AA	AA	AA	NC	AA	AA	AA	AA	AA	AA	AA	AA	AA	AA	AA	NC	AA	AA	AA	AA	AA	AA	AA	AA	AA	AA	AA	AA	CC	AA	AA	AA	CC	AA	CC	AA	AA
14628	Bn-scaff_16876_1-p1179218	0.13	A/C	C04	33758443	AA	CC	AA	AA	AA	AA	AA	AA	AA	AA	NC	AA	AA	AA	AA	AA	AA	AA	AA	AA	AA	AA	NC	AA	AA	AA	AA	AA	AA	AA	AA	AA	AA	AA	AA	CC	AA	AA	AA	CC	AA	CC	AA	AA
14629	Bn-scaff_16876_1-p1178318	0.11	A/G	C04	33759444	AA	GG	AA	AA	AA	AA	AA	AA	AA	AA	NC	AA	AA	AA	AA	AA	AA	AA	AA	AA	AA	AA	NC	AA	AA	AA	AA	AA	AA	AA	AA	AA	AA	AA	AA	GG	AA	AA	AA	GG	AA	GG	AA	AA
14630	Bn-scaff_16876_1-p1162532	0.08	A/C	C04	33772508	AA	CC	CC	CC	CC	CC	CC	CC	CC	CC	NC	CC	CC	CC	CC	CC	CC	CC	CC	CC	CC	CC	CC	NC	CC	CC	CC	CC	NC	CC	CC	CC	CC	CC	CC	AA	CC	CC	CC	AA	CC	AA	CC	CC
14631	Bn-scaff_16876_1-p1116894	0.11	T/C	C04	33828902	TT	CC	TT	TT	TT	TT	CC	TT	TT	TT	NC	TT	TT	TT	TT	TT	TT	TT	TT	TT	TT	TT	NC	TT	TT	TT	TT	TT	TT	TT	TT	TT	TT	TT	TT	CC	TT	TT	TT	CC	TT	CC	TT	TT
14632	Bn-scaff_16876_1-p1116580	0.11	A/C	C04	33829216	AA	CC	AA	AA	AA	AA	CC	AA	AA	AA	NC	AA	AA	AA	AA	AA	AA	AA	AA	AA	AA	AA	NC	AA	AA	AA	AA	AA	AA	AA	AA	AA	AA	AA	AA	CC	AA	AA	AA	CC	AA	CC	AA	AA
14633	Bn-scaff_16876_1-p1114982	0.1	A/G	C04	33844643	AA	GG	AA	AA	AA	AA	GG	AA	AA	AA	NC	AA	AA	AA	AA	AA	AA	AA	AA	AA	AA	AA	NC	AA	AA	AA	AA	AA	AA	AA	AA	AA	AA	AA	AA	GG	AA	AA	AA	GG	AA	GG	AA	AA
14634	Bn-scaff_16876_1-p1113343	0.09	T/C	C04	33844868	TT	CC	CC	CC	CC	CC	TT	CC	CC	CC	NC	CC	CC	CC	CC	CC	CC	CC	CC	CC	CC	CC	CC	CC	CC	CC	CC	CC	NC	CC	CC	CC	CC	CC	CC	TT	CC	CC	CC	TT	CC	NC	CC	CC
14635	Bn-scaff_16876_1-p1092787	0.13	A/G	C04	33856008	AA	GG	AA	AA	AA	AA	GG	AA	AA	AA	NC	AA	AA	AA	AA	AA	AA	AA	AA	AA	AA	AA	NC	AA	AA	AA	AA	AA	AA	AA	AA	AA	AA	AA	AA	GG	AA	AA	AA	GG	AA	GG	AA	AA
14636	Bn-scaff_16876_1-p1090085	0.08	A/G	C04	33858601	AA	GG	AA	AA	AA	AA	GG	AA	AA	AA	NC	AA	AA	AA	AA	AA	AA	AA	AA	AA	AA	AA	NC	AA	AA	AA	AA	AA	AA	AA	AA	AA	AA	AA	AA	GG	AA	AA	AA	GG	AA	GG	AA	AA
14637	Bn-scaff_16876_1-p1080820	0.06	A/G	C04	33868253	AA	GG	AA	AA	AA	AA	GG	AA	AA	AA	NC	AA	AA	AA	AA	AA	AA	AA	NC	AA	AA	AA	NC	NC	AA	AA	AA	AA	AA	NC	AA	AA	AA	AA	AA	GG	AA	NC	AA	GG	AA	GG	AA	AA
14638	Bn-scaff_16876_1-p1068372	0.14	A/G	C04	33873191	AA	GG	GG	GG	GG	GG	AA	GG	GG	GG	NC	GG	GG	AA	NC	GG	GG	GG	GG	GG	GG	GG	NC	GG	GG	GG	GG	GG	NC	GG	GG	GG	GG	GG	GG	AA	GG	GG	GG	GG	GG	AA	GG	GG
14639	Bn-scaff_16876_1-p1066302	0.18	A/G	C04	33875166	AA	GG	AA	AA	AA	AA	AA	AA	AA	AA	GG	AA	AA	GG	NC	AA	AA	AA	AA	AA	AA	NC	NC	AA	GG	AA	AA	AA	GG	NC	AA	AA	AA	AA	GG	GG	AA	AA	GG	GG	AA	GG	AA	AA
14640	Bn-scaff_16876_1-p1065270	0.16	T/G	C04	33876199	TT	GG	GG	GG	GG	GG	GG	GG	GG	GG	TT	GG	GG	TT	NC	GG	GG	GG	GG	GG	GG	NC	NC	GG	TT	GG	GG	GG	TT	NC	GG	GG	GG	GG	TT	TT	GG	GG	TT	TT	GG	TT	GG	GG
14641	Bn-scaff_16876_1-p1061737	0.17	T/C	C04	33879748	TT	CC	CC	CC	CC	CC	CC	CC	CC	CC	TT	CC	CC	TT	NC	CC	CC	CC	CC	CC	CC	NC	NC	CC	TT	CC	CC	CC	TT	NC	CC	CC	CC	CC	TT	TT	CC	CC	TT	TT	CC	TT	CC	CC
14642	Bn-scaff_16876_1-p1038199	0.1	T/C	C04	33903221	TT	CC	CC	CC	CC	CC	CC	CC	CC	CC	TT	CC	CC	TT	NC	CC	CC	CC	CC	CC	CC	NC	NC	CC	TT	CC	CC	CC	TT	NC	CC	CC	CC	CC	TT	TT	CC	CC	CC	TT	CC	TT	CC	CC
14643	Bn-scaff_16876_1-p1017291	0.14	T/C	C04	33923910	TT	CC	CC	CC	CC	CC	CC	CC	CC	CC	TT	CC	CC	TT	NC	CC	CC	CC	CC	CC	CC	NC	CC	CC	TT	CC	CC	CC	TT	NC	CC	CC	CC	CC	TT	CC	CC	CC	TT	TT	CC	CC	CC	CC
14644	Bn-scaff_16876_1-p1016989	0.15	A/G	C04	33924212	AA	GG	GG	GG	GG	GG	GG	GG	GG	GG	AA	GG	GG	AA	NC	GG	GG	GG	GG	GG	GG	NC	GG	GG	AA	GG	GG	GG	AA	NC	GG	GG	GG	GG	AA	GG	GG	GG	AA	AA	GG	GG	GG	GG
14645	Bn-scaff_16876_1-p1017087	0.16	A/G	C04	33924214	AA	GG	GG	GG	GG	GG	GG	GG	GG	GG	AA	GG	GG	AA	NC	GG	GG	GG	GG	GG	GG	NC	GG	GG	AA	GG	GG	GG	AA	NC	GG	GG	GG	GG	AA	GG	GG	GG	AA	AA	GG	GG	GG	GG
14646	Bn-scaff_16876_1-p908602	0.08	A/G	C04	33994668	AA	GG	GG	GG	GG	GG	GG	GG	GG	GG	GG	GG	GG	GG	GG	GG	GG	GG	GG	GG	GG	GG	GG	GG	GG	GG	GG	GG	GG	GG	GG	GG	GG	GG	GG	GG	GG	GG	AA	GG	GG	GG	GG	GG
14647	Bn-scaff_16876_1-p733124	0.06	A/G	C04	34180267	AA	GG	GG	GG	GG	GG	GG	GG	GG	GG	GG	GG	GG	GG	GG	GG	GG	GG	GG	GG	GG	GG	GG	GG	GG	GG	GG	GG	GG	GG	GG	GG	GG	GG	GG	GG	GG	GG	AA	GG	GG	GG	GG	GG
14648	Bn-scaff_16876_1-p712918	0.15	A/G	C04	34199415	AA	GG	GG	GG	GG	NC	GG	GG	GG	GG	NC	GG	GG	AA	NC	GG	GG	GG	GG	GG	GG	GG	NC	GG	GG	GG	GG	GG	GG	GG	GG	GG	GG	GG	GG	AA	GG	GG	GG	AA	GG	AA	GG	GG
14649	Bn-scaff_16876_1-p712801	0.04	T/C	C04	34199432	TT	CC	CC	CC	CC	CC	CC	CC	CC	CC	CC	CC	CC	CC	CC	CC	CC	CC	CC	CC	CC	CC	CC	CC	CC	CC	CC	CC	CC	CC	CC	CC	CC	CC	CC	CC	CC	CC	TT	CC	CC	CC	CC	CC
14650	Bn-scaff_16876_1-p664042	0.13	A/G	C04	34218812	AA	GG	AA	AA	AA	NC	AA	AA	AA	AA	NC	AA	AA	GG	NC	AA	AA	AA	AA	AA	AA	AA	NC	AA	AA	AA	AA	AA	NC	NC	AA	AA	AA	AA	AA	GG	AA	AA	AA	GG	AA	GG	AA	AA
14651	Bn-scaff_16876_1-p662487	0.14	T/C	C04	34220374	TT	CC	CC	CC	CC	CC	CC	CC	CC	CC	NC	CC	CC	TT	NC	CC	CC	CC	CC	CC	CC	CC	CC	CC	CC	CC	CC	CC	TT	NC	CC	CC	CC	CC	CC	TT	CC	CC	CC	TT	CC	TT	CC	CC
14652	Bn-scaff_16876_1-p661916	0.1	A/C	C04	34221044	AA	CC	CC	CC	CC	NC	CC	CC	CC	CC	NC	CC	CC	AA	NC	CC	CC	CC	CC	CC	CC	CC	NC	CC	CC	CC	CC	CC	AA	NC	CC	CC	CC	CC	CC	AA	CC	CC	CC	AA	CC	AA	CC	CC
14653	Bn-scaff_16876_1-p627381	0.1	T/G	C04	34263962	TT	GG	GG	GG	GG	GG	GG	GG	GG	GG	NC	GG	GG	TT	NC	GG	GG	GG	GG	GG	GG	GG	GG	GG	GG	GG	GG	GG	NC	NC	GG	GG	GG	GG	GG	TT	GG	GG	GG	TT	GG	TT	GG	GG
14654	Bn-scaff_16876_1-p598748	0.15	A/G	C04	34294266	AA	GG	GG	GG	GG	NC	GG	GG	GG	GG	NC	GG	GG	AA	NC	GG	GG	GG	GG	GG	GG	GG	NC	GG	GG	GG	GG	GG	NC	NC	GG	GG	GG	GG	GG	AA	GG	GG	GG	AA	GG	AA	GG	GG
14655	Bn-scaff_16876_1-p485779	0.1	T/C	C04	34403945	TT	CC	CC	CC	CC	NC	CC	CC	CC	TT	TT	CC	CC	CC	CC	CC	CC	CC	CC	CC	CC	NC	CC	CC	TT	CC	CC	CC	NC	CC	CC	CC	CC	CC	TT	CC	CC	CC	TT	CC	CC	CC	CC	CC
14656	Bn-scaff_16876_1-p467117	0.08	A/G	C04	34438748	AA	GG	AA	AA	AA	NC	AA	AA	AA	AA	NC	AA	AA	AA	AA	AA	AA	AA	AA	AA	AA	AA	AA	AA	AA	AA	AA	AA	AA	AA	AA	AA	AA	AA	AA	AA	AA	AA	GG	AA	AA	AA	AA	AA
14657	Bn-scaff_16876_1-p466956	0.12	A/G	C04	34439009	AA	GG	GG	GG	GG	NC	GG	GG	GG	GG	NC	GG	GG	GG	GG	GG	GG	GG	GG	GG	GG	GG	GG	GG	GG	GG	GG	GG	GG	GG	GG	GG	GG	GG	GG	GG	GG	GG	AA	GG	GG	GG	GG	GG
14658	Bn-scaff_16876_1-p466888	0.13	A/G	C04	34439077	AA	GG	GG	GG	GG	NC	GG	GG	GG	GG	NC	GG	GG	GG	GG	GG	GG	GG	GG	GG	GG	GG	GG	GG	GG	GG	GG	GG	GG	GG	GG	GG	GG	GG	GG	GG	GG	GG	AA	GG	GG	GG	GG	GG
14659	Bn-scaff_16876_1-p466755	0.13	A/C	C04	34439210	AA	CC	AA	AA	AA	NC	AA	AA	AA	AA	NC	AA	AA	AA	AA	AA	AA	AA	AA	AA	AA	AA	AA	AA	AA	AA	AA	AA	AA	AA	AA	AA	AA	AA	AA	AA	AA	AA	CC	AA	AA	AA	AA	AA
14660	Bn-scaff_16876_1-p466558	0.06	T/G	C04	34439307	TT	GG	TT	TT	TT	NC	TT	TT	TT	TT	NC	TT	TT	TT	TT	TT	TT	TT	TT	TT	TT	TT	TT	TT	TT	TT	TT	TT	TT	TT	TT	TT	TT	TT	TT	TT	TT	TT	GG	TT	TT	TT	TT	TT
14661	Bn-scaff_16876_1-p466334	0.11	A/C	C04	34439531	AA	CC	AA	AA	AA	AA	AA	AA	AA	AA	NC	AA	AA	AA	AA	AA	AA	AA	AA	AA	AA	AA	AA	AA	AA	AA	AA	AA	AA	AA	AA	AA	AA	AA	AA	AA	AA	AA	CC	AA	AA	AA	AA	AA
14662	Bn-scaff_16876_1-p465965	0.12	T/C	C04	34440000	TT	CC	CC	CC	CC	NC	CC	CC	CC	CC	NC	CC	CC	CC	CC	CC	CC	CC	CC	CC	CC	CC	CC	CC	CC	CC	CC	CC	CC	CC	CC	CC	CC	CC	CC	CC	CC	CC	TT	CC	CC	CC	CC	CC
14663	Bn-scaff_16876_1-p465856	0.12	A/C	C04	34440109	AA	CC	AA	AA	AA	NC	AA	AA	AA	AA	NC	AA	AA	AA	AA	AA	AA	AA	AA	AA	AA	AA	AA	AA	NC	AA	AA	AA	AA	AA	AA	AA	AA	AA	AA	AA	AA	AA	CC	AA	AA	AA	AA	AA
14664	Bn-scaff_16876_1-p444690	0.07	A/G	C04	34469393	AA	GG	GG	GG	GG	NC	GG	GG	GG	GG	NC	GG	GG	GG	GG	GG	GG	GG	GG	GG	GG	GG	GG	NC	GG	GG	GG	GG	NC	GG	GG	GG	GG	NC	GG	GG	GG	GG	AA	GG	NC	GG	GG	GG
14665	Bn-scaff_16876_1-p367934	0.13	A/G	C04	34539213	AA	GG	AA	AA	AA	AA	GG	AA	AA	GG	NC	AA	AA	GG	NC	AA	AA	AA	AA	AA	AA	NC	NC	AA	GG	AA	AA	AA	GG	NC	AA	AA	AA	AA	GG	GG	AA	AA	AA	GG	AA	GG	AA	AA
14666	Bn-scaff_16876_1-p330606	0.08	A/G	C04	34556235	AA	GG	GG	GG	GG	GG	GG	GG	GG	GG	NC	GG	GG	GG	GG	GG	GG	GG	GG	GG	GG	GG	GG	GG	GG	GG	GG	GG	NC	GG	GG	GG	GG	GG	GG	GG	GG	GG	AA	GG	GG	GG	GG	GG
14667	Bn-scaff_16876_1-p330168	0.09	A/C	C04	34556573	AA	CC	AA	AA	AA	AA	AA	AA	AA	AA	NC	AA	AA	AA	AA	AA	AA	AA	AA	AA	AA	AA	AA	AA	AA	AA	AA	AA	AA	AA	AA	AA	AA	AA	AA	AA	AA	AA	CC	AA	AA	AA	AA	AA
14668	Bn-scaff_16876_1-p329771	0.08	A/G	C04	34557072	AA	GG	GG	GG	GG	GG	GG	GG	GG	GG	NC	GG	GG	GG	GG	GG	GG	GG	GG	GG	GG	GG	GG	GG	GG	GG	GG	GG	GG	GG	GG	GG	GG	GG	GG	GG	GG	GG	AA	GG	GG	GG	GG	GG
14669	Bn-scaff_16876_1-p327651	0.15	A/G	C04	34559084	AA	GG	AA	AA	AA	AA	GG	AA	AA	GG	NC	AA	AA	GG	NC	AA	AA	AA	AA	AA	AA	NC	NC	AA	GG	AA	AA	AA	GG	NC	AA	AA	AA	AA	GG	GG	AA	AA	AA	GG	AA	GG	AA	AA
14670	Bn-scaff_16876_1-p327119	0.09	T/G	C04	34559616	TT	GG	GG	GG	GG	GG	GG	GG	GG	GG	NC	GG	GG	GG	GG	GG	GG	GG	GG	GG	GG	GG	GG	GG	GG	GG	GG	GG	GG	GG	GG	GG	GG	GG	GG	GG	GG	GG	TT	GG	GG	GG	GG	GG
14671	Bn-scaff_16876_1-p317699	0.08	A/C	C04	34566153	AA	CC	AA	AA	AA	AA	AA	AA	AA	AA	NC	AA	AA	AA	AA	AA	AA	AA	AA	AA	AA	AA	AA	AA	AA	AA	AA	AA	AA	AA	AA	AA	AA	AA	AA	AA	AA	AA	CC	AA	AA	AA	AA	AA
14672	Bn-scaff_16876_1-p317530	0.1	A/C	C04	34566222	AA	CC	CC	CC	CC	CC	CC	CC	CC	CC	NC	CC	CC	CC	CC	CC	CC	CC	CC	CC	CC	CC	CC	CC	CC	CC	CC	CC	NC	CC	CC	CC	CC	CC	CC	CC	CC	CC	AA	CC	CC	CC	CC	CC
14673	Bn-scaff_16876_1-p315583	0.11	T/C	C04	34568253	TT	CC	TT	TT	TT	TT	TT	TT	TT	TT	NC	TT	TT	TT	TT	TT	TT	TT	TT	TT	TT	TT	TT	TT	TT	TT	TT	TT	NC	TT	NC	TT	TT	TT	TT	TT	TT	TT	CC	TT	TT	TT	TT	TT
14674	Bn-scaff_16876_1-p315128	0.1	T/G	C04	34568708	TT	GG	GG	GG	GG	GG	GG	GG	GG	GG	NC	GG	GG	GG	GG	GG	GG	GG	GG	GG	GG	GG	GG	GG	GG	GG	GG	GG	NC	GG	GG	GG	GG	GG	GG	GG	GG	GG	TT	GG	GG	GG	GG	GG
14675	Bn-scaff_16876_1-p313982	0.1	A/G	C04	34569852	AA	GG	AA	AA	AA	AA	AA	AA	AA	AA	NC	AA	AA	AA	AA	AA	AA	AA	AA	AA	AA	AA	AA	AA	AA	AA	AA	AA	AA	AA	AA	AA	AA	AA	AA	AA	AA	AA	GG	AA	AA	AA	AA	AA
14676	Bn-scaff_16876_1-p303751	0.07	T/C	C04	34584036	TT	CC	CC	CC	CC	CC	CC	CC	CC	CC	NC	CC	CC	CC	CC	CC	CC	CC	CC	CC	CC	CC	CC	CC	CC	CC	CC	CC	CC	CC	CC	CC	CC	CC	CC	CC	CC	CC	TT	CC	CC	CC	CC	CC
14677	Bn-scaff_16876_1-p303006	0.12	T/C	C04	34584781	TT	CC	TT	TT	TT	TT	CC	TT	TT	CC	NC	TT	TT	CC	NC	TT	TT	TT	TT	TT	TT	NC	NC	TT	CC	TT	TT	TT	CC	NC	TT	TT	TT	TT	CC	CC	TT	TT	TT	CC	TT	CC	TT	TT
14678	Bn-scaff_16876_1-p299570	0.1	A/G	C04	34594741	AA	GG	AA	AA	AA	AA	AA	AA	AA	AA	NC	AA	AA	AA	AA	AA	AA	AA	AA	AA	AA	AA	AA	AA	AA	AA	AA	AA	AA	AA	AA	AA	AA	AA	AA	AA	AA	AA	GG	AA	AA	AA	AA	AA
14679	Bn-scaff_16876_1-p272275	0.1	A/G	C04	34616489	AA	GG	AA	AA	AA	AA	AA	AA	AA	AA	NC	AA	AA	AA	AA	AA	AA	AA	AA	AA	AA	AA	AA	AA	AA	AA	AA	AA	NC	AA	AA	AA	AA	AA	AA	AA	AA	AA	GG	AA	AA	AA	AA	AA
14680	Bn-scaff_16876_1-p257162	0.09	A/G	C04	34636829	AA	GG	GG	GG	GG	GG	GG	GG	GG	GG	NC	GG	GG	GG	GG	GG	GG	GG	GG	GG	GG	GG	GG	GG	GG	GG	GG	GG	GG	GG	GG	GG	GG	GG	GG	GG	GG	GG	AA	GG	GG	GG	GG	GG
14681	Bn-scaff_16876_1-p198481	0.11	A/G	C04	34697633	AA	GG	GG	GG	GG	GG	GG	GG	GG	GG	GG	GG	GG	AA	NC	GG	GG	GG	GG	GG	GG	GG	GG	GG	GG	GG	GG	GG	AA	NC	GG	GG	GG	GG	GG	AA	GG	GG	GG	AA	GG	AA	GG	GG
14682	Bn-scaff_16876_1-p87406	0.07	T/C	C04	34845257	TT	CC	TT	TT	TT	TT	TT	TT	TT	TT	TT	TT	TT	TT	TT	TT	TT	TT	TT	TT	TT	TT	TT	TT	TT	TT	TT	TT	NC	NC	NC	TT	TT	TT	TT	CC	TT	TT	TT	CC	TT	CC	TT	TT
14683	Bn-scaff_16876_1-p93444	0.06	T/G	C04	34851334	TT	GG	GG	GG	GG	GG	GG	GG	GG	GG	GG	GG	GG	GG	GG	GG	GG	GG	GG	GG	GG	GG	NC	GG	GG	GG	GG	GG	NC	NC	GG	GG	GG	GG	GG	TT	GG	GG	GG	TT	GG	TT	GG	GG
14684	Bn-scaff_16876_1-p98188	0.06	A/G	C04	34856130	AA	GG	AA	AA	AA	AA	AA	AA	AA	AA	AA	AA	AA	AA	AA	AA	AA	AA	AA	AA	AA	AA	NC	AA	AA	AA	AA	AA	GG	NC	AA	AA	AA	AA	AA	GG	AA	AA	AA	GG	AA	GG	AA	AA
14685	Bn-scaff_19208_1-p527194	0.09	T/C	C04	35156197	TT	CC	TT	TT	TT	NC	TT	TT	TT	TT	CC	CC	TT	TT	NC	CC	TT	CC	CC	TT	TT	TT	NC	TT	TT	CC	CC	CC	NC	NC	TT	CC	CC	TT	TT	NC	TT	TT	CC	CC	TT	CC	TT	TT
14686	Bn-scaff_19208_1-p524272	0.08	A/G	C04	35159186	AA	GG	AA	AA	AA	NC	AA	AA	AA	AA	GG	GG	AA	AA	NC	GG	AA	GG	GG	AA	AA	AA	NC	AA	AA	GG	GG	GG	NC	NC	AA	GG	GG	AA	AA	NC	AA	AA	GG	GG	AA	GG	AA	AA
14687	Bn-scaff_19208_1-p519683	0.08	T/G	C04	35163772	TT	GG	TT	TT	TT	NC	TT	TT	TT	TT	GG	GG	TT	TT	NC	GG	TT	GG	GG	TT	TT	TT	NC	TT	TT	GG	GG	GG	GG	NC	TT	GG	GG	TT	TT	NC	TT	TT	GG	GG	TT	GG	TT	TT
14688	Bn-scaff_19208_1-p490449	0.09	A/G	C04	35192882	AA	GG	GG	GG	GG	NC	GG	GG	GG	GG	AA	AA	GG	GG	NC	AA	GG	AA	AA	GG	GG	GG	GG	GG	GG	AA	AA	AA	AA	NC	GG	AA	AA	GG	GG	NC	GG	GG	AA	AA	GG	AA	GG	GG
14689	Bn-scaff_19208_1-p490362	0.09	T/C	C04	35192969	TT	CC	TT	TT	TT	NC	TT	TT	TT	TT	CC	CC	TT	TT	NC	CC	TT	CC	CC	TT	TT	TT	TT	TT	TT	CC	CC	CC	CC	NC	TT	CC	CC	TT	TT	NC	TT	TT	CC	CC	TT	CC	TT	TT
14690	Bn-scaff_19208_1-p490078	0.1	T/G	C04	35193253	TT	GG	TT	TT	TT	NC	TT	TT	TT	TT	GG	GG	TT	TT	NC	GG	TT	GG	GG	TT	TT	TT	NC	TT	TT	GG	GG	GG	NC	NC	TT	GG	GG	TT	TT	NC	TT	TT	GG	GG	TT	GG	TT	TT
14691	Bn-scaff_19208_1-p489317	0.11	A/C	C04	35194014	AA	CC	AA	AA	AA	NC	AA	AA	AA	AA	CC	CC	AA	AA	NC	CC	AA	CC	CC	AA	AA	AA	NC	AA	AA	CC	CC	CC	NC	NC	AA	CC	CC	AA	AA	NC	AA	AA	CC	CC	AA	CC	AA	AA
14692	Bn-scaff_19208_1-p442021	0.17	T/C	C04	35248158	TT	CC	CC	TT	TT	NC	CC	CC	TT	CC	TT	TT	CC	TT	NC	TT	CC	TT	TT	TT	TT	NC	TT	TT	TT	TT	TT	TT	TT	TT	TT	TT	TT	CC	CC	NC	CC	CC	CC	TT	TT	TT	TT	CC
14693	Bn-scaff_19208_1-p346899	0.14	T/C	C04	35335783	TT	CC	TT	TT	TT	NC	TT	TT	TT	TT	CC	CC	TT	CC	NC	CC	TT	CC	CC	TT	TT	TT	NC	CC	TT	CC	TT	TT	NC	NC	TT	CC	CC	TT	TT	NC	TT	TT	TT	CC	TT	CC	TT	TT
14694	Bn-scaff_15712_6-p762215	0.11	A/G	C04	35344043	AA	GG	GG	GG	GG	NC	GG	GG	GG	GG	AA	AA	GG	AA	NC	AA	GG	AA	AA	GG	GG	GG	GG	AA	GG	AA	GG	GG	AA	NC	GG	AA	AA	GG	GG	NC	GG	GG	GG	AA	GG	AA	GG	GG
14695	Bn-scaff_15712_6-p764065	0.13	A/G	C04	35345631	AA	GG	AA	AA	AA	NC	AA	AA	AA	AA	GG	GG	AA	GG	NC	GG	AA	GG	GG	AA	AA	AA	NC	GG	AA	GG	AA	AA	NC	NC	AA	GG	GG	AA	AA	GG	AA	AA	AA	GG	AA	GG	AA	AA
14696	Bn-scaff_15712_6-p763982	0.12	A/G	C04	35345648	AA	GG	GG	GG	GG	NC	GG	GG	GG	GG	AA	AA	GG	AA	NC	AA	GG	AA	AA	GG	GG	GG	GG	AA	GG	AA	GG	GG	AA	NC	GG	AA	AA	GG	GG	NC	GG	GG	GG	AA	GG	AA	GG	GG
14697	Bn-scaff_15712_6-p764905	0.11	A/G	C04	35346468	AA	GG	AA	AA	AA	NC	AA	AA	AA	AA	GG	GG	AA	GG	NC	GG	AA	GG	GG	AA	AA	AA	NC	GG	AA	GG	AA	AA	GG	NC	AA	GG	GG	AA	AA	GG	AA	AA	AA	GG	AA	GG	AA	AA
14698	Bn-scaff_15712_6-p764912	0.09	T/C	C04	35346575	TT	CC	CC	CC	CC	NC	CC	CC	CC	CC	TT	TT	CC	TT	NC	TT	CC	TT	TT	CC	CC	CC	CC	TT	CC	TT	CC	CC	TT	NC	CC	TT	TT	CC	CC	NC	CC	CC	CC	TT	CC	TT	CC	CC
14699	Bn-scaff_19208_1-p309287	0.13	A/G	C04	35387931	AA	GG	AA	AA	AA	NC	AA	AA	AA	AA	GG	GG	AA	GG	NC	GG	AA	GG	GG	AA	AA	AA	NC	GG	AA	GG	AA	AA	GG	NC	AA	GG	GG	AA	AA	NC	AA	AA	AA	GG	AA	GG	AA	AA
14700	Bn-scaff_19208_1-p295894	0.09	A/C	C04	35397307	AA	CC	AA	AA	AA	NC	AA	AA	AA	AA	CC	CC	AA	CC	NC	CC	AA	CC	CC	AA	AA	AA	NC	CC	AA	CC	AA	AA	NC	NC	AA	CC	CC	AA	AA	NC	AA	AA	AA	CC	AA	CC	AA	AA
14701	Bn-scaff_19208_1-p251123	0.14	A/C	C04	35473701	AA	CC	AA	CC	CC	NC	AA	AA	CC	AA	CC	CC	AA	CC	NC	CC	AA	CC	CC	CC	CC	NC	CC	CC	CC	CC	AA	AA	CC	CC	CC	CC	CC	AA	AA	NC	AA	AA	AA	CC	CC	CC	CC	AA
14702	Bn-scaff_19208_1-p251063	0.13	T/C	C04	35473761	TT	CC	TT	CC	CC	NC	TT	TT	CC	TT	CC	CC	TT	CC	NC	CC	TT	CC	CC	CC	CC	NC	CC	CC	CC	CC	TT	TT	CC	CC	CC	CC	CC	TT	TT	CC	TT	TT	TT	CC	CC	CC	CC	TT
14703	Bn-scaff_19208_1-p250474	0.11	A/C	C04	35474249	AA	CC	CC	AA	AA	NC	CC	CC	AA	CC	AA	AA	CC	AA	NC	AA	CC	AA	AA	AA	AA	CC	AA	AA	AA	AA	CC	CC	AA	AA	AA	AA	AA	CC	CC	NC	CC	CC	CC	AA	AA	AA	AA	CC
14704	Bn-scaff_19208_1-p204909	0.16	T/C	C04	35529472	TT	CC	CC	TT	TT	NC	CC	CC	TT	CC	TT	TT	CC	TT	NC	TT	CC	TT	TT	TT	TT	NC	TT	TT	TT	TT	CC	CC	TT	TT	TT	TT	TT	CC	CC	NC	CC	CC	CC	TT	TT	TT	TT	CC
14705	Bn-scaff_19208_1-p202360	0.14	T/C	C04	35534178	TT	CC	CC	TT	TT	NC	CC	CC	TT	CC	TT	TT	CC	TT	NC	TT	CC	TT	TT	TT	TT	NC	TT	TT	TT	TT	CC	CC	NC	TT	TT	TT	TT	CC	CC	NC	CC	CC	CC	TT	TT	TT	TT	CC
14706	Bn-scaff_19208_1-p202131	0.15	A/G	C04	35534404	AA	GG	GG	AA	AA	NC	GG	GG	AA	GG	AA	AA	GG	AA	NC	AA	GG	AA	AA	AA	AA	NC	AA	AA	AA	AA	GG	GG	AA	AA	AA	AA	AA	GG	GG	NC	GG	GG	GG	AA	AA	AA	AA	GG
14707	Bn-scaff_19208_1-p201569	0.16	T/C	C04	35534966	TT	CC	TT	CC	CC	NC	TT	TT	CC	TT	CC	CC	TT	CC	NC	CC	TT	CC	CC	CC	CC	NC	CC	CC	CC	CC	TT	TT	NC	CC	CC	CC	CC	TT	TT	NC	TT	TT	TT	CC	CC	CC	CC	TT
14708	Bn-scaff_19208_1-p201197	0.16	A/G	C04	35535338	AA	GG	GG	AA	AA	NC	GG	GG	AA	GG	AA	AA	GG	AA	NC	AA	GG	AA	AA	AA	AA	NC	AA	AA	AA	AA	GG	GG	AA	AA	AA	AA	AA	GG	GG	NC	GG	GG	GG	AA	AA	AA	AA	GG
14709	Bn-scaff_19208_1-p201056	0.12	A/C	C04	35535378	AA	CC	CC	AA	AA	NC	CC	CC	AA	CC	AA	AA	CC	AA	NC	AA	CC	AA	AA	AA	AA	NC	AA	AA	AA	AA	CC	CC	NC	AA	AA	AA	AA	CC	CC	NC	CC	CC	CC	AA	AA	AA	AA	CC
14710	Bn-scaff_19208_1-p124678	0.14	A/C	C04	35609506	AA	CC	CC	AA	AA	NC	CC	CC	AA	CC	AA	AA	CC	AA	NC	AA	CC	AA	AA	AA	AA	NC	AA	AA	AA	AA	CC	CC	AA	AA	AA	AA	AA	CC	CC	NC	CC	CC	CC	AA	AA	AA	AA	CC
14711	Bn-scaff_19208_1-p124608	0.15	A/G	C04	35609576	AA	GG	AA	GG	GG	NC	AA	AA	GG	AA	GG	GG	AA	GG	NC	GG	AA	GG	GG	GG	GG	NC	GG	GG	GG	GG	AA	AA	GG	GG	GG	GG	GG	AA	AA	NC	AA	AA	AA	GG	GG	GG	GG	AA
14712	Bn-scaff_19208_1-p124356	0.18	A/G	C04	35609828	AA	GG	GG	AA	AA	NC	GG	GG	AA	GG	AA	AA	GG	AA	NC	AA	GG	AA	AA	AA	AA	NC	AA	AA	AA	AA	GG	GG	AA	AA	AA	AA	AA	GG	GG	NC	GG	GG	GG	AA	AA	AA	AA	GG
14713	Bn-scaff_19208_1-p95562	0.14	T/C	C04	35641313	TT	CC	TT	CC	CC	NC	TT	TT	CC	TT	CC	CC	TT	CC	NC	CC	TT	CC	CC	CC	CC	TT	CC	CC	CC	CC	TT	TT	NC	CC	CC	CC	CC	TT	TT	NC	TT	TT	TT	CC	CC	CC	CC	TT
14714	Bn-scaff_19208_1-p94553	0.14	T/C	C04	35642319	TT	CC	TT	CC	CC	NC	TT	TT	CC	TT	CC	CC	TT	CC	NC	CC	TT	CC	CC	CC	CC	TT	CC	CC	CC	CC	TT	TT	NC	CC	CC	CC	CC	TT	TT	NC	TT	TT	TT	CC	CC	CC	CC	TT
14715	Bn-scaff_19208_1-p94498	0.15	A/C	C04	35642374	AA	CC	CC	AA	AA	NC	CC	CC	AA	CC	AA	AA	CC	AA	NC	AA	CC	AA	AA	AA	AA	CC	AA	AA	AA	AA	CC	CC	AA	AA	AA	AA	AA	CC	CC	NC	CC	CC	CC	AA	AA	AA	AA	CC
14716	Bn-scaff_19208_1-p93814	0.15	T/G	C04	35643073	TT	GG	GG	TT	TT	NC	GG	GG	TT	GG	TT	TT	GG	TT	NC	TT	GG	TT	TT	TT	TT	GG	TT	TT	TT	TT	GG	GG	TT	TT	TT	TT	TT	GG	GG	TT	GG	GG	GG	TT	TT	TT	TT	GG
14717	Bn-scaff_19208_1-p82535	0.15	T/C	C04	35694842	TT	CC	CC	TT	TT	NC	CC	CC	TT	CC	TT	TT	CC	TT	NC	TT	CC	TT	TT	TT	TT	CC	TT	TT	TT	TT	CC	CC	TT	TT	TT	TT	TT	CC	CC	NC	CC	CC	CC	TT	TT	TT	TT	CC
14718	Bn-scaff_19208_1-p80655	0.1	A/G	C04	35696586	AA	GG	AA	GG	GG	NC	AA	AA	GG	AA	GG	GG	AA	GG	NC	GG	AA	GG	GG	GG	GG	AA	GG	GG	GG	GG	AA	AA	NC	GG	GG	GG	GG	AA	AA	GG	AA	AA	AA	GG	GG	GG	GG	AA
14719	Bn-scaff_19208_1-p79746	0.13	T/C	C04	35697494	TT	CC	TT	CC	CC	NC	TT	TT	CC	TT	CC	CC	TT	CC	NC	CC	TT	CC	CC	CC	CC	TT	CC	CC	CC	CC	TT	TT	NC	CC	CC	CC	CC	TT	TT	CC	TT	TT	TT	CC	CC	CC	CC	TT
14720	Bn-scaff_19208_1-p79737	0.12	A/C	C04	35697603	AA	CC	AA	CC	CC	NC	AA	AA	CC	AA	CC	CC	AA	CC	NC	CC	AA	CC	CC	CC	CC	AA	CC	CC	CC	CC	AA	AA	NC	CC	CC	CC	CC	AA	AA	NC	AA	AA	AA	CC	CC	CC	CC	AA
14721	Bn-scaff_19208_1-p78898	0.17	T/C	C04	35698420	TT	CC	CC	TT	TT	NC	CC	CC	TT	CC	TT	TT	CC	TT	NC	TT	CC	TT	TT	TT	TT	CC	TT	TT	TT	TT	CC	CC	NC	TT	TT	TT	TT	CC	CC	NC	CC	CC	CC	TT	TT	TT	TT	CC
14722	Bn-scaff_16694_1-p296501	0.08	T/C	C04	36135121	TT	CC	CC	TT	TT	NC	CC	CC	TT	CC	TT	TT	CC	TT	TT	TT	CC	TT	CC	TT	TT	CC	TT	TT	TT	TT	TT	TT	TT	TT	TT	TT	TT	CC	CC	TT	CC	CC	CC	TT	TT	TT	TT	TT
14723	Bn-scaff_16694_1-p305039	0.11	T/C	C04	36143901	TT	CC	CC	TT	TT	NC	CC	CC	TT	CC	TT	TT	CC	TT	TT	TT	TT	TT	TT	TT	TT	NC	TT	TT	TT	TT	TT	TT	TT	TT	TT	TT	TT	CC	CC	TT	CC	CC	CC	TT	TT	TT	TT	TT
14724	Bn-scaff_19043_1-p440830	0.08	T/C	C04	36165618	TT	CC	CC	CC	CC	CC	CC	CC	CC	CC	CC	CC	CC	CC	NC	CC	CC	CC	CC	CC	CC	CC	CC	CC	CC	CC	CC	CC	CC	CC	CC	CC	CC	CC	CC	CC	CC	CC	TT	CC	CC	CC	CC	CC
14725	Bn-scaff_19043_1-p54147	0.07	T/G	C04	36516426	TT	GG	TT	TT	TT	TT	TT	TT	TT	TT	TT	TT	TT	TT	NC	TT	TT	TT	TT	TT	TT	TT	TT	TT	TT	TT	TT	TT	TT	TT	TT	TT	TT	TT	TT	TT	TT	TT	TT	TT	TT	TT	TT	TT
14726	Bn-scaff_19043_1-p53637	0.06	A/C	C04	36516836	AA	CC	AA	AA	AA	AA	AA	AA	AA	AA	AA	AA	AA	AA	NC	AA	AA	AA	AA	AA	AA	AA	AA	AA	AA	AA	AA	AA	AA	AA	AA	AA	AA	AA	AA	AA	AA	AA	AA	AA	AA	AA	AA	AA
14727	Bn-scaff_19043_1-p53629	0.06	T/C	C04	36516944	TT	CC	CC	CC	CC	CC	CC	CC	CC	CC	CC	CC	CC	CC	NC	CC	CC	CC	CC	CC	CC	CC	CC	CC	CC	CC	CC	CC	NC	CC	CC	CC	CC	CC	CC	CC	CC	CC	CC	CC	CC	CC	CC	CC
14728	Bn-scaff_19043_1-p53467	0.07	T/C	C04	36517107	TT	CC	TT	TT	TT	TT	TT	TT	TT	TT	TT	TT	TT	TT	NC	TT	TT	TT	TT	TT	TT	TT	TT	TT	TT	TT	TT	TT	TT	TT	TT	TT	TT	TT	TT	TT	TT	TT	TT	TT	TT	TT	TT	TT
14729	Bn-scaff_19043_1-p51461	0.06	A/C	C04	36519838	AA	CC	CC	CC	CC	CC	CC	CC	CC	CC	CC	CC	CC	CC	AA	CC	CC	CC	CC	CC	CC	CC	CC	CC	CC	CC	CC	CC	NC	CC	CC	CC	CC	CC	CC	CC	CC	CC	CC	CC	CC	CC	CC	CC
14730	Bn-scaff_19043_1-p51554	0.07	A/G	C04	36519845	AA	GG	GG	GG	GG	GG	GG	GG	GG	GG	GG	GG	GG	GG	NC	GG	GG	GG	GG	GG	GG	GG	GG	GG	GG	GG	GG	GG	GG	GG	GG	GG	GG	GG	GG	GG	GG	GG	GG	GG	GG	GG	GG	GG
14731	Bn-scaff_19043_1-p41562	0.06	T/G	C04	36531277	TT	GG	GG	GG	GG	GG	GG	GG	GG	GG	GG	GG	GG	GG	NC	GG	GG	GG	GG	GG	GG	GG	GG	GG	GG	GG	GG	GG	GG	GG	GG	GG	GG	GG	GG	GG	GG	GG	GG	GG	GG	GG	GG	GG
14732	Bn-scaff_19043_1-p41557	0.03	T/C	C04	36531382	TT	CC	TT	TT	TT	TT	TT	TT	TT	TT	TT	TT	TT	TT	NC	TT	TT	TT	TT	TT	TT	TT	TT	TT	TT	TT	TT	TT	NC	TT	TT	TT	TT	TT	TT	TT	TT	TT	TT	TT	TT	TT	TT	TT
14733	Bn-scaff_19043_1-p37234	0.06	A/G	C04	36534017	AA	GG	GG	GG	GG	GG	GG	GG	GG	GG	GG	GG	GG	GG	NC	GG	GG	GG	GG	GG	GG	GG	GG	GG	GG	GG	GG	GG	GG	GG	GG	GG	GG	GG	GG	GG	GG	GG	GG	GG	GG	GG	GG	GG
14734	Bn-scaff_19043_1-p24351	0.06	T/G	C04	36543980	TT	GG	TT	TT	TT	TT	TT	TT	TT	TT	TT	TT	TT	TT	GG	TT	TT	TT	TT	TT	TT	TT	TT	TT	TT	TT	TT	TT	TT	TT	TT	TT	TT	TT	TT	TT	TT	TT	TT	TT	TT	TT	TT	TT
14735	Bn-scaff_19043_1-p22356	0.06	T/G	C04	36546102	TT	GG	GG	GG	GG	GG	GG	GG	GG	GG	GG	GG	GG	GG	NC	GG	GG	GG	GG	GG	GG	GG	GG	GG	GG	GG	GG	GG	GG	GG	GG	GG	GG	GG	GG	GG	GG	GG	GG	GG	GG	GG	GG	GG
14736	Bn-scaff_19043_1-p18178	0.04	T/G	C04	36548940	TT	GG	GG	GG	GG	GG	GG	GG	GG	GG	GG	GG	GG	GG	NC	GG	GG	GG	GG	GG	GG	GG	GG	GG	GG	GG	GG	GG	GG	GG	GG	GG	GG	GG	GG	GG	GG	GG	GG	GG	GG	GG	GG	GG
14737	Bn-scaff_19043_1-p12743	0.08	A/G	C04	36554550	AA	GG	AA	AA	AA	AA	AA	AA	AA	AA	AA	AA	AA	AA	NC	AA	AA	AA	AA	AA	AA	AA	AA	AA	AA	AA	AA	AA	AA	AA	AA	AA	AA	AA	AA	AA	AA	AA	AA	AA	AA	AA	AA	AA
14738	Bn-scaff_23472_1-p11655	0.06	T/C	C04	36587379	TT	CC	TT	TT	TT	TT	TT	TT	TT	TT	TT	TT	TT	TT	NC	TT	TT	TT	TT	TT	TT	TT	TT	TT	TT	TT	TT	TT	TT	TT	TT	TT	TT	TT	TT	TT	TT	TT	TT	TT	TT	TT	TT	TT
14739	Bn-scaff_23472_1-p19183	0.07	A/G	C04	36588816	AA	GG	GG	GG	GG	GG	GG	GG	GG	GG	GG	GG	GG	GG	NC	GG	GG	GG	GG	GG	GG	GG	GG	GG	GG	GG	GG	GG	NC	GG	GG	GG	GG	GG	GG	GG	GG	GG	GG	GG	GG	GG	GG	GG
14740	Bn-scaff_23472_1-p29382	0.06	A/C	C04	36599773	AA	CC	CC	CC	CC	CC	CC	CC	CC	CC	CC	CC	CC	CC	NC	CC	CC	CC	CC	CC	CC	CC	CC	CC	CC	CC	CC	CC	NC	CC	CC	CC	CC	CC	CC	CC	CC	CC	CC	CC	CC	CC	CC	CC
14741	Bn-scaff_23472_1-p44307	0.06	T/C	C04	36609697	TT	CC	TT	TT	TT	TT	TT	TT	TT	TT	TT	TT	TT	TT	NC	TT	TT	TT	TT	TT	TT	TT	TT	TT	TT	TT	TT	TT	TT	TT	TT	TT	TT	TT	TT	TT	TT	TT	TT	TT	TT	TT	TT	TT
14742	Bn-scaff_23472_1-p56099	0.08	T/C	C04	36618169	TT	CC	CC	CC	CC	CC	CC	CC	CC	CC	CC	CC	CC	CC	NC	CC	CC	CC	CC	CC	CC	CC	CC	CC	CC	CC	CC	CC	CC	CC	CC	CC	CC	CC	CC	CC	CC	CC	CC	CC	CC	CC	CC	CC
14743	Bn-scaff_23472_1-p57276	0.07	T/C	C04	36619470	TT	CC	TT	TT	TT	TT	TT	TT	TT	TT	TT	TT	TT	TT	NC	TT	TT	TT	TT	TT	TT	TT	TT	TT	TT	TT	TT	TT	TT	TT	TT	TT	TT	TT	TT	TT	TT	TT	TT	TT	TT	TT	TT	TT
14744	Bn-scaff_23472_1-p61552	0.06	A/G	C04	36620148	AA	GG	AA	AA	AA	AA	AA	AA	AA	AA	AA	AA	AA	AA	NC	AA	AA	AA	AA	AA	AA	AA	AA	AA	AA	AA	AA	AA	AA	AA	AA	AA	AA	AA	AA	AA	AA	AA	AA	AA	AA	AA	AA	AA
14745	Bn-scaff_15798_1-p11929	0.06	A/C	C04	36638474	AA	CC	AA	AA	AA	AA	AA	AA	AA	AA	AA	AA	AA	AA	NC	AA	AA	AA	AA	AA	AA	AA	AA	AA	AA	AA	AA	AA	AA	AA	AA	AA	AA	AA	AA	AA	AA	AA	AA	AA	AA	AA	AA	AA
14746	Bn-scaff_15798_1-p13261	0.04	A/G	C04	36639809	AA	GG	GG	GG	GG	GG	GG	GG	GG	GG	GG	GG	GG	GG	NC	GG	GG	GG	GG	GG	GG	GG	GG	GG	GG	GG	GG	GG	NC	GG	GG	GG	GG	GG	GG	GG	GG	GG	GG	GG	GG	GG	GG	GG
14747	Bn-scaff_15798_1-p13912	0.06	A/C	C04	36640402	AA	CC	CC	CC	CC	CC	CC	CC	CC	CC	CC	CC	CC	CC	NC	CC	CC	CC	CC	CC	CC	CC	CC	CC	CC	CC	CC	CC	NC	CC	CC	CC	CC	CC	CC	CC	CC	CC	CC	CC	CC	CC	CC	CC
14748	Bn-scaff_15798_1-p15346	0.03	T/G	C04	36641973	TT	GG	GG	GG	GG	GG	GG	GG	GG	GG	GG	GG	GG	GG	NC	GG	GG	GG	GG	GG	GG	GG	GG	GG	GG	GG	GG	GG	GG	GG	GG	GG	GG	GG	GG	GG	GG	GG	GG	GG	GG	GG	GG	GG
14749	Bn-scaff_15798_1-p18388	0.06	T/G	C04	36645015	TT	GG	TT	TT	TT	TT	TT	TT	TT	TT	TT	TT	TT	TT	NC	TT	TT	TT	TT	TT	TT	TT	TT	TT	TT	TT	TT	TT	TT	TT	TT	TT	TT	TT	TT	TT	TT	TT	TT	TT	TT	TT	TT	TT
14750	Bn-scaff_15798_1-p26395	0.04	T/C	C04	36652643	TT	CC	TT	TT	TT	TT	TT	TT	TT	TT	TT	TT	TT	TT	NC	TT	TT	TT	TT	TT	TT	TT	TT	TT	TT	TT	TT	TT	TT	TT	NC	TT	TT	TT	TT	NC	TT	TT	TT	TT	TT	TT	TT	TT
14751	Bn-scaff_15798_1-p26811	0.05	A/G	C04	36653059	AA	GG	GG	GG	GG	GG	GG	GG	GG	GG	GG	GG	GG	GG	NC	GG	GG	GG	GG	GG	GG	GG	GG	GG	GG	GG	GG	GG	GG	GG	GG	GG	GG	GG	GG	GG	GG	GG	GG	GG	GG	GG	GG	GG
14752	Bn-scaff_15798_1-p42247	0.1	A/G	C04	36662073	AA	GG	GG	GG	GG	NC	AA	AA	GG	AA	GG	GG	AA	GG	NC	GG	AA	GG	GG	GG	GG	NC	GG	GG	GG	GG	GG	GG	AA	NC	GG	GG	GG	GG	GG	NC	AA	AA	GG	GG	GG	GG	GG	GG
14753	Bn-scaff_15798_1-p93547	0.11	A/G	C04	36707409	AA	GG	AA	AA	AA	NC	GG	GG	AA	GG	AA	AA	GG	AA	NC	AA	GG	AA	AA	AA	AA	NC	AA	AA	AA	AA	AA	AA	GG	NC	AA	AA	AA	AA	AA	NC	GG	GG	AA	AA	AA	AA	AA	AA
14754	Bn-scaff_15798_1-p93801	0.08	T/C	C04	36707663	TT	CC	CC	CC	CC	NC	TT	TT	CC	TT	CC	CC	TT	CC	NC	CC	TT	CC	CC	CC	CC	NC	CC	CC	CC	CC	CC	CC	TT	NC	CC	CC	CC	CC	CC	NC	TT	TT	CC	CC	CC	CC	CC	CC
14755	Bn-scaff_15798_1-p94601	0.06	A/G	C04	36714488	AA	GG	GG	GG	GG	NC	AA	AA	GG	AA	GG	GG	AA	GG	NC	GG	AA	GG	GG	GG	GG	NC	GG	GG	GG	GG	GG	GG	AA	NC	GG	GG	GG	GG	GG	GG	AA	AA	GG	GG	GG	GG	GG	GG
14756	Bn-scaff_15798_1-p94781	0.09	T/C	C04	36714768	TT	CC	TT	TT	TT	NC	CC	CC	TT	CC	TT	TT	CC	TT	NC	TT	CC	TT	TT	TT	TT	CC	TT	TT	TT	TT	TT	TT	NC	NC	TT	TT	TT	TT	TT	NC	CC	CC	TT	TT	TT	TT	TT	TT
14757	Bn-scaff_15798_1-p94900	0.08	T/G	C04	36714887	TT	GG	GG	GG	GG	NC	TT	TT	GG	TT	GG	GG	TT	GG	NC	GG	TT	GG	GG	GG	GG	NC	GG	GG	GG	GG	GG	GG	TT	NC	GG	GG	GG	GG	GG	GG	TT	TT	GG	GG	GG	GG	GG	GG
14758	Bn-scaff_15798_1-p95925	0.08	T/G	C04	36715793	TT	GG	TT	TT	TT	NC	GG	GG	TT	GG	TT	TT	GG	TT	NC	TT	GG	TT	TT	TT	TT	GG	TT	TT	TT	TT	TT	TT	GG	NC	TT	TT	TT	TT	TT	NC	GG	GG	TT	TT	TT	TT	TT	TT
14759	Bn-scaff_15798_1-p96198	0.07	T/C	C04	36716143	TT	CC	CC	CC	CC	NC	TT	TT	CC	TT	CC	CC	TT	CC	NC	CC	TT	CC	CC	CC	CC	NC	CC	CC	CC	CC	CC	CC	TT	NC	CC	CC	CC	CC	CC	CC	TT	TT	CC	CC	CC	CC	CC	CC
14760	Bn-scaff_15798_1-p97942	0.09	A/C	C04	36717783	AA	CC	CC	CC	CC	NC	AA	AA	CC	AA	CC	CC	AA	CC	NC	CC	AA	CC	CC	CC	CC	NC	CC	CC	CC	CC	CC	CC	AA	NC	CC	CC	CC	CC	CC	NC	AA	AA	CC	CC	CC	CC	CC	CC
14761	Bn-scaff_15798_1-p104278	0.03	A/G	C04	36720504	AA	GG	AA	AA	AA	NC	GG	GG	AA	GG	AA	AA	GG	AA	NC	AA	GG	AA	AA	AA	AA	NC	AA	AA	AA	AA	AA	AA	NC	NC	AA	AA	AA	AA	AA	NC	GG	GG	AA	AA	AA	AA	AA	AA
14762	Bn-scaff_15798_1-p104457	0.03	T/C	C04	36720684	TT	CC	TT	TT	TT	NC	CC	CC	TT	CC	TT	TT	CC	TT	NC	TT	CC	TT	TT	TT	TT	CC	TT	TT	TT	TT	TT	TT	CC	NC	TT	TT	TT	TT	TT	NC	CC	CC	TT	TT	TT	TT	TT	TT
14763	Bn-scaff_15798_1-p104598	0.09	T/C	C04	36720955	TT	CC	TT	TT	TT	NC	CC	CC	TT	CC	TT	TT	CC	TT	NC	TT	CC	TT	TT	TT	TT	CC	TT	TT	TT	TT	TT	TT	CC	NC	TT	TT	TT	TT	TT	NC	CC	CC	TT	TT	TT	TT	TT	TT
14764	Bn-scaff_15798_1-p106090	0.08	A/G	C04	36722447	AA	GG	GG	GG	GG	NC	AA	AA	GG	AA	GG	GG	AA	GG	NC	GG	AA	GG	GG	GG	GG	NC	GG	GG	GG	GG	GG	GG	AA	NC	GG	GG	GG	GG	GG	NC	AA	AA	GG	GG	GG	GG	GG	GG
14765	Bn-scaff_15798_1-p106214	0.11	T/C	C04	36722576	TT	CC	TT	TT	TT	NC	CC	CC	TT	CC	TT	TT	CC	TT	NC	TT	CC	TT	TT	TT	TT	NC	TT	TT	TT	TT	TT	TT	NC	NC	TT	TT	TT	TT	TT	NC	CC	CC	TT	TT	TT	TT	TT	TT
14766	Bn-scaff_15798_1-p106476	0.09	T/C	C04	36722838	TT	CC	TT	TT	TT	NC	CC	CC	TT	CC	TT	TT	CC	TT	NC	TT	CC	TT	TT	TT	TT	CC	TT	TT	TT	TT	TT	TT	CC	NC	TT	TT	TT	TT	TT	NC	CC	CC	TT	TT	TT	TT	TT	TT
14767	Bn-scaff_15798_1-p106782	0.1	T/G	C04	36723044	TT	GG	TT	TT	TT	NC	GG	GG	TT	GG	TT	TT	GG	TT	NC	TT	GG	TT	TT	TT	TT	GG	TT	TT	TT	TT	TT	TT	GG	NC	TT	TT	TT	TT	TT	NC	GG	GG	TT	TT	TT	TT	TT	TT
14768	Bn-scaff_15798_1-p110484	0.1	A/G	C04	36726906	AA	GG	AA	AA	AA	NC	GG	GG	AA	GG	AA	AA	GG	AA	NC	AA	GG	AA	AA	AA	AA	GG	AA	AA	AA	AA	AA	AA	GG	NC	AA	AA	AA	AA	AA	NC	GG	GG	AA	AA	AA	AA	AA	AA
14769	Bn-scaff_15798_1-p111661	0.11	T/C	C04	36728169	TT	CC	TT	TT	TT	NC	CC	CC	TT	CC	TT	TT	CC	TT	NC	TT	CC	TT	TT	TT	TT	NC	TT	TT	TT	TT	TT	TT	NC	NC	TT	TT	TT	TT	TT	NC	CC	CC	TT	TT	TT	TT	TT	TT
14770	Bn-scaff_15798_1-p112578	0.1	T/C	C04	36729087	TT	CC	TT	TT	TT	NC	CC	CC	TT	CC	TT	TT	CC	TT	NC	TT	CC	TT	TT	TT	TT	NC	TT	TT	TT	TT	TT	TT	NC	NC	TT	TT	TT	TT	TT	NC	CC	CC	TT	TT	TT	TT	TT	TT
14771	Bn-scaff_15798_1-p112983	0.12	T/C	C04	36729464	TT	CC	TT	TT	TT	NC	CC	CC	TT	CC	TT	TT	CC	TT	NC	TT	CC	TT	TT	TT	TT	NC	TT	TT	TT	TT	TT	TT	NC	NC	TT	TT	TT	TT	TT	NC	CC	CC	TT	TT	TT	TT	TT	TT
14772	Bn-scaff_15798_1-p113845	0.11	A/G	C04	36730326	AA	GG	AA	AA	AA	NC	GG	GG	AA	GG	AA	AA	GG	AA	NC	AA	GG	AA	AA	AA	AA	NC	AA	AA	AA	AA	AA	AA	NC	NC	AA	AA	AA	AA	AA	NC	GG	GG	AA	AA	AA	AA	AA	AA
14773	Bn-scaff_15798_1-p114958	0.11	A/G	C04	36731539	AA	GG	GG	GG	GG	NC	AA	AA	GG	AA	GG	GG	AA	GG	NC	GG	AA	GG	GG	GG	GG	NC	GG	GG	GG	GG	GG	GG	AA	NC	GG	GG	GG	GG	GG	NC	AA	AA	GG	GG	GG	GG	GG	GG
14774	Bn-scaff_15798_1-p115697	0.11	T/C	C04	36732279	TT	CC	CC	CC	CC	NC	TT	TT	CC	TT	CC	CC	TT	CC	NC	CC	TT	CC	CC	CC	CC	NC	CC	CC	CC	CC	CC	CC	TT	NC	CC	CC	CC	CC	CC	NC	TT	TT	CC	CC	CC	CC	CC	CC
14775	Bn-scaff_15798_1-p117100	0.08	T/C	C04	36733775	TT	CC	TT	TT	TT	NC	CC	CC	TT	CC	TT	TT	CC	TT	NC	TT	CC	TT	TT	TT	TT	NC	TT	TT	TT	TT	TT	TT	NC	NC	TT	TT	TT	TT	TT	NC	CC	CC	TT	TT	TT	TT	TT	TT
14776	Bn-scaff_15798_1-p117954	0.05	A/G	C04	36734809	AA	GG	GG	GG	GG	NC	AA	AA	GG	AA	GG	GG	AA	GG	NC	GG	AA	GG	GG	GG	GG	NC	GG	GG	GG	GG	GG	GG	AA	NC	GG	GG	GG	GG	GG	GG	AA	AA	GG	GG	GG	GG	GG	GG
14777	Bn-scaff_15798_1-p118016	0.07	A/C	C04	36734871	AA	CC	CC	CC	CC	NC	AA	AA	CC	AA	CC	CC	AA	CC	NC	CC	AA	CC	CC	CC	CC	NC	CC	CC	CC	CC	CC	CC	AA	NC	CC	CC	CC	CC	CC	NC	AA	AA	CC	CC	CC	CC	CC	CC
14778	Bn-scaff_15798_1-p121402	0.09	A/C	C04	36734906	AA	CC	AA	AA	AA	NC	CC	CC	AA	CC	AA	AA	CC	AA	NC	AA	CC	AA	AA	AA	AA	CC	AA	AA	AA	AA	AA	AA	NC	NC	AA	AA	AA	AA	AA	NC	CC	CC	AA	AA	AA	AA	AA	AA
14779	Bn-scaff_15798_1-p132193	0.1	A/G	C04	36752875	AA	GG	AA	AA	AA	NC	GG	GG	AA	GG	AA	AA	GG	AA	NC	AA	GG	AA	AA	AA	AA	GG	AA	AA	AA	AA	AA	AA	NC	NC	AA	AA	AA	AA	AA	NC	GG	GG	AA	AA	AA	AA	AA	AA
14780	Bn-scaff_15798_1-p135844	0.1	A/G	C04	36756786	AA	GG	GG	GG	GG	NC	AA	AA	GG	AA	GG	GG	AA	GG	NC	GG	AA	GG	GG	GG	GG	NC	GG	GG	GG	GG	GG	GG	AA	NC	GG	GG	GG	GG	GG	NC	AA	AA	GG	GG	GG	GG	GG	GG
14781	Bn-scaff_15798_1-p136633	0.11	A/G	C04	36757739	AA	GG	AA	AA	AA	NC	GG	GG	AA	GG	AA	AA	GG	AA	NC	AA	GG	AA	AA	AA	AA	GG	AA	AA	AA	AA	AA	AA	NC	NC	AA	AA	AA	AA	AA	NC	GG	GG	AA	AA	AA	AA	AA	AA
14782	Bn-scaff_15798_1-p160771	0.09	T/G	C04	36773752	TT	GG	GG	GG	GG	NC	TT	TT	GG	TT	GG	GG	TT	GG	NC	GG	TT	GG	GG	GG	GG	NC	GG	GG	GG	GG	GG	GG	TT	NC	GG	GG	GG	GG	GG	NC	TT	TT	GG	GG	GG	GG	GG	GG
14783	Bn-scaff_15798_1-p160892	0.09	A/C	C04	36773876	AA	CC	AA	AA	AA	NC	CC	CC	AA	CC	AA	AA	CC	AA	NC	AA	CC	AA	AA	AA	AA	NC	AA	AA	AA	AA	AA	AA	CC	NC	AA	AA	AA	AA	AA	NC	CC	CC	AA	AA	AA	AA	AA	AA
14784	Bn-scaff_15798_1-p160832	0.1	T/C	C04	36773916	TT	CC	TT	TT	TT	NC	CC	CC	TT	CC	TT	TT	CC	TT	NC	TT	CC	TT	TT	TT	TT	CC	TT	TT	TT	TT	TT	TT	CC	NC	TT	TT	TT	TT	TT	NC	CC	CC	TT	TT	TT	TT	TT	TT
14785	Bn-scaff_15798_1-p164518	0.09	A/C	C04	36777585	AA	CC	CC	CC	CC	NC	AA	AA	CC	AA	CC	CC	AA	CC	NC	CC	AA	CC	CC	CC	CC	NC	CC	CC	CC	CC	CC	CC	AA	NC	CC	CC	CC	CC	CC	NC	AA	AA	CC	CC	CC	CC	CC	CC
14786	Bn-scaff_15798_1-p165380	0.11	T/C	C04	36778445	TT	CC	TT	TT	TT	NC	CC	CC	TT	CC	TT	TT	CC	TT	NC	TT	CC	TT	TT	TT	TT	NC	TT	TT	TT	TT	TT	TT	NC	NC	TT	TT	TT	TT	TT	NC	CC	CC	TT	TT	TT	TT	TT	TT
14787	Bn-scaff_15798_1-p165797	0.09	A/G	C04	36778763	AA	GG	GG	GG	GG	NC	AA	AA	GG	AA	GG	GG	AA	GG	NC	GG	AA	GG	GG	GG	GG	NC	GG	GG	GG	GG	GG	GG	AA	NC	GG	GG	GG	GG	GG	NC	AA	AA	GG	GG	GG	GG	GG	GG
14788	Bn-scaff_15798_1-p173054	0.07	T/C	C04	36786913	TT	CC	CC	CC	CC	NC	TT	TT	CC	TT	CC	CC	TT	CC	NC	CC	TT	CC	CC	CC	CC	NC	CC	CC	CC	CC	CC	CC	TT	NC	CC	CC	CC	CC	CC	CC	TT	TT	CC	CC	CC	CC	CC	CC
14789	Bn-scaff_15798_1-p178371	0.11	A/G	C04	36787553	AA	GG	AA	AA	AA	NC	GG	GG	AA	GG	AA	AA	GG	AA	NC	AA	GG	AA	AA	AA	AA	GG	AA	AA	AA	AA	AA	AA	NC	NC	AA	AA	AA	AA	AA	NC	GG	GG	AA	AA	AA	AA	AA	AA
14790	Bn-scaff_15798_1-p179540	0.1	T/C	C04	36789658	TT	CC	CC	CC	CC	NC	TT	TT	CC	TT	CC	CC	TT	CC	NC	CC	TT	CC	CC	CC	CC	NC	CC	CC	CC	CC	CC	CC	TT	NC	CC	CC	CC	CC	CC	NC	TT	TT	CC	CC	CC	CC	CC	CC
14791	Bn-scaff_15798_1-p206192	0.08	T/C	C04	36823023	TT	CC	TT	TT	TT	NC	CC	CC	TT	CC	TT	TT	CC	TT	NC	TT	CC	TT	TT	TT	TT	NC	TT	TT	TT	TT	TT	TT	CC	NC	TT	TT	TT	TT	TT	NC	CC	CC	TT	TT	TT	TT	TT	TT
14792	Bn-scaff_15798_1-p209412	0.1	T/C	C04	36826242	TT	CC	TT	TT	TT	NC	CC	CC	TT	CC	TT	TT	CC	TT	NC	TT	CC	TT	TT	TT	TT	NC	TT	TT	TT	TT	TT	TT	CC	NC	TT	TT	TT	TT	TT	TT	CC	CC	TT	TT	TT	TT	TT	TT
14793	Bn-scaff_15798_1-p223642	0.11	T/C	C04	36838254	TT	CC	TT	TT	TT	NC	CC	CC	TT	CC	TT	TT	CC	TT	NC	TT	CC	TT	TT	TT	TT	NC	TT	TT	TT	TT	TT	TT	CC	NC	TT	TT	TT	TT	TT	TT	CC	CC	TT	TT	TT	TT	TT	TT
14794	Bn-scaff_15798_1-p241809	0.1	T/C	C04	36855485	TT	CC	TT	TT	TT	NC	CC	CC	TT	CC	TT	TT	CC	TT	NC	TT	CC	TT	TT	TT	TT	CC	TT	TT	TT	TT	TT	TT	CC	NC	TT	TT	TT	TT	TT	TT	CC	CC	TT	TT	TT	TT	TT	TT
14795	Bn-scaff_15798_1-p241731	0.1	A/C	C04	36855507	AA	CC	CC	CC	CC	NC	AA	AA	CC	AA	CC	CC	AA	CC	NC	CC	AA	CC	CC	CC	CC	AA	CC	CC	CC	CC	CC	CC	NC	NC	CC	CC	CC	CC	CC	CC	AA	AA	CC	CC	CC	CC	CC	CC
14796	Bn-scaff_15798_1-p242417	0.08	A/C	C04	36856309	AA	CC	CC	CC	CC	NC	AA	AA	CC	AA	CC	CC	AA	CC	NC	CC	AA	CC	CC	CC	CC	NC	CC	CC	CC	CC	CC	CC	AA	NC	CC	CC	CC	CC	CC	CC	AA	AA	CC	CC	CC	CC	CC	CC
14797	Bn-scaff_15798_1-p245906	0.08	T/C	C04	36866391	TT	CC	TT	TT	TT	NC	CC	CC	TT	CC	TT	TT	CC	TT	CC	TT	CC	TT	TT	TT	TT	CC	TT	NC	TT	TT	TT	TT	CC	NC	TT	TT	TT	TT	TT	TT	CC	CC	TT	TT	TT	TT	TT	TT
14798	Bn-scaff_15798_1-p261129	0.05	A/G	C04	36889976	AA	GG	GG	GG	GG	NC	AA	AA	GG	AA	GG	GG	AA	GG	NC	GG	AA	GG	GG	GG	GG	NC	GG	GG	GG	GG	GG	GG	AA	NC	GG	GG	GG	GG	GG	GG	AA	AA	GG	GG	GG	GG	GG	GG
14799	Bn-scaff_15798_1-p268255	0.1	A/G	C04	36894964	AA	GG	AA	AA	AA	NC	GG	GG	AA	GG	AA	AA	GG	AA	NC	AA	GG	AA	AA	AA	AA	NC	AA	AA	AA	AA	AA	AA	GG	NC	AA	AA	AA	AA	AA	AA	GG	GG	AA	AA	AA	AA	AA	AA
14800	Bn-scaff_15798_1-p268994	0.11	A/G	C04	36895703	AA	GG	AA	AA	AA	NC	GG	GG	AA	GG	AA	AA	GG	AA	NC	AA	GG	AA	AA	AA	AA	GG	AA	AA	AA	AA	AA	AA	GG	NC	AA	AA	AA	AA	AA	AA	GG	GG	AA	AA	AA	AA	AA	AA
14801	Bn-scaff_15798_1-p271267	0.09	A/C	C04	36897163	AA	CC	AA	AA	AA	NC	CC	CC	AA	CC	AA	AA	CC	AA	NC	AA	CC	AA	AA	AA	AA	NC	AA	AA	AA	AA	AA	AA	CC	NC	AA	AA	AA	AA	AA	AA	CC	CC	AA	AA	AA	AA	AA	AA
14802	Bn-scaff_15798_1-p272072	0.11	A/G	C04	36897966	AA	GG	GG	GG	GG	NC	AA	AA	GG	AA	GG	GG	AA	GG	NC	GG	AA	GG	GG	GG	GG	NC	GG	GG	GG	GG	GG	GG	AA	NC	GG	GG	GG	GG	GG	GG	AA	AA	GG	GG	GG	GG	GG	GG
14803	Bn-scaff_15798_1-p272625	0.11	T/G	C04	36898515	TT	GG	TT	TT	TT	NC	GG	GG	TT	GG	TT	TT	GG	TT	NC	TT	GG	TT	TT	TT	TT	NC	TT	TT	TT	TT	TT	TT	GG	NC	TT	TT	TT	TT	TT	TT	GG	GG	TT	TT	TT	TT	TT	TT
14804	Bn-scaff_15798_1-p272737	0.09	A/G	C04	36898627	AA	GG	GG	GG	GG	NC	AA	AA	GG	AA	GG	GG	AA	GG	NC	GG	AA	GG	GG	GG	GG	NC	GG	GG	GG	GG	GG	GG	AA	NC	GG	GG	GG	GG	GG	GG	AA	AA	GG	GG	GG	GG	GG	GG
14805	Bn-scaff_15798_1-p272838	0.09	T/C	C04	36898628	TT	CC	CC	CC	CC	NC	TT	TT	CC	TT	CC	CC	TT	CC	NC	CC	TT	CC	CC	CC	CC	NC	CC	CC	CC	CC	CC	CC	TT	NC	CC	CC	CC	CC	CC	CC	TT	TT	CC	CC	CC	CC	CC	CC
14806	Bn-scaff_15798_1-p272889	0.07	A/G	C04	36898679	AA	GG	GG	GG	GG	NC	AA	AA	GG	AA	GG	GG	AA	GG	NC	GG	AA	GG	GG	GG	GG	NC	GG	GG	GG	GG	GG	GG	AA	NC	GG	GG	GG	GG	GG	GG	AA	AA	GG	GG	GG	GG	GG	GG
14807	Bn-scaff_15798_1-p281117	0.1	A/G	C04	36906826	AA	GG	AA	AA	AA	NC	GG	GG	AA	GG	AA	AA	GG	AA	NC	AA	GG	AA	AA	AA	AA	NC	AA	AA	AA	AA	AA	AA	GG	NC	AA	AA	AA	AA	AA	AA	GG	GG	AA	AA	AA	AA	AA	AA
14808	Bn-scaff_15798_1-p281041	0.09	A/C	C04	36906850	AA	CC	CC	CC	CC	NC	AA	AA	CC	AA	CC	CC	AA	CC	NC	CC	AA	CC	CC	CC	CC	NC	CC	CC	CC	CC	CC	CC	AA	NC	CC	CC	CC	CC	CC	CC	AA	AA	CC	CC	CC	CC	CC	CC
14809	Bn-scaff_15798_1-p281492	0.03	T/C	C04	36910519	TT	CC	TT	TT	TT	NC	CC	CC	TT	CC	TT	TT	CC	TT	NC	TT	CC	TT	TT	TT	TT	CC	TT	TT	TT	TT	TT	TT	CC	NC	TT	TT	TT	TT	TT	TT	CC	CC	TT	TT	TT	TT	TT	TT
14810	Bn-scaff_15798_1-p282007	0.06	A/C	C04	36921522	AA	CC	CC	CC	CC	NC	AA	AA	CC	AA	CC	CC	AA	CC	NC	CC	AA	CC	CC	CC	CC	NC	CC	CC	CC	CC	CC	CC	AA	NC	CC	CC	CC	CC	CC	CC	AA	AA	CC	CC	CC	CC	CC	CC
14811	Bn-scaff_15798_1-p699844	0.11	T/C	C04	37397813	TT	CC	TT	TT	TT	NC	CC	CC	TT	CC	TT	TT	CC	TT	TT	TT	CC	TT	CC	TT	TT	NC	NC	TT	TT	TT	TT	TT	CC	NC	TT	TT	CC	TT	TT	CC	CC	CC	TT	TT	TT	CC	TT	TT
14812	Bn-scaff_15798_1-p703514	0.09	T/G	C04	37401596	TT	GG	GG	GG	GG	NC	TT	TT	GG	TT	GG	GG	TT	GG	GG	GG	TT	GG	TT	GG	GG	NC	NC	GG	GG	GG	GG	GG	TT	NC	GG	GG	TT	GG	GG	TT	TT	TT	GG	GG	GG	TT	GG	GG
14813	Bn-scaff_15798_1-p711199	0.12	A/G	C04	37409369	AA	GG	GG	GG	GG	NC	AA	AA	GG	AA	GG	GG	AA	GG	GG	GG	AA	GG	AA	GG	GG	NC	NC	GG	GG	GG	GG	GG	AA	NC	GG	GG	AA	GG	GG	AA	AA	AA	GG	GG	GG	AA	GG	GG
14814	Bn-scaff_15798_1-p725659	0.06	T/G	C04	37425680	TT	GG	GG	GG	GG	NC	TT	TT	GG	TT	GG	GG	TT	GG	GG	GG	TT	GG	TT	GG	GG	NC	GG	GG	GG	GG	GG	GG	NC	NC	GG	GG	TT	GG	GG	TT	TT	TT	GG	GG	GG	TT	TT	TT
14815	Bn-scaff_15798_1-p729336	0.07	A/G	C04	37429357	AA	GG	GG	GG	GG	NC	AA	AA	GG	AA	GG	GG	GG	GG	NC	GG	AA	GG	GG	GG	GG	NC	GG	GG	GG	GG	GG	GG	AA	NC	GG	GG	GG	GG	GG	GG	GG	GG	GG	GG	GG	GG	GG	GG
14816	Bn-scaff_15798_1-p731733	0.08	T/C	C04	37431756	TT	CC	TT	TT	TT	NC	CC	CC	TT	CC	TT	TT	TT	TT	NC	TT	CC	TT	TT	TT	TT	NC	TT	TT	TT	TT	TT	TT	CC	NC	TT	TT	TT	TT	TT	TT	TT	TT	TT	TT	TT	TT	TT	TT
14817	Bn-scaff_15798_1-p755063	0.07	T/C	C04	37450753	TT	CC	TT	TT	TT	NC	CC	CC	TT	CC	TT	TT	TT	TT	NC	TT	CC	TT	TT	TT	TT	NC	TT	TT	TT	TT	TT	TT	NC	NC	TT	TT	TT	TT	TT	TT	TT	TT	TT	TT	TT	TT	TT	TT
14818	Bn-scaff_15798_1-p755132	0.05	T/G	C04	37450922	TT	GG	GG	GG	GG	NC	TT	TT	GG	TT	GG	GG	GG	GG	NC	GG	TT	GG	GG	GG	GG	NC	GG	GG	GG	GG	GG	GG	TT	NC	GG	GG	GG	GG	GG	GG	GG	GG	GG	GG	GG	GG	GG	GG
14819	Bn-scaff_15798_1-p759962	0.07	T/C	C04	37457468	TT	CC	TT	TT	TT	NC	CC	CC	TT	CC	TT	TT	TT	TT	NC	TT	CC	TT	TT	TT	TT	CC	TT	TT	TT	TT	TT	TT	NC	NC	TT	TT	TT	TT	TT	TT	TT	TT	TT	TT	TT	TT	TT	TT
14820	Bn-scaff_15798_1-p761082	0.06	A/G	C04	37458598	AA	GG	AA	AA	AA	NC	GG	GG	AA	GG	AA	AA	AA	AA	NC	AA	GG	AA	AA	AA	AA	GG	AA	AA	AA	AA	AA	AA	NC	NC	AA	AA	AA	AA	AA	AA	AA	AA	AA	AA	AA	AA	AA	AA
14821	Bn-scaff_15798_1-p777340	0.05	A/C	C04	37470305	AA	CC	CC	CC	CC	NC	AA	AA	CC	AA	CC	CC	CC	CC	NC	CC	AA	CC	CC	CC	CC	NC	CC	CC	CC	CC	CC	CC	AA	NC	CC	CC	CC	CC	CC	CC	CC	CC	CC	CC	CC	CC	CC	CC
14822	Bn-scaff_15798_1-p816275	0.06	T/G	C04	37510531	TT	GG	TT	TT	TT	TT	TT	TT	TT	TT	TT	TT	TT	TT	TT	TT	TT	TT	GG	TT	TT	TT	NC	TT	TT	TT	TT	TT	TT	TT	TT	TT	GG	TT	TT	GG	TT	TT	GG	TT	TT	GG	GG	GG
14823	Bn-scaff_15798_1-p998223	0.05	A/G	C04	37701794	AA	GG	AA	AA	AA	AA	AA	AA	AA	AA	AA	AA	AA	AA	AA	AA	AA	AA	AA	AA	AA	AA	AA	AA	AA	AA	AA	AA	AA	AA	AA	AA	AA	AA	AA	AA	AA	AA	GG	AA	AA	AA	GG	GG
14824	Bn-scaff_15798_1-p1057268	0.09	A/C	C04	37712616	AA	CC	AA	AA	AA	AA	AA	AA	AA	AA	AA	AA	AA	AA	NC	AA	AA	AA	AA	AA	AA	AA	AA	AA	AA	AA	AA	AA	NC	AA	AA	AA	AA	AA	AA	AA	AA	AA	CC	AA	AA	AA	CC	CC
14825	Bn-scaff_15798_1-p1081778	0.08	A/G	C04	37733209	AA	GG	AA	AA	AA	AA	AA	AA	AA	AA	AA	AA	AA	AA	NC	AA	AA	AA	AA	AA	AA	AA	AA	AA	AA	AA	AA	AA	AA	AA	AA	AA	AA	AA	AA	AA	AA	AA	GG	AA	AA	AA	GG	GG
14826	Bn-scaff_15798_1-p1081857	0.07	T/G	C04	37733288	TT	GG	TT	TT	TT	TT	TT	TT	TT	TT	TT	TT	TT	TT	NC	TT	TT	TT	TT	TT	TT	TT	TT	TT	TT	TT	TT	TT	TT	TT	TT	TT	TT	TT	TT	TT	TT	TT	GG	TT	TT	TT	GG	GG
14827	Bn-scaff_15852_1-p103172	0.04	A/G	C04	37802630	AA	GG	GG	GG	GG	GG	GG	GG	GG	GG	GG	GG	GG	GG	NC	GG	GG	GG	GG	GG	GG	GG	GG	GG	GG	GG	GG	GG	GG	GG	AA	GG	GG	GG	GG	GG	AA	GG	AA	GG	GG	GG	GG	GG
14828	Bn-scaff_15852_1-p104003	0.05	A/G	C04	37803359	AA	GG	AA	AA	AA	AA	AA	AA	AA	AA	AA	AA	AA	AA	NC	AA	AA	AA	AA	AA	AA	AA	AA	AA	AA	AA	AA	AA	AA	AA	GG	AA	AA	AA	AA	AA	GG	AA	GG	AA	AA	AA	AA	AA
14829	Bn-scaff_15852_1-p112545	0.05	A/C	C04	37815977	AA	CC	AA	AA	AA	AA	AA	AA	AA	AA	AA	AA	AA	AA	NC	AA	AA	AA	AA	AA	AA	AA	AA	AA	AA	AA	AA	AA	AA	AA	CC	AA	AA	AA	AA	AA	CC	AA	CC	AA	AA	AA	AA	AA
14830	Bn-scaff_15852_1-p121195	0.04	T/G	C04	37833906	TT	GG	GG	GG	GG	GG	GG	GG	GG	GG	GG	GG	GG	GG	NC	GG	GG	GG	GG	GG	GG	GG	GG	GG	GG	GG	GG	GG	GG	GG	TT	GG	GG	GG	GG	GG	TT	GG	TT	GG	GG	GG	GG	GG
14831	Bn-scaff_15852_1-p123631	0.05	A/C	C04	37839887	AA	CC	CC	CC	CC	CC	CC	CC	CC	CC	CC	CC	CC	CC	NC	CC	CC	CC	CC	CC	CC	CC	CC	CC	CC	CC	CC	CC	NC	CC	AA	CC	CC	CC	CC	CC	AA	CC	AA	CC	CC	CC	CC	CC
14832	Bn-scaff_15852_1-p127493	0.05	T/G	C04	37843230	TT	GG	TT	TT	TT	TT	TT	TT	TT	TT	TT	TT	TT	TT	NC	TT	TT	TT	TT	TT	TT	TT	TT	TT	TT	TT	TT	TT	NC	TT	GG	TT	TT	TT	TT	TT	GG	TT	GG	TT	TT	TT	TT	TT
14833	Bn-scaff_15852_1-p130715	0.03	A/G	C04	37846846	AA	GG	GG	GG	GG	GG	GG	GG	GG	GG	GG	GG	GG	GG	NC	GG	GG	GG	GG	GG	GG	GG	GG	GG	GG	GG	GG	GG	NC	GG	AA	GG	GG	GG	GG	GG	AA	GG	AA	GG	GG	GG	GG	GG
14834	Bn-scaff_15852_1-p257905	0.04	T/G	C04	37963245	TT	GG	GG	GG	GG	GG	GG	GG	GG	GG	GG	GG	GG	GG	NC	GG	GG	GG	GG	GG	GG	GG	GG	GG	GG	GG	GG	GG	GG	GG	TT	GG	GG	GG	GG	GG	TT	GG	GG	GG	GG	GG	GG	TT
14835	Bn-scaff_15852_1-p258624	0.06	T/C	C04	37963862	TT	CC	CC	CC	CC	CC	CC	CC	CC	CC	CC	CC	CC	CC	NC	CC	CC	CC	CC	CC	CC	CC	CC	CC	CC	CC	CC	CC	CC	CC	TT	CC	CC	CC	CC	CC	TT	CC	CC	CC	CC	CC	CC	TT
14836	Bn-scaff_15852_1-p258709	0.07	T/C	C04	37963949	TT	CC	TT	TT	TT	TT	TT	TT	TT	TT	TT	TT	TT	TT	NC	TT	TT	TT	TT	TT	TT	TT	TT	TT	TT	TT	TT	TT	TT	TT	CC	TT	TT	TT	TT	TT	CC	TT	TT	TT	TT	TT	TT	CC
14837	Bn-scaff_15852_1-p258809	0.06	T/C	C04	37964149	TT	CC	CC	CC	CC	CC	CC	CC	CC	CC	CC	CC	CC	CC	NC	CC	CC	CC	CC	CC	CC	CC	CC	CC	CC	CC	CC	CC	CC	CC	TT	CC	CC	CC	CC	CC	TT	CC	CC	CC	CC	CC	CC	TT
14838	Bn-scaff_15852_1-p259120	0.07	T/C	C04	37964360	TT	CC	CC	CC	CC	CC	CC	CC	CC	CC	CC	CC	CC	CC	NC	CC	CC	CC	CC	CC	CC	CC	CC	CC	CC	CC	CC	CC	CC	CC	TT	CC	CC	CC	CC	CC	TT	CC	CC	CC	CC	CC	CC	TT
14839	Bn-scaff_15852_1-p263885	0.07	T/G	C04	37964652	TT	GG	TT	TT	TT	TT	TT	TT	TT	TT	TT	TT	TT	TT	NC	TT	TT	TT	TT	TT	TT	TT	TT	TT	TT	TT	TT	TT	TT	TT	GG	TT	TT	TT	TT	TT	GG	TT	TT	TT	TT	TT	TT	GG
14840	Bn-scaff_15852_1-p263989	0.06	T/C	C04	37964856	TT	CC	CC	CC	CC	CC	CC	CC	CC	CC	CC	CC	CC	CC	NC	CC	CC	CC	CC	CC	CC	CC	CC	CC	CC	CC	CC	CC	NC	CC	TT	CC	CC	CC	CC	CC	TT	CC	CC	CC	CC	CC	CC	TT
14841	Bn-scaff_15852_1-p484075	0.1	A/T	C04	38244229	AA	TT	AA	AA	AA	AA	TT	TT	AA	TT	AA	AA	AA	AA	NC	AA	AA	AA	AA	AA	AA	AA	AA	AA	AA	AA	AA	AA	NC	NC	AA	AA	AA	AA	AA	AA	AA	AA	TT	AA	AA	AA	TT	TT
14842	Bn-scaff_15852_1-p484589	0.08	A/G	C04	38244843	AA	GG	GG	GG	GG	GG	AA	AA	GG	AA	GG	GG	GG	GG	NC	GG	GG	GG	GG	GG	GG	GG	GG	GG	GG	GG	GG	GG	NC	NC	GG	GG	GG	GG	GG	GG	GG	GG	AA	GG	GG	GG	AA	AA
14843	Bn-scaff_15852_1-p527295	0.11	T/C	C04	38287739	TT	CC	CC	CC	CC	CC	TT	TT	CC	TT	CC	CC	CC	CC	NC	CC	CC	CC	CC	CC	CC	CC	CC	CC	CC	CC	CC	CC	TT	NC	CC	CC	CC	CC	CC	CC	CC	CC	TT	CC	CC	CC	TT	TT
14844	Bn-scaff_15852_1-p530868	0.11	A/G	C04	38291311	AA	GG	AA	AA	AA	AA	GG	GG	AA	GG	AA	AA	AA	AA	NC	AA	AA	AA	AA	AA	AA	AA	AA	AA	AA	AA	AA	AA	NC	NC	AA	AA	AA	AA	AA	AA	AA	AA	GG	AA	AA	AA	GG	GG
[truncated: 4,323 more rows]
[truncated: 206 more columns]
