# Supplementary material for: Genome-Wide Association Study Dissecting the Genetic Architecture Underlying the Branch Angle Trait in Rapeseed (Brassica napus L.)
Source: Sci Rep. 2016 Sep 20;6:33673. doi: 10.1038/srep33673 (PMC5028734; doi:10.1038/srep33673)
Supplement: Supplementary Dataset S7 [file srep33673-s8.xls]

## Sheet: srep33673-s8
Supplementary Data S5. Data of population structure and kinship for the association panel
Population Structure				Kinship
<Trait>	Q1	Q2		520
L1	0	1		L1	2	0.5218	0.6472	0.1858	0.3536	0.621	0.5904	0.6264	0.5496	0.0182	0.2864	0.329	0.0544	0	0	0.2238	0.2936	0.172	0.0072	0	0.0124	0.194	0	0.12	0.0922	0.176	0.1044	0.0814	0.1148	0.1866	0.1936	0.3424	0.0846	0	0	0.0798	0.0608	0.0904	0	0.1094	0.091	0.0252	0	0.0184	0.0604
L2	0.009	0.991		L2	0.5218	2	1.106	0.0882	0.3224	0.3858	0.3086	0.4674	0.3244	0	0.0864	0.2788	0	0	0	0.1444	0.1772	0.1942	0	0	0	0.1222	0	0.1418	0.0298	0.0878	0.1478	0.152	0.0406	0.0606	0.0756	0.0914	0	0	0	0.0466	0	0.0424	0.0548	0	0	0	0	0	0.0494
L3	0	1		L3	0.6472	1.106	2	0.0732	0.3256	0.4012	0.3336	0.4416	0.4084	0	0.1516	0.2436	0.0366	0	0	0.2112	0.2232	0.2052	0	0	0	0.0942	0	0.1788	0.13	0.169	0.086	0.0696	0.0244	0.0972	0.108	0.1952	0	0	0	0.0736	0	0.093	0.0562	0.0978	0.0694	0	0	0	0.0174
L4	0	1		L4	0.1858	0.0882	0.0732	2	0	0	0.0944	0.2492	0.188	0	0.0366	0.3786	0.4844	0.338	0.4302	0.4794	0.4286	0.297	0.1794	0.157	0	0.249	0.1534	0.4136	0.1754	0.168	0.3494	0.401	0.387	0.1826	0.2164	0.273	0	0.318	0.2588	0.0796	0.1692	0	0.1456	0.1774	0.2196	0.2208	0	0.1858	0.0722
L5	0.119	0.881		L5	0.3536	0.3224	0.3256	0	2	1.0964	0.3466	0.549	0.451	0	0.4378	0.1644	0	0	0.1278	0	0	0.1952	0.0668	0.2866	0	0	0	0.1246	0.0984	0.0802	0	0	0	0	0	0.0178	0.1548	0.0264	0.1322	0	0	0.1804	0.0314	0	0	0	0	0	0
L6	0.084	0.916		L6	0.621	0.3858	0.4012	0	1.0964	2	0.3752	0.5414	0.5598	0.0234	0.244	0.136	0	0	0	0.0022	0.0518	0.2036	0	0	0.0894	0	0	0.0468	0.1344	0.198	0	0	0	0.0452	0.1348	0.3166	0.1092	0	0.0174	0.0392	0	0.0868	0.042	0.0422	0.1198	0	0	0.0176	0.0594
L7	0.058	0.942		L7	0.5904	0.3086	0.3336	0.0944	0.3466	0.3752	2	0.5708	0.5416	0.0222	0.2082	0.269	0.0224	0	0	0.005	0.1468	0	0.0914	0	0	0.0734	0	0.0576	0.0624	0.0692	0.052	0.0066	0.0536	0.0336	0.1008	0.2106	0.1202	0	0	0.0086	0.0624	0.093	0	0	0.1258	0.0786	0	0.0862	0.1846
L8	0.001	0.999		L8	0.6264	0.4674	0.4416	0.2492	0.549	0.5414	0.5708	2	0.7256	0.0072	0.3682	0.2016	0.1614	0.0384	0.0316	0.0876	0.2502	0.0638	0	0.1414	0	0.0684	0.0518	0.1182	0.0872	0.111	0.0542	0.0158	0.0358	0.0174	0.0678	0.1746	0.3224	0	0	0.0362	0.1104	0.1916	0	0	0.1204	0.1296	0	0.0864	0.0038
L9	0	1		L9	0.5496	0.3244	0.4084	0.188	0.451	0.5598	0.5416	0.7256	2	0	0.3522	0.0916	0.2684	0.017	0	0.0848	0.1126	0	0	0.0212	0.1366	0	0.17	0.0218	0.0232	0.0998	0	0	0.0372	0.0132	0.0936	0.1952	0.0482	0.032	0.0478	0	0.2612	0.25	0	0	0.059	0.2992	0	0.337	0
L10	0.394	0.606		L10	0.0182	0	0	0	0	0.0234	0.0222	0.0072	0	2	0	0	0.1054	0.0118	0	0	0.0352	0.0322	0	0	0.664	0.5696	0	0	0	0.0026	0	0	0	0.4722	0	0	0.2178	0	0	0	0.0468	0	0	0	0.153	0	0	0	0
L11	0.225	0.775		L11	0.2864	0.0864	0.1516	0.0366	0.4378	0.244	0.2082	0.3682	0.3522	0	2	0	0.1048	0.2124	0.4072	0	0	0	0	0.2702	0	0	0.437	0	0	0	0	0	0	0	0	0	0.533	0.064	0	0	0	0.0362	0	0	0	0.0126	0	0.03	0
L12	0	1		L12	0.329	0.2788	0.2436	0.3786	0.1644	0.136	0.269	0.2016	0.0916	0	0	2	0.3592	0.166	0	0.1916	0.1558	0.301	0.1534	0	0	0.1246	0.0438	0.2226	0.0886	0.0994	0.3536	0.345	0	0.081	0.2596	0.2132	0.0324	0	0	0.0822	0.2392	0.084	0.2944	0.0434	0	0.2988	0.1458	0.1734	0.06
L13	0.001	0.999		L13	0.0544	0	0.0366	0.4844	0	0	0.0224	0.1614	0.2684	0.1054	0.1048	0.3592	2	1.2866	0.3064	0.2254	0.3038	0.3144	0	0	0	0.1946	0.5406	0.2728	0.1884	0.2714	0.1858	0.19	0.0138	0.301	0.274	0.1918	0	0.1486	0.2844	0.035	0.7384	0.1604	0.1576	0.071	0.2158	0.7604	0	0.7054	0
L14	0.184	0.816		L14	0	0	0	0.338	0	0	0	0.0384	0.017	0.0118	0.2124	0.166	1.2866	2	0.5122	0.2822	0.3542	0.4788	0	0.187	0	0.2168	0.5722	0.3312	0.2796	0.3834	0.1614	0.158	0.0774	0.4872	0.0986	0.0478	0.182	0.1408	0.1828	0	0.1478	0.0492	0.023	0.0776	0.0188	0.0878	0	0.1926	0
L15	0.25	0.75		L15	0	0	0	0.4302	0.1278	0	0	0.0316	0	0	0.4072	0	0.3064	0.5122	2	0.2156	0.3834	0.27	0.0652	0.5212	0	0	0.4232	0.2638	0.0414	0.0426	0.2484	0.195	0.115	0.0578	0.047	0	0.212	0.2484	0.158	0	0	0.0582	0	0	0	0	0.0854	0	0.0466
L16	0	1		L16	0.2238	0.1444	0.2112	0.4794	0	0.0022	0.005	0.0876	0.0848	0	0	0.1916	0.2254	0.2822	0.2156	2	0.6086	0.5094	0.4808	0	0	0.6136	0	0.5956	0.2284	0.2124	0.3882	0.3584	0.72	0.8674	0.1672	0.1318	0	0.0472	0.079	0.1682	0	0.0112	0.101	0.0652	0.1736	0.0268	0.0088	0	0.1638
L17	0.0028	0.9972		L17	0.2936	0.1772	0.2232	0.4286	0	0.0518	0.1468	0.2502	0.1126	0.0352	0	0.1558	0.3038	0.3542	0.3834	0.6086	2	0.4954	0.1182	0	0	0.4552	0	0.3758	0.1966	0.1754	0.2608	0.2642	0.3806	0.5816	0.1518	0.129	0	0.091	0.1802	0.2362	0.03	0.1154	0.0392	0.153	0.333	0.0192	0.0142	0.1284	0.2564
L18	0.0424	0.9576		L18	0.172	0.1942	0.2052	0.297	0.1952	0.2036	0	0.0638	0	0.0322	0	0.301	0.3144	0.4788	0.27	0.5094	0.4954	2	0.2456	0.1396	0	0.4682	0	0.571	0.2446	0.2218	0.372	0.3604	0.2948	0.4434	0.0082	0.0378	0	0	0.0512	0.0716	0.09	0.1154	0.2592	0.0762	0.071	0.0012	0	0.0338	0.0036
L19	0.06	0.94		L19	0.0072	0	0	0.1794	0.0668	0	0.0914	0	0	0	0	0.1534	0	0	0.0652	0.4808	0.1182	0.2456	2	0.3074	0	0.2374	0	0.357	0.1664	0.185	0.3758	0.3826	0.5178	0.1756	0.0748	0	0	0	0.0896	0.1342	0	0	0.22	0.112	0	0.0008	0.2626	0	0.1988
L20	0.24	0.76		L20	0	0	0	0.157	0.2866	0	0	0.1414	0.0212	0	0.2702	0	0	0.187	0.5212	0	0	0.1396	0.3074	2	0	0	0.0988	0.0798	0	0	0.0964	0.0814	0.0298	0	0	0	0.234	0.1556	0.0238	0	0	0	0	0	0	0	0	0	0.006
L21	0.337	0.663		L21	0.0124	0	0	0	0	0.0894	0	0	0.1366	0.664	0	0	0	0	0	0	0	0	0	0	2	0.236	0.023	0	0	0	0	0	0	0.37	0	0	0.2814	0.0394	0	0	0.0038	0	0	0	0.1054	0	0	0.0052	0.0772
L22	0.155	0.845		L22	0.194	0.1222	0.0942	0.249	0	0	0.0734	0.0684	0	0.5696	0	0.1246	0.1946	0.2168	0	0.6136	0.4552	0.4682	0.2374	0	0.236	2	0	0.722	0.007	0.001	0.2762	0.262	0.3878	0.9608	0.1216	0.0688	0.2048	0	0	0.0006	0	0	0.0738	0.0682	0.2468	0	0	0	0.015
L23	0.285	0.715		L23	0	0	0	0.1534	0	0	0	0.0518	0.17	0	0.437	0.0438	0.5406	0.5722	0.4232	0	0	0	0	0.0988	0.023	0	2	0	0.0096	0.0024	0	0	0	0	0.1224	0	0.4818	0.206	0.1822	0	0.3892	0.0858	0	0	0	0.2822	0	0.3154	0
L24	0.01	0.99		L24	0.12	0.1418	0.1788	0.4136	0.1246	0.0468	0.0576	0.1182	0.0218	0	0	0.2226	0.2728	0.3312	0.2638	0.5956	0.3758	0.571	0.357	0.0798	0	0.722	0	2	0.13	0.1382	0.3294	0.3056	0.4108	0.4182	0.1354	0.127	0	0.0164	0.0242	0	0	0	0.185	0.065	0.0748	0	0	0	0.0764
L25	0.093	0.907		L25	0.0922	0.0298	0.13	0.1754	0.0984	0.1344	0.0624	0.0872	0.0232	0	0	0.0886	0.1884	0.2796	0.0414	0.2284	0.1966	0.2446	0.1664	0	0	0.007	0.0096	0.13	2	1.5034	0.1718	0.1328	0.1158	0.0912	0.131	0.0516	0	0	0.0974	0.1042	0	0.0926	0.0096	0	0.1232	0	0.0588	0.01	0.1192
L26	0.1	0.9		L26	0.176	0.0878	0.169	0.168	0.0802	0.198	0.0692	0.111	0.0998	0.0026	0	0.0994	0.2714	0.3834	0.0426	0.2124	0.1754	0.2218	0.185	0	0	0.001	0.0024	0.1382	1.5034	2	0.1954	0.2026	0.1554	0.0858	0.2414	0.14	0	0	0.1516	0.1498	0	0.0682	0.0156	0.067	0.1532	0	0	0	0.0936
L27	0	1		L27	0.1044	0.1478	0.086	0.3494	0	0	0.052	0.0542	0	0	0	0.3536	0.1858	0.1614	0.2484	0.3882	0.2608	0.372	0.3758	0.0964	0	0.2762	0	0.3294	0.1718	0.1954	2	1.3998	0.3992	0.3078	0.243	0.0936	0	0	0.0306	0.1138	0.0492	0.0504	0.2748	0.1208	0	0.111	0.1404	0.0058	0.149
L28	0	1		L28	0.0814	0.152	0.0696	0.401	0	0	0.0066	0.0158	0	0	0	0.345	0.19	0.158	0.195	0.3584	0.2642	0.3604	0.3826	0.0814	0	0.262	0	0.3056	0.1328	0.2026	1.3998	2	0.4256	0.3036	0.2376	0.09	0	0.025	0.0506	0.066	0.0386	0.0202	0.2778	0.115	0	0.1048	0.172	0.0604	0.185
L29	0	1		L29	0.1148	0.0406	0.0244	0.387	0	0	0.0536	0.0358	0.0372	0	0	0	0.0138	0.0774	0.115	0.72	0.3806	0.2948	0.5178	0.0298	0	0.3878	0	0.4108	0.1158	0.1554	0.3992	0.4256	2	0.4852	0.2606	0.0804	0	0.038	0.1576	0.2456	0.0692	0	0	0.0996	0.2218	0.0774	0.067	0	0.1752
L30	0.139	0.861		L30	0.1866	0.0606	0.0972	0.1826	0	0.0452	0.0336	0.0174	0.0132	0.4722	0	0.081	0.301	0.4872	0.0578	0.8674	0.5816	0.4434	0.1756	0	0.37	0.9608	0	0.4182	0.0912	0.0858	0.3078	0.3036	0.4852	2	0.1572	0.227	0.1488	0	0	0.0508	0	0	0.0218	0.0402	0.2634	0	0	0	0.0762
L31	0.028	0.972		L31	0.1936	0.0756	0.108	0.2164	0	0.1348	0.1008	0.0678	0.0936	0	0	0.2596	0.274	0.0986	0.047	0.1672	0.1518	0.0082	0.0748	0	0	0.1216	0.1224	0.1354	0.131	0.2414	0.243	0.2376	0.2606	0.1572	2	0.3916	0	0.0442	0.1248	0.1912	0.1508	0.0474	0.1574	0.2274	0.1754	0.2128	0.0176	0.175	0.1712
L32	0.057	0.943		L32	0.3424	0.0914	0.1952	0.273	0.0178	0.3166	0.2106	0.1746	0.1952	0	0	0.2132	0.1918	0.0478	0	0.1318	0.129	0.0378	0	0	0	0.0688	0	0.127	0.0516	0.14	0.0936	0.09	0.0804	0.227	0.3916	2	0.0098	0.0316	0.0108	0.174	0.175	0	0.0906	0.3714	0.2036	0.141	0	0.1934	0.0692
L33	0.363	0.637		L33	0.0846	0	0	0	0.1548	0.1092	0.1202	0.3224	0.0482	0.2178	0.533	0.0324	0	0.182	0.212	0	0	0	0	0.234	0.2814	0.2048	0.4818	0	0	0	0	0	0	0.1488	0	0.0098	2	0.0176	0	0	0	0	0	0	0	0	0	0	0
L34	0.265	0.735		L34	0	0	0	0.318	0.0264	0	0	0	0.032	0	0.064	0	0.1486	0.1408	0.2484	0.0472	0.091	0	0	0.1556	0.0394	0	0.206	0.0164	0	0	0	0.025	0.038	0	0.0442	0.0316	0.0176	2	1.0464	0.1028	0.119	0.1624	0	0.0988	0.037	0.1166	0	0.1702	0.7726
L35	0.222	0.778		L35	0	0	0	0.2588	0.1322	0.0174	0	0	0.0478	0	0	0	0.2844	0.1828	0.158	0.079	0.1802	0.0512	0.0896	0.0238	0	0	0.1822	0.0242	0.0974	0.1516	0.0306	0.0506	0.1576	0	0.1248	0.0108	0	1.0464	2	0.3868	0.0676	0.1234	0.0802	0.0284	0.042	0.1572	0.0848	0.29	0.1284
L36	0.131	0.869		L36	0.0798	0.0466	0.0736	0.0796	0	0.0392	0.0086	0.0362	0	0	0	0.0822	0.035	0	0	0.1682	0.2362	0.0716	0.1342	0	0	0.0006	0	0	0.1042	0.1498	0.1138	0.066	0.2456	0.0508	0.1912	0.174	0	0.1028	0.3868	2	0	0.0862	0	0.2202	0.5068	0	0.6386	0.0044	0.3212
L37	0.131	0.869		L37	0.0608	0	0	0.1692	0	0	0.0624	0.1104	0.2612	0.0468	0	0.2392	0.7384	0.1478	0	0	0.03	0.09	0	0	0.0038	0	0.3892	0	0	0	0.0492	0.0386	0.0692	0	0.1508	0.175	0	0.119	0.0676	0	2	0.286	0.0992	0.0474	0.178	1.346	0.0262	0.8442	0
L38	0.1332	0.8668		L38	0.0904	0.0424	0.093	0	0.1804	0.0868	0.093	0.1916	0.25	0	0.0362	0.084	0.1604	0.0492	0.0582	0.0112	0.1154	0.1154	0	0	0	0	0.0858	0	0.0926	0.0682	0.0504	0.0202	0	0	0.0474	0	0	0.1624	0.1234	0.0862	0.286	2	0.0284	0.0286	0	0.2188	0.0614	0.2462	0.1054
L39	0.166	0.834		L39	0	0.0548	0.0562	0.1456	0.0314	0.042	0	0	0	0	0	0.2944	0.1576	0.023	0	0.101	0.0392	0.2592	0.22	0	0	0.0738	0	0.185	0.0096	0.0156	0.2748	0.2778	0	0.0218	0.1574	0.0906	0	0	0.0802	0	0.0992	0.0284	2	0.3434	0.1038	0.1752	0.1336	0.184	0.0378
L40	0.125	0.875		L40	0.1094	0	0.0978	0.1774	0	0.0422	0	0	0	0	0	0.0434	0.071	0.0776	0	0.0652	0.153	0.0762	0.112	0	0	0.0682	0	0.065	0	0.067	0.1208	0.115	0.0996	0.0402	0.2274	0.3714	0	0.0988	0.0284	0.2202	0.0474	0.0286	0.3434	2	0.2274	0.0174	0	0.1268	0.0556
L41	0.106	0.894		L41	0.091	0	0.0694	0.2196	0	0.1198	0.1258	0.1204	0.059	0.153	0	0	0.2158	0.0188	0	0.1736	0.333	0.071	0	0	0.1054	0.2468	0	0.0748	0.1232	0.1532	0	0	0.2218	0.2634	0.1754	0.2036	0	0.037	0.042	0.5068	0.178	0	0.1038	0.2274	2	0.2276	0.1708	0.178	0.0996
L42	0.125	0.875		L42	0.0252	0	0	0.2208	0	0	0.0786	0.1296	0.2992	0	0.0126	0.2988	0.7604	0.0878	0	0.0268	0.0192	0.0012	0.0008	0	0	0	0.2822	0	0	0	0.111	0.1048	0.0774	0	0.2128	0.141	0	0.1166	0.1572	0	1.346	0.2188	0.1752	0.0174	0.2276	2	0.0706	0.9128	0
L43	0.275	0.725		L43	0	0	0	0	0	0	0	0	0	0	0	0.1458	0	0	0.0854	0.0088	0.0142	0	0.2626	0	0	0	0	0	0.0588	0	0.1404	0.172	0.067	0	0.0176	0	0	0	0.0848	0.6386	0.0262	0.0614	0.1336	0	0.1708	0.0706	2	0.0186	0.604
L44	0.144	0.856		L44	0.0184	0	0	0.1858	0	0.0176	0.0862	0.0864	0.337	0	0.03	0.1734	0.7054	0.1926	0	0	0.1284	0.0338	0	0	0.0052	0	0.3154	0	0.01	0	0.0058	0.0604	0	0	0.175	0.1934	0	0.1702	0.29	0.0044	0.8442	0.2462	0.184	0.1268	0.178	0.9128	0.0186	2	0
L45	0.168	0.832		L45	0.0604	0.0494	0.0174	0.0722	0	0.0594	0.1846	0.0038	0	0	0	0.06	0	0	0.0466	0.1638	0.2564	0.0036	0.1988	0.006	0.0772	0.015	0	0.0764	0.1192	0.0936	0.149	0.185	0.1752	0.0762	0.1712	0.0692	0	0.7726	0.1284	0.3212	0	0.1054	0.0378	0.0556	0.0996	0	0.604	0	2
L46	0.416	0.584		L46	0	0	0	0.056	0.0534	0	0	0	0	0.2974	0.1028	0	0	0.0972	0	0	0	0	0	0	0.0316	0	0.1632	0	0	0	0	0	0	0	0	0	0	0.6294	0.5956	0	0	0	0	0	0.025	0	0	0.0062	0
L47	0.437	0.563		L47	0	0	0	0.0184	0.131	0	0	0.0026	0	0.1298	0.2514	0	0	0.0036	0.2622	0	0	0	0	0.2252	0.0106	0	0.2456	0	0	0	0	0	0	0	0	0	0.227	0.8566	0.0582	0	0	0	0	0	0	0	0	0	0.2676
L48	0.055	0.945		L48	0.1494	0.2042	0.1734	0.2226	0	0.0584	0.093	0.0782	0	0.1106	0	0.624	0.0666	0.0104	0	0.1228	0.0532	0.2004	0.1428	0.0154	0	0.1356	0	0.2504	0.1006	0.0544	0.3726	0.3704	0.2094	0.062	0.2206	0.1476	0	0	0	0.161	0.0308	0	0.1842	0.102	0.0188	0.0962	0.1642	0.0346	0.1254
L49	0.451	0.549		L49	0	0	0	0.1204	0	0	0	0	0	0.0688	0.2064	0	0	0	0.4946	0	0	0	0	0.2418	0.3748	0	0.2302	0	0	0	0	0	0	0	0	0	0.2052	1.3282	0	0	0	0	0	0	0	0	0	0	0.8764
L50	0.08	0.92		L50	0.1218	0.0104	0.0412	0.0258	0	0	0.1022	0.078	0.244	0	0.0738	0.0274	0.2116	0.05	0.0696	0.0302	0.168	0	0.0672	0	0	0	0.0758	0	0.1646	0.1428	0.163	0.144	0.1664	0.0086	0.2646	0.0616	0	0.01	0.1082	0.2904	0.164	0.2878	0	0.1298	0.1646	0.185	0.2102	0.1192	0.102
L51	0.034	0.966		L51	0.1658	0.1046	0.154	0.2942	0	0.0852	0.0874	0.0248	0.0154	0	0	0.2886	0.4236	0.259	0	0.229	0.1438	0.112	0.1528	0	0	0.193	0	0.2422	0.1098	0.2048	0.1814	0.1976	0.1868	0.1346	0.8672	0.369	0	0	0.1324	0.2008	0.1702	0	0.4184	0.4772	0.1704	0.2202	0	0.3062	0.0312
L52	0.273	0.727		L52	0.1932	0.3028	0.2522	0.086	0.094	0.1892	0.0514	0.2652	0.061	1.0986	0	0.1378	0	0	0	0.042	0.0068	0.0256	0	0	0.4942	0.4202	0	0	0	0	0.055	0.0258	0	0.4594	0	0	0.3478	0	0	0	0	0	0	0	0.0302	0	0	0	0
L53	0.001	0.999		L53	0.0652	0	0.0376	0.2204	0	0	0	0	0	0	0	0.2146	0	0	0.2666	0.4496	0.295	0.3718	0.5786	0.1662	0	0.2832	0	0.5442	0.1334	0.1418	0.4808	0.4358	0.5666	0.231	0.1074	0	0	0	0	0.2266	0.0132	0	0.0468	0.0866	0.12	0	0.3294	0	0.152
L54	0	1		L54	0.0606	0	0.036	0.234	0	0	0	0	0	0	0	0.206	0	0	0.2678	0.4622	0.2994	0.3764	0.5848	0.1626	0	0.2868	0	0.551	0.1282	0.1266	0.487	0.4356	0.5758	0.2402	0.1068	0	0	0	0	0.1976	0.0154	0	0.0482	0.0854	0.1108	0	0.3118	0	0.1696
L55	0	1		L55	0.0818	0	0.0754	0.2814	0	0	0.0032	0	0	0.062	0	0.0982	0	0	0	0.4412	0.3048	0.3122	0.4306	0	0.0304	0.2796	0	0.3628	0.1842	0.1422	0.2982	0.2948	0.5522	0.3106	0.1306	0.0496	0	0	0	0.2272	0.0712	0.0108	0.0512	0.0796	0.366	0.0698	0.241	0.0752	0.1352
L56	0.092	0.908		L56	0.2226	0.1932	0.2064	0	0	0.1738	0.2338	0.1338	0.1806	0	0.0396	0.0888	0.008	0	0	0	0.0766	0	0.0922	0	0.2238	0	0	0.0578	0.1106	0.1668	0	0	0.0892	0	0.2092	0.107	0	0	0.064	0.3976	0.0522	0	0	0.1754	0.2218	0.014	0.2094	0.114	0.146
L57	0.056	0.944		L57	0.3872	0.3218	0.3114	0.0624	0.2904	0.3508	0.2404	0.3014	0.251	0.0384	0.009	0.2144	0.0154	0	0	0.0288	0.133	0.1946	0	0	0.022	0	0.0076	0	0.0984	0.1512	0.0144	0	0.0352	0	0.1732	0.2176	0	0	0.1436	0.1496	0.071	0.0446	0.1124	0.1174	0.2728	0.0792	0	0.0832	0.062
L58	0.078	0.922		L58	0.2216	0.1822	0.1592	0.0894	0.092	0.2128	0.1254	0.0706	0.0914	0.0228	0	0.197	0	0	0	0.076	0.1636	0.058	0	0	0.2262	0.0154	0.0134	0.0026	0.078	0.0264	0	0	0.0816	0.0242	0.3852	0.158	0	0.0322	0.0656	0.1994	0	0.1632	0.0574	0.1492	0.1998	0.0242	0.2164	0.113	0.2756
L59	0	1		L59	0.3946	0.3522	0.396	0.2856	0.1198	0.344	0.4268	0.2714	0.3392	0.1632	0	0.295	0	0	0	0.1846	0.234	0.1604	0.149	0	0.1336	0.0416	0	0.077	0.1396	0.1162	0.0578	0.0814	0.091	0.0214	0.2104	0.2464	0	0	0.057	0.1292	0	0.0126	0.0562	0.1074	0.2044	0.0338	0	0.1006	0.1868
L60	0.053	0.947		L60	0.1962	0.2306	0.1962	0.2298	0.1574	0.1874	0.1262	0.0938	0.2272	0.0406	0	0.1532	0.0956	0.0076	0	0.0742	0.072	0.1904	0	0	0.1496	0.1068	0.0214	0	0.11	0.1142	0.0122	0.021	0.0048	0.0502	0.0322	0.0926	0.0846	0	0.1706	0.0456	0	0	0	0	0.2978	0.0926	0.023	0.087	0.0396
L61	0.091	0.909		L61	0.1714	0.1544	0.1316	0.1682	0.0978	0.1472	0.092	0.046	0.213	0	0	0.1028	0.051	0	0	0	0.04	0.1382	0	0	0.1264	0.0512	0.0058	0	0.0624	0.0668	0	0	0	0	0	0.0976	0.134	0	0.0564	0.0728	0	0	0	0	0.2928	0.1134	0.0696	0.1196	0.0068
L62	0.163	0.837		L62	0.0748	0.128	0.1688	0.12	0.094	0.0478	0.0276	0	0	0.0008	0	0.361	0	0	0	0.033	0.1296	0.2866	0.2414	0	0	0	0	0.172	0.2854	0.2734	0.104	0.133	0	0	0.0426	0.0872	0	0	0.0848	0.1638	0	0	0.228	0	0.1258	0	0.332	0	0.1166
L63	0.3708	0.6292		L63	0	0	0	0.2602	0.087	0	0	0	0	0	0.355	0.011	0.2056	0.4234	0.4976	0	0	0.0676	0	0.4168	0	0	0.4598	0	0	0	0.0118	0.0356	0	0	0	0	0.2452	0.0454	0	0	0.0036	0	0.0224	0	0	0.0298	0	0	0
L64	0.069	0.931		L64	0.2678	0.2206	0.2636	0.078	0.066	0.239	0.186	0.1846	0.2522	0.027	0	0.2158	0	0	0	0.112	0.1768	0.087	0	0	0.0012	0.0428	0	0.0636	0.0652	0.0782	0.0062	0.013	0	0.0438	0.1094	0.2138	0	0	0	0.038	0	0	0.1754	0.1938	0.1986	0.0246	0.0264	0.0896	0.1376
L65	0	1		L65	0.3848	0.2948	0.2696	0.0784	0.072	0.3196	0.4028	0.171	0.3896	0	0.022	0.2428	0.0392	0	0	0.0516	0.2072	0.0256	0	0	0	0	0.0132	0	0.0084	0.0332	0.0424	0.0188	0.1552	0.0642	0.2712	0.321	0	0	0	0.1726	0.13	0.1214	0.0196	0.1178	0.1718	0.0878	0	0.1746	0.2238
L66	0.09	0.91		L66	0.2156	0.1814	0.1796	0.1656	0.1426	0.2884	0.1672	0.1462	0.136	0.3756	0	0.165	0	0	0	0.0618	0.1748	0.0882	0.0164	0	0.4368	0.0164	0	0	0.067	0.0424	0	0.041	0	0.032	0.031	0.1216	0	0	0	0	0	0.091	0.0074	0	0.256	0	0	0.103	0.172
L67	0.044	0.956		L67	0.1378	0.1092	0.16	0.2008	0.0792	0.1596	0.0368	0.1534	0.11	0.0154	0	0.244	0.24	0.0442	0.0004	0.3034	0.1574	0.2092	0.2088	0	0	0.0524	0.0066	0.1992	0.1104	0.1434	0.2446	0.2552	0.2728	0.231	0.2662	0.3148	0	0.0176	0.162	0.1762	0.113	0.0478	0.3128	0.073	0.0442	0.0924	0.0984	0	0.136
L68	0.2346	0.7654		L68	0.0622	0.1132	0.135	0.1456	0	0.0968	0.0898	0.0016	0	0.4428	0	0.1034	0	0	0	0	0.083	0.0088	0.0192	0	0.2038	0	0	0	0.0142	0.0308	0	0	0	0	0.1156	0.007	0	0	0	0.0518	0	0	0	0	0.1266	0	0.0242	0	0.1558
L69	0	1		L69	0.0846	0	0.0356	0.436	0	0	0	0	0	0	0.015	0.1782	0.1634	0.2598	0.2666	0.4936	0.3204	0.363	0.402	0.1882	0	0.2506	0.075	0.3138	0.2418	0.184	0.3478	0.3848	0.6236	0.2704	0.0878	0	0	0.0602	0.1672	0.1742	0.0274	0.1614	0.1362	0	0.042	0.07	0.2974	0	0.2352
L70	0.262	0.738		L70	0.0714	0.1106	0.0744	0.0516	0.224	0.0704	0.0292	0.1712	0.256	0	0.5068	0	0.0466	0.2056	0.3516	0	0.011	0	0	0.2062	0	0	0.2786	0	0	0	0	0	0	0	0	0	0.3384	0.1694	0.1118	0	0	0	0	0	0	0	0	0	0.0126
L71	0.2602	0.7398		L71	0	0	0.0188	0.0338	0	0	0	0	0	0.5944	0	0.1502	0	0	0	0	0	0.1256	0	0	0.6226	0.5836	0	0.2054	0.0116	0	0.1234	0.1902	0	0.4804	0	0.0134	0.196	0	0	0.0592	0	0	0.1422	0	0.2476	0	0.0416	0	0
L72	0.007	0.993		L72	0.1128	0	0.0696	0.258	0	0	0.1546	0.0404	0.0378	0	0.0468	0.1972	0.2282	0.1212	0.094	0.1044	0.0756	0.0114	0.2062	0.101	0	0.0684	0.027	0.1306	0.0646	0.0832	0.1696	0.1306	0.0912	0	0.1788	0.1986	0.0588	0.0824	0	0.0822	0.0596	0.1428	0.0432	0.1704	0.0256	0.0686	0.037	0.0644	0.1184
L73	0	1		L73	0.0478	0.0422	0.0674	0.4716	0	0	0	0.0674	0.0186	0	0	0.0746	0.219	0.1344	0.241	0.5572	0.3048	0.3816	0.5702	0.2492	0	0.3582	0	0.5406	0.1872	0.1598	0.486	0.5284	0.6824	0.276	0.0694	0	0	0	0.2122	0.2146	0.036	0.0902	0.1448	0.048	0.05	0.073	0.3158	0.064	0.127
L74	0	1		L74	0.351	0.3072	0.3692	0.2488	0.047	0.3014	0.3092	0.2478	0.3598	0.103	0	0.261	0.1042	0	0	0.1616	0.2354	0.1376	0	0	0.0462	0.0576	0	0.0864	0.1422	0.11	0.0462	0.0612	0.0684	0.1292	0.1942	0.2596	0	0	0.0358	0.1202	0	0	0.099	0.1432	0.3454	0.1022	0.0812	0.196	0.2028
L75	0.103	0.897		L75	0.179	0.2568	0.2242	0.121	0.0046	0.0848	0.2988	0.0988	0.1398	0	0	0.1362	0	0	0	0.2696	0.2376	0.1244	0.1598	0	0	0	0	0.065	0.0878	0.0508	0.1124	0.1134	0.108	0.0732	0.0328	0.0866	0	0	0.0054	0.1082	0	0	0.1602	0	0.1722	0.045	0.133	0.058	0.2742
L76	0.048	0.952		L76	0.2648	0.053	0.1796	0.2016	0	0.2636	0.173	0.0674	0.075	0.0162	0	0.281	0.2238	0	0	0.2454	0.2376	0.1888	0.0358	0	0.0774	0.0074	0	0.1142	0.1542	0.2036	0	0	0.2094	0.081	0.182	0.2586	0	0	0	0.1542	0.1238	0.1516	0.0572	0.1454	0.3972	0.0944	0	0.0308	0.1598
L77	0.018	0.982		L77	0.1622	0.1546	0.1986	0.3288	0	0.0168	0.0328	0.029	0.0278	0	0	0.1862	0.059	0	0.0458	0.4002	0.2894	0.179	0.338	0	0	0.2306	0	0.3272	0.1096	0.1134	0.3258	0.3836	0.454	0.167	0.1392	0.128	0	0	0.0982	0.287	0	0	0.187	0.1352	0.2146	0	0.2868	0.0028	0.1932
L78	0.188	0.812		L78	0	0	0	0	0	0	0	0	0	0.1388	0	0.0542	0.0582	0	0	0.1484	0.2062	0.0742	0.0564	0	0	0	0	0.0368	0.1622	0.0824	0.0834	0.1114	0.0156	0.142	0	0.0716	0	0.1088	0.0528	0	0	0.286	0.1874	0.068	0.086	0	0.0968	0.1154	0.221
L79	0.026	0.974		L79	0.3026	0.275	0.311	0.2442	0.1038	0.2606	0.3616	0.2444	0.2578	0.0556	0	0.269	0.0006	0	0	0.1196	0.2816	0.2012	0.018	0	0.1416	0.0392	0	0.0764	0.1506	0.1302	0.07	0.059	0.0076	0.0044	0.1222	0.1706	0	0	0.0658	0.1412	0	0	0.0032	0.0222	0.2308	0.1138	0	0.0994	0.1696
L80	0	1		L80	0.1338	0.1058	0.1196	0.4674	0	0	0.01	0.0584	0.062	0	0.0112	0.1976	0.1348	0.1022	0.1978	0.2868	0.2834	0.2216	0.3038	0.1036	0	0.1512	0	0.312	0.1284	0.1014	0.1858	0.2704	0.4258	0.0376	0.1226	0.0924	0	0.0682	0.1414	0.2354	0	0.034	0.0474	0	0.1214	0	0.2428	0	0.1824
L81	0	1		L81	0.254	0.1326	0.1822	0.4248	0.0496	0.0182	0.062	0.0976	0.028	0	0	0.1696	0	0	0.1108	0.6332	0.4498	0.4478	0.5614	0.143	0	0.3032	0	0.5682	0.2566	0.1974	0.3898	0.449	0.801	0.4068	0.1736	0.1254	0	0	0.0326	0.2594	0	0	0.015	0	0.1394	0	0.1534	0	0.1324
L82	0	1		L82	0.1918	0.248	0.2994	0.2542	0	0.027	0.159	0.1662	0	0	0	0.1588	0.0464	0	0	0.2606	0.2878	0.2742	0.2088	0	0	0.0996	0	0.2122	0.1296	0.0854	0.113	0.1192	0.2374	0.0398	0.117	0.1238	0	0	0.0344	0.2802	0	0	0.0666	0.143	0.209	0.0208	0.1306	0.0368	0.1826
L83	0.26	0.74		L83	0	0	0	0.3388	0	0	0	0	0	0	0.3902	0	0.2912	0.2748	0.5634	0	0	0	0	0.5598	0	0	0.3018	0	0	0	0	0	0	0	0	0	0.1092	0.3336	0.0456	0	0.0888	0.3024	0	0	0	0.1202	0	0	0
L84	0.297	0.703		L84	0	0	0	0.205	0.0016	0	0	0	0	0	0.3964	0	0.1768	0.2398	0.5708	0	0	0	0.0872	0.4194	0	0	0.274	0	0	0	0	0.08	0	0	0	0	0.181	0.3002	0.0522	0	0.042	0	0	0	0	0.0706	0.0736	0.003	0
L85	0.295	0.705		L85	0	0	0	0.2594	0	0	0	0	0.069	0.0922	0.1146	0	0.022	0	0.0452	0	0	0	0	0	0	0	0.0876	0	0	0	0	0	0	0	0.2888	0	0	0.175	0	0	0.0934	0.2078	0	0	0	0.1412	0	0.0288	0
L86	0.06	0.94		L86	0	0	0	0.0604	0.1204	0	0	0	0	0	0	0.0548	0	0	0.0236	0.3668	0.1726	0.1866	0.436	0.0958	0	0.3486	0	0.4548	0.2758	0.1786	0.3182	0.312	0.4102	0.2478	0.0588	0	0	0	0	0.1932	0.048	0.1588	0.1444	0.0054	0.0778	0	0.3718	0	0.1876
L87	0.143	0.857		L87	0	0	0	0.313	0.0858	0	0	0	0	0	0.1468	0.0804	0.133	0.2146	0.4514	0.2892	0.1308	0.2136	0.3506	0.5192	0	0.1162	0.002	0.3056	0	0	0.2008	0.1922	0.247	0	0	0	0	0.1308	0.036	0	0.0506	0.3206	0	0	0	0.042	0.1378	0	0
L88	0.403	0.597		L88	0	0	0	0.164	0	0	0	0	0	0	0.0866	0	0	0.1194	0.237	0	0	0	0	0.2532	0	0	0.1516	0	0	0	0	0	0	0	0	0	0.0348	0.2358	0	0	0	0.074	0	0	0	0	0	0	0
L89	0.011	0.989		L89	0.0562	0.1328	0.0248	0.2882	0.0724	0	0.0052	0	0	0	0.0104	0.38	0.1052	0.0614	0.1958	0.3438	0.1912	0.205	0.4386	0.1346	0	0.2186	0	0.3088	0.0572	0	0.4726	0.389	0.218	0.0996	0.0632	0.0298	0	0	0	0	0.1254	0.1324	0.1946	0	0	0.1648	0.1856	0	0.0594
L90	0.024	0.976		L90	0.0726	0.0598	0.0668	0.1682	0.164	0	0.0546	0	0	0	0	0.377	0.0012	0	0.0286	0.3472	0.1106	0.195	0.4106	0.0026	0	0.1468	0	0.339	0.1384	0.0606	0.3756	0.342	0.1916	0.1598	0.1906	0.1838	0	0	0	0.0746	0.1052	0.1552	0.1822	0.0108	0.0096	0.0906	0.1942	0	0.1804
L91	0.428	0.572		L91	0	0	0	0.0996	0	0	0	0	0	0	0.1914	0	0	0.1402	0.2706	0	0	0	0	0.0916	0	0	0.1184	0	0	0	0	0	0	0	0	0	0.0524	0.1028	0	0	0	0	0	0	0	0	0	0	0
L92	0.259	0.741		L92	0	0	0	0.1162	0.0146	0	0	0	0	0	0.3914	0	0.031	0.143	0.5324	0.0304	0.0622	0	0.1938	0.4318	0	0	0.1832	0	0	0	0.068	0.1396	0.006	0	0	0	0.1256	0.1118	0	0	0	0.07	0	0	0	0	0	0.0084	0
L93	0.375	0.625		L93	0	0	0	0.0984	0	0	0	0	0	0	0.2838	0	0.2226	0.2918	0.3992	0	0	0	0.0178	0.2028	0	0	0.3704	0	0	0	0.0228	0.0382	0	0	0.0932	0	0.2618	0.2138	0.0824	0	0.059	0	0.1948	0.0036	0	0.0954	0	0.0452	0
L94	0.448	0.552		L94	0	0	0	0	0	0	0	0	0	0	0.1674	0	0.0504	0.1874	0.354	0	0	0	0.001	0.235	0	0	0.2488	0	0	0	0	0	0	0	0	0	0.0488	0.2506	0.047	0	0.0076	0	0	0	0	0.0004	0.2138	0	0
L95	0	1		L95	0.499	0.2976	0.2472	0.4058	0.0078	0.2152	0.3	0.3666	0.2808	0	0.257	0	0.122	0.0692	0.0428	0.1528	0.1958	0	0.0204	0.0166	0	0	0.0428	0.041	0.1016	0.105	0.073	0.1654	0.2094	0.0838	0.0766	0.0294	0.0232	0	0	0	0	0	0	0	0.0666	0	0	0.035	0
L96	0.617	0.383		L96	0	0	0	0	0	0	0	0	0	0	0.1836	0	0	0.0698	0.0786	0	0	0	0	0.2124	0.0974	0	0.0714	0	0	0	0	0	0	0.0436	0	0	0.5434	0	0	0	0	0	0	0	0	0	0	0	0
L97	0.301	0.699		L97	0	0	0	0.1178	0	0	0	0	0	0	0.4886	0	0.0004	0.23	0.525	0	0	0	0.021	0.4262	0	0	0.4976	0	0	0	0	0	0.1032	0	0	0	0.265	0.1708	0	0	0	0	0	0	0	0	0.0346	0	0
L98	0.393	0.607		L98	0	0	0	0.168	0	0	0	0	0	0.0362	0.1112	0	0	0.051	0.3046	0	0	0	0	0.2452	0	0	0.1582	0	0	0	0	0	0	0	0	0	0.1102	0.196	0	0	0	0	0	0	0	0	0	0	0
L99	0.127	0.873		L99	0.0866	0	0	0.354	0.051	0	0	0.0478	0.157	0	0.3166	0	0.2844	0.351	0.5478	0.2536	0.1308	0.1522	0.0228	0.4966	0	0	0.1626	0.2732	0.0294	0	0.1772	0.1324	0.1478	0.0768	0	0.1134	0.101	0.102	0.0324	0	0.0932	0.0954	0	0	0	0.0898	0	0.0726	0
L100	0.273	0.727		L100	0	0	0	0.1608	0.129	0	0	0	0.0188	0	0.2482	0	0.1384	0.2894	0.4308	0.002	0.0052	0.103	0	0.2922	0	0	0.1712	0.1896	0	0	0	0.0168	0	0	0	0	0.0878	0.13	0.0788	0	0	0.1164	0.1256	0	0	0	0	0	0
L101	0	1		L101	0	0.0108	0.0224	0.2694	0.051	0	0.0394	0.0628	0.1642	0	0	0.2462	0	0	0.111	0.1198	0.0742	0.1462	0.151	0.1198	0	0	0	0.3132	0.0992	0	0.2114	0.1766	0.0498	0	0.0058	0	0	0.0206	0	0.1154	0	0.108	0.1772	0.0388	0.115	0.018	0.233	0	0.0074
L102	0.091	0.909		L102	0.069	0.205	0.132	0.0572	0.0376	0	0.2052	0.093	0.0478	0	0	0.2442	0	0	0	0.053	0.119	0.203	0.2376	0	0	0	0	0.0596	0.0884	0.0784	0.1694	0.146	0.0514	0	0	0.0522	0	0	0.102	0.2298	0.029	0.1252	0.1692	0.1554	0.155	0.0706	0.2124	0.1094	0.1138
L103	0.22	0.78		L103	0	0	0	0.125	0	0.009	0.1438	0	0	0.2818	0	0.0806	0	0	0	0	0.0462	0	0	0	0.0076	0	0	0	0	0.0352	0.084	0.1122	0.1398	0	0.2428	0.2194	0	0.1056	0.0488	0.0464	0	0.0306	0.0314	0.0226	0.1578	0.0146	0	0.0048	0.1496
L104	0.431	0.569		L104	0	0	0	0.1086	0	0	0	0	0	0	0.0424	0	0.0094	0.2218	0.4076	0	0	0	0	0.3334	0	0	0.0342	0	0	0	0	0	0	0	0	0	0	0.107	0	0	0	0.1428	0	0	0	0	0	0	0
L105	0	1		L105	0.195	0.0324	0.0528	0.2074	0.1042	0.0222	0.058	0.0824	0.0048	0	0	0.154	0	0	0.1566	0.5434	0.3066	0.2916	0.431	0.2418	0	0.3394	0	0.4674	0.1686	0.0944	0.545	0.4718	0.4624	0.4314	0.1016	0.151	0	0	0.0312	0.143	0	0	0.1338	0	0.078	0	0.1914	0	0.123
L106	0.4958	0.5042		L106	0	0	0	0.083	0.0202	0	0	0	0	0.0486	0.1092	0	0	0	0.2166	0	0	0	0	0.2264	0	0	0.139	0	0	0	0.0026	0	0	0	0	0	0.1168	0.2038	0	0	0	0.0134	0	0	0	0	0	0	0
L107	0	1		L107	0.0114	0	0.0028	0.3088	0.036	0	0.0262	0.0122	0	0	0	0.2354	0.0788	0.028	0.3142	0.4258	0.285	0.2724	0.4326	0.3346	0	0.2676	0	0.448	0.1296	0.0152	0.4288	0.4118	0.3412	0.1666	0.0496	0	0	0.0038	0	0.0948	0.0396	0.27	0.0832	0.0176	0.051	0.0396	0.197	0	0.048
L108	0.255	0.745		L108	0	0	0	0.147	0	0	0	0	0	0	0.0526	0	0.219	0.4498	0.5178	0	0	0	0	0.3376	0	0	0.3186	0.0548	0	0	0.5348	0.5202	0.0234	0	0.1442	0	0.1388	0.0912	0.0036	0	0	0.0688	0.0084	0.0702	0	0	0	0	0
L109	0	1		L109	0	0	0	0.4872	0	0	0	0	0	0	0	0.061	0.0014	0.0558	0.3352	0.7948	0.4288	0.4832	0.8824	0.3138	0	0.469	0	0.6678	0.1832	0.1324	0.6246	0.6208	0.9916	0.4568	0.1496	0	0	0	0.1288	0.184	0	0	0.1278	0.0102	0.056	0	0.2416	0	0.1432
L110	0	1		L110	0.2014	0.049	0.0492	0.233	0.1064	0.0102	0.0626	0.1018	0.001	0	0	0.1724	0	0	0.1528	0.5622	0.3258	0.3068	0.4382	0.25	0	0.3444	0	0.503	0.1636	0.0862	0.5584	0.5062	0.4796	0.471	0.1112	0.1478	0	0	0.0448	0.1242	0	0	0.1306	0	0.0708	0	0.1956	0	0.1322
L111	0.503	0.497		L111	0	0	0	0	0	0	0	0	0	0	0.24	0	0	0.0636	0.2078	0	0	0	0	0.041	0	0	0.1224	0	0	0	0	0	0	0	0	0	0	0.0644	0	0	0	0.0046	0	0	0	0	0.0808	0	0
L112	0.765	0.235		L112	0	0	0	0	0	0	0	0	0	0.0072	0	0	0	0	0.1412	0	0	0	0	0.1832	0	0	0.1398	0	0	0	0	0	0	0	0	0	0	0.1076	0	0	0	0	0	0	0	0	0	0	0
L113	0.119	0.881		L113	0.056	0.0216	0	0.195	0	0	0	0	0	0.211	0	0.1194	0.0492	0.0012	0.1192	0.4294	0.2554	0.3438	0.4824	0.1412	0	0.58	0	0.4842	0.0556	0	0.2756	0.2858	0.5292	0.4022	0	0.0214	0	0	0.052	0.0174	0.0254	0	0.1256	0.0088	0.0422	0.0404	0.096	0	0.069
L114	0.266	0.734		L114	0	0	0	0.3908	0	0	0	0	0	0	0.517	0	0.0936	0.2998	0.5418	0	0	0	0	0.3296	0	0	0.3118	0	0	0	0	0	0	0	0	0	0.1746	0.1926	0	0.0302	0	0.1354	0	0	0	0	0.0668	0	0
L115	0.564	0.436		L115	0	0	0	0	0	0	0	0	0	0	0.245	0	0	0	0.2226	0	0	0	0	0.153	0	0	0	0	0	0	0	0	0	0	0	0	0	0.0312	0	0	0	0	0	0	0	0	0.148	0	0
L116	0.561	0.439		L116	0	0	0	0	0	0	0	0	0	0	0.21	0	0	0	0.1588	0	0	0	0	0.1824	0.1222	0.199	0.0712	0	0	0	0	0	0	0.1072	0	0	0.4618	0	0	0	0	0	0	0	0	0.0246	0	0	0
L117	0.534	0.466		L117	0	0	0	0	0	0	0	0	0	0.0562	0.0432	0	0	0.1268	0.2534	0	0	0	0	0.249	0.2234	0.1056	0.1618	0	0	0	0	0	0	0.1288	0	0	0.4512	0.0032	0	0	0.0118	0	0	0	0	0	0	0	0
L118	0.124	0.876		L118	0	0	0	0.246	0	0	0	0	0	0	0	0.0332	0.1524	0	0.2228	0.0268	0.097	0.063	0.2192	0.2118	0	0	0	0.1444	0.2268	0.1632	0.3168	0.3902	0.0166	0	0.0508	0	0	0	0	0	0.1474	0.1786	0.1566	0.084	0.0276	0.106	0.1854	0.0744	0
L119	0.339	0.661		L119	0	0	0	0.229	0	0	0	0	0	0	0.4954	0	0.2392	0.3884	0.423	0	0	0	0	0.3692	0	0	0.4004	0	0	0	0	0	0	0	0	0	0.3344	0.1562	0	0	0.0184	0.0192	0	0	0	0.0258	0	0	0
L120	0.386	0.614		L120	0	0	0	0.1372	0	0	0	0	0	0	0.2118	0	0	0.1668	0.4602	0	0	0	0.0136	0.2922	0	0	0.2046	0	0	0	0.07	0.0356	0.0102	0	0	0	0.1152	0.1144	0	0	0	0.0484	0	0	0	0	0.0056	0	0
L121	0.309	0.691		L121	0	0	0	0	0.0186	0.0422	0.0632	0.0014	0.2688	0	0.1398	0	0	0.0866	0.0162	0	0	0	0	0.0646	0	0	0.115	0	0	0	0	0	0	0	0.0152	0	0.1072	0.1762	0.1028	0.0194	0.048	0.0068	0	0.152	0	0.0996	0.0204	0.0884	0.0486
L122	0.264	0.736		L122	0.067	0.174	0.084	0.1002	0	0	0	0.3062	0.2018	0.4412	0	0	0	0	0	0	0	0	0	0	0.3914	0	0	0	0	0	0	0	0	0	0	0	0	0.0412	0	0	0.0798	0.1392	0	0.0558	0.0508	0.1112	0	0.123	0
L123	0.318	0.682		L123	0	0	0	0.0042	0.1892	0	0	0	0	0	0.276	0	0	0.1034	0.4218	0	0	0.0158	0.0624	0.563	0	0	0.2704	0	0	0	0	0	0	0	0	0	0.1654	0.1058	0	0	0	0.031	0	0	0	0	0	0	0
L124	0.504	0.496		L124	0	0	0	0	0	0	0	0	0	0	0.0514	0	0	0.058	0.146	0	0	0	0	0.1064	0.225	0.209	0.1288	0	0	0	0	0	0	0.0434	0	0	0.4292	0.0114	0	0	0	0.0326	0	0	0.0502	0	0	0	0
L125	0.416	0.584		L125	0	0	0	0.1028	0	0	0	0	0	0	0.3644	0	0	0.213	0.3814	0	0	0	0	0.3356	0	0	0.3446	0	0.0536	0	0	0	0.0186	0	0	0	0.1506	0.0472	0.0168	0	0	0.1706	0	0	0	0	0.2096	0	0
L126	0.509	0.491		L126	0	0	0	0	0	0	0	0	0	0.0156	0.083	0	0	0.149	0.0352	0	0	0	0	0	0.2916	0.2184	0.1456	0	0	0	0	0	0	0.1654	0	0	0.4924	0	0	0	0	0	0	0	0.0278	0	0.0734	0	0
L127	0.528	0.472		L127	0	0	0	0	0.0624	0	0	0	0	0	0.1162	0	0.1002	0.2126	0.2394	0	0	0	0	0.17	0	0	0.2692	0	0	0	0	0	0	0	0	0	0.1586	0	0.0288	0	0.0212	0.0232	0	0	0	0.0368	0.132	0.0116	0
L128	0.365	0.635		L128	0	0	0	0.0226	0.0052	0	0	0	0	0	0.4296	0	0.033	0.2462	0.3618	0	0	0.006	0	0.4154	0	0	0.2714	0	0	0	0	0	0	0	0	0	0.1308	0.0214	0.0242	0	0	0.2032	0	0	0	0	0	0	0
L129	0.506	0.494		L129	0	0	0	0.1404	0.015	0	0	0	0	0	0.3062	0	0.089	0.1674	0.4792	0	0	0	0	0.471	0	0	0.3544	0	0	0	0.017	0	0	0	0	0	0.2094	0.1208	0	0	0.1554	0	0	0	0	0.16	0	0	0
L130	0.3646	0.6354		L130	0	0	0	0.0682	0	0	0	0	0	0.234	0	0.04	0.0082	0	0	0	0	0.0832	0.0808	0.023	0	0	0	0.0912	0	0	0.1216	0.0466	0	0	0	0	0	0	0	0	0.0386	0	0.1174	0	0.2064	0.072	0	0	0
L131	0	1		L131	0.242	0.1276	0.06	0.4708	0	0	0.055	0.1544	0.0628	0	0	0.1264	0.1598	0.049	0.2104	0.4616	0.3466	0.2322	0.463	0.314	0	0.2018	0	0.348	0.084	0.1144	0.4744	0.507	0.701	0.1958	0.1824	0.1206	0	0.0064	0.1196	0.1886	0.0982	0.049	0.0148	0.0462	0.0882	0.0924	0.1274	0.0158	0.1296
L132	0	1		L132	0.2686	0.1592	0.0804	0.4808	0	0	0.0788	0.1928	0.0952	0	0	0.1586	0.1602	0.0462	0.218	0.4514	0.3384	0.242	0.451	0.3244	0	0.182	0	0.3448	0.0878	0.1196	0.4824	0.5134	0.6912	0.1634	0.1828	0.1406	0	0.0304	0.1352	0.1896	0.105	0.0738	0.0398	0.0618	0.0992	0.105	0.134	0.0202	0.1544
L133	0	1		L133	0.2894	0.1424	0.1946	0.5228	0	0	0.2184	0.0448	0.0216	0	0	0.2524	0.2036	0	0.0204	0.5146	0.374	0.3018	0.5736	0.0228	0	0.3242	0	0.3856	0.2048	0.2198	0.5238	0.5664	0.718	0.2746	0.375	0.212	0	0	0.1104	0.393	0.1126	0.0264	0.218	0.2194	0.2388	0.1108	0.3024	0.052	0.2548
L134	0	1		L134	0.344	0.1928	0.1806	0.4064	0	0	0.2042	0.028	0.0398	0	0	0.2778	0.1046	0	0	0.5306	0.412	0.3006	0.495	0	0	0.4528	0	0.371	0.2524	0.2702	0.4906	0.5182	0.7092	0.5002	0.3782	0.2786	0	0	0	0.4046	0.0812	0.0838	0.1382	0.0546	0.302	0.0886	0.3976	0.0346	0.2336
L135	0	1		L135	0.067	0	0	0.5324	0	0	0	0	0	0	0	0.1062	0.2824	0.1886	0.1862	0.4912	0.3636	0.2938	0.5012	0.2144	0	0.3654	0	0.3808	0.1804	0.2046	0.4864	0.524	0.6564	0.389	0.222	0.1384	0	0.037	0.1656	0.103	0.1406	0.0302	0.1266	0.0324	0.1558	0.1362	0.0708	0.1276	0
L136	0	1		L136	0.0528	0	0	0.348	0	0	0	0	0	0	0	0.1612	0.1432	0.2076	0.4014	0.3892	0.1784	0.2494	0.2494	0.3254	0	0.184	0.0012	0.372	0.145	0.139	0.7222	0.678	0.4278	0.2444	0.234	0.0764	0	0	0	0	0	0.088	0.0706	0.0036	0	0	0.2088	0	0.1022
L137	0.051	0.949		L137	0.174	0.048	0.0424	0.2942	0	0.0858	0.1986	0	0.1166	0	0	0.1886	0.2546	0.0144	0	0.1966	0.0868	0.0028	0.0428	0	0.038	0.0916	0.0536	0.0602	0.1504	0.1096	0.1484	0.1604	0.1766	0.1922	0.478	0.338	0	0.0652	0.0184	0.0012	0.1828	0	0.2382	0.2824	0.2126	0.3286	0.0224	0.2386	0.085
L138	0.0152	0.9848		L138	0	0.0506	0	0.468	0	0	0	0.1578	0.2002	0	0.1216	0.101	0.2654	0.0834	0.2238	0	0.1514	0.0488	0	0.2082	0.1496	0	0.1622	0.0294	0	0	0.0928	0.0566	0	0	0	0	0	0.1958	0	0	0.1504	0.0218	0.0324	0.0114	0.0126	0.1678	0	0.1428	0
L139	0.195	0.805		L139	0.0448	0	0.0322	0.2368	0.0678	0	0	0.1532	0.0382	0	0.5036	0	0.2852	0.3676	0.3542	0	0	0	0	0.2976	0	0	0.4182	0	0	0	0.053	0.0142	0	0	0	0	0.2442	0.1238	0	0	0.0898	0.29	0	0	0	0.0614	0	0.0466	0
L140	0	1		L140	0.5076	0.3204	0.3476	0.459	0	0.1856	0.4894	0.2432	0.1782	0.0414	0	0.3234	0.2216	0	0	0.2708	0.3514	0.1746	0.1056	0	0	0.2772	0	0.2244	0.2608	0.2436	0.2298	0.26	0.2684	0.2182	0.4808	0.2222	0	0	0.0228	0.2206	0.0728	0.0224	0.1932	0.233	0.3244	0.1446	0.073	0.1162	0.2006
L141	0.025	0.975		L141	0.6828	0.477	0.4584	0.184	0.5024	0.6218	0.3862	0.7646	0.6446	0	0.3348	0.1516	0.0918	0.0424	0	0.06	0.1814	0.1066	0	0.0576	0	0.043	0	0.0982	0.0212	0.0092	0	0	0	0.0356	0.0624	0.1568	0.1666	0	0	0	0.1032	0.2664	0	0	0.008	0.0432	0	0.158	0
L142	0.119	0.881		L142	0.0694	0.0922	0.0946	0.1932	0	0	0.0978	0.0804	0	0	0	0	0	0.0442	0.0314	0.0098	0.065	0	0.126	0.0806	0.2504	0.0446	0.0912	0	0.0654	0.1104	0.0538	0.1444	0.217	0.1458	0.0386	0.0556	0.2484	0	0.0182	0.1088	0	0	0	0	0	0	0.07	0	0.0918
L143	0.036	0.964		L143	0.2068	0.117	0.081	0.34	0	0.0768	0.1662	0.0048	0	0.1536	0	0.2002	0.239	0.0274	0	0.1562	0.2488	0.0858	0.0444	0	0	0.0854	0	0.1674	0.2028	0.2756	0.1284	0.265	0.1656	0.0738	0.2032	0.2792	0	0	0.013	0.1722	0.0282	0.043	0.1006	0.1546	0.1682	0.0278	0.0342	0.154	0.1736
L144	0.292	0.708		L144	0.0628	0.1134	0.0618	0	0	0	0	0.0402	0	0.634	0	0.0372	0.1768	0.0712	0	0	0.0454	0.014	0	0	0.4416	0.679	0	0.059	0	0	0	0.008	0	0.4666	0	0	0.5336	0	0	0	0	0	0.0242	0	0.1036	0	0	0.0208	0
L145	0.008	0.992		L145	0.6356	0.4826	0.491	0.0678	0.4014	0.4458	0.3814	0.7446	0.568	0	0.3654	0.1534	0.1466	0.0118	0	0.0374	0.155	0.062	0	0.0808	0	0	0	0.053	0	0	0.0836	0.0578	0	0.0162	0.0444	0.2176	0.209	0.0036	0.1374	0.119	0.1652	0.1974	0	0	0	0.17	0	0.1174	0
L146	0.5056	0.4944		L146	0	0	0	0	0.029	0.026	0.0184	0	0	0.47	0	0	0	0	0	0	0	0	0.0332	0	0.3178	0.182	0	0	0	0	0	0	0	0.0454	0	0	0.2036	0	0	0.115	0	0	0.1022	0	0	0	0.1318	0	0
L147	0	1		L147	0.7362	0.5278	0.515	0.2618	0.454	0.6046	0.5776	0.7372	0.7144	0	0.2878	0.2058	0.155	0.053	0	0.081	0.1966	0.1328	0	0.0498	0	0.063	0	0.1422	0.1034	0.129	0.013	0.0352	0.0376	0.1026	0.1572	0.295	0.1172	0	0	0	0.0106	0.1914	0	0	0.0346	0.0032	0	0.1886	0.0378
L148	0	1		L148	0.79	0.578	0.593	0.2318	0.4606	0.5378	0.6308	0.7848	0.6692	0	0.3668	0.2948	0.1396	0	0	0.209	0.282	0.1456	0.1246	0.0732	0	0.0644	0	0.1936	0.0698	0.058	0.1458	0.123	0.0468	0.1692	0.0924	0.2784	0.167	0	0.025	0.0616	0.021	0.1964	0	0	0	0.0678	0	0.0644	0.0764
L149	0	1		L149	0.7662	0.541	0.5982	0.401	0.1826	0.3482	0.4568	0.5282	0.3692	0	0.086	0.4198	0.1652	0.015	0	0.3062	0.3512	0.2008	0.1302	0	0	0.2538	0	0.2312	0.0626	0.1194	0.2752	0.2702	0.3186	0.1824	0.3036	0.334	0	0	0	0.2788	0.0202	0.0294	0.02	0.0958	0.1822	0.0362	0	0.012	0.0766
L150	0.505	0.495		L150	0	0	0	0	0.0196	0	0	0	0.0416	0	0.6594	0	0	0.1094	0.2498	0	0	0	0	0.2086	0.1358	0	0.4414	0	0	0	0	0	0	0	0	0	0.229	0.5212	0	0	0	0.1166	0	0.433	0	0	0	0	0
L151	0.003	0.997		L151	0.1336	0.0156	0.0262	0.1866	0.0526	0	0.1414	0	0	0	0	0.3768	0.0404	0	0.0418	0.36	0.0932	0.0934	0.362	0.063	0	0.2128	0	0.3524	0.0644	0.0844	0.434	0.4196	0.2216	0.0356	0.2642	0.1126	0	0	0	0.1324	0.0446	0.207	0.2598	0.1184	0.0374	0	0.2562	0	0.167
L152	0.179	0.821		L152	0	0.1048	0.0248	0.0934	0	0	0.0892	0	0	0	0	0.3112	0.0992	0	0	0.0294	0	0.1004	0.032	0	0	0	0	0.0914	0.0956	0.0132	0.1994	0.2596	0	0	0.131	0.0742	0	0	0	0.0646	0.1264	0.038	0.3854	0.1258	0.0052	0.135	0.2426	0.1122	0.0166
L153	0.003	0.997		L153	0.13	0.0038	0.0142	0.1888	0.0468	0	0.1504	0	0	0	0	0.3466	0.0596	0	0.0482	0.3472	0.0782	0.068	0.3074	0.0642	0	0.2098	0	0.355	0.0646	0.1018	0.426	0.4092	0.2662	0.0432	0.2962	0.1574	0	0	0	0.112	0.0422	0.1868	0.2594	0.1136	0.0422	0.0024	0.2256	0	0.1572
L154	0.068	0.932		L154	0.0586	0.1932	0.1892	0.1176	0	0.003	0.1374	0.082	0.0942	0	0	0.1554	0.0894	0.0336	0	0.0322	0.162	0.1252	0.051	0.0416	0	0.1022	0	0.0814	0.0114	0	0	0.0238	0	0	0.017	0	0.0654	0	0.014	0.0772	0	0.0376	0.1124	0	0.1384	0.0228	0.0738	0.0954	0.0504
L155	0.079	0.921		L155	0.11	0.1798	0.261	0.108	0.1268	0.1496	0.0268	0.0774	0.0658	0	0	0.2092	0.0682	0	0.0312	0.1126	0.1114	0.2736	0.1938	0.0118	0	0.0484	0	0.2946	0.0688	0.0722	0.1076	0.139	0.0392	0.0572	0.162	0.116	0	0.0214	0.1644	0.3044	0	0	0.199	0.1558	0.0764	0	0.1178	0	0.1206
L156	0.419	0.581		L156	0	0	0	0	0	0	0	0	0	1.0202	0	0	0	0	0	0	0	0	0	0	0.5692	0.3704	0	0	0	0	0	0	0	0.3488	0	0	0.0908	0	0	0	0	0	0	0	0.0538	0	0	0	0
L157	0	1		L157	0.2046	0.0846	0.1024	0.4298	0	0	0	0	0	0	0	0.0374	0.1086	0.014	0.1874	0.6048	0.4384	0.3732	0.6172	0.1046	0	0.345	0	0.4048	0.1678	0.1992	0.543	0.5472	0.8128	0.356	0.2436	0.0572	0	0	0.0916	0.225	0.0284	0.0308	0.1522	0.0806	0.1178	0.0376	0.1176	0	0.1186
L158	0.057	0.943		L158	0.1436	0.0856	0.215	0.1612	0.0126	0.1336	0.0178	0.1892	0.033	0	0	0.271	0.1976	0.0076	0	0.1986	0.2374	0.1608	0.0184	0	0	0.0504	0	0.125	0.0644	0.0808	0.1118	0.0902	0.146	0.144	0.2798	0.2958	0	0.1356	0.1584	0.3516	0.0504	0.0872	0.2166	0.1422	0.1012	0.0458	0.006	0	0.0326
L159	0.0934	0.9066		L159	0.1194	0.0892	0.0312	0.234	0	0.0718	0.0806	0.0292	0	0	0.0428	0.236	0.3334	0.1664	0	0.3026	0.125	0.0174	0.3316	0	0	0.154	0.0668	0.2582	0.1534	0.2376	0.197	0.2224	0.3728	0.1358	0.528	0.2776	0	0	0.0722	0.1844	0.1312	0	0.056	0.1974	0.1808	0.156	0.1162	0.0242	0.043
L160	0.3312	0.6688		L160	0.0108	0	0	0	0	0	0	0	0	0.3896	0	0	0	0	0	0.1048	0	0	0.0444	0	0	0	0	0.0536	0.0044	0.0844	0	0	0.2848	0	0.0606	0.1102	0	0	0	0.1414	0	0	0	0.0302	0.1412	0	0	0	0.041
L161	0.349	0.651		L161	0	0	0	0	0.0958	0	0	0	0	0	0.3708	0	0.2002	0.319	0.3238	0.098	0	0	0.1066	0.3626	0	0	0.2304	0.0408	0	0	0.0058	0.0156	0	0	0	0	0.2974	0.1628	0.1386	0	0	0	0	0	0	0	0	0	0
L162	0.029	0.971		L162	0.1302	0.1016	0.129	0.331	0	0	0.0142	0.1014	0.046	0	0.0878	0.1222	0.2344	0.1304	0.1892	0.1938	0.1744	0.0158	0.0872	0.0728	0	0.0752	0.0036	0.2122	0.0076	0	0.1216	0.193	0.1204	0	0.0748	0.0284	0	0	0	0.1094	0.0418	0	0.071	0.0048	0.1522	0.056	0.142	0.0354	0.0198
L163	0.335	0.665		L163	0	0	0.0182	0.0236	0	0	0	0	0	0.766	0	0.0578	0	0	0	0	0	0.0554	0	0	0.4398	0.3918	0	0.1276	0	0	0.0236	0.0886	0	0.314	0.0098	0	0.0836	0	0	0.0492	0	0	0.0882	0.08	0.1558	0	0	0	0
L164	0.239	0.761		L164	0	0	0	0.346	0	0	0	0	0	0	0.3648	0.1392	0.063	0.214	0.4902	0	0	0	0.2302	0.4872	0	0	0.3836	0	0	0	0	0.0008	0	0	0	0	0.2434	0.1598	0	0	0.0496	0.0942	0	0	0	0.0116	0.028	0	0
L165	0.246	0.754		L165	0.0048	0	0	0.1556	0	0	0	0	0	0.3236	0	0.0978	0	0	0	0	0.0156	0	0.023	0	0.0402	0	0.0868	0	0	0	0.008	0	0.0556	0	0.6662	0.2046	0	0	0	0	0.0242	0	0.1832	0.1908	0.1422	0.028	0	0	0.0312
L166	0.286	0.714		L166	0	0	0	0.238	0	0	0	0	0	0	0.2842	0	0.292	0.3532	0.2426	0	0	0	0	0.1412	0	0	0.487	0	0	0	0	0	0	0	0.5014	0.155	0.1156	0.2664	0.104	0	0.0776	0	0.0768	0.1142	0.0842	0.1728	0	0.132	0
L167	0.236	0.764		L167	0	0	0.0332	0	0	0	0	0	0	0.3764	0	0.1208	0.057	0	0	0.0978	0.0372	0.1126	0.1034	0	0.3806	0.6362	0	0.1384	0.041	0.006	0.0806	0.1318	0	0.4686	0.0522	0	0.1106	0	0	0.0198	0.0152	0	0.2208	0.0258	0.1346	0.0188	0.0386	0	0
L168	0.45	0.55		L168	0	0	0	0	0	0	0	0	0	0.793	0	0	0	0	0	0	0	0	0.0122	0	0.4442	0.3744	0	0	0	0	0	0.0114	0	0.1464	0	0	0	0	0	0.0198	0	0	0.1184	0	0.0508	0	0.1396	0	0
L169	0.178	0.822		L169	0	0.0248	0	0.0846	0	0	0.0276	0	0	0.0068	0	0.1686	0.0886	0	0	0	0.0844	0.0224	0	0	0.5228	0	0.042	0.1574	0.0474	0.0146	0.0286	0.0308	0	0	0.0918	0.0546	0	0.0212	0.0366	0.1686	0.163	0.0076	0.1538	0.2612	0.1462	0.1712	0.0906	0.2832	0.1148
L170	0.153	0.847		L170	0	0	0	0.0708	0	0	0.1132	0.0482	0.1194	0	0.029	0.148	0.248	0.0448	0.149	0.035	0.025	0.0144	0.22	0.2376	0	0.0784	0.0272	0.1576	0.0188	0	0.2064	0.2408	0.0648	0	0.0882	0	0	0	0.0516	0.1216	0.2078	0.227	0.149	0	0	0.188	0.4276	0.3128	0.187
L171	0.206	0.794		L171	0.104	0.1276	0.175	0.008	0.0876	0.1234	0.1182	0.0006	0.0102	0	0	0.0494	0.1108	0	0	0.1302	0.0592	0.134	0	0	0	0.0076	0.0992	0.0784	0.187	0.148	0	0	0.0024	0	0.1138	0.0232	0	0	0.0852	0.0758	0.2102	0.1006	0.196	0.0866	0.115	0.1782	0	0.164	0
L172	0.262	0.738		L172	0.1198	0.0384	0.0708	0.0128	0	0	0	0	0	0.3304	0	0.0754	0	0	0	0	0	0.132	0.1024	0	0.046	0	0	0.0588	0.0808	0.1032	0.0602	0.0704	0	0	0	0	0	0	0	0	0	0.1222	0.0248	0	0	0	0.023	0	0
L173	0.349	0.651		L173	0	0	0	0.103	0	0	0	0	0	0	0.1576	0	0.0636	0.1896	0.2598	0	0	0	0	0.116	0	0	0.3062	0	0	0	0	0	0	0	0	0	0.0538	0.102	0	0	0	0.1278	0	0	0	0	0	0	0
L174	0.083	0.917		L174	0.0454	0	0	0.1632	0	0.0408	0.1254	0	0.0666	0	0	0.1894	0.1728	0	0	0.1018	0.1122	0	0.1358	0	0	0	0.1718	0.0338	0.0832	0.0576	0.0778	0.0526	0.1602	0.1288	0.7686	0.369	0	0.2024	0.1446	0.2008	0.1524	0.0062	0.179	0.3188	0.197	0.2384	0.0834	0.156	0.1352
L175	0.079	0.921		L175	0.1918	0.3	0.1916	0.1694	0	0.2296	0.006	0.2398	0.112	0	0	0.1534	0.1364	0.0018	0	0	0	0.1012	0	0	0.3168	0.0928	0.0418	0.076	0.0312	0.0876	0.086	0.1358	0.0358	0.0166	0.1826	0.1436	0	0	0.0108	0.1158	0.119	0	0.2132	0.2922	0.1802	0.1884	0	0.1262	0
L176	0.17	0.83		L176	0	0	0.024	0	0	0	0.0396	0	0	0	0	0	0	0	0	0.0626	0.1094	0.0084	0.0562	0	0	0	0	0.0206	0.1802	0.1682	0.0688	0.0556	0.2718	0.0008	0.2754	0.197	0	0.062	0.1088	0.1334	0.0626	0.0922	0.028	0.1148	0.1672	0.0714	0.0132	0.0844	0.1652
L177	0.061	0.939		L177	0.176	0.107	0.185	0.4256	0	0.2186	0.0678	0.0388	0.1164	0.0438	0	0.2098	0.3874	0.3108	0	0.1688	0.2748	0.1766	0.0056	0	0	0.2028	0.021	0.2558	0.2202	0.3372	0.1218	0.1016	0.1392	0.282	0.3364	0.462	0	0.098	0.384	0.1542	0.082	0	0.3496	0.5044	0.2622	0.1152	0	0.12	0.0056
L178	0.1196	0.8804		L178	0.0698	0.0388	0	0.0452	0	0.0084	0	0.0018	0	0	0	0.1224	0.1734	0	0	0	0.034	0	0	0	0.3294	0	0.0496	0.04	0.0452	0.0226	0.0268	0.0236	0.0538	0.0134	0.1984	0.1748	0	0	0	0.1804	0.1926	0.0254	0.205	0.3022	0.2294	0.1956	0.1056	0.1294	0.045
L179	0.146	0.854		L179	0.0258	0.0102	0.0394	0.1306	0	0	0	0	0	0	0	0	0	0	0.0036	0.4426	0.2614	0.1644	0.4492	0.061	0	0.2748	0	0.2884	0.0976	0.0774	0.3244	0.3412	0.5972	0.2442	0.1698	0	0	0	0	0.1302	0	0	0.0706	0.1908	0	0	0.3852	0	0.3188
L180	0.368	0.632		L180	0	0	0	0	0	0	0	0	0	0.365	0	0.0558	0	0	0	0	0	0.0738	0.1556	0	0.2138	0.4242	0	0.0886	0	0	0.1446	0.1916	0	0.2576	0	0	0.1866	0	0	0	0	0	0.3058	0.1482	0.1542	0.0082	0.2234	0.0096	0.039
L181	0.021	0.979		L181	0.2318	0.2634	0.2542	0.183	0	0.1152	0.2538	0.218	0.1572	0	0	0.1568	0.099	0.0498	0	0.19	0.3592	0.0988	0.251	0	0	0.0168	0	0.1364	0.1798	0.1682	0.2482	0.2692	0.369	0.1648	0.2806	0.1104	0	0.0202	0.1168	0.2606	0.073	0.1096	0.0236	0.0334	0.0768	0.0154	0.0514	0.0876	0.2132
L182	0.234	0.766		L182	0	0	0	0	0	0	0.127	0	0.0698	0	0	0.0296	0.2556	0.0434	0	0	0	0	0	0.0126	0	0	0	0.002	0	0	0.0684	0.0686	0	0	0.0284	0.0278	0	0	0	0	0.2508	0.2778	0.216	0.1784	0.006	0.2282	0.0028	0.2726	0
L183	0.255	0.745		L183	0	0	0.0426	0.009	0	0	0.0108	0	0	0	0	0.1586	0	0	0	0.0976	0.0416	0.0864	0.0922	0	0	0	0	0	0	0	0.0692	0.0238	0	0	0	0.0738	0	0	0	0.0104	0	0	0.0932	0	0	0	0.3844	0	0.2476
L184	0.031	0.969		L184	0.078	0.0278	0.0826	0.231	0	0.0094	0.0704	0	0	0.1836	0	0.1258	0	0	0	0.0972	0.1564	0.0848	0.0238	0	0.3094	0.1158	0	0	0.1842	0.1018	0.0226	0.06	0.0398	0	0.0446	0.2296	0	0	0	0.1598	0.2266	0.005	0	0.1894	0.2316	0.1694	0.0878	0.1126	0.1392
L185	0.457	0.543		L185	0	0	0	0	0	0	0	0	0	0.8828	0	0	0	0	0	0	0	0	0	0	0.6138	0.2316	0	0	0	0	0	0	0	0.169	0	0	0.1288	0	0	0	0	0	0	0.0348	0.1158	0	0	0	0
L186	0.082	0.918		L186	0.0928	0	0	0.0176	0	0.0042	0.0426	0	0	0	0	0.0334	0.0316	0	0	0.0748	0.1458	0.0068	0.1864	0	0	0	0	0.0546	0.126	0.1296	0.1278	0.0994	0.1732	0	0.1682	0.1136	0	0	0	0.1032	0.0476	0.295	0.1096	0.2532	0.0926	0.019	0.0032	0.0266	0.0072
L187	0	1		L187	0.1124	0	0.0248	0.1456	0	0.0596	0.157	0	0.0546	0	0	0.1162	0.1786	0	0	0.1688	0.2728	0.0798	0.1692	0	0	0.0306	0	0.0952	0.1922	0.1622	0.1406	0.0796	0.2774	0.1126	0.33	0.2532	0	0	0.0212	0.143	0.1498	0.3004	0.0224	0.2546	0.212	0.1164	0.0504	0.0716	0.0652
L188	0.086	0.914		L188	0.077	0	0	0	0	0.0182	0.0624	0	0	0	0	0.006	0.0434	0	0	0.042	0.1388	0.0296	0.2308	0	0	0	0	0.0074	0.0866	0.094	0.1308	0.114	0.1822	0	0.1588	0.122	0	0	0.0018	0.068	0.0892	0.3814	0.0992	0.2616	0.0526	0.0004	0	0.0292	0.042
L189	0.119	0.881		L189	0.0168	0	0	0.0716	0	0.0384	0.2506	0.0418	0.1008	0	0	0.0372	0.0818	0	0	0.1182	0.2856	0.0024	0	0	0	0	0	0.0726	0.1842	0.143	0.0306	0	0.189	0.1314	0.3028	0.2182	0	0	0.049	0.1296	0.0668	0.0598	0	0.12	0.2168	0.1514	0.028	0.0964	0.0776
L190	0.289	0.711		L190	0	0	0	0.1998	0	0	0	0	0.0104	0	0.5116	0	0.1054	0.2588	0.348	0	0	0	0	0.2292	0	0	0.3522	0	0	0	0	0	0	0	0	0	0.1578	0.2098	0	0	0	0.1484	0	0	0	0.0214	0	0.0552	0
L191	0.2224	0.7776		L191	0	0	0	0.2482	0	0	0.0128	0	0	0.4378	0	0.0884	0.0266	0	0	0.2176	0.0466	0	0.1918	0	0.0854	0	0	0	0.1724	0.1498	0	0	0.0836	0	0.1738	0	0	0.0558	0	0.082	0.025	0.0132	0.0266	0.038	0.1706	0.0914	0.0414	0	0.0258
L192	0.384	0.616		L192	0	0	0	0	0	0	0	0	0	0.8892	0	0.0226	0	0	0	0	0.0338	0	0	0	0.2986	0.2824	0	0	0	0	0.0772	0.0676	0	0.338	0	0	0.002	0	0	0	0	0	0	0	0.165	0	0	0	0
L193	0.081	0.919		L193	0	0	0	0.1862	0	0	0.0436	0	0	0	0.0672	0.0504	0.1134	0.029	0.101	0.0918	0	0	0.0576	0	0	0.023	0.1946	0	0.0242	0.0264	0.085	0.1228	0.1934	0.108	0.211	0	0.02	0	0	0	0.1256	0.2106	0	0.1276	0	0.1128	0	0	0
L194	0	1		L194	0.1228	0	0.0822	0.4012	0	0	0.0862	0.0324	0.0298	0	0	0.0632	0.2476	0.1244	0.09	0.2002	0.235	0	0.079	0	0	0.1568	0.0936	0.0356	0.073	0.045	0.0918	0.1404	0.3138	0.2422	0.1642	0.1342	0	0.071	0.028	0.1566	0.1566	0.228	0	0.1538	0.2134	0.1396	0	0.13	0.0066
L195	0.257	0.743		L195	0.0162	0.0296	0.055	0	0.0488	0.076	0.1164	0	0.0106	0.248	0	0.2302	0	0	0	0.0082	0.0038	0	0.0256	0	0.0052	0	0	0	0	0	0.0468	0.0264	0	0	0.0498	0.0382	0	0	0.0188	0	0	0.0636	0.1014	0	0.0298	0	0	0	0
L196	0.122	0.878		L196	0	0	0	0.1432	0	0	0	0	0	0	0	0	0	0	0	0	0	0	0	0	0.1364	0	0	0	0	0	0	0	0	0	0	0	0	0.0024	0	0	0	0	0	0.0694	0.0308	0	0	0	0
L197	0.058	0.942		L197	0.112	0.095	0.085	0.1306	0	0.0868	0.2054	0.0356	0.0224	0	0	0.1666	0.0418	0	0	0.1632	0.2274	0.0428	0.1686	0	0	0	0	0.1264	0.1102	0.0974	0.1424	0.171	0.2154	0.0796	0.215	0.1104	0	0.1052	0.1022	0.1186	0.0388	0.2346	0.1262	0.154	0.1302	0.0078	0	0.044	0.193
L198	0.046	0.954		L198	0.1276	0.0844	0.0208	0.0868	0	0	0.1752	0	0	0	0	0.1814	0.0832	0	0	0.1672	0.241	0.0004	0.1308	0	0	0	0	0.092	0.1104	0.1218	0.263	0.2708	0.2408	0.1254	0.2514	0.1656	0	0	0.0554	0.135	0.0592	0.1574	0.0534	0.2194	0.1586	0.049	0.054	0.007	0.0932
L199	0.299	0.701		L199	0	0	0	0.149	0	0	0	0	0	0.377	0	0.0596	0.0526	0	0	0.0206	0	0	0	0	0.219	0	0	0	0	0	0	0	0	0	0	0	0	0	0	0	0.1268	0.1544	0	0	0.0206	0.045	0.027	0	0
L200	0.495	0.505		L200	0	0	0	0	0	0	0	0	0	0.7344	0	0	0	0	0	0	0	0	0	0	0.5258	0.1222	0	0	0	0	0	0	0	0.1274	0	0	0.1284	0	0	0	0	0	0	0.0948	0.0918	0	0	0	0
L201	0.091	0.909		L201	0	0.213	0.0996	0.0252	0.1262	0.0238	0.148	0.006	0.0014	0	0	0.2906	0	0	0.046	0.08	0.0444	0.083	0.1892	0	0.169	0	0	0.2016	0.0202	0	0.22	0.225	0.0724	0	0.0396	0	0	0.0594	0.0338	0.1236	0.1064	0.1034	0.1682	0.018	0	0.0416	0.1414	0.0322	0.1094
L202	0.012	0.988		L202	0.1572	0.0956	0.1668	0.3748	0	0.134	0.0964	0.111	0.0086	0	0	0.2564	0.369	0.2138	0	0.2244	0.2038	0.0742	0.094	0	0	0.1538	0.0378	0.2034	0.0394	0.1414	0.0946	0.1064	0.2314	0.2118	0.8268	0.5592	0	0.0786	0.0862	0.1822	0.125	0	0.353	0.5948	0.2924	0.169	0	0.1424	0.0416
L203	0.519	0.481		L203	0	0	0	0	0	0	0	0	0	0.9212	0	0	0	0	0	0	0	0	0	0	0.5378	0.3816	0	0	0	0	0	0	0	0.1196	0	0	0.1332	0	0	0	0	0	0	0	0.3882	0	0	0	0
L204	0.131	0.869		L204	0.0536	0.0938	0.099	0.2676	0.0022	0.1002	0.2006	0	0	0.3002	0	0.2098	0	0	0	0.0684	0.1684	0.2804	0.252	0	0.045	0	0	0.1092	0.153	0.076	0.1716	0.1594	0.1258	0	0	0.0786	0	0	0.0472	0.1298	0.0294	0	0	0.0982	0.197	0.0376	0.0594	0.0946	0.1112
L205	0.022	0.978		L205	0	0	0.0068	0.3874	0	0	0.0282	0.1304	0.4102	0	0.2016	0.0624	0.5136	0.2964	0.1848	0	0	0	0	0.0004	0	0	0.214	0	0	0	0	0	0	0	0	0.0508	0.007	0.2676	0.215	0	0.2964	0.272	0	0.0196	0.0566	0.3786	0	0.4146	0
L206	0.296	0.704		L206	0	0.0474	0.038	0	0.0686	0.1874	0.2436	0.0138	0.135	0.2348	0	0	0	0	0	0	0	0	0	0	0.164	0	0	0	0	0	0	0	0	0	0.0732	0	0	0	0	0.1138	0.0118	0.0042	0	0.1984	0.1732	0.0178	0	0	0
L207	0.123	0.877		L207	0.0756	0.099	0.0586	0.037	0	0.1044	0.0928	0	0.1098	0.0712	0	0.1546	0.2512	0.1226	0	0.096	0.1256	0.1218	0	0	0.0332	0	0.103	0.1058	0.0576	0.132	0.0432	0.0792	0.1276	0.1286	0.1648	0.1652	0	0.0018	0.273	0.1456	0.105	0.0264	0.0732	0.254	0.1192	0.1396	0.0266	0.1284	0.0428
L208	0.3098	0.6902		L208	0	0.0496	0.0644	0.0458	0.3254	0.0492	0.0132	0.1656	0.149	0	0.6738	0	0.0242	0.2592	0.3612	0	0	0	0	0.1586	0	0	0.2714	0	0	0	0	0	0	0	0	0	0.4612	0.0854	0.1664	0	0	0.0148	0	0	0	0	0	0	0
L209	0.33	0.67		L209	0	0.0626	0.0294	0.0078	0.2824	0.049	0	0.0704	0.018	0	0.5038	0	0	0.2624	0.3786	0.0392	0.0252	0	0	0.1942	0	0	0.2104	0	0	0	0	0	0.0522	0	0	0	0.2876	0.105	0.2236	0	0	0.058	0	0	0.0268	0	0.0116	0	0
L210	0.299	0.701		L210	0.0096	0.0464	0.0352	0	0.0668	0.1866	0.2404	0.0012	0.13	0.233	0	0	0	0	0	0	0	0	0	0	0.1562	0	0	0	0	0	0	0	0	0	0.0694	0	0	0	0	0.1158	0.0062	0	0	0.1912	0.1658	0.0074	0	0	0
L211	0.243	0.757		L211	0.0152	0.1242	0.0382	0	0	0.1088	0.231	0	0.0924	0	0	0	0	0	0	0.0106	0.0622	0.025	0	0	0.0354	0	0	0	0.1364	0.104	0	0	0.1166	0.0328	0.1228	0	0	0.0156	0.001	0.0942	0.0194	0	0	0.1848	0.1634	0.0464	0.0426	0.025	0.166
L212	0.335	0.665		L212	0.1	0	0	0	0.342	0.193	0.2756	0.205	0.2636	0	0.6068	0	0	0.162	0.2406	0	0	0	0	0.2854	0	0	0.5044	0	0	0	0	0	0	0	0	0	0.4042	0.2772	0.0984	0	0	0.1398	0	0.0004	0	0	0	0	0.0002
L213	0.275	0.725		L213	0.0572	0.0236	0.0394	0.046	0.0008	0.1838	0.087	0.0066	0.0838	0.3422	0	0.0164	0	0	0	0	0.0752	0	0	0	0.2266	0	0	0	0.024	0.017	0	0	0	0	0	0.037	0	0	0	0.045	0	0	0	0.1222	0.1756	0	0	0	0
L214	0.239	0.761		L214	0.0384	0.0516	0.0374	0.1902	0	0.0536	0.161	0	0	0.6666	0	0.1662	0.0206	0	0	0.0548	0.0512	0.0924	0	0	0.1714	0	0	0	0.0664	0.05	0	0	0.0252	0	0	0.041	0	0	0	0	0.0216	0	0	0	0.3424	0.0152	0	0.0134	0
L215	0.091	0.909		L215	0	0.1536	0.1496	0.2582	0	0	0	0	0	0	0	0.267	0	0	0	0.2146	0.0998	0.2742	0.2524	0	0.0022	0.0618	0	0.2812	0.1322	0.1154	0.0768	0.1064	0.2262	0	0.0448	0.024	0	0	0.024	0.1208	0	0	0.241	0.162	0.0696	0	0.1982	0	0.0862
L216	0.225	0.775		L216	0.072	0	0.082	0.0234	0	0.1018	0.2148	0	0.1118	0.3578	0	0	0	0	0	0	0.036	0.0092	0	0	0.2386	0.004	0	0	0	0	0	0	0.0308	0.0746	0.0872	0.0726	0	0.0176	0	0.0754	0	0	0	0.2796	0.2764	0.0174	0	0	0.0532
L217	0.023	0.977		L217	0.0944	0.2	0.2616	0.1778	0.1224	0.1308	0.0112	0.1228	0	0	0	0.3438	0.066	0	0	0.1934	0.246	0.3334	0.2874	0.0068	0	0.302	0	0.334	0.0708	0.0144	0.1866	0.172	0.0334	0.1674	0.1366	0.1268	0	0	0	0.1254	0	0.0652	0.3184	0.1864	0.2244	0	0.0814	0	0.088
L218	0.175	0.825		L218	0.164	0.2266	0.1416	0	0	0.089	0.11	0.1738	0	0.0202	0	0	0	0	0	0	0.0826	0.064	0.0554	0	0	0	0	0.0658	0.0352	0.002	0	0	0.0546	0	0.0528	0.056	0	0	0.016	0.2914	0.0246	0.1114	0.0486	0.113	0.1676	0	0.2352	0	0.1974
L219	0.22	0.78		L219	0	0.022	0	0.3526	0	0	0	0	0	0.244	0	0.343	0.1712	0.0848	0.048	0	0	0	0	0.0364	0.2688	0	0.1252	0.1404	0	0	0.2742	0.3062	0	0	0.1568	0	0	0.1738	0	0	0.0904	0	0.0878	0.0548	0.002	0.102	0.0042	0.0018	0
L220	0.2648	0.7352		L220	0	0.0598	0	0	0	0	0	0	0	0.0234	0	0.1884	0	0	0	0.0048	0	0.032	0.061	0	0.1096	0	0	0.0676	0	0	0.1166	0.1304	0	0	0	0	0	0	0	0.144	0.0244	0	0.3046	0.0832	0.0226	0.0998	0.4388	0.0694	0.1512
L221	0.231	0.769		L221	0	0.0216	0.0584	0.1366	0	0	0.0168	0	0	0.4168	0	0.0322	0	0	0	0	0.0718	0.061	0.0932	0	0.1408	0	0	0.1654	0.0126	0	0.111	0.0706	0.0334	0	0	0	0	0	0	0.0716	0	0	0.0316	0	0.2006	0	0	0	0
L222	0	1		L222	0.1254	0.0454	0.1406	0.3044	0	0.043	0.0956	0.1828	0.0114	0.1748	0	0.0478	0.2112	0	0	0.2348	0.149	0.0388	0.2466	0	0.1822	0.2226	0	0.105	0.2074	0.1516	0.1148	0.1812	0.2308	0.2256	0.1098	0.2322	0	0	0.0726	0.1582	0.1362	0	0.0492	0.3314	0.2688	0.11	0	0.0868	0.1336
L223	0.146	0.854		L223	0.051	0.0862	0.0304	0.231	0	0.0724	0.1622	0.0562	0	0.1012	0	0.2854	0.2266	0.07	0	0.129	0.1234	0.1742	0	0	0.1098	0.1166	0.0476	0.1086	0.0844	0.1008	0.1668	0.1942	0.06	0.0596	0.1828	0.1778	0	0.0688	0.002	0.155	0.157	0.067	0.2728	0.2048	0.1056	0.1916	0.0214	0.162	0.13
L224	0	1		L224	0.1554	0.1758	0.1716	0.3584	0.0854	0.2344	0.2094	0.2544	0.3444	0.071	0	0.3322	0.276	0	0	0.139	0.2938	0.1368	0.072	0	0	0	0	0.2086	0.0876	0.1012	0.115	0.1384	0.073	0	0.154	0.2734	0	0	0.0734	0.2736	0.167	0.115	0.0876	0.0778	0.3704	0.179	0.0444	0.1656	0.0584
L225	0.182	0.818		L225	0.2434	0.2768	0.285	0	0.267	0.301	0.237	0.3584	0.223	0.4914	0	0	0	0	0	0	0	0.1514	0	0	0.422	0.4704	0	0.0096	0.1516	0.115	0	0	0	0.4594	0	0.0902	0.4038	0	0	0	0	0	0.034	0.1092	0.2628	0	0	0	0
L226	0.376	0.624		L226	0	0	0	0.1166	0	0	0.1852	0	0	0.1916	0	0.2452	0	0	0.0132	0	0	0.0702	0.0368	0	0	0.0724	0	0.1568	0	0	0.0956	0.119	0	0	0	0	0	0	0	0	0	0	0.1288	0	0.0356	0	0.2368	0	0
L227	0.031	0.969		L227	0.0208	0	0	0.4842	0	0	0	0	0	0	0.0018	0.088	0.5468	0.4332	0.0928	0.1278	0.0282	0	0.0546	0.035	0	0.057	0.2532	0.032	0.0162	0.0916	0.1676	0.2428	0.217	0.0594	0.446	0.2678	0	0.108	0	0	0.194	0	0.1822	0.405	0.2668	0.2684	0.008	0.246	0
L228	0.022	0.978		L228	0	0.1702	0.0056	0.3242	0.2062	0	0	0.1854	0.1552	0	0.0356	0.2328	0.1866	0	0.1928	0	0.0058	0.1034	0.1746	0.2476	0.0486	0	0.0554	0.2226	0	0	0.096	0.1394	0	0	0	0	0	0.1188	0.034	0	0.182	0.2736	0.1076	0	0	0.1844	0.186	0.0944	0
L236	0.884	0.116		L236	0	0	0	0	0	0	0	0	0	0	0.0876	0	0	0.1342	0.2164	0	0	0	0	0.139	0	0	0.2966	0	0	0	0	0	0	0	0	0	0.094	0.2062	0.0968	0	0.033	0	0	0	0	0.0302	0.0162	0.1006	0
L237	0.685	0.315		L237	0	0	0	0	0	0	0	0	0	0.2414	0	0	0	0	0	0	0	0	0	0	0.2568	0.0914	0	0	0	0	0	0	0	0	0	0	0.091	0	0.085	0.0666	0	0	0.143	0.2018	0	0	0.2332	0	0.0176
L238	0.761	0.239		L238	0	0	0	0	0	0	0	0	0	0.3542	0	0	0	0	0	0	0	0	0	0	0.2712	0.2432	0	0	0.0514	0.0266	0	0	0	0.1316	0	0	0	0	0.022	0	0	0	0.2048	0	0	0	0.1214	0	0
L239	1	0		L239	0	0	0	0	0	0	0	0	0	0.2758	0	0	0	0	0	0	0	0	0	0	0.3518	0.0418	0.0666	0	0	0	0	0	0	0.079	0	0	0.5484	0.0136	0	0	0	0	0	0	0	0	0.0062	0	0
L240	0.683	0.317		L240	0	0	0	0	0	0	0	0	0	0	0	0	0	0	0	0	0	0	0	0	0	0	0	0	0.0002	0.0226	0	0	0	0	0	0	0	0	0.1966	0.1568	0.0002	0	0.2066	0.0314	0	0	0.5036	0	0.1824
L241	0.985	0.015		L241	0	0	0	0	0	0	0	0	0	0	0.0638	0	0	0	0.0178	0	0	0	0	0	0	0	0.1382	0	0	0	0	0	0	0	0	0	0.2968	0.0824	0	0	0	0	0	0	0	0	0.2606	0	0
L242	1	0		L242	0	0	0	0	0	0	0	0	0	0.0296	0	0	0	0	0.0994	0	0	0	0	0.0236	0.1308	0	0.0752	0	0	0	0	0	0	0	0	0	0.3632	0	0	0	0	0	0	0	0	0	0	0	0
L243	0.288	0.712		L243	0.2704	0.1956	0.2258	0	0.2516	0.3452	0.227	0.1544	0.4014	0.2164	0.0214	0	0	0	0	0	0	0	0	0	0.2382	0	0	0	0	0	0	0	0	0	0	0	0	0	0	0	0	0	0	0.1004	0.0868	0	0	0	0
L244	1	0		L244	0	0	0	0	0	0	0	0	0	0.0302	0	0	0	0	0.1002	0	0	0	0	0.0236	0.129	0	0.074	0	0	0	0	0	0	0	0	0	0.365	0	0	0	0	0	0	0	0	0	0	0	0
L245	0.924	0.076		L245	0	0	0	0	0	0	0	0	0	0.231	0	0	0	0	0	0	0	0	0	0	0.2364	0.1574	0	0	0	0	0	0	0	0.0318	0	0	0.0972	0	0	0	0	0	0.1196	0	0	0	0	0	0
L246	1	0		L246	0	0	0	0	0	0	0	0	0	0	0	0	0	0	0	0	0	0	0	0	0	0	0	0	0	0	0	0	0	0	0	0	0	0.0806	0.089	0	0	0.001	0.1694	0	0	0	0.071	0	0
L247	0.708	0.292		L247	0	0	0	0	0	0	0	0	0	0	0	0	0	0	0	0	0	0	0	0	0	0	0	0	0.033	0.0746	0	0	0	0	0	0	0	0	0.153	0.1242	0	0	0.1452	0.1048	0	0	0.3654	0.0184	0.1682
L248	1	0		L248	0	0	0	0	0	0	0	0	0	0	0	0	0	0.0418	0.1068	0	0	0	0	0.0436	0	0	0.1934	0	0	0	0	0	0	0	0	0	0.0498	0.0472	0.015	0	0	0	0.0328	0	0	0	0.3598	0	0
L249	0.37	0.63		L249	0	0	0	0	0.032	0.0172	0	0	0	0.0094	0	0.2428	0	0	0	0	0	0.0038	0.244	0	0	0.0262	0	0.139	0.121	0.1682	0	0	0	0	0.4288	0.2664	0	0	0.0304	0.0498	0.0134	0	0.2546	0	0	0.0022	0.1662	0.0732	0.0078
L250	0.7968	0.2032		L250	0	0	0	0	0	0	0	0	0	0.21	0	0	0	0	0	0	0	0	0	0	0.243	0.1062	0	0	0	0	0	0	0	0	0	0	0	0	0	0.0062	0	0	0	0	0	0	0.2964	0	0.1372
L251	0.812	0.188		L251	0	0	0	0	0	0	0	0	0	0.2668	0	0	0	0	0	0	0	0	0	0	0.1332	0.1164	0	0	0	0	0	0	0	0	0	0	0	0	0	0.0106	0	0	0.1376	0	0	0	0.4642	0	0.107
L252	0.392	0.608		L252	0	0	0	0	0	0	0	0	0	0	0	0	0	0	0.0702	0.3302	0.1824	0.183	0.3394	0.2032	0	0.0394	0	0.2778	0.033	0.0358	0.1676	0.2286	0.3366	0.0136	0.0186	0	0	0.0488	0.2292	0.0278	0	0	0.1958	0	0	0	0.1628	0	0.1088
L253	0.838	0.162		L253	0	0	0	0	0	0	0	0	0	0.205	0	0	0	0	0	0	0	0	0	0	0.1964	0.0318	0	0	0	0	0	0	0	0	0	0	0	0	0	0	0	0	0.1138	0	0	0	0.3274	0	0.0246
L254	0.81	0.19		L254	0	0	0	0	0	0	0	0	0	0.2914	0	0	0	0	0	0	0	0	0	0	0.1464	0.1128	0	0	0	0	0	0	0	0	0	0	0.0054	0	0.0012	0	0	0	0.1192	0	0	0	0.392	0	0.0556
L255	0.844	0.156		L255	0	0	0	0	0	0	0	0	0	0.5258	0	0	0	0	0	0	0	0	0	0	0.066	0	0	0	0	0	0	0	0	0	0	0	0	0	0	0	0	0	0	0	0	0	0.3186	0	0.0412
L256	0.818	0.182		L256	0	0	0	0	0	0	0	0	0	0.2136	0	0	0	0	0	0	0	0	0	0	0.2634	0.0684	0	0	0	0	0	0	0	0	0	0	0	0	0	0	0	0	0.1092	0	0	0	0.3726	0	0.012
L257	0.195	0.805		L257	0.2808	0.168	0.2934	0.1068	0	0.123	0.1504	0.0718	0.1924	0.2636	0.1218	0	0	0	0	0	0	0	0	0	0.1108	0	0	0	0	0	0	0	0	0	0	0	0	0	0	0	0	0	0	0	0	0	0	0	0
L258	0.083	0.917		L258	0.5142	0.4412	0.492	0.0048	0.3304	0.435	0.3442	0.2722	0.349	0	0.1224	0.0688	0	0	0	0.1384	0.0476	0.1838	0.158	0	0	0.0752	0	0.099	0.1886	0.1684	0	0	0.1012	0	0	0.101	0	0	0.0564	0.0104	0	0.042	0	0.0282	0	0	0	0.0092	0.0178
L259	0.136	0.864		L259	0.243	0.1686	0.2796	0	0.2142	0.3484	0.3792	0.177	0.4376	0	0.0238	0	0	0	0	0	0.0384	0.0648	0	0	0.2198	0	0	0	0.041	0.0522	0	0	0.039	0	0.1032	0.145	0	0.0652	0	0.0514	0.0296	0.205	0	0.1992	0.0474	0	0	0.0842	0.2014
L260	0.167	0.833		L260	0.221	0.0724	0.1146	0	0.1736	0.2912	0.1514	0.1206	0.1996	0	0.0698	0	0	0	0	0.0186	0.0156	0.0358	0.1334	0	0.1118	0	0	0	0.2788	0.2668	0.1138	0.1248	0.1774	0	0.134	0.175	0	0	0.1224	0.1154	0	0.0526	0	0.1454	0	0	0.0698	0	0.1254
L261	0.554	0.446		L261	0	0	0	0	0.104	0	0	0	0.2382	0	0.6334	0	0	0.217	0.2614	0	0	0	0	0.1672	0.1226	0	0.51	0	0	0	0	0	0	0	0	0	0.4258	0.2018	0	0	0	0.0234	0	0	0	0	0	0.0384	0
L262	0.2954	0.7046		L262	0	0	0	0	0.0828	0	0	0	0.2496	0	0.3266	0	0.0932	0.2818	0.2476	0	0	0	0	0.2488	0.0384	0	0.3172	0	0.0242	0.0052	0	0	0	0	0	0	0.0736	0.3214	0.2668	0	0.078	0.0904	0	0.001	0	0.0452	0	0.1842	0
L263	0.607	0.393		L263	0	0	0	0	0	0	0	0	0	0	0.0324	0	0	0	0	0	0	0	0	0.1714	0	0	0.1466	0	0	0	0	0	0	0	0	0	0	0.1748	0.1812	0	0	0.0204	0	0	0	0	0.3746	0.0274	0.1774
L264	0.484	0.516		L264	0	0	0	0	0	0	0	0	0	0	0.3524	0	0	0.122	0.2278	0	0	0	0	0.1504	0.0662	0	0.1548	0	0	0	0	0	0	0	0	0	0	0.1998	0	0	0	0	0	0	0	0	0	0	0
L265	0.091	0.909		L265	0.0272	0.1312	0.1654	0	0.1548	0.0818	0	0.1062	0.2044	0	0.1384	0.0088	0.056	0	0	0	0	0.1932	0	0.0086	0	0	0	0.0154	0.0078	0	0	0	0	0	0	0.03	0	0.104	0.1806	0.0256	0.0028	0.283	0	0.161	0	0	0	0.0648	0
L266	0.327	0.673		L266	0.0514	0.0516	0.143	0	0	0.1028	0.0458	0	0.1028	0.1524	0	0	0	0	0	0	0	0.0626	0.1264	0	0.0482	0	0	0	0.042	0.0384	0	0	0.0106	0	0.0524	0.045	0	0	0.067	0.0764	0.0266	0.16	0.0584	0.1484	0	0	0.0034	0	0.0838
L267	0.2786	0.7214		L267	0	0	0	0.1782	0	0	0	0	0	0	0.1904	0	0.4652	0.4224	0.3822	0	0	0	0	0.126	0	0	0.3852	0	0	0	0.0552	0.0622	0	0	0.2004	0.0014	0.111	0.0944	0.0352	0	0.084	0.1976	0.037	0.0898	0	0.1938	0	0.177	0
L268	0.166	0.834		L268	0.07	0.0302	0.1052	0.0326	0.0708	0.0622	0.0332	0.2324	0.4464	0.0292	0	0	0.1644	0	0	0	0	0.0376	0	0	0.0186	0	0	0	0.0668	0.0988	0	0	0.0088	0	0	0.028	0	0.0996	0.0492	0.0254	0.2842	0.1864	0	0.0762	0.03	0.3592	0	0.2082	0.0432
L269	0.334	0.666		L269	0	0.0716	0	0	0	0.0594	0.0952	0.0532	0.034	0.7698	0	0.0242	0	0	0	0	0	0.0248	0	0	0.2942	0.1848	0	0	0	0.026	0	0	0.019	0.1824	0	0.0724	0.0652	0	0	0.0106	0	0	0	0.0174	0.0998	0	0	0.0046	0
L270	0.337	0.663		L270	0.0002	0	0	0	0.0202	0.1896	0.0212	0	0	0.3456	0	0	0	0	0	0	0	0	0	0	0.072	0	0	0	0.0212	0.0074	0	0	0	0	0	0	0	0	0	0	0	0	0.0388	0.1608	0	0	0	0	0.0542
L271	0.637	0.363		L271	0	0	0	0	0	0	0	0	0	0.0884	0.0258	0	0	0.1506	0.3044	0	0	0	0	0.0806	0	0.0982	0.1568	0	0	0	0	0	0	0.1202	0	0	0.464	0	0	0	0	0	0	0	0	0	0.268	0	0
L272	0.382	0.618		L272	0	0	0	0	0.0068	0	0.0252	0	0.0204	0	0.3894	0	0	0.1638	0.297	0	0	0	0	0.2038	0.2492	0	0.3324	0	0.016	0.0592	0	0	0	0	0	0	0.2258	0.131	0	0	0	0	0	0	0	0	0	0.0616	0
L273	0.155	0.845		L273	0.1442	0.233	0.2496	0	0.2128	0.2714	0.1922	0.1346	0.3812	0	0.0474	0.0272	0	0	0	0	0	0.0302	0	0.03	0.0382	0	0.063	0	0.0436	0.1324	0.0096	0.0352	0.0416	0	0.047	0.1564	0.0258	0.194	0.0784	0	0.004	0.0938	0	0	0	0	0	0.0078	0.0794
L274	0.12	0.88		L274	0.1038	0.1618	0.1616	0	0.2342	0.1734	0.1432	0.132	0.335	0	0.0954	0.0098	0	0	0	0	0	0	0	0	0	0	0.0328	0	0.0468	0.0348	0.0228	0.0552	0.0022	0	0.048	0.0952	0	0.0524	0.0944	0.093	0	0.132	0	0.041	0	0	0.0316	0	0
L275	0.38	0.62		L275	0	0.023	0	0	0.3702	0.0616	0.0206	0.152	0.2322	0	0.444	0	0	0.0762	0.2432	0	0	0	0	0.2814	0	0	0.2756	0	0	0	0	0	0	0	0	0	0.304	0.224	0.056	0	0	0.054	0	0	0	0	0	0	0
L276	0.429	0.571		L276	0	0.0372	0	0	0	0	0	0	0.0346	0	0.4584	0	0.0988	0.1002	0.218	0	0	0	0	0.0372	0	0	0.3086	0	0	0	0	0	0	0	0	0	0.1132	0.0972	0.0196	0	0.2242	0	0	0	0	0.2392	0	0.233	0
L277	0.328	0.672		L277	0	0.075	0.1022	0	0	0.031	0.1688	0	0.1814	0	0	0	0	0	0	0	0	0	0	0	0.0824	0	0.049	0	0.0406	0	0	0	0	0	0	0.042	0	0.0734	0	0.0762	0.0756	0.0568	0	0	0	0.03	0.1124	0.0368	0.2284
L278	0.4	0.6		L278	0	0.0074	0.0292	0	0.1458	0	0	0	0	0.2382	0	0	0	0	0	0	0	0.0528	0.0872	0	0	0.2522	0	0.1344	0.0282	0.1072	0.0984	0.1016	0	0.1162	0	0	0	0	0.2372	0.114	0	0	0.0466	0	0.0604	0	0.0226	0.006	0
L279	0	1		L279	0.7152	0.4592	0.4676	0.1466	0.3214	0.445	0.5536	0.5482	0.5158	0	0.2402	0.1234	0.1154	0.0378	0	0.1462	0.1324	0.0554	0.067	0.1718	0	0.0062	0	0.0444	0.0352	0.0908	0.1226	0.1492	0.2292	0.1746	0.2604	0.2434	0.1106	0	0	0	0.0504	0.0328	0	0	0	0.0584	0	0.0892	0.0698
L280	0.625	0.375		L280	0	0	0	0	0	0	0	0	0	0	0.1804	0	0	0	0.2254	0	0	0	0	0.1468	0.0432	0	0.1606	0	0	0	0	0	0	0	0	0	0.0836	0.6058	0	0	0	0	0	0.2678	0	0	0	0	0.0986
L281	0.649	0.351		L281	0	0	0	0	0	0	0	0	0	0.0512	0.2402	0	0.0022	0.2226	0.169	0	0	0	0	0.1788	0.153	0.0364	0.2106	0	0	0	0	0	0	0	0	0	0.3996	0.12	0.0496	0	0	0	0	0	0	0	0	0	0
L282	0.119	0.881		L282	0.295	0.2946	0.3208	0	0.2864	0.3696	0.393	0.1554	0.1916	0	0.1188	0.1618	0	0	0	0	0.1168	0.0792	0.0418	0	0	0	0	0.0232	0.1178	0.0872	0	0	0	0	0.1252	0.1064	0	0	0.0052	0.1342	0	0.1214	0	0.0042	0	0	0	0.0672	0.1548
L283	0.9994	0.0006		L283	0	0	0	0	0	0	0	0	0	0.2794	0.0888	0	0	0.0648	0.2944	0	0	0	0	0.1338	0.5666	0	0.1916	0	0	0	0	0	0	0	0	0	0.6522	0.1558	0	0	0	0	0	0	0	0	0	0	0
L284	0.4382	0.5618		L284	0	0	0	0	0	0.0188	0	0	0	0	0.2982	0	0	0.0038	0.0812	0	0	0	0	0.2772	0	0	0.1472	0	0	0	0	0	0	0	0.065	0	0.122	0.22	0	0	0	0	0	0.1794	0	0	0	0	0.082
L285	0.709	0.291		L285	0	0	0	0	0	0	0	0	0	0.072	0.1608	0	0	0.1946	0.2734	0	0	0	0	0.0698	0.1664	0	0.282	0	0	0	0	0	0	0.0006	0	0	0.5716	0	0	0	0	0	0	0	0	0	0.065	0	0
L286	0.626	0.374		L286	0	0	0	0	0	0	0	0	0	0.319	0	0	0	0	0	0	0	0	0	0	0.222	0.307	0	0	0	0	0	0	0	0.1526	0	0	0.1086	0	0.0746	0.1668	0	0	0.0118	0.0232	0.0496	0	0.0696	0	0.0286
L287	0.512	0.488		L287	0	0	0	0	0.0604	0.035	0.0026	0	0	0.327	0	0	0	0	0	0	0	0.0986	0.0294	0	0.3852	0.3104	0	0	0	0	0	0	0	0.1644	0	0	0.0916	0	0.029	0	0	0	0.1166	0	0.053	0	0.0444	0	0.0852
L288	0.426	0.574		L288	0	0	0	0	0	0	0.0202	0	0	0.2828	0	0	0	0	0	0	0	0.0056	0.0682	0	0	0	0	0	0	0	0	0	0	0	0	0	0	0	0	0	0	0	0	0	0	0	0.215	0	0.0874
L289	0.384	0.616		L289	0.0302	0.0742	0.058	0	0	0.0362	0.1272	0	0	0.377	0	0.0018	0	0	0	0	0	0	0	0	0.3672	0.239	0	0	0.092	0.1692	0	0	0	0.2484	0	0.1128	0.0856	0	0	0.123	0	0	0	0	0.1774	0	0	0	0
L290	0.523	0.477		L290	0	0	0	0	0	0	0	0	0	0.7632	0	0	0	0	0	0	0	0	0	0	0.7378	0.157	0	0	0	0	0	0	0	0.1404	0	0	0	0	0	0	0	0	0	0.046	0.168	0	0	0	0
L291	0.216	0.784		L291	0.076	0.0728	0.062	0.017	0	0.117	0.1488	0.0062	0.0346	0	0	0.0356	0	0	0	0	0	0	0	0.0146	0	0	0	0	0.1244	0.1784	0	0	0.013	0	0.1448	0.1888	0	0.001	0.0468	0.0504	0.029	0	0.0206	0.1766	0.056	0.0042	0	0.103	0.0346
L292	0.571	0.429		L292	0	0	0	0	0	0	0	0	0	0.7966	0	0	0	0	0	0	0	0	0	0	0.43	0.126	0	0	0	0	0	0	0	0.1694	0	0	0	0	0	0	0	0	0.0114	0.1824	0.0402	0	0.0374	0	0
L293	0.143	0.857		L293	0.1926	0.0068	0.136	0	0.0088	0.1544	0	0.203	0.342	0	0	0	0.1098	0.0292	0.0182	0.1386	0.0022	0.0312	0	0.1862	0	0	0	0.1446	0	0.0056	0.1042	0.0414	0.2344	0	0.1564	0.1158	0	0	0	0.0068	0.1038	0.0956	0.007	0.0996	0	0.0662	0	0.074	0
L294	0.953	0.047		L294	0	0	0	0	0	0	0	0	0	0.1288	0.0778	0	0	0.0188	0.198	0	0	0	0	0.1594	0	0	0.1554	0	0	0	0	0	0	0	0	0	0.0976	0.1056	0.0086	0	0	0	0	0	0	0	0	0	0
L295	1	0		L295	0	0	0	0	0	0	0	0	0	0.0454	0	0	0	0	0	0	0	0	0	0	0	0	0	0	0	0	0	0	0	0	0	0	0	0	0.1216	0	0	0	0	0	0	0	0.007	0	0
L296	0.638	0.362		L296	0	0	0	0	0	0	0	0	0	0	0	0	0	0	0	0	0	0	0	0	0	0	0	0	0	0	0	0	0	0	0	0	0	0	0.0522	0.02	0	0	0	0	0	0	0.332	0	0.2022
L297	1	0		L297	0	0	0	0	0	0	0	0	0	0	0	0	0	0	0	0	0	0	0	0	0	0	0	0	0	0	0	0	0	0	0	0	0	0	0	0	0	0	0.117	0	0	0	0.3032	0	0
L298	0.275	0.725		L298	0.0154	0.0318	0.0738	0	0.0056	0.105	0	0	0.0634	0	0.1386	0	0	0	0	0	0.0414	0	0	0	0.052	0	0.0798	0	0.1746	0.1346	0	0	0	0	0	0	0	0.0988	0.1088	0.0898	0.1106	0.1982	0	0	0	0	0	0.0142	0.2296
L299	1	0		L299	0	0	0	0	0	0	0	0	0	0	0.1444	0	0	0	0.0254	0	0	0	0	0	0	0	0.104	0	0	0	0	0	0	0	0	0	0.0448	0.0272	0.313	0	0	0	0	0	0	0	0	0	0
L300	0.502	0.498		L300	0	0	0	0	0	0	0	0	0	0.8386	0	0	0	0	0	0	0	0	0	0	0.5464	0.1564	0	0	0	0	0	0	0	0.159	0	0	0	0	0	0	0	0	0	0	0.1082	0.028	0	0	0
L302	1	0		L302	0	0	0	0	0	0	0	0	0	0.449	0	0	0	0	0.0992	0	0	0	0	0	0.2598	0	0.0262	0	0	0	0	0	0	0	0	0	0.352	0	0	0	0	0	0	0	0	0	0	0	0
L303	1	0		L303	0	0	0	0	0	0	0	0	0	0.3038	0	0	0	0	0	0	0	0	0	0	0.5676	0.3088	0	0	0	0	0	0	0	0.1082	0	0	0.3424	0	0.0234	0	0	0	0	0	0	0	0.0266	0	0
L304	0.852	0.148		L304	0	0	0	0	0	0	0	0	0	0	0	0	0	0	0	0	0	0	0.1372	0	0	0	0	0.0336	0	0	0	0	0	0	0	0	0	0	0	0	0	0.0626	0.1148	0	0	0	0.404	0	0.025
L305	1	0		L305	0	0	0	0	0	0	0	0	0	0.255	0	0	0	0	0	0	0	0	0	0	0.3568	0.208	0	0	0	0	0	0	0	0	0	0	0.2114	0	0	0	0	0	0.1218	0	0	0	0.0238	0	0
L306	0.999	0.001		L306	0	0	0	0	0	0	0	0	0	0	0	0	0	0	0	0	0	0	0	0	0	0	0	0	0	0	0	0	0	0	0	0	0	0	0.0124	0	0	0.0316	0.0786	0	0	0	0.0412	0	0
L307	1	0		L307	0	0	0	0	0	0	0	0	0	0.2794	0	0	0	0	0	0	0	0	0	0	0.432	0.1962	0	0	0	0	0	0	0	0.0014	0	0	0.2256	0	0	0	0	0	0	0	0	0	0	0	0
L308	1	0		L308	0	0	0	0	0	0	0	0	0	0.1428	0	0	0	0	0	0	0	0	0	0	0.1934	0.0696	0	0	0	0	0	0	0	0	0	0	0.1134	0	0.0114	0	0	0	0	0	0	0	0.0604	0	0
L310	1	0		L310	0	0	0	0	0	0	0	0	0	0.3374	0	0	0	0	0	0	0	0	0	0	0.5534	0.2506	0	0	0	0	0	0	0	0.1178	0	0	0.308	0	0	0	0	0	0	0	0	0	0	0	0
L311	0.55	0.45		L311	0	0	0	0	0	0	0	0	0.007	0	0.8186	0	0.07	0.3238	0.4046	0	0	0	0	0.196	0.234	0	0.5978	0	0	0	0	0	0	0	0	0	0.5608	0.348	0.0628	0	0.0774	0	0	0	0	0	0	0	0
L313	0.017	0.983		L313	0.6988	0.6766	0.6078	0.1222	0.455	0.61	0.4622	0.6138	0.4062	0	0.2532	0.2388	0	0	0	0.0738	0.1374	0.1508	0.017	0.0356	0	0.078	0	0.1624	0.0344	0.0454	0.04	0.0182	0	0.0136	0.1108	0.2488	0.2066	0	0.066	0.1282	0	0.0412	0.0584	0.1094	0	0	0	0.0324	0.159
L314	0.052	0.948		L314	0.3386	0.1646	0.2356	0.2572	0	0.2298	0.1696	0.224	0.1656	0	0	0.255	0.238	0.1326	0	0.1374	0.2078	0.1074	0.0014	0	0	0.1882	0	0.1386	0.1476	0.2376	0	0	0.0546	0.0682	0.3774	0.3732	0	0	0.0526	0.3264	0.075	0	0.097	0.3306	0.2934	0.1226	0	0.118	0.061
L315	0.79	0.21		L315	0	0	0	0	0	0	0	0	0	0.2698	0	0	0	0	0	0	0	0	0	0	0.1534	0.0714	0	0	0.064	0.0562	0	0	0	0	0	0	0	0	0	0.0068	0	0	0.1288	0	0.0384	0	0.5834	0	0
L316	0.459	0.541		L316	0	0.1482	0	0	0	0	0	0	0	0	0.2952	0	0	0.1338	0.3134	0	0	0	0	0.1358	0	0	0.1494	0	0	0	0	0	0	0	0	0	0.0958	0.0658	0.1472	0	0	0	0.027	0	0	0.0056	0.1632	0	0
L317	0.936	0.064		L317	0	0	0	0	0	0	0	0	0	0.0838	0	0	0	0.0652	0.1628	0	0	0	0	0	0	0	0.2268	0	0	0	0	0	0	0	0	0	0.3488	0.0014	0.09	0	0	0	0.0444	0	0	0	0.1198	0	0
L318	1	0		L318	0	0	0	0	0	0	0	0	0	0.1162	0	0	0	0	0	0	0	0	0	0	0.0788	0	0.0524	0	0	0	0	0	0	0	0	0	0.3292	0	0	0	0	0	0	0	0	0	0.1728	0	0
L319	1	0		L319	0	0	0	0	0	0	0	0	0	0.4258	0	0	0	0	0.022	0	0	0	0	0	0.2938	0	0.0566	0	0	0	0	0	0	0	0	0	0.1328	0.1104	0.0882	0	0	0	0	0	0	0	0	0	0
L320	0.84	0.16		L320	0	0	0	0	0	0	0	0	0	0	0.0942	0	0	0.0328	0.2822	0	0	0	0	0.1738	0.1054	0	0.228	0	0	0	0	0	0	0	0	0	0.4306	0.0744	0.1234	0	0	0	0.0018	0	0	0	0	0	0
L321	0.228	0.772		L321	0.0562	0	0	0.25	0	0	0.1004	0.1054	0.0858	0	0.4036	0	0.2312	0.3106	0.1806	0	0	0	0.049	0.1042	0	0	0.3342	0	0	0	0	0	0	0	0.0022	0.1612	0.3706	0.025	0	0	0.0566	0	0	0.044	0	0.059	0	0.0724	0
L322	0.2744	0.7256		L322	0.1598	0.4694	0.3462	0	0.2566	0.055	0	0.3224	0.3698	0	0.7222	0	0	0.2112	0.2842	0	0	0	0	0.2348	0	0	0.3262	0	0	0	0	0	0	0	0	0	0.3916	0.2158	0	0	0	0.0748	0	0	0	0	0	0	0
L323	0.348	0.652		L323	0.116	0.1366	0.1222	0	0.1654	0.0856	0	0.1072	0.1378	0	0.6346	0	0	0.1402	0.1742	0	0	0	0	0.158	0	0	0.3634	0	0	0	0	0	0	0	0	0	0.3542	0.0818	0.058	0	0.073	0.0108	0	0	0	0.0274	0	0	0
L324	0.154	0.846		L324	0.4516	0.8274	0.6668	0.2264	0.3538	0.1574	0.1136	0.4958	0.316	0	0.6766	0.0466	0.1452	0.243	0.2734	0	0.002	0	0	0.263	0	0	0.307	0	0	0	0	0	0	0	0	0	0.4184	0.046	0	0	0.0084	0.052	0	0	0	0.0026	0	0	0
L325	0.712	0.288		L325	0	0	0	0	0	0	0	0	0	0.3512	0	0	0	0	0	0	0	0	0	0	0.272	0.226	0	0	0.0538	0.021	0	0	0	0.1082	0	0	0.0244	0	0.0446	0	0	0	0.121	0	0	0	0	0	0
L326	0.123	0.877		L326	0.3178	0.1582	0.12	0	0.029	0.1446	0.2626	0.1866	0.4812	0.1408	0.2092	0.0856	0.2976	0.0122	0	0.0756	0.1648	0	0.0528	0	0.3772	0.1946	0	0.0534	0.0104	0.047	0	0	0.0868	0.2304	0.0568	0.0346	0.0584	0	0.0686	0	0.2598	0	0	0	0.1012	0.2532	0	0.3112	0
L327	0.008	0.992		L327	0.516	1.778	1.0998	0.0928	0.3154	0.3796	0.303	0.4628	0.3218	0	0.0838	0.2742	0	0	0	0.143	0.174	0.191	0	0	0	0.122	0	0.1406	0.026	0.0826	0.1414	0.1476	0.0418	0.0588	0.0732	0.0888	0	0	0	0.0434	0	0.0364	0.049	0	0	0	0	0	0.045
L328	0.214	0.786		L328	0.4872	0.1996	0.2914	0.2566	0.1562	0.2996	0.2892	0.3986	0.4342	0.859	0.2954	0	0.0304	0	0	0	0	0	0	0	0.513	0	0	0	0	0	0	0	0	0	0	0.0236	0.1856	0	0	0	0	0	0	0	0	0	0	0.012	0
L329	0.223	0.777		L329	0.45	0.1762	0.2654	0.2356	0.1526	0.284	0.2586	0.3742	0.415	0.794	0.3048	0	0.0346	0	0	0	0	0	0	0	0.4986	0	0.0072	0	0	0	0	0	0	0	0	0.009	0.1846	0	0	0	0	0	0	0	0	0	0	0.0084	0
L330	0.3202	0.6798		L330	0.0994	0.0106	0.0584	0	0.2746	0.0404	0.0238	0.115	0.297	0	0.6778	0	0.0818	0.2686	0.3152	0	0	0	0	0.1178	0.0602	0	0.4334	0	0	0	0	0	0	0	0	0	0.4568	0.2258	0	0	0.0684	0.0454	0	0	0	0.0168	0	0	0
L331	0.481	0.519		L331	0	0	0	0	0.0364	0	0	0	0	0.121	0.3104	0	0.11	0.1396	0.143	0	0	0	0	0.0902	0	0	0.3728	0	0	0	0	0	0	0	0	0	0.2144	0.1064	0	0	0	0.0452	0	0	0	0.0524	0.1044	0.0116	0
L332	0.384	0.616		L332	0.0666	0	0	0.0618	0.1038	0.0164	0.0128	0.128	0.1506	0.0036	0.3802	0	0	0.158	0.6954	0	0	0	0	0.4404	1.1592	0.0526	0.336	0	0	0	0	0	0	0.191	0	0	0.7136	0.3364	0	0	0	0	0	0	0	0	0	0	0.1206
L333	0.11	0.89		L333	0.0736	0	0	0.2658	0	0.06	0.0006	0	0.0514	0	0	0.1656	0.373	0.2526	0	0.0024	0.0906	0	0	0	0	0	0.2852	0	0.1684	0.1612	0	0	0	0.0366	0.5336	0.2916	0.0078	0	0.0544	0.0688	0.2294	0.0486	0.2802	0.2532	0.1462	0.3052	0	0.3116	0
L334	0.464	0.536		L334	0	0	0	0.0016	0	0	0	0	0	0	0.3176	0	0.1768	0.2832	0.208	0	0	0	0	0.0114	0	0	0.4422	0	0	0	0	0	0	0	0.043	0	0.167	0.1962	0.2018	0	0.1126	0	0	0.0632	0	0.0774	0	0.234	0
L335	0.785	0.215		L335	0	0	0	0	0	0	0	0	0	0.257	0	0	0	0	0	0	0	0	0	0	0.1584	0.1046	0	0	0.0664	0.0476	0	0	0	0.017	0	0	0	0	0	0	0	0	0.1196	0	0.0074	0	0.5124	0	0
L336	1	0		L336	0	0	0	0	0	0	0	0	0	0.1154	0	0	0	0	0	0	0	0	0	0	0.071	0	0.0726	0	0	0	0	0	0	0	0	0	0.334	0.0014	0.001	0	0	0	0	0	0	0	0.1864	0	0
L337	0.108	0.892		L337	0.1596	0.0826	0.1634	0.1656	0.081	0.182	0.0526	0.0928	0.0842	0	0	0.0792	0.2668	0.375	0.0354	0.2036	0.169	0.2062	0.1742	0	0	0	0	0.1256	1.508	1.7186	0.1852	0.1834	0.147	0.0844	0.2266	0.1334	0	0	0.1554	0.1302	0	0.0494	0.0074	0.0564	0.1402	0	0	0	0.0808
L338	0.3	0.7		L338	0	0	0	0.0402	0.1372	0.2406	0	0.1494	0.25	0.2958	0	0	0.159	0.0172	0	0	0.0328	0	0	0.049	0.5608	0.3832	0	0	0	0	0	0	0	0.4364	0.0282	0.0124	0.4274	0.129	0.1818	0	0.0262	0.157	0	0	0.1188	0.1166	0	0.243	0.1244
L339	0.303	0.697		L339	0	0	0.0296	0	0.0324	0.0644	0	0	0	0.6366	0	0.2554	0.0772	0.0408	0	0	0.086	0.2054	0	0	0.4556	0.5058	0	0.07	0.1694	0.1606	0.1258	0.1042	0	0.3698	0	0	0.2398	0	0	0.0468	0.0724	0	0.2874	0	0.2756	0.0706	0.1646	0.0216	0.0776
L340	0	1		L340	0.3432	0.1148	0.2456	0.5464	0	0.2474	0.1866	0.1716	0.1406	0.0992	0	0.3812	0.5788	0.3734	0	0.2096	0.333	0.2078	0	0	0	0.4038	0	0.3356	0.2004	0.265	0.121	0.1582	0.0548	0.2738	0.4336	0.563	0	0	0	0.1002	0.2278	0	0.39	0.5832	0.4208	0.2368	0	0.285	0
L341	0.053	0.947		L341	0.0774	0.1252	0.1434	0.1986	0	0.044	0.0728	0.0568	0	0	0	0.224	0.2506	0.0686	0	0.1794	0.1066	0.0752	0.1872	0	0	0.0968	0.0114	0.182	0.1922	0.2254	0.1604	0.156	0.1346	0.0724	0.7318	0.351	0	0.0628	0.0956	0.1888	0.0866	0	0.1168	0.1784	0.1062	0.1436	0	0.0186	0.1252
L342	0.132	0.868		L342	0	0	0	0.0716	0	0	0	0.0428	0.0396	0	0	0.0042	0.1072	0	0.2562	0.099	0.173	0.055	0.1946	0.2002	0	0.0296	0	0.0616	0.1642	0.1318	0.2306	0.2676	0.1646	0	0.0606	0	0	0.0182	0.1372	0.2404	0.0908	0.2882	0.01	0.0556	0.0314	0.092	0.386	0.116	0.0926
L343	0.018	0.982		L343	0.1228	0.0576	0.1116	0.0296	0.0872	0	0.1122	0.0462	0.0434	0	0	0.301	0.1228	0	0.1192	0.1054	0.1468	0.0374	0.4146	0.1362	0	0.0646	0	0.2344	0	0	0.1536	0.2258	0.1508	0	0.143	0.047	0	0	0.0154	0.274	0.1256	0.2286	0.1086	0.0636	0.054	0.0448	0.4744	0.0302	0.2328
L344	0.415	0.585		L344	0	0	0	0	0	0	0	0	0	0.4284	0	0	0.0412	0.1194	0	0.1622	0.084	0.2356	0.0098	0	0.1866	0.517	0	0.0042	0.0576	0.1066	0.195	0.1936	0.1912	0.6676	0.1608	0.106	0.1232	0	0	0.1466	0	0	0.0546	0	0.0614	0	0.265	0	0.0112
L345	0.02	0.98		L345	0.4282	0.157	0.1852	0.3826	0.0688	0.2836	0.2952	0.3306	0.3264	0	0.0746	0.2852	0.2444	0.1588	0	0.0454	0.1324	0.0722	0	0	0	0.073	0	0.117	0.1324	0.1786	0	0	0.0114	0	0.2696	0.4316	0	0	0	0.101	0.1106	0	0.0724	0.208	0.18	0.103	0	0.058	0
L346	0.028	0.972		L346	0.2334	0.0674	0.11	0.4096	0	0	0.0346	0.04	0	0	0	0.2142	0.136	0.027	0	0.453	0.2652	0.3486	0.3066	0	0	0.3672	0	0.4394	0.2272	0.1842	0.3346	0.3118	0.4612	0.2826	0.2426	0.2538	0	0	0	0.1256	0.041	0.0142	0.1976	0.2424	0.2748	0.0442	0.2312	0	0.1018
L347	0.079	0.921		L347	0.0544	0.0562	0.0112	0.4792	0	0.1066	0.0994	0.1982	0.2282	0	0.0056	0.1798	0.668	0.2972	0.0076	0.001	0.1612	0.0216	0	0	0	0.0054	0.2134	0.0336	0.1008	0.1742	0.0612	0.0476	0.03	0.013	0.242	0.2808	0	0.4128	0.645	0.1388	0.3732	0.0442	0.0828	0.1604	0.1338	0.3628	0	0.5054	0
L348	0.009	0.991		L348	0.3114	0.0148	0.1586	0.296	0	0.13	0.2114	0.2108	0.2616	0	0.2348	0.1352	0.2768	0.205	0	0.1162	0.0972	0	0	0	0	0.0008	0.023	0.178	0.1886	0.1972	0	0	0.0468	0.011	0.4124	0.2842	0	0	0	0.082	0.1398	0.049	0.037	0.1346	0.2796	0.16	0	0.038	0
L349	0.14	0.86		L349	0.1828	0.0556	0.0944	0.1856	0	0.0364	0.027	0.011	0.0136	0.4746	0	0.0732	0.2982	0.4774	0.0548	0.8572	0.5784	0.4318	0.1704	0	0.3816	0.9556	0	0.4074	0.0856	0.0806	0.3044	0.2998	0.484	1.8258	0.149	0.2172	0.1434	0	0	0.0438	0	0	0.0078	0.0334	0.2526	0	0	0	0.0746
L350	0	1		L350	0.4126	0.2236	0.2782	0.5468	0.0142	0.2356	0.2294	0.237	0.2122	0	0	0.3182	0.3068	0.241	0	0.5846	0.4556	0.4708	0.3816	0	0	0.4316	0	0.5148	0.3884	0.3788	0.2804	0.2444	0.3482	0.4598	0.2164	0.3998	0	0	0	0.242	0.0982	0.0102	0.2194	0.2384	0.3192	0.0942	0.0032	0.0002	0.1086
L351	0.021	0.979		L351	0.2036	0.2036	0.1572	0.3398	0.0736	0	0.0838	0.145	0.0224	0	0.004	0.2806	0.0742	0.1266	0.2624	0.5646	0.2372	0.342	0.604	0.1408	0	0.4486	0	0.6178	0.138	0.1992	0.4424	0.4442	0.6226	0.2292	0.1738	0.0242	0	0.0604	0.0674	0.1654	0.0284	0	0.142	0.1202	0	0.0238	0.1548	0	0.0908
L352	0.083	0.917		L352	0.1722	0.058	0.1294	0.1204	0.078	0.2798	0.0762	0.0332	0.1188	0	0	0.1096	0.2204	0.186	0.0558	0.1942	0.2692	0.1262	0	0	0	0.085	0.0562	0.1188	0.6788	0.7398	0.2294	0.2536	0.1768	0.186	0.1792	0.193	0	0	0.0728	0.2634	0	0.101	0	0.1208	0.2406	0.0172	0.1266	0.0358	0.1096
L353	0.228	0.772		L353	0.0296	0	0	0.1336	0.0938	0	0	0.0784	0	0	0.4954	0	0	0.1196	0.5486	0.146	0.0012	0.0836	0.6008	0.4424	0	0	0.218	0.1802	0	0	0.2308	0.241	0.2376	0	0	0	0.2814	0	0	0	0	0.0558	0	0	0	0	0.072	0	0
L354	0.286	0.714		L354	0	0	0	0.227	0	0	0	0.0376	0	0	0.4154	0	0.2498	0.322	0.401	0	0	0	0	0.2088	0	0	0.3458	0	0	0	0	0.018	0	0	0.0348	0	0.0562	0.1222	0.0758	0	0.2138	0.1528	0.0854	0.0632	0	0.1274	0	0.1238	0
L355	0.219	0.781		L355	0.0402	0	0	0.2584	0	0	0	0.0726	0.1164	0	0.3148	0.4808	0.3172	0.4528	0.2192	0	0	0	0	0.1362	0	0	0.454	0	0	0	0	0	0	0	0.0204	0	0.31	0.098	0.0294	0.0354	0.0452	0.0596	0	0	0	0.0604	0	0.0882	0
L356	0.029	0.971		L356	0.3498	0.2024	0.2136	0.2524	0	0.1804	0.2266	0.166	0.1574	0.0548	0	0.8426	0.3108	0.2412	0	0.086	0.1888	0.1432	0	0	0	0.1318	0.0718	0.0498	0.1308	0.173	0.1822	0.159	0.0624	0.1594	0.3072	0.1996	0	0	0.0452	0.247	0.115	0.0296	0.1548	0.1868	0.1782	0.1544	0.061	0.1742	0.015
L357	0.047	0.953		L357	0.1554	0.1724	0.0994	0.3256	0.0114	0	0.0016	0.0768	0	0	0	0.2328	0	0	0.1558	0.297	0.2936	0.2756	0.5874	0.087	0	0.2038	0	0.25	0.1652	0.2542	0.8988	0.929	0.4146	0.1796	0.0978	0.0484	0	0	0.0838	0.1692	0	0	0.087	0.0154	0.127	0	0.2812	0.0026	0.0998
L358	0.085	0.915		L358	0.0952	0.0296	0.1288	0.1888	0.0914	0.1316	0.077	0.0898	0.0168	0	0	0.1068	0.1892	0.2852	0.0364	0.2228	0.197	0.2426	0.1642	0	0	0.0088	0.0166	0.1266	1.6426	1.4704	0.167	0.126	0.1114	0.094	0.1264	0.0502	0	0	0.077	0.098	0	0.0772	0	0	0.1138	0	0.0614	0	0.1162
L359	0.391	0.609		L359	0.0124	0	0	0	0	0.025	0	0	0.2834	0.3818	0.081	0	0.2176	0.019	0	0	0	0	0	0	0.4708	0.315	0.0046	0	0	0	0	0	0	0.3194	0	0	0.2908	0	0.109	0	0.225	0	0	0	0.0514	0.2464	0	0.3342	0
L360	0	1		L360	0.0722	0.1418	0.0594	0.4052	0	0	0	0.0058	0	0	0	0.346	0.194	0.1552	0.1902	0.3594	0.2646	0.3548	0.3818	0.0828	0	0.261	0	0.2982	0.1254	0.1958	1.3838	1.6054	0.4274	0.3066	0.2308	0.0884	0	0.0196	0.0412	0.0668	0.0406	0.0128	0.2764	0.1188	0	0.1078	0.1696	0.053	0.18
L361	0.288	0.712		L361	0	0	0	0.1006	0.0848	0	0	0	0.0544	0	0.3414	0	0	0.22	0.528	0.015	0	0.0444	0	0.355	0	0	0.2768	0.0286	0	0	0.1098	0.0694	0	0	0	0	0.1452	0	0	0	0	0.1346	0	0	0	0	0.3868	0	0
L362	0	1		L362	0.1234	0.1198	0.0956	0.4368	0	0	0.0258	0.0472	0	0.016	0	0.3642	0.3796	0.014	0.2086	0.429	0.213	0.3436	0.4426	0.0966	0	0.26	0	0.463	0.0866	0.0624	0.3214	0.3758	0.4948	0.1792	0.281	0.1216	0	0.0082	0.1038	0.2386	0.319	0	0.1148	0	0.098	0.3614	0.3056	0.1872	0.099
L363	0.268	0.732		L363	0	0	0	0.3402	0	0	0	0	0	0	0.2554	0	0.0486	0.2664	0.4094	0.243	0.0324	0.0754	0.526	0.4388	0	0.1384	0.173	0.203	0	0	0.2342	0.2458	0.39	0.049	0	0	0.1324	0.0524	0	0.0132	0	0	0	0	0	0.0266	0.0948	0	0
L364	0.188	0.812		L364	0.1276	0.0224	0.0584	0.3214	0.0384	0.0904	0.057	0.1844	0.102	0	0.381	0	0.2964	0.477	0.2986	0.023	0.2244	0	0.0096	0.2088	0	0	0.3898	0	0	0	0	0	0.007	0.0708	0.1534	0.2062	0.3626	0.1592	0.0054	0.004	0	0	0	0.1832	0.1996	0	0	0	0
L365	0	1		L365	0.2098	0.0394	0.1154	0.3598	0.0008	0.1326	0.1822	0.1008	0.2326	0	0.1076	0.314	0.3624	0.2594	0.1306	0.153	0.2276	0.1052	0.0316	0	0	0.018	0.2328	0.0782	0.5016	0.5008	0.1378	0.1338	0.0748	0	0.1092	0.1414	0	0.0588	0.015	0.1582	0.1714	0.1404	0	0.0356	0.238	0.15	0	0.0934	0.044
L366	0	1		L366	0.1104	0.042	0.0198	0.3918	0	0	0.0448	0.0304	0.0356	0	0	0	0.019	0.0794	0.1114	0.7098	0.379	0.2966	0.5146	0.0248	0	0.3854	0	0.4088	0.1058	0.1494	0.3962	0.4204	1.641	0.4758	0.2584	0.0768	0	0.04	0.158	0.242	0.0656	0	0	0.095	0.2182	0.0726	0.0606	0	0.1758
L367	0.082	0.918		L367	0.1838	0.129	0.2026	0.0496	0.2322	0.2884	0.1296	0.1532	0.0994	0.0588	0	0.192	0.2416	0.2668	0.0428	0.3168	0.455	0.2284	0.0704	0	0.1748	0.2734	0	0.2254	0.646	0.6478	0.2176	0.2102	0.0818	0.5946	0.1122	0.1626	0	0	0.11	0.238	0	0.0692	0	0.0026	0.0894	0	0.0758	0	0.2346
L368	0.296	0.704		L368	0.0274	0	0	0.018	0.1006	0.2494	0.031	0.2192	0.3046	0.3456	0	0	0.199	0	0	0	0.0008	0	0	0	0.5008	0.4082	0	0.04	0	0	0	0	0	0.3734	0	0.0498	0.4838	0.1678	0.1312	0	0.076	0.1468	0	0.0252	0.153	0.1344	0	0.2736	0.1236
L369	0.017	0.983		L369	0.5058	0.2912	0.313	0.0394	0.321	0.3036	0.4644	0.3606	0.3184	0	0.2488	0.0898	0.0678	0.008	0	0.1032	0.0778	0.0034	0.1642	0.0804	0.0022	0.0146	0	0.1054	0.1552	0.1564	0.0252	0.079	0.1986	0.0852	0.1888	0.1964	0	0	0	0	0.0196	0.083	0	0.0388	0.0484	0	0	0.066	0.0928
L370	0	1		L370	0.271	0.1422	0.2294	0.533	0	0.1976	0.131	0.152	0.0698	0.0126	0	0.3242	0.5726	0.3956	0	0.2212	0.2906	0.2008	0	0	0	0.364	0	0.3636	0.1476	0.245	0.1432	0.1376	0.1224	0.2248	0.464	0.626	0	0	0	0.1494	0.1784	0	0.3762	0.6668	0.4364	0.1692	0	0.1964	0
L371	0	1		L371	0.3052	0.1026	0.2062	0.5794	0	0.2016	0.1786	0.1986	0.2128	0.0546	0	0.478	0.6476	0.385	0	0.2114	0.2788	0.172	0	0	0	0.2698	0	0.3286	0.1326	0.2226	0.1272	0.1246	0.0576	0.2008	0.4018	0.5764	0	0	0	0.1488	0.2746	0	0.3404	0.5144	0.4274	0.2646	0	0.236	0
L372	0.135	0.865		L372	0.001	0.0164	0.0298	0.2162	0	0.054	0.0374	0.132	0.3058	0.0496	0.0672	0.334	1.132	0.2442	0.0196	0.0392	0.0406	0	0	0	0	0.0034	0.4014	0.0094	0	0.0012	0.0776	0.0842	0	0.0344	0.2088	0.178	0	0.1546	0.2712	0	1.0446	0.1638	0.2236	0	0.1808	1.163	0.0668	1.035	0.015
L373	0.003	0.997		L373	0.245	0.097	0.1766	0.3532	0.1324	0.04	0.1236	0.1572	0.112	0	0	0.1888	0.0164	0	0.094	0.5626	0.2192	0.2128	0.3742	0.3618	0	0.4546	0	0.3958	0.141	0.116	0.48	0.4358	0.3884	0.478	0.0982	0.2186	0.03	0	0	0	0	0	0.065	0	0	0	0	0	0.0518
L374	0	1		L374	0.1412	0	0.0652	0.5374	0	0	0.1794	0	0	0	0	0.4026	0.4626	0.2068	0	0.312	0.2074	0.2378	0.143	0	0	0.3106	0	0.319	0.2482	0.233	0.287	0.291	0.185	0.2032	0.4838	0.3854	0	0	0	0.152	0.3022	0.1582	0.3634	0.4824	0.3316	0.2844	0.0738	0.283	0.1356
L375	0.099	0.901		L375	0.111	0	0	0.1614	0.0484	0	0	0	0	0	0	0.1016	0	0	0.1032	0.461	0.1818	0.2688	0.4246	0.2206	0	0.2198	0	0.4158	0.1982	0.1272	0.4738	0.377	0.5346	0.3144	0.0668	0.088	0	0	0	0.1098	0	0	0.0462	0	0.0302	0	0.4812	0	0.1502
L376	0	1		L376	0.11	0.0264	0.0532	0.513	0	0	0.065	0	0.0018	0	0	0.1766	0.1172	0	0.2512	0.4598	0.355	0.2866	0.4642	0.2622	0	0.2408	0	0.399	0.1328	0.0526	0.458	0.4988	0.51	0.1644	0.105	0.1438	0	0	0	0.1296	0.0628	0.0634	0.0822	0	0.0936	0.0772	0.1596	0	0.1294
L377	0.057	0.943		L377	0.0156	0	0	0.3964	0	0	0	0.048	0	0	0.1834	0.115	0.2634	0.1972	0.1824	0.1826	0.1414	0.0402	0.1322	0.1862	0	0.226	0.1192	0.19	0	0	0.2542	0.2708	0.131	0.072	0.0328	0	0.113	0	0	0	0.0626	0.0648	0	0.0208	0.0246	0.079	0	0	0
L378	0.242	0.758		L378	0	0.0056	0.0198	0	0	0.0232	0.0756	0	0.1038	0.0618	0	0.0172	0	0	0	0	0	0	0	0	0.2372	0.025	0.0152	0.0142	0.2022	0.1618	0	0	0	0	0	0	0	0	0	0	0.0984	0.0758	0.0944	0	0	0	0	0	0
L379	0	1		L379	0.389	0.2678	0.2602	0.0474	0.2328	0.2504	0.3136	0.2828	0.5324	0	0.2004	0.1166	0	0	0	0.052	0.0174	0.0526	0	0.1994	0	0	0	0	0	0	0.093	0.0388	0	0	0	0.1394	0	0	0	0	0	0	0	0	0	0	0	0	0.0022
L380	0	1		L380	0.4586	0.3242	0.3456	0.127	0.224	0.3366	0.4074	0.4524	0.5888	0	0.3776	0.0942	0.2138	0.1168	0	0	0.023	0	0	0	0	0	0.1166	0	0	0.0372	0	0	0	0	0.063	0.1592	0	0.0716	0	0	0.0668	0.0278	0	0	0.0544	0.0408	0	0	0
L381	0.056	0.944		L381	0.3316	0.1814	0.2948	0.0284	0.1714	0.2298	0.4798	0.2128	0.3764	0	0.06	0.1484	0	0	0	0.1566	0.0006	0.05	0.0476	0	0.0038	0	0	0	0.104	0.0562	0	0.0154	0.0762	0.0374	0.083	0.1322	0	0	0	0.0248	0	0.0222	0.0396	0.0902	0	0.001	0	0	0.1422
L382	0.229	0.771		L382	0.154	0	0.0632	0	0.2478	0.0158	0.1656	0.2834	0.4758	0	0.7174	0	0	0.125	0.299	0	0	0	0	0.4318	0	0	0.3538	0	0	0	0	0	0	0	0	0	0.5116	0.2816	0	0	0	0	0	0	0	0	0	0	0
L383	0.325	0.675		L383	0.1434	0	0.0006	0	0.0992	0.1858	0.2572	0.2014	0.346	0.0616	0.34	0	0	0	0	0	0	0	0	0	0.1558	0	0.1774	0	0	0	0	0	0	0	0	0	0.1406	0.001	0	0	0	0	0	0	0	0	0	0	0
L384	0.136	0.864		L384	0.0384	0.0602	0.133	0	0	0.0636	0.0972	0	0.0148	0.1708	0	0.0676	0	0	0	0.053	0	0.0556	0.0786	0	0.2326	0.0678	0	0.0354	0.238	0.1808	0	0.0068	0.109	0.0856	0	0	0	0	0	0	0	0.015	0.0828	0	0	0	0	0	0.0758
L385	0	1		L385	0.2836	0.1	0.1328	0.1628	0.15	0.1614	0.2258	0.1216	0.1528	0	0	0.1416	0.04	0	0	0.3236	0.1362	0.1302	0.273	0.1322	0	0.1432	0	0.2528	0.0922	0.0278	0.2158	0.1992	0.249	0.0536	0.1772	0.0956	0	0.0864	0.0702	0.1524	0.0228	0.1708	0.0798	0.125	0.1386	0.0326	0.071	0	0.2266
L386	0.1432	0.8568		L386	0.3864	0.2068	0.2248	0	0.3204	0.3844	0.2866	0.3392	0.5368	0	0.3042	0	0	0	0	0	0	0	0	0.0638	0	0	0.0346	0	0	0	0	0	0	0	0	0.1232	0	0.1172	0	0	0	0	0	0.2012	0	0	0	0	0.1198
L387	0.133	0.867		L387	0.4366	0.297	0.2526	0	0.2774	0.3728	0.457	0.314	0.432	0	0.0674	0.1184	0	0	0	0.0302	0	0	0	0	0	0	0	0	0	0	0	0	0.001	0	0.0484	0.2188	0	0.0016	0	0.1032	0	0	0.0086	0.133	0	0	0	0	0.0738
L388	0.2814	0.7186		L388	0.2704	0.1044	0.1672	0	0.1066	0.327	0.4	0.131	0.3326	0.3754	0.0584	0.0098	0	0	0	0	0	0	0	0	0.1682	0	0	0	0	0	0	0	0	0	0	0.1192	0	0	0	0	0	0.0122	0	0.084	0	0	0	0	0.0766
L389	0.165	0.835		L389	0.1036	0.0436	0.1136	0	0.2442	0.1498	0.133	0.2262	0.4346	0	0.2812	0	0	0.0506	0.0438	0	0	0	0	0.1906	0	0	0.011	0	0	0	0	0	0	0	0	0.142	0.0896	0.1414	0	0	0	0.0728	0	0.048	0	0	0	0	0
L390	0.101	0.899		L390	0.3766	0.2288	0.2548	0	0.2528	0.3364	0.3618	0.3354	0.5818	0	0.2914	0	0	0	0	0	0	0	0	0.1004	0	0	0	0	0	0	0	0	0	0	0	0.1438	0.0356	0.0432	0	0	0	0.0404	0	0.0612	0	0	0	0	0.0388
L391	0.228	0.772		L391	0.2102	0.1756	0.1722	0	0.0196	0.2288	0.1786	0.0558	0.1648	0.5604	0	0.0592	0	0	0	0.0054	0	0	0	0	0.1624	0	0	0	0	0	0	0	0.0302	0	0.0016	0.055	0	0	0	0	0	0	0	0	0	0	0	0	0.0502
L392	0.039	0.961		L392	0.4412	0.3704	0.3746	0.0532	0.195	0.3324	0.3672	0.3214	0.4494	0.168	0.1034	0.1512	0.0622	0	0	0.0996	0	0	0	0	0.1328	0	0	0	0	0.0108	0	0	0.0534	0.028	0.088	0.0988	0	0.0084	0	0	0.0152	0.0404	0	0	0	0.0068	0	0	0.0994
L393	0.339	0.661		L393	0.1646	0.0108	0.0422	0	0.2802	0.1656	0.2974	0.2318	0.3548	0	0.5854	0	0	0.109	0.1074	0	0	0	0	0.2044	0	0	0.254	0	0	0	0	0	0	0	0	0	0.3414	0.3258	0	0	0	0	0	0.0328	0	0	0	0	0.0924
L394	0.374	0.626		L394	0.1686	0	0.0044	0	0.2118	0.1342	0.1926	0.2512	0.3432	0	0.5116	0	0	0.0472	0.0698	0	0	0	0	0.1838	0	0	0.27	0	0	0	0	0	0	0	0	0	0.3126	0.1568	0	0	0	0.0306	0	0.15	0	0	0	0	0
L395	0.252	0.748		L395	0	0	0.01	0	0.1428	0	0	0	0.1818	0	0.2452	0	0	0.0202	0.1016	0	0	0	0	0.3008	0	0	0.056	0	0	0	0	0	0	0	0	0	0.1372	0.1934	0	0	0	0.0654	0	0.056	0	0	0	0	0
L396	0	1		L396	0.4824	0.1822	0.2282	0.3116	0.3128	0.1904	0.3494	0.4076	0.4684	0	0.2698	0.2436	0.0824	0.0754	0.1324	0.2674	0.163	0.0378	0.1166	0.281	0	0.0496	0.0194	0.2192	0.003	0	0.173	0.1462	0.1832	0.14	0.0114	0.127	0.1152	0.0252	0	0	0	0	0	0	0	0	0	0	0.0742
L397	0.235	0.765		L397	0.3258	0.1288	0.1402	0	0.4218	0.2686	0.2798	0.4218	0.4032	0	0.616	0	0.0632	0.2794	0.1706	0	0	0	0	0.3508	0	0	0.4424	0	0	0	0	0	0	0	0	0	0.4934	0.1376	0	0	0	0	0	0.0012	0	0	0	0	0
L398	0.402	0.598		L398	0.03	0	0	0	0.1954	0.0306	0.1386	0.1204	0.2348	0	0.475	0	0	0.03	0.1364	0	0	0	0	0.1728	0	0	0.2206	0	0	0	0	0	0	0	0	0	0.2696	0.1628	0	0	0	0	0	0	0	0	0	0	0
L399	0	1		L399	0.285	0.0582	0.1042	0.3244	0.1384	0.0896	0.169	0.1456	0.1164	0	0	0.2564	0.039	0	0.052	0.5742	0.3338	0.3346	0.3214	0.1924	0	0.325	0	0.4316	0.181	0.1188	0.4372	0.411	0.4136	0.4392	0.152	0.2512	0	0	0.0338	0.1502	0.0102	0.019	0.0996	0	0.0844	0.0016	0.0886	0	0.1418
L400	0	1		L400	0.1432	0	0.0564	0.346	0	0	0.0384	0	0	0	0	0.3586	0.2984	0.2916	0.2798	0.3038	0.172	0.1348	0.1286	0.2664	0	0.1038	0.0504	0.261	0.182	0.1602	0.5388	0.5144	0.18	0.131	0.1788	0.1592	0	0.0416	0.0024	0.0026	0.1064	0.1544	0.0898	0.064	0	0.0756	0.0554	0	0.0694
L401	0.119	0.881		L401	0	0	0	0.2694	0	0	0	0	0	0	0	0.0564	0.051	0.0158	0.3082	0.3598	0.1508	0.2858	0.3632	0.3546	0	0.246	0	0.4372	0.0824	0	0.4646	0.3822	0.413	0.1782	0	0.0206	0	0	0	0.0562	0.0782	0.062	0.0372	0	0	0.0224	0.4984	0	0.0816
L402	0	1		L402	0	0	0	0.508	0	0	0.038	0.031	0	0	0	0.2892	0.3064	0.099	0.2708	0.1952	0.2192	0.1924	0.191	0.249	0	0.3032	0	0.2106	0.1258	0.0788	0.314	0.3564	0.1192	0.0552	0.0928	0.0934	0	0.0324	0	0.0318	0.2018	0.1682	0.1332	0.0128	0.128	0.2512	0.082	0.1256	0
L403	0	1		L403	0.0736	0	0.0294	0.4334	0.037	0	0.0044	0.0014	0.023	0	0	0.4	0.2232	0.1432	0.3	0.232	0.2472	0.306	0.258	0.2272	0	0.169	0.0622	0.4932	0.0854	0.0074	0.3904	0.3754	0.2252	0.043	0.3396	0.1732	0	0.0182	0.03	0.1778	0.0936	0.1134	0.1876	0	0.0756	0.1214	0.327	0.0008	0.06
L404	0.292	0.708		L404	0	0	0	0.092	0	0	0	0	0	0	0.451	0	0.1178	0.2084	0.3038	0	0	0	0	0.313	0	0	0.2894	0	0	0	0	0	0	0	0.059	0	0.2002	0.1438	0	0	0.0142	0.2252	0	0	0	0.0072	0	0.0324	0
L405	0.029	0.971		L405	0.1124	0	0	0.3192	0	0.1692	0.1858	0.0596	0.0352	0.2618	0	0.2848	0.2792	0.1754	0	0.106	0.13	0.1844	0	0	0.2332	0.2506	0	0.0724	0.1278	0.126	0	0	0.015	0.2338	0.074	0.2396	0	0.0116	0.0088	0.051	0.1096	0.0208	0.103	0.0554	0.3148	0.1208	0	0.1068	0.0834
L406	0	1		L406	0.1726	0.0132	0.0692	0.346	0	0.0656	0.2362	0.2188	0.2166	0	0.0786	0.3008	0.3018	0.1354	0.0554	0.0836	0.1766	0.1478	0.0364	0.0526	0.1316	0.185	0.1398	0.1122	0.096	0.0626	0	0.063	0.0738	0.107	0.1212	0.1714	0	0	0.0296	0.1224	0.1948	0.0538	0	0	0.2794	0.1774	0	0.14	0.0256
L407	0.054	0.946		L407	0.0156	0.0166	0	0.3822	0.0268	0	0.0108	0.062	0.0468	0	0.1052	0.0962	0.1368	0.0516	0.1928	0.1082	0.094	0.078	0.0606	0.2286	0	0.2146	0.0016	0.1108	0	0	0.1622	0.1296	0	0	0	0.0326	0.091	0	0	0	0.0454	0.087	0	0	0.0922	0.047	0	0	0
L408	0	1		L408	0.4144	0.3024	0.339	0.505	0.122	0.1994	0.2124	0.3526	0.2836	0	0	0.33	0.2118	0	0	0.429	0.3506	0.397	0.3522	0	0.038	0.378	0	0.4444	0.298	0.2584	0.3102	0.2622	0.3392	0.2874	0.1938	0.2418	0	0	0	0.205	0.1394	0.184	0.1386	0.1088	0.289	0.1394	0.2508	0.0736	0.1988
L409	0.013	0.987		L409	0.418	0.2354	0.2266	0.3618	0.1722	0.1406	0.1714	0.2584	0.1568	0	0	0.2438	0.009	0	0.047	0.4924	0.2556	0.3626	0.3356	0.119	0	0.3006	0	0.4424	0.2292	0.171	0.4386	0.3852	0.4802	0.3208	0.1484	0.238	0	0	0	0.1624	0	0.0096	0.0676	0	0.0768	0	0.257	0	0.075
L410	0	1		L410	0	0	0	0.3612	0.0014	0	0	0	0	0	0	0.2208	0.0658	0.0634	0.2998	0.3968	0.2588	0.2866	0.4112	0.4994	0	0.2516	0	0.4896	0.072	0	0.5284	0.5118	0.3702	0.1294	0	0.0028	0	0.0192	0.0132	0.022	0	0.1156	0.1478	0	0	0.0182	0.1306	0	0
L411	0.349	0.651		L411	0.049	0	0	0	0.2342	0.1236	0.0622	0.1644	0.407	0.0952	0.3226	0	0	0	0	0	0	0	0	0.0734	0.0178	0	0.0496	0	0	0	0	0	0	0	0	0	0.0384	0.1502	0.001	0	0	0	0	0	0	0	0	0	0
L412	0.256	0.744		L412	0	0	0	0.1368	0	0	0	0	0.1926	0	0.4328	0	0.0818	0.2356	0.1916	0	0	0	0	0.283	0	0	0.3696	0	0	0	0	0	0	0	0	0	0.0618	0.2776	0.0972	0	0.0624	0	0	0	0.0014	0.0462	0	0.0364	0
L413	0.012	0.988		L413	0.1302	0	0.0716	0.3152	0	0	0.3036	0.1006	0.1806	0	0.0206	0.2562	0.223	0.2288	0	0.1982	0.1216	0.1202	0.0916	0	0.0418	0.3304	0.0468	0.045	0.053	0.0348	0.073	0.0772	0.1592	0.314	0	0.0178	0.0884	0	0	0.0052	0.1384	0	0	0.076	0.3088	0.1232	0.1406	0	0
L414	0.271	0.729		L414	0	0	0	0.2594	0	0	0	0	0	0.4388	0	0	0.0682	0.0306	0	0	0	0	0	0	0.1102	0	0	0	0	0	0	0	0	0	0	0.009	0.0148	0.113	0	0	0	0	0	0	0.257	0.015	0	0	0
L415	0.028	0.972		L415	0.0982	0.0958	0.0926	0.2268	0.0998	0	0.015	0.0654	0.0244	0	0.1576	0.1214	0.0422	0	0.0878	0.3014	0.1202	0.0338	0.0878	0.0272	0	0.1308	0	0.1398	0.0136	0	0	0.0326	0.1792	0	0.0354	0	0	0	0.0486	0	0	0	0	0	0.1324	0.0056	0	0	0
L416	0	1		L416	0	0	0.0222	0.3224	0	0	0.0812	0	0.0106	0	0	0.1538	0.1678	0	0	0.174	0.0366	0.006	0.1376	0.0098	0	0.0534	0.0784	0.1296	0.123	0.065	0.0712	0.161	0.2098	0.0814	0.1626	0.1264	0	0.0366	0.0334	0.229	0.0848	0.0122	0.0564	0.1024	0.1522	0.0452	0.036	0.0388	0.0416
L417	0	1		L417	0.238	0.2526	0.2166	0.4314	0	0.1328	0.2194	0.3252	0.3538	0.0076	0	0.3926	0.5666	0.1838	0	0.1006	0.096	0.0954	0	0	0.262	0.102	0.3052	0.069	0.071	0.159	0.2528	0.2824	0.0804	0.1068	0.3494	0.2564	0	0.0698	0.0362	0.1116	0.5528	0.0894	0.2012	0.2712	0.2416	0.5786	0	0.4056	0
L418	0.374	0.626		L418	0	0	0	0	0	0	0	0	0	0.2704	0	0.1154	0.6656	0.2102	0	0.057	0.1644	0.1832	0	0	0	0.153	0	0.1444	0.0992	0.1116	0.0284	0.0102	0	0.039	0	0.1062	0	0	0.3868	0.2776	0.2916	0.1438	0.195	0.041	0.2062	0.379	0.2362	0.5676	0
L419	0.0018	0.9982		L419	0	0	0	0.362	0	0	0	0	0	0.1426	0	0.2284	0.5644	0.0622	0	0.3664	0.2912	0.2692	0.1062	0	0	0.4554	0	0.3568	0.2552	0.2312	0.3092	0.2452	0.1742	0.3126	0.081	0.2262	0	0	0.1538	0.283	0.2102	0.1392	0.2406	0.0472	0.3124	0.3048	0.245	0.3762	0
L420	0.101	0.899		L420	0.5004	0.3332	0.314	0	0.3002	0.387	0.3018	0.3368	0.4838	0	0.176	0.0688	0	0	0	0	0	0	0	0.0232	0	0	0	0	0	0.033	0	0	0	0	0.0232	0.1204	0.0156	0	0.018	0.0732	0	0.002	0.0066	0.295	0	0	0	0	0.094
L421	0.003	0.997		L421	0.3032	0	0.0546	0.2058	0.1182	0.026	0.2196	0.0992	0.3662	0	0.0676	0.1766	0.0596	0.041	0	0.1552	0.0748	0.002	0.141	0.2004	0.0386	0	0	0	0.0526	0.054	0.1668	0.1034	0.1648	0.0524	0	0.1032	0.0154	0.0304	0	0	0.0532	0	0	0.0692	0	0.0544	0	0	0.0826
L422	0.064	0.936		L422	0.588	0.2348	0.2886	0	0.345	0.4792	0.5068	0.3872	0.7636	0	0.3816	0	0	0	0	0	0	0	0	0	0.004	0	0	0	0	0	0	0	0	0	0	0.1876	0.0072	0.0352	0	0	0	0	0	0.0604	0	0	0	0	0.0134
L423	0.251	0.749		L423	0.161	0.009	0.0194	0	0.158	0.2704	0.0992	0.1214	0.3508	0.3292	0	0	0	0	0	0	0	0	0	0	0.246	0	0	0	0	0	0	0	0	0	0	0.0018	0	0.0572	0	0	0	0	0	0.0348	0	0	0	0	0.0152
L424	0	1		L424	0.1368	0.0892	0.052	0.4342	0	0	0.113	0.0034	0	0	0	0.3668	0.1904	0	0	0.4044	0.289	0.2706	0.2144	0	0	0.2912	0	0.336	0.2358	0.1978	0.3268	0.3648	0.2524	0.1994	0.1744	0.2034	0	0.0304	0	0.1716	0.11	0.1242	0.2518	0.1558	0.157	0.1242	0.1546	0.0678	0.2668
L425	0.024	0.976		L425	0.629	0.3966	0.3858	0	0.344	0.4868	0.509	0.4988	0.7522	0	0.34	0	0	0	0	0	0	0	0	0	0	0	0	0	0	0	0	0	0	0	0	0.1048	0.0432	0.0484	0	0	0	0	0	0.13	0	0	0	0	0.132
L426	0.271	0.729		L426	0.0438	0	0	0	0.157	0.1152	0.0976	0	0.2758	0	0.1576	0	0	0	0	0	0	0	0	0.1048	0.2778	0	0	0	0	0	0	0	0	0	0.0252	0.1018	0	0.1772	0	0	0	0.0804	0	0.408	0	0	0	0	0
L427	0	1		L427	0.3546	0.2462	0.3048	0.5594	0	0.2422	0.2258	0.2706	0.1778	0.0692	0	0.3718	0.539	0.3572	0	0.2738	0.3616	0.2424	0.0508	0	0	0.3724	0	0.3794	0.1752	0.2738	0.1554	0.1844	0.136	0.2664	0.4394	0.5324	0	0	0.0104	0.1624	0.1684	0	0.3316	0.527	0.3632	0.156	0	0.1982	0.0298
L428	0.014	0.986		L428	0.2892	0.3548	0.3228	0.1476	0.3042	0.3122	0.4024	0.4522	0.3454	0.0258	0.0478	0.2384	0.0034	0	0	0.139	0.2694	0.0418	0.1084	0.0818	0	0.0344	0	0.06	0.1178	0.1192	0.2092	0.1948	0.0806	0.1602	0.066	0.096	0.1152	0.024	0.0754	0.2024	0	0.1708	0	0	0.0554	0	0.078	0.0506	0.2264
L429	0.141	0.859		L429	0	0	0	0.2676	0	0	0	0	0	0	0	0.014	0.1524	0.051	0.2938	0.0556	0.0354	0.1864	0.1212	0.2584	0	0.171	0	0.1736	0.109	0.0052	0.2036	0.1688	0.05	0	0	0	0	0.0204	0	0	0.15	0.2072	0.1216	0	0.0658	0.1536	0.2818	0.0164	0
L430	0.282	0.718		L430	0	0	0	0.1656	0	0	0	0	0	0	0	0	0.073	0.0532	0.2632	0	0	0.1168	0.0394	0.2324	0.106	0.1904	0	0.0742	0.0052	0	0.0938	0.0996	0	0.0256	0	0	0.1214	0.024	0	0	0.0738	0.0914	0.0548	0	0.0008	0.0796	0.0842	0	0
L431	0.269	0.731		L431	0	0	0	0.279	0	0	0	0	0	0	0.3888	0	0.2588	0.495	0.6676	0	0	0	0	0.4644	0	0	0.3506	0	0	0	0.2422	0.2034	0	0	0.1404	0	0.2424	0.153	0.0084	0	0	0.0142	0	0	0	0	0	0	0
L432	0.27	0.73		L432	0	0	0	0.2872	0	0	0	0	0	0	0.4242	0	0.2654	0.5104	0.692	0	0	0	0	0.4912	0	0	0.3578	0	0	0	0.247	0.1932	0	0	0.1332	0	0.2684	0.1564	0.0136	0	0	0.0096	0	0	0	0	0	0	0
L433	0	1		L433	0	0	0	0.4878	0	0	0	0	0	0	0	0.0608	0.002	0.0564	0.3364	0.7954	0.4294	0.484	0.8824	0.3154	0	0.4694	0	0.669	0.1842	0.133	0.6246	0.6208	0.9922	0.4566	0.1494	0	0	0	0.1292	0.1844	0	0	0.1266	0.0092	0.0558	0	0.242	0	0.143
L434	0.633	0.367		L434	0	0	0	0	0.03	0	0	0	0	0.0724	0.27	0	0	0.0598	0.0874	0	0	0	0	0.0916	0.167	0.0526	0.2486	0	0	0	0	0	0	0.0728	0	0	0.5516	0	0	0	0	0	0	0	0	0	0	0	0
L435	0.161	0.839		L435	0	0	0.076	0.1728	0	0	0	0	0	0	0	0	0.1316	0.0596	0	0.0932	0.109	0.1406	0.007	0	0	0.046	0	0.0852	0.2262	0.1732	0	0	0.1852	0	0	0	0	0.099	0.214	0.2658	0	0	0	0	0.1788	0	0.0352	0.0166	0
L436	0.237	0.763		L436	0	0	0	0.2992	0	0	0	0	0	0	0.3382	0	0.2606	0.2854	0.3842	0	0	0	0	0.1156	0	0	0.5184	0	0	0	0	0	0.0098	0	0.5086	0.143	0.1214	0.236	0.0662	0	0.126	0.0238	0.006	0.0552	0.0368	0.1504	0	0.106	0
L437	0.185	0.815		L437	0	0	0	0.2128	0.1896	0	0	0.0828	0.028	0	0.2082	0.071	0.1564	0.3026	0.4358	0.0166	0	0	0	0.5218	0	0	0.2274	0.1754	0	0	0.287	0.2836	0.0358	0	0	0	0.1946	0.1314	0	0	0	0.0184	0	0	0	0	0	0	0
L438	0.224	0.776		L438	0	0	0	0.3594	0	0	0	0	0	0	0.218	0.0018	0.2926	0.4412	0.6474	0	0	0	0	0.3952	0	0	0.3802	0.0388	0	0	0.4542	0.4308	0	0	0.003	0	0.1616	0.0762	0	0	0.0062	0.0994	0.0916	0.022	0	0	0	0	0
L439	0.374	0.626		L439	0	0	0	0.0852	0	0	0	0	0	0	0.2582	0	0	0	0.362	0	0	0	0.0496	0.224	0	0	0.0498	0.04	0	0	0.154	0.0526	0	0	0	0	0.0912	0.0226	0	0	0	0.1058	0	0	0	0	0	0	0
L440	0.253	0.747		L440	0	0	0	0.1378	0	0	0	0	0	0	0.0574	0	0.231	0.4516	0.5104	0	0	0	0	0.3302	0	0	0.3034	0.03	0	0	0.5084	0.4866	0.024	0	0.1562	0	0.132	0.0906	0.0096	0	0	0.0796	0	0.083	0	0	0	0	0
L441	0.038	0.962		L441	0.2102	0.0714	0.0732	0.2372	0	0.1594	0.11	0.055	0.1574	0	0	0.1562	0.202	0.098	0	0.171	0.1592	0.049	0.182	0	0	0.0348	0.1266	0.1976	0.072	0.1642	0.1566	0.1418	0.2548	0.1596	0.7298	0.3888	0	0.1298	0.1314	0.159	0.0102	0	0.1672	0.2426	0.1982	0.0596	0	0.1152	0.1036
L442	0.253	0.747		L442	0	0	0	0.1376	0	0	0	0	0	0	0.0572	0	0.23	0.4506	0.5096	0	0	0	0	0.3298	0	0	0.3022	0.0296	0	0	0.5084	0.486	0.0232	0	0.1564	0	0.1316	0.0896	0.0098	0	0	0.0806	0	0.0828	0	0	0	0	0
L443	0.161	0.839		L443	0.1452	0.0398	0.082	0	0.098	0	0.1124	0.0646	0.1806	0	0.0734	0	0	0	0	0	0	0	0	0.0828	0	0	0	0	0	0	0	0	0	0	0	0	0	0.0614	0.0486	0.0146	0	0.1576	0	0	0	0	0	0	0.0644
L444	0.33	0.67		L444	0	0	0	0.1678	0	0	0	0.058	0.0682	0.3716	0	0.0074	0.1924	0	0	0	0	0	0	0	0.5	0	0.0348	0	0	0	0	0	0	0	0	0	0	0.0218	0	0	0.1966	0	0	0	0.3256	0.1976	0	0.2872	0
L445	0.5384	0.4616		L445	0	0	0	0	0	0	0	0	0	0	0.1564	0	0	0.0284	0.1148	0	0	0	0	0.0764	0	0	0.1462	0	0	0	0	0	0	0	0	0	0	0.036	0	0	0	0	0	0	0	0	0	0	0
L446	0	1		L446	0	0	0	0.4754	0	0	0	0	0	0	0	0.058	0.0088	0.0582	0.336	0.7932	0.4376	0.4828	0.8652	0.3026	0	0.4512	0	0.6684	0.1952	0.1372	0.6198	0.6216	0.9922	0.449	0.135	0	0	0	0.1382	0.1806	0	0	0.1066	0.001	0.0474	0	0.234	0	0.1328
L447	0.056	0.944		L447	0.1102	0.016	0.0418	0.0904	0	0	0.1016	0.0144	0	0	0	0	0.036	0	0	0.1718	0.1958	0.0594	0.0936	0	0	0.0344	0	0.0892	0.0398	0.0356	0.1386	0.1168	0.2696	0.0456	0.2074	0.1548	0	0	0.0242	0.123	0.0356	0.3396	0.1202	0.264	0.1024	0.029	0	0.0688	0.1192
L448	0.528	0.472		L448	0	0	0	0	0	0	0	0	0	0.7832	0	0	0	0	0	0	0	0	0	0	0.7166	0.1498	0	0	0	0	0	0	0	0.1342	0	0	0	0	0	0	0	0	0.007	0.0516	0.1764	0	0	0	0
L449	0.546	0.454		L449	0	0	0	0	0	0	0	0	0	0.56	0	0	0	0	0	0	0	0	0	0	0.25	0.1696	0	0	0	0	0	0	0	0.2364	0	0	0.0314	0	0	0	0	0	0.1588	0.0324	0.2214	0	0.155	0	0.0696
L450	0.716	0.284		L450	0	0	0	0	0	0	0	0	0	0.2462	0.109	0	0	0	0.1486	0	0	0	0	0.1298	0	0	0.1894	0	0	0	0	0	0	0	0	0	0.2756	0.0426	0	0	0	0	0	0	0	0	0	0	0
L451	0.686	0.314		L451	0	0	0	0	0	0	0	0	0	0.4446	0.211	0	0	0	0.029	0	0	0	0	0.0226	0.2646	0	0.106	0	0	0	0	0	0	0	0	0	0.6304	0	0	0	0	0	0	0	0	0	0	0	0
L452	0.521	0.479		L452	0	0	0	0	0	0	0	0	0	0.283	0	0	0	0	0	0	0	0	0	0	0.3474	0.2172	0	0	0	0	0	0	0	0.3326	0	0	0.1338	0	0	0.0012	0	0	0	0	0.0694	0	0.1966	0	0.022
L453	0.7492	0.2508		L453	0	0	0	0	0	0	0	0	0	0.7822	0	0	0	0	0	0	0	0	0	0	0.2806	0.0464	0	0	0	0	0	0	0	0	0	0	0	0	0	0	0	0	0	0	0	0	0.046	0	0
L454	0.443	0.557		L454	0	0	0	0	0	0.088	0	0	0	0	0	0	0	0	0	0	0.0116	0	0.0298	0	0	0	0	0	0	0	0	0	0.048	0	0	0.0586	0	0	0.0314	0.0604	0.0062	0.0344	0.0444	0.0868	0.1172	0	0.436	0.0434	0.2634
L455	0.612	0.388		L455	0	0	0	0	0.0702	0	0	0	0	0.8274	0	0	0	0	0	0	0	0	0	0	0.206	0.193	0	0	0	0	0	0	0	0.0022	0	0	0.113	0	0	0	0	0	0	0.0032	0	0	0.0488	0	0
L456	0.861	0.139		L456	0	0	0	0	0	0	0	0	0	0.4576	0	0	0	0	0	0	0	0	0	0	0.28	0	0.0508	0	0	0	0	0	0	0	0	0	0.3596	0	0	0	0	0	0	0	0	0	0	0	0
L457	1	0		L457	0	0	0	0	0	0	0	0	0	0.7036	0	0	0	0	0	0	0	0	0	0	0.2934	0	0.1688	0	0	0	0	0	0	0	0	0	0.4468	0	0	0	0	0	0	0	0	0	0	0	0
L458	0.471	0.529		L458	0	0	0	0	0	0	0	0	0	0.265	0	0	0.0048	0	0	0	0	0	0	0	0.2264	0.1842	0.027	0	0	0	0	0	0	0.2658	0	0	0.2508	0	0.0984	0	0.0452	0	0	0	0.0152	0.0894	0	0.108	0
L459	0.415	0.585		L459	0	0	0	0	0.031	0	0	0	0	0.271	0	0	0	0	0	0	0	0	0	0	0	0	0	0	0	0	0	0	0	0	0	0	0	0.0772	0	0	0	0	0	0	0	0.0212	0.0394	0.0418	0
L460	0.328	0.672		L460	0	0.0184	0.0066	0	0.0098	0	0.1238	0.0332	0.2266	0	0	0	0	0	0.1328	0	0	0.0754	0	0.0654	0	0	0.0648	0	0.0808	0.0786	0.0514	0.0112	0	0	0.0314	0	0	0	0.1408	0	0.0412	0.0702	0.068	0	0	0.0366	0.433	0.0876	0.0656
L461	0.6368	0.3632		L461	0	0	0	0	0	0	0	0	0	0.342	0	0	0	0	0	0	0	0	0	0	0	0	0	0	0	0.053	0	0	0	0	0	0	0	0	0	0	0	0	0	0	0.0136	0	0.1094	0	0
L462	0.591	0.409		L462	0	0	0	0	0	0	0	0	0	0.7806	0	0	0	0	0	0	0	0	0	0	0.4088	0.0222	0	0	0	0	0	0	0	0.1186	0	0	0.0932	0	0	0	0.0102	0	0	0	0	0.0408	0	0.032	0
L463	0.536	0.464		L463	0	0	0	0	0	0	0	0	0	0.7716	0	0	0	0	0	0	0	0	0	0	0.502	0.0402	0	0	0	0	0	0	0	0.077	0	0	0.0356	0	0	0	0	0	0	0.1238	0.115	0	0	0.019	0
L464	0.351	0.649		L464	0	0.013	0	0	0	0.1676	0	0	0	0.2892	0	0	0	0	0	0	0	0	0	0.003	0.35	0.2422	0	0	0.031	0.0566	0	0	0	0.2632	0.017	0.035	0.0852	0	0.0426	0	0	0	0.103	0.0242	0.1224	0	0	0.1302	0
L465	0.41	0.59		L465	0	0.0462	0.0212	0	0.0112	0	0.1996	0	0	0	0.0814	0.0044	0	0	0	0	0.0348	0	0	0	0	0	0.001	0	0	0	0	0	0	0	0	0.0244	0	0	0	0	0	0	0	0	0	0	0.1442	0	0.1722
L466	0.379	0.621		L466	0.0764	0.0182	0	0	0.0916	0.2064	0.2008	0.095	0.1944	0.3152	0	0	0	0	0	0	0	0.022	0	0	0.2442	0.218	0	0	0	0.0682	0	0	0	0.2334	0	0.04	0.2438	0	0	0	0.0306	0.0066	0	0.0344	0	0	0	0.104	0
L467	0.4556	0.5444		L467	0	0.0164	0	0	0	0	0	0	0	0	0	0	0	0	0	0	0	0	0	0	0	0	0	0	0	0	0	0	0	0	0	0.0828	0.107	0	0	0.0122	0	0	0.131	0	0	0	0	0	0.0172
L468	0.309	0.691		L468	0	0.0588	0	0	0	0	0.1112	0	0	0.3488	0	0	0	0	0	0.0666	0.0678	0	0	0	0	0	0	0	0	0.0208	0.0576	0.0022	0.2338	0	0.0382	0	0	0	0.0152	0.05	0	0	0	0.0378	0.1036	0	0	0	0.0246
L469	0.837	0.163		L469	0	0	0	0	0	0	0	0	0	0.476	0.0772	0	0	0.008	0.136	0	0	0	0	0	0.1972	0	0.183	0	0	0	0	0	0	0	0	0	0.3714	0	0	0	0	0	0	0	0	0	0	0	0
L470	0.6002	0.3998		L470	0	0	0	0	0	0	0.064	0	0	0.2654	0	0	0	0	0	0	0	0	0	0	0.1548	0.0846	0	0	0	0	0	0	0	0.0724	0	0	0.2864	0	0	0	0	0	0	0	0	0	0.1742	0	0.031
L471	0.603	0.397		L471	0	0	0	0	0	0.0018	0	0	0	0.267	0	0	0	0	0	0	0	0	0	0	0.2552	0.2214	0	0	0.1038	0.1	0	0	0	0.184	0	0	0.0958	0	0	0	0	0	0.0456	0	0.0942	0	0	0	0.04
L472	0.531	0.469		L472	0	0	0	0	0	0.0242	0	0	0	0.3774	0	0	0	0	0	0	0	0	0	0	0.3636	0.1936	0	0	0	0	0	0	0	0.1626	0	0.0078	0.123	0	0.0362	0.0952	0	0	0.0552	0	0.0076	0	0.1724	0.0956	0.0608
L473	0.138	0.862		L473	0.0738	0.0688	0.1184	0.064	0	0.0176	0.3826	0.0574	0.02	0	0	0.0052	0	0	0	0.0652	0.0972	0	0.1296	0	0	0	0	0.0666	0.022	0.0074	0.0376	0	0.1696	0	0.1846	0.2246	0	0.0916	0.0394	0.0966	0.0216	0	0.0764	0.2414	0.2184	0.0208	0	0.1288	0.1496
L474	0.509	0.491		L474	0	0	0	0	0	0	0	0	0	0	0	0	0	0	0.0204	0	0	0	0.0028	0	0	0	0	0	0	0	0	0	0	0	0	0	0	0.3424	0.0352	0	0.0408	0.161	0.2294	0.4196	0	0.1	0.057	0.0872	0.225
L475	0	1		L475	0.6996	0.5268	0.5562	0.1104	0.5278	0.6304	0.627	0.6138	0.712	0.0744	0.251	0.3348	0.1288	0.0618	0	0.164	0.1334	0.088	0	0	0	0.0504	0.0194	0.126	0.1132	0.1702	0	0	0.0354	0.2046	0.084	0.1606	0.0904	0	0	0.025	0	0.0976	0.0354	0.0046	0.1178	0.0036	0	0	0.0944
L476	0.614	0.386		L476	0	0	0	0	0	0	0	0	0	0	0.1664	0	0	0	0	0	0	0	0	0.1356	0	0	0.0324	0	0	0	0	0	0	0	0	0	0.019	0.2976	0	0	0	0	0	0.1126	0	0	0	0	0
L477	0.005	0.995		L477	0.6286	0.4916	0.5206	0.2372	0.3196	0.454	0.5048	0.6716	0.4232	0.0168	0.1696	0.257	0.0492	0	0	0.1346	0.2616	0.1288	0.0684	0	0	0.1272	0	0.1508	0.1216	0.1688	0.115	0.1316	0.0846	0.0638	0.106	0.1968	0.1578	0	0.0118	0.2078	0	0.0926	0	0.0582	0.1804	0	0	0	0.1494
L478	0.349	0.651		L478	0	0.2868	0.046	0	0	0	0	0	0	0	0	0	0.1346	0	0	0	0	0	0	0	0	0	0.0236	0	0	0	0	0	0	0	0.0502	0.029	0	0	0.1026	0.1608	0.0408	0	0.206	0.036	0.0956	0.1728	0.0316	0.1522	0.0628
L479	0	1		L479	0.4444	0.4758	0.4486	0.4128	0.2022	0.0392	0.145	0.4052	0.1854	0	0.1502	0.2668	0.1382	0.0732	0.231	0.4046	0.3276	0.2488	0.2374	0.2316	0	0.257	0	0.4146	0.086	0.0454	0.2752	0.2442	0.2576	0.0618	0.1678	0.0554	0	0	0.0534	0.1472	0	0.1688	0	0	0.0942	0	0.0496	0	0
L480	0	1		L480	0.6754	0.4384	0.5392	0.1402	0.5496	0.571	0.4634	0.6034	0.3942	0	0.2058	0.266	0.0972	0.0942	0	0.3232	0.1908	0.226	0.1432	0.018	0	0.1598	0	0.2768	0.14	0.1432	0.1872	0.1288	0.1676	0.2626	0.1446	0.2362	0.1112	0	0.0646	0.0576	0	0.1426	0.0622	0.0758	0.022	0	0	0	0.1008
L481	0.132	0.868		L481	0.5334	0.3356	0.365	0.0682	0.2646	0.4282	0.3148	0.4978	0.2684	0.659	0.1304	0.3244	0.0274	0	0	0.0476	0.143	0.1622	0	0	0.4682	0.5984	0	0.032	0.022	0.0638	0.1256	0.064	0	0.415	0.0558	0.1016	0.4922	0	0.0368	0.0062	0.0182	0.043	0.0752	0.0824	0.0344	0	0	0.0762	0
L482	0.264	0.736		L482	0.3386	0.3458	0.3636	0	0.2162	0.2732	0.2088	0.4386	0.427	0.5534	0.1436	0	0	0	0	0	0	0	0	0	0.3584	0.0764	0	0	0	0	0	0	0	0.1596	0	0	0.2438	0	0	0	0	0.0504	0	0	0	0	0	0	0
L483	0.659	0.341		L483	0	0	0	0	0	0	0	0	0	0.1556	0.1994	0	0	0.0102	0.0728	0	0	0	0	0	0	0	0.2384	0	0	0	0	0	0	0	0	0	0.0248	0.1392	0	0	0	0	0	0	0	0	0	0	0
L484	0.232	0.768		L484	0.2502	0.3688	0.3598	0.0972	0.2268	0.0806	0.084	0.3572	0.1244	0	0.5686	0	0.1182	0.2026	0.3232	0	0	0	0	0.2044	0	0	0.3572	0	0	0	0	0	0	0	0	0	0.404	0.102	0.0264	0	0.114	0.0506	0	0	0	0.0846	0	0.0138	0
L485	0.879	0.121		L485	0	0	0	0	0	0	0	0	0	0	0.0512	0	0	0.0064	0.2596	0	0	0	0	0.2304	0.11	0	0.2438	0	0	0	0	0	0	0	0	0	0.2544	0.1414	0.048	0	0	0	0	0	0	0	0.0838	0	0
L486	0	1		L486	0.2998	0.235	0.2482	0.3666	0.0362	0.0616	0.1218	0.2508	0.229	0.1054	0.1614	0.2428	0.4704	0.2404	0.0634	0.1328	0.1978	0.0638	0	0	0.2492	0.2402	0.2368	0.131	0.1316	0.1312	0.0068	0.0612	0	0.1628	0.1986	0.1456	0.1966	0.0332	0.2406	0.2094	0.23	0.1044	0	0	0.2454	0.265	0	0.2624	0
L487	1	0		L487	0	0	0	0	0	0	0	0	0	0.0626	0.014	0	0	0	0.1884	0	0	0	0	0.1906	0.289	0	0.0826	0	0	0	0	0	0	0	0	0	0.3422	0.039	0.0604	0	0	0	0	0	0	0	0	0	0
L488	0.869	0.131		L488	0	0	0	0	0	0	0	0	0	0.4622	0	0	0	0	0	0	0	0	0	0	0.1932	0	0	0	0	0	0	0	0	0	0	0	0	0.1572	0	0	0	0	0	0	0	0	0	0	0
L489	0.522	0.478		L489	0	0	0	0	0.1504	0.0936	0	0	0.1026	0	0.3218	0	0	0	0	0	0	0	0	0.084	0.2386	0	0.2034	0	0	0	0	0	0	0	0	0	0.0794	0.3806	0	0	0	0.0528	0	0.1598	0	0	0	0	0
L490	0.143	0.857		L490	0.1414	0.3966	0.282	0	0.2924	0.1846	0.0686	0.2406	0.236	0	0	0.0938	0	0	0.0254	0	0	0	0	0	0	0	0.0216	0	0.117	0.0334	0	0.005	0	0	0	0	0	0.0176	0	0	0.0698	0.1602	0.23	0	0	0.0498	0.233	0	0.044
L491	0.6312	0.3688		L491	0	0	0	0	0	0	0	0	0	0	0.0832	0	0	0.2686	0.2794	0	0	0	0	0.2376	0	0	0.276	0	0	0.0094	0	0	0	0	0	0	0.1304	0.0902	0.1908	0.1346	0	0	0	0	0	0	0.1478	0	0
L492	0.294	0.706		L492	0.1682	0.2334	0.2414	0	0.1476	0.0606	0.0962	0.118	0.4664	0	0.4002	0	0	0	0	0	0	0	0	0.1828	0.0766	0	0.0934	0	0	0	0	0	0	0	0	0	0.1224	0.1822	0	0	0	0.026	0	0.0968	0	0	0	0	0
L493	0.005	0.995		L493	0.6436	0.5022	0.5172	0.1106	0.4808	0.413	0.4792	0.861	0.6318	0	0.6052	0.0718	0.1168	0.0566	0.0734	0	0.0002	0	0	0.1902	0	0	0	0	0	0	0	0	0	0	0	0.1488	0.3574	0.0344	0.0562	0	0.0682	0.1434	0	0	0	0.06	0	0.0278	0
L494	0.068	0.932		L494	0.6896	0.636	0.707	0.1218	0.5056	0.504	0.3534	0.6312	0.3394	0.2868	0.1826	0.236	0.0426	0	0	0.1226	0.1438	0.1608	0	0	0.145	0.42	0	0.1558	0.0478	0.0688	0.0988	0.0514	0	0.3032	0.1002	0.2058	0.3054	0	0	0	0	0.0704	0.0048	0.0278	0	0	0	0	0
L495	0.097	0.903		L495	0.501	0.4582	0.4266	0	0.2872	0.4558	0.4766	0.3618	0.5324	0.0518	0.1514	0.1456	0	0	0	0.0518	0.062	0.0326	0	0	0.0714	0	0	0	0.1644	0.1728	0	0	0.0672	0	0.0132	0.1862	0	0	0	0.2234	0	0.007	0	0	0.0926	0	0	0	0.01
L496	0	1		L496	0.8278	0.5384	0.6102	0.227	0.4464	0.595	0.4986	0.6556	0.4606	0.0292	0.3062	0.1746	0.025	0	0	0.161	0.197	0.1406	0.0354	0.028	0	0.151	0	0.1424	0.0452	0.1136	0.0476	0.049	0.12	0.1488	0.1922	0.304	0.1692	0	0.0498	0.1212	0.0032	0.1008	0	0.1434	0.0648	0	0	0	0.0686
L497	0.193	0.807		L497	0.355	0.5194	0.4724	0.1088	0.3402	0.1736	0.1068	0.434	0.2554	0	0.5542	0.0664	0.1016	0.196	0.248	0	0	0	0	0.2114	0	0	0.2696	0	0	0	0	0	0	0	0	0	0.4434	0	0	0	0.0094	0.1	0	0	0	0.0184	0	0	0
L498	0	1		L498	0.6776	0.5196	0.4646	0.2108	0.4756	0.6172	0.744	0.5914	0.562	0.0248	0.155	0.3562	0.0658	0.0368	0	0.1532	0.0666	0.1722	0.0864	0	0	0.1476	0.0352	0.126	0.1386	0.1724	0.1588	0.092	0.1516	0.171	0.154	0.217	0.0366	0	0	0.0546	0.0616	0.1188	0	0.1048	0.046	0.0752	0	0.0058	0.165
L499	0.009	0.991		L499	0.2454	0.1272	0.218	0.3694	0.3186	0.13	0.1958	0.2894	0.243	0	0.281	0.3492	0.2664	0.0016	0.0672	0.0492	0.0932	0.1028	0.0848	0	0	0.196	0.1392	0.1392	0.0852	0	0.0462	0.0704	0	0.0102	0	0.0476	0.175	0.086	0.1122	0.0782	0.2608	0.2118	0	0	0.0784	0.2296	0.158	0.266	0.071
L500	0.397	0.603		L500	0	0	0	0	0.045	0.0042	0	0	0.3266	0	0.1272	0	0.1968	0.1296	0.1644	0	0	0	0	0.1112	0.111	0	0.2472	0	0.0286	0	0	0	0	0	0	0	0	0.0198	0.0844	0	0.0702	0.3396	0	0	0	0.0812	0.1428	0.1898	0
L501	0	1		L501	0.4884	0.4986	0.4446	0.3426	0.3216	0.3976	0.4976	0.5632	0.6098	0.1598	0.15	0.4614	0.2104	0	0	0.0898	0.1108	0.1176	0.0922	0	0.0764	0	0.0328	0.1232	0.1046	0.1764	0.0844	0.1402	0.0196	0	0.0762	0.194	0.0428	0	0.08	0.0164	0.1278	0.098	0	0.0136	0.0534	0.1634	0	0.1868	0.0202
L502	0	1		L502	0.6566	0.5878	0.554	0.2184	0.4202	0.5552	0.5478	0.5422	0.527	0.07	0.2442	0.3314	0.0176	0	0	0.1804	0.1876	0.2008	0.097	0	0.1236	0.1154	0.1326	0.1358	0.1222	0.1794	0.0558	0.0472	0.115	0.1244	0.1952	0.2468	0.1076	0	0	0.0244	0.0856	0.0612	0	0.0398	0.1048	0.0778	0	0.055	0.0228
L503	0.32	0.68		L503	0	0.047	0	0.11	0	0	0.0132	0	0	0.415	0	0.0998	0.0254	0	0	0	0	0.0184	0	0	0.2058	0	0	0.0016	0	0	0	0.001	0	0	0	0	0	0	0	0	0	0	0.1164	0.0592	0.0898	0.0404	0	0.091	0
L504	0.163	0.837		L504	0.3462	0.2874	0.2848	0.212	0.3994	0.3644	0.465	0.506	0.4576	0.4592	0.1804	0.0754	0	0	0	0	0	0.0018	0	0	0.2654	0	0	0	0	0	0	0	0	0	0	0.0616	0.0084	0.0498	0	0	0	0.1142	0	0	0	0	0	0	0
L505	0.582	0.418		L505	0	0	0	0	0	0	0	0	0	0	0	0	0	0	0	0	0	0	0	0	0	0	0	0	0.1058	0.1156	0	0	0	0	0	0	0	0.0346	0.2426	0.2876	0.044	0.0554	0.1028	0.0532	0	0	0.4494	0.1604	0.2532
L506	0	1		L506	0.569	0.4988	0.5272	0.1772	0.3452	0.5082	0.5298	0.646	0.5108	0.0496	0.3082	0.3336	0	0	0	0.1134	0.2128	0.2216	0.0864	0	0.0926	0.1122	0.017	0.1118	0.1514	0.103	0.0872	0.0942	0.0754	0.104	0.076	0.1326	0.0616	0	0	0.0984	0.086	0.1158	0.067	0.0082	0.1012	0.0704	0	0.0474	0.0772
L507	0.142	0.858		L507	0.1478	0.3108	0.2074	0.0016	0.0466	0.25	0.1762	0.1738	0	0.0834	0	0.103	0.051	0	0	0.0644	0.0576	0.0252	0.2438	0	0	0.0164	0	0.0464	0.0654	0.1332	0.0346	0.0252	0.1496	0.0466	0.264	0.22	0	0.0798	0.1944	0.2834	0.0882	0	0.0534	0.13	0.2666	0.081	0	0.0084	0.1842
L508	0.029	0.971		L508	0.638	0.3308	0.3906	0.0864	0.3654	0.5452	0.4466	0.454	0.3794	0	0.174	0.1892	0	0	0	0.0548	0.0854	0.1208	0.048	0	0.034	0.0606	0	0.0486	0.1704	0.1688	0	0	0.0138	0.0166	0.1558	0.2766	0	0	0	0.141	0.0318	0.0742	0	0.0622	0.2048	0.04	0	0.0396	0.0042
L509	0.438	0.562		L509	0	0	0	0	0.0376	0	0	0.0422	0	0	0.3778	0	0.0088	0.2162	0.2546	0	0	0	0	0.2216	0	0	0.2508	0	0	0	0	0	0	0	0	0	0.238	0.0698	0.1188	0.0502	0	0	0	0	0	0	0	0	0
L510	0.451	0.549		L510	0	0	0	0	0	0	0	0	0	0	0.5366	0	0.087	0.3072	0.1876	0	0	0	0	0.164	0.0014	0.0422	0.4138	0	0	0	0	0	0	0	0	0	0.581	0.0912	0	0	0.0118	0	0	0	0	0.0704	0	0.0048	0
L511	0	1		L511	0.621	0.4768	0.4778	0.0672	0.5288	0.6794	0.508	0.5036	0.7108	0	0.2866	0.2438	0	0	0	0.0588	0.0584	0.1802	0.0936	0	0.0256	0.03	0.03	0	0.082	0.1348	0	0	0.12	0.0542	0.1686	0.215	0.0712	0	0	0.0376	0.0118	0.1494	0.0034	0.0892	0.0042	0.0082	0	0.0068	0
L512	0	1		L512	0.7298	0.5814	0.5738	0.1894	0.5686	0.6322	0.544	0.697	0.564	0.1346	0.2492	0.3842	0	0	0	0.11	0.191	0.2218	0.0652	0	0.0178	0.1074	0	0.1516	0.1442	0.1682	0.115	0.1348	0.035	0.0644	0.07	0.2994	0.1708	0	0.0004	0.035	0.0208	0.087	0	0	0	0.0066	0	0.0502	0.1292
L513	0.422	0.578		L513	0	0	0.0022	0	0.035	0.0322	0	0.0586	0.0314	0.8948	0	0	0	0	0	0	0	0	0	0	0.467	0.2904	0	0	0	0	0	0	0	0.2138	0	0	0.472	0	0	0	0	0	0	0	0.1962	0.0116	0	0.0046	0
L514	0	1		L514	0.4122	0.3492	0.329	0.305	0.2738	0.2852	0.3932	0.3986	0.4048	0	0.2588	0.2336	0.2664	0.1692	0.0628	0.0814	0.0656	0.1174	0.0968	0.1044	0	0.0234	0.0656	0.2238	0.093	0.0822	0.0186	0.0788	0.0236	0	0.0186	0.1082	0.0932	0	0.0964	0	0.044	0.0752	0.0356	0	0.0232	0.0892	0	0.1954	0.0116
L515	0	1		L515	0.6382	0.4508	0.4846	0.2008	0.3922	0.513	0.575	0.5294	0.4052	0	0.2252	0.312	0	0	0	0.1132	0.15	0.1234	0.0646	0	0	0.0432	0	0.1354	0.109	0.0782	0.1204	0.06	0	0.0228	0.1726	0.2658	0.0438	0	0	0.0676	0.0176	0.1222	0.021	0.034	0.1018	0	0	0.0624	0.0808
L516	0.053	0.947		L516	0.4516	0.2486	0.3726	0.0104	0.256	0.4078	0.403	0.3166	0.3384	0.0932	0.114	0.2252	0.0012	0	0	0.0958	0.1864	0.1372	0.1196	0	0.032	0	0	0	0.1218	0.0946	0.1184	0.1212	0.064	0.12	0.2006	0.1114	0	0	0.0206	0.0746	0.0002	0.2256	0.1384	0	0.0564	0.0248	0	0.1382	0.084
L517	0.14	0.86		L517	0.525	0.2776	0.3984	0.106	0.4894	0.5666	0.4958	0.3702	0.467	0.4662	0.1016	0.1536	0	0	0	0.0784	0	0.0506	0	0	0.1894	0	0	0	0.0508	0.1408	0	0	0.0116	0.037	0.0946	0.2408	0	0	0	0	0	0.0398	0	0.0164	0.0384	0	0	0	0.0172
L518	0.019	0.981		L518	0.6512	0.4542	0.4836	0.2776	0.4242	0.5138	0.5892	0.4796	0.4852	0.0848	0.109	0.3304	0.016	0	0	0.1002	0.1494	0.109	0.0278	0.0048	0	0.0208	0	0.1242	0.075	0.0848	0.0864	0.0418	0	0.0544	0.1358	0.2578	0.0808	0	0.0348	0.011	0	0.1026	0.0174	0.0056	0.0392	0	0	0.05	0.09
L519	0.141	0.859		L519	0.4884	0.2688	0.3354	0	0.2242	0.471	0.4636	0.5014	0.5482	0.5416	0.1404	0.131	0.1928	0.0824	0	0	0	0.0558	0	0	0.367	0.4448	0.0174	0	0.0364	0.131	0	0	0	0.4442	0.0402	0.1194	0.587	0	0	0	0.0478	0	0	0.0556	0.0524	0.0354	0	0.1234	0
L520	0.0606	0.9394		L520	0.386	0.3958	0.3826	0.0032	0.0798	0.3312	0.349	0.445	0.3738	0.0096	0.11	0.1402	0.0234	0	0	0.1248	0.151	0.0804	0	0	0.144	0.0196	0.0068	0.0842	0.0868	0.1378	0.057	0	0.1656	0.0916	0.242	0.2212	0	0	0	0.1226	0.0066	0.0108	0.0556	0.147	0.1888	0.0554	0	0	0.1844
L521	0.219	0.781		L521	0.0176	0.1034	0.1228	0.175	0.1238	0	0.0674	0.1322	0.1014	0.179	0.119	0.2492	0.0468	0	0.072	0.0026	0	0.1924	0.1496	0.0724	0.0628	0.0384	0.0662	0.0352	0.0058	0	0.0602	0.0158	0	0	0	0	0.189	0	0	0.0352	0.0796	0.0064	0.1744	0	0.008	0.0554	0.0308	0.0704	0
L522	0.0018	0.9982		L522	0.437	0.2582	0.3432	0.2834	0.356	0.5304	0.4298	0.4464	0.48	0.0086	0.1416	0.2606	0.314	0	0	0.1054	0.1132	0.0878	0	0	0.0386	0	0	0.0412	0.1006	0.1056	0.061	0.0186	0.0044	0.003	0.065	0.2402	0	0.0462	0.074	0.0374	0.333	0.1684	0.0794	0.128	0.1402	0.3772	0	0.3374	0.0154
L523	0.161	0.839		L523	0.2294	0.224	0.2418	0	0.1064	0.2984	0.2386	0.1504	0.1562	0	0	0.14	0.066	0	0	0.0704	0.1816	0.1266	0.16	0	0	0.0156	0	0.0158	0.105	0.1888	0.0288	0	0.0622	0	0.1242	0.1568	0	0	0.2	0.1392	0.0758	0	0.0768	0.1598	0.0764	0.0652	0	0.1642	0.0702
L524	0	1		L524	0.5294	0.4314	0.395	0.296	0.2804	0.2944	0.6424	0.5814	0.561	0.0054	0.2782	0.3594	0.0172	0	0	0.115	0.147	0.043	0.092	0.0964	0.038	0.1052	0.0292	0.1066	0	0	0	0	0	0	0.0696	0.058	0.0848	0.009	0	0	0.0074	0.1572	0	0	0.1076	0.0024	0	0.0484	0.035
L525	0	1		L525	0.6924	0.5576	0.5232	0.2042	0.6942	0.6618	0.3996	0.6172	0.4084	0.1284	0.1426	0.472	0	0	0	0.1906	0.1754	0.321	0.1554	0.0444	0.0058	0.239	0	0.2774	0.0448	0.0424	0.2756	0.2232	0.0358	0.2438	0.086	0.3008	0.2666	0	0	0.0162	0	0	0.1196	0	0.0058	0	0	0	0.0092
L526	0	1		L526	0.7956	0.4842	0.649	0.0694	0.433	0.688	0.6896	0.6486	0.5412	0.0368	0.2802	0.218	0.057	0	0	0.106	0.0814	0.0836	0.0752	0	0.0926	0.0798	0	0.1244	0.092	0.1564	0	0	0.0718	0.1746	0.1328	0.401	0.1384	0	0	0.0344	0.0702	0.0508	0	0.061	0.1426	0.01	0	0	0.091
L527	0.094	0.906		L527	0.3762	0.3768	0.347	0	0.1018	0.2436	0.1776	0.1858	0.1954	0	0.051	0.0864	0	0	0	0	0	0.0298	0.0514	0	0.169	0	0	0	0.0492	0.0562	0	0	0.0098	0	0.08	0.1006	0	0	0	0.2058	0.012	0.1214	0.0738	0.1002	0.064	0.0294	0.042	0.0562	0.0758
L528	0.252	0.748		L528	0	0.0292	0.1024	0	0	0	0	0	0	0.5186	0	0.1516	0.008	0	0	0	0	0.1442	0.0128	0	0.3588	0.5468	0	0.2082	0	0.021	0.1112	0.1398	0	0.427	0.0564	0	0.1784	0	0.0064	0.0432	0	0	0.2286	0.1368	0.16	0	0	0	0
L529	0.106	0.894		L529	0.044	0.1022	0.0526	0.1078	0	0.0556	0.0102	0.0752	0.1338	0	0	0.0518	0	0	0	0.035	0.1676	0.148	0	0	0.5258	0	0.068	0.1332	0.1504	0.1826	0.1532	0.1364	0.1874	0.048	0.2554	0	0	0	0.0072	0.1862	0.151	0.0772	0.1016	0.2788	0.2936	0.148	0	0.0544	0.1008
L530	0.021	0.979		L530	0.638	0.4544	0.5772	0.0858	0.5202	0.5192	0.4966	0.5254	0.537	0	0.2698	0.3114	0.027	0	0	0.1678	0.116	0.245	0.154	0.0632	0	0.049	0	0.1362	0.1342	0.153	0.1266	0.0568	0.0402	0.0862	0.0814	0.1954	0.0708	0	0	0.0834	0.0178	0.0582	0.0158	0.11	0.0078	0.0004	0	0.0066	0
[truncated: 206 more columns]
