# Supplementary material for: Genome-Wide Association Study Dissecting the Genetic Architecture Underlying the Branch Angle Trait in Rapeseed (Brassica napus L.)
Source: Sci Rep. 2016 Sep 20;6:33673. doi: 10.1038/srep33673 (PMC5028734; doi:10.1038/srep33673)
Supplement: Supplementary Dataset S8 [file srep33673-s9.xls]

## Sheet: Sheet1
Supplementary Data S6. Gene Ontology (GO) enrichment analysis of genes locating within the linkage disequilibrium (LD) decay ranges of significant loci.
GO-ID	Term	Category	FDR	P-Value	#Test	#Ref	#notAnnotTest	#notAnnotRef	Over/Under	TestSeqs	RefSeqs
GO:0010329	auxin efflux transmembrane transporter activity	F	0.00961	1.14e-06	25	64	7995	72802	OVER	BnaA09g02300D, BnaA09g02310D, BnaC08g25880D, BnaA04g03700D, BnaA09g02390D, BnaA07g23670D, BnaA10g11110D, BnaA07g19210D, BnaA03g18640D, BnaC06g15590D, BnaA03g10430D, BnaA04g03890D, BnaC05g21590D, BnaC05g21580D, BnaA09g02270D, BnaA03g47690D, BnaA09g02290D, BnaC09g01680D, BnaA01g15130D, BnaC09g01920D, BnaA03g18520D, BnaA07g07240D, BnaA03g16880D, BnaC07g13310D, BnaC03g13120D	BnaA05g00840D, BnaCnng64920D, BnaC07g25030D, BnaC02g37560D, BnaC07g25050D, BnaA07g28990D, BnaC04g25830D, BnaA06g31620D, BnaA04g21150D, BnaC04g00490D, BnaC02g37330D, BnaCnng46600D, BnaC01g17890D, BnaA09g54840D, BnaC04g51510D, BnaC07g42340D, BnaC09g53450D, BnaA02g29270D, BnaA07g10150D, BnaC07g39970D, BnaC03g22140D, BnaC04g46200D, BnaA05g34640D, BnaA06g31550D, BnaC02g20430D, BnaA06g31530D, BnaC01g35…
GO:0080161	auxin transmembrane transporter activity	F	0.0146	3.46e-06	32	105	7988	72761	OVER	BnaA10g27610D, BnaA09g02300D, BnaA09g02310D, BnaC08g25880D, BnaA04g03700D, BnaA09g02390D, BnaA07g23670D, BnaA10g11110D, BnaA07g19210D, BnaA07g21340D, BnaA03g18640D, BnaC06g15590D, BnaA03g10430D, BnaA04g03890D, BnaC05g21590D, BnaC05g21580D, BnaA09g02270D, BnaA03g47690D, BnaA09g02290D, BnaC09g01680D, BnaA01g15130D, BnaA07g02670D, BnaC09g42610D, BnaC09g01920D, BnaA02g34870D, BnaC03g07830D, BnaA03g17…	BnaC07g25050D, BnaA09g08160D, BnaA07g28990D, BnaA03g06090D, BnaA02g02480D, BnaA04g21150D, BnaCnng46600D, BnaC01g17890D, BnaA07g29130D, BnaA09g54840D, BnaC04g51510D, BnaC07g42340D, BnaC06g21810D, BnaC05g16230D, BnaC02g20430D, BnaA06g31530D, BnaC01g35770D, BnaC04g07210D, BnaC02g45090D, BnaA06g14780D, BnaCnng03900D, BnaC08g06140D, BnaC03g68800D, BnaC02g24140D, BnaCnng10610D, BnaC02g37570D, BnaC07g06…
