# Supplementary material for: Genome-Wide Association Study Dissecting the Genetic Architecture Underlying the Branch Angle Trait in Rapeseed (Brassica napus L.)
Source: Sci Rep. 2016 Sep 20;6:33673. doi: 10.1038/srep33673 (PMC5028734; doi:10.1038/srep33673)
Supplement: Supplementary Dataset S9 [file srep33673-s10.xls]

## Sheet: Sheet1
Supplementary Data S6. SNPs and candidate genes significantly associated with branch angle
MLM#	GLM#	AD test#	unique loci	Probe*	Chr	Position	MAF	Allele	-log10(P) (MLM)	Environment (MLM)	R2 (MLM)	GLM	Environment (GLM)	R2 (GLM)	A-D test	Environment (A-D test)	LD decay (r2=0.2) (Kb)	LD decay (r2=0.1) (Kb)	Distance (SNP-candidate gene)	Candidate gene	Chr	start	end	Arabidopsis orthlog	Gene Name	pathway	Reference
	1	1	1	Bn-A01-p7430311	A01	6794653	0.323409	[A/G]				5.1-5.7	BLUP,CS14	3.9-5	6.1-6.4	BLUP,CS14	430	810	311.09	BnaA01g12950	A01	6483563	6492360	AT4G23130	CRK5	auxin asymmetric redistribution_auxin transport	Rigó G, Ayaydin F, Tietz O, et al. Inactivation of plasma membrane–localized CDPK-RELATED KINASE5 decelerates PIN2 exocytosis and root gravitropic response in Arabidopsis[J]. The Plant Cell, 2013, 25(5): 1592-1608.
	1	1	1		A01	6794653													111.487	BnaA01g13580	A01	6906140	6909732	AT4G23980	ARF9	auxin asymmetric redistribution_auxin signaling	Roberts D R, Roux S J, Nadella V, et al. ARF9 and the gravity persistent signal response[J]. Gravitational and Space Research, 2007, 20(2).
	1	1	1		A01	6794653													62.954	BnaA01g13320	A01	6731699	6735477	AT4G23640	TRH1	auxin asymmetric redistribution_auxin transport	Vicente‐Agullo F, Rigas S, Desbrosses G, et al. Potassium carrier TRH1 is required for auxin transport in Arabidopsis roots[J]. The Plant Journal, 2004, 40(4): 523-535.
		2	2	Bn-A01-p7974551	A01	7156865	0.415306	[T/C]				4.3-4.4	CS14,WH14	3.1-3.7	6.0-7.1	BLUP,NJ13,WH14	430	810	30.479	BnaA01g14030	A01	7126386	7130041	AT4G24670	TAR2	auxin asymmetric redistribution_auxin biosynthesis	Stepanova, A. N., Robertson-Hoyt, J., Yun, J., et al. 2008, TAA1-mediated auxin biosynthesis is essential for hormone crosstalk and plant development. Cell, 133, 177-191
		2	2		A01	7156865													107.517	BnaA01g13890	A01	7049348	7051996	AT4G24390	AFB4	auxin asymmetric redistribution_auxin signaling	Roychoudhry S, Del Bianco M, Kieffer M, et al. Auxin controls gravitropic setpoint angle in higher plant lateral branches[J]. Current Biology, 2013, 23(15): 1497-1504.
		3	3	Bn-A02-p27245861	A02	24567443	0.29898	[A/G]							5.7-7	BLUP,NJ13,WH14	470	730	37.948	BnaA02g34380	A02	24529495	24530382	AT5G64770	GLV2	auxin asymmetric redistribution_auxin transport	Whitford R, Fernandez A, Tejos R, et al. GOLVEN secretory peptides regulate auxin carrier turnover during plant gravitropic responses[J]. Developmental cell, 2012, 22(3): 678-685.
		3	3		A02	24567443													58.308	BnaA02g34360	A02	24509135	24515189	AT5G64740	CESA6	auxin asymmetric redistribution_auxin transport	Feraru, E., Feraru, M. I., Kleine-Vehn, J., et al. 2011, PIN polarity maintenance by the cell wall in Arabidopsis. Current Biology, 21, 338-343
1	2		4	Bn-A03-p4342338	A03	3874153	0.317901	[T/C]	5.5	BLUP	4.9	5.0-6.2	BLUP,NJ13	3.7-5.1			50	390	26.285	BnaA03g08500	A03	3847868	3849303	AT5G22360	VAMP714	auxin asymmetric redistribution_auxin transport	DEHIWALA-LIYANAGE, C. H. A. M. P. A. Functional Analysis of AtVAMP714 gene in Arabidopsis. Diss. Durham University, 2011.
	3		5	Bn-A03-p5814447	A03	5245728	0.4116	[A/G]				4.3	BLUP	3.3			130	640	40.699	BnaA03g11750	A03	5286427	5288144	AT5G54680	ILR3	auxin asymmetric redistribution_auxin conjugation	Rampey, R. A., Woodward, A. W., Hobbs, B. N., et al. 2006, An Arabidopsis basic helix-loop-helix leucine zipper protein modulates metal homeostasis and auxin conjugate responsiveness. Genetics, 174, 1841-1857.
2	4	4	6	Bn-A03-p6228570	A03	5594660	0.272532	[T/C]	4.7-6.3	BLUP,CS13	3.6-3.9	4.4-5.5	BLUP,CS13,NJ13	2.9-3.3	5.6-5.7	BLUP,NJ13	130	640	104.324	BnaA03g12170	A03	5490336	5490596	AT5G53590	SAUR30	auxin asymmetric redistribution_auxin signaling	Hagen G, Guilfoyle T. Auxin-responsive gene expression: genes, promoters and regulatory factors[J]. Plant molecular biology, 2002, 49(3-4): 373-385.
	5		7	Bn-A03-p7178650	A03	6451720	0.164286	[T/C]				4.7-5.2	BLUP,NJ13	3.4-4.0			420	1020	62.682	BnaA03g14200	A03	6514402	6517513	AT2G30910	ARPC1A	gravity perception	Reboulet, J. C., Kumar, P. and Kiss, J. Z. 2010, DIS1 and DIS2 play a role in tropisms in Arabidopsis thaliana. Environmental and experimental botany, 67, 474-478.
	5		7		A03	6451720													44.211	BnaA03g14140	A03	6495931	6496925	AT2G30860	GSTF9	other pathway	Schenck, C. A., et al. (2013). "A proteomics approach identifies novel proteins involved in gravitropic signal transduction." American journal of botany 100(1): 194-202.;Tamaoki, D., Karahara, I., Nishiuchi, T., et al. 2009, Transcriptome profiling in Arabidopsis inflorescence stems grown under hypergravity in terms of cell walls and plant hormones. Advances in Space Research, 44, 245-253.
3	6		8	Bn-A03-p7572128	A03	6882418	0.0987805	[T/G]	4.3	BLUP	3.2	5.5-6.3	BLUP,NJ13,WH14	3.5-4.0			450	1160	125.308	BnaA03g14700	A03	6757110	6759327	AT2G31750	UGT74D1	auxin asymmetric redistribution_auxin conjugation	Tanaka K, Hayashi K, Natsume M, et al. UGT74D1 catalyzes the glucosylation of 2-oxindole-3-acetic acid in the auxin metabolic pathway in Arabidopsis[J]. Plant and Cell Physiology, 2014, 55(1): 218-228.
	7	5	9	Bn-A03-p8033095	A03	7321907	0.268994	[T/C]				5.0-5.1	BLUP,NJ13	3.7-3.9	6.2-6.8	BLUP,NJ13,WH14	430	1160	192.507	BnaA03g15370	A03	7129400	7130721	AT2G33310	IAA13	auxin asymmetric redistribution_auxin signaling	Ranocha, P., Dima, O., Nagy, R., et al. 2013, Arabidopsis WAT1 is a vacuolar auxin transport facilitator required for auxin homoeostasis. Nature communications, 4.
	8	6	10	Bn-A03-p8554739	A03	7848675	0.326964	[T/C]				4.5-6.0	BLUP,CS13,WH14	3.6-4.6	6.5-7.1	BLUP,WH14	450	1160	65.025	BnaA03g16880	A03	7913700	7919222	AT2G36910	ABCB1	auxin asymmetric redistribution_auxin transport	Bailly A, Sovero V, Vincenzetti V, et al. Modulation of P-glycoproteins by auxin transport inhibitors is mediated by interaction with immunophilins[J]. Journal of Biological Chemistry, 2008, 283(31): 21817-21826.
	8	6	10		A03	7848675													98.815	BnaA03g16940	A03	7947490	7947864	AT2G37030	SAUR46	auxin asymmetric redistribution_auxin signaling	Hagen G, Guilfoyle T. Auxin-responsive gene expression: genes, promoters and regulatory factors[J]. Plant molecular biology, 2002, 49(3-4): 373-385.
	8	6	10		A03	7848675													122.827	BnaA03g17000	A03	7971502	7973239	At2g37130	PER21	other pathway	Zhang S, Wu J, Yuan D, et al. Perturbation of Auxin Homeostasis Caused by Mitochondrial FtSH4 Gene-Mediated Peroxidase Accumulation Regulates Arabidopsis Architecture[J]. Molecular plant, 2014, 7(5): 856-873.
		7	11	Bn-A03-p15347967	A03	14385059	0.3042	[A/G]							6.2	BLUP	30	150	133.665	BnaA03g29890	A03	14518724	14533516	AT2G36850	GSL8	auxin asymmetric redistribution_auxin transport	Han X, Hyun T K, Zhang M, et al. Auxin-callose-mediated plasmodesmal gating is essential for tropic auxin gradient formation and signaling[J]. Developmental cell, 2014, 28(2): 132-146.
	9		12	Bn-A03-p25868537	A03	24234777	0.270186	[A/G]				4.5-5.7	BLUP,WH14	3.4-4.3			70	370	65.047	BnaA03g47400	A03	24299824	24301224	AT4G25420	GA20OX1	gravity perception	Taniguchi M, Nakamura M, Tasaka M, et al. Identification of gravitropic response indicator genes in Arabidopsis inflorescence stems[J]. Plant signaling & behavior, 2014, 9(9): e29570.
	10		13	Bn-A03-p28982546	A03	27392934	0.237271	[T/C]				5.4-5.7	BLUP,CS13,NJ13	4.0-4.5			270	760	21.083	BnaA03g52420	A03	27371851	27376679	AT4G33210	SLOMO	auxin asymmetric redistribution_auxin biosynthesis	Lohmann D, Stacey N, Breuninger H, et al. SLOW MOTION is required for within-plant auxin homeostasis and normal timing of lateral organ initiation at the shoot meristem in Arabidopsis[J]. The Plant Cell, 2010, 22(2): 335-348.
4	11		14	Bn-A04-p3631563	A04	3299951	0.12753	[A/G]	4.8-6.7	BLUP,NJ13,CS13	4.1-6.0	4.5-8.6	BLUP,CS13,NJ13,CS14	3.5-6.6			250	1000		Unknown	Unknown	Unknown	Unknown	Unknown	Unknown	Unknown
5	12		15	Bn-A04-p4410144	A04	4532791	0.269565	[T/C]	4.7-5.5	BLUP,NJ13	4.2-4.9	6.0-6.4	BLUP,NJ13	4.6-5.2	5.9	NJ13	1070	3370	100.628	BnaA04g06040	A04	4633419	4634381	AT4G14430	IBR10	auxin asymmetric redistribution_auxin conjugation	Strader L C, Culler A H, Cohen J D, et al. Conversion of endogenous indole-3-butyric acid to indole-3-acetic acid drives cell expansion in Arabidopsis seedlings[J]. Plant physiology, 2010, 153(4): 1577-1586.;SALINAS‐MONDRAGON R E, Kajla J D, Perera I Y, et al. Role of inositol 1, 4, 5‐triphosphate signalling in gravitropic and phototropic gene expression[J]. Plant, cell & environment, 2010, 33(12…
6	13		16	Bn-A04-p2411039	A04	5850169	0.144654	[A/G]	4.6-4.8	BLUP,NJ13,CS13	3.8-4.3	5.5-6.3	BLUP,CS13,NJ13	4.3-4.9			450	3770	477.576	BnaA04g06750	A04	5372593	5374778	AT3G08510	PLC2	gravity signal transduction	Li, L., et al. (2015). "Arabidopsis PLC2 is involved in auxin‐modulated reproductive development." The Plant Journal.
7			17	Bn-A04-p6296526	A04	7519507	0.228283	[A/C]	4.9	BLUP	3.7	4.8-4.8	CS13,NJ13	3.2-3.2			290	980		Unknown	Unknown	Unknown	Unknown	Unknown	Unknown	Unknown
	14		18	Bn-A04-p6929056	A04	8211241	0.3537	[T/C]				4.4	BLUP	3.5			110	850	205.395	BnaA04g09380	A04	8416636	8418470	AT5G39510	SGR4/ZIG	gravity perception	Yamauchi Y, Fukaki H, Fujisawa H, et al. Mutations in the SGR4, SGR5 and SGR6 loci of Arabidopsis thaliana alter the shoot gravitropism[J]. Plant and cell physiology, 1997, 38(5): 530-535.
	14		18		A04	8211241													198.381	BnaA04g09370	A04	8409622	8414602	AT5G39500	GNL1	auxin asymmetric redistribution_auxin transport	Titapiwatanakun, B., Blakeslee, J. J., Bandyopadhyay, A., et al. 2009, ABCB19/PGP19 stabilises PIN1 in membrane microdomains in Arabidopsis. The Plant Journal, 57, 27-44
	15		19	Bn-A05-p6415983	A05	5963980	0.0662055	[A/G]				4.6	BLUP	3			30	570	10.821	BnaA05g10850	A05	5953159	5956654	AT2G32410	AXL1	auxin asymmetric redistribution_auxin signaling	Dharmasiri N, Dharmasiri S, Weijers D, et al. AXL and AXR1 have redundant functions in RUB conjugation and growth and development in Arabidopsis[J]. The Plant Journal, 2007, 52(1): 114-123.
	16		20	Bn-A05-p21065087	A05	19223021	0.430085	[A/G]				4.6	BLUP	3.7			70	270	62.195	BnaA05g26020	A05	19160826	19163878	AT3G13320	CAX2	gravity signal transduction	Pittman, J. K., Shigaki, T. and Hirschi, K. D. 2005, Evidence of differential pH regulation of the Arabidopsis vacuolar Ca 2+/H+ antiporters CAX1 and CAX2. Febs Letters, 579, 2648-2656.
	16		20		A05	19223021													107.094	BnaA05g26360	A05	19330115	19330878	AT3G12830	SAUR72	auxin asymmetric redistribution_auxin signaling	Hagen G, Guilfoyle T. Auxin-responsive gene expression: genes, promoters and regulatory factors[J]. Plant molecular biology, 2002, 49(3-4): 373-385.
	17		21	Bn-A06-p5114770	A06	4927748	0.272926	[T/C]				4.4	BLUP	3.4			95	600	95.186	BnaA06g08910	A06	4832562	4837361	AT1G13980	GNOM/EMB30	auxin asymmetric redistribution_auxin transport	Rakusová H, Gallego‐Bartolomé J, Vanstraelen M, et al. Polarization of PIN3‐dependent auxin transport for hypocotyl gravitropic response in Arabidopsis thaliana[J]. The Plant Journal, 2011, 67(5): 817-826.
	18		22	Bn-A10-p11839950	A07	2293313	0.272926	[T/C]				4.5-4.5	BLUP,WH14	3.5-3.6			250	840	60.322	BnaA07g02670	A07	2353635	2355800	AT2G17500	PILS5	auxin asymmetric redistribution_auxin transport	Barbez, E., Kubeš, M., Rolčík, J., et al. 2012, A novel putative auxin carrier family regulates intracellular auxin homeostasis in plants. Nature, 485, 119-122.
	19	8	23	Bn-A07-p4191541	A07	6111458	0.465066	[T/C]				5.7-7.6	BLUP,NJ13,WH14	4.7-6.4	6.7-7.7	BLUP,NJ13,WH14	170	720	10.101	BnaA07g05790	A07	6121559	6124494	AT3G23920	BAM1	gravity perception	Valerio C, Costa A, Marri L, et al. Thioredoxin-regulated β-amylase (BAM1) triggers diurnal starch degradation in guard cells, and in mesophyll cells under osmotic stress[J]. Journal of experimental botany, 2011, 62(2): 545-555.
	20	9	24	Bn-A07-p5412930	A07	7273126	0.466597	[A/G]				4.6-5.1	BLUP,CS13,WH14	3.4-4.1	5.8-6.6	BLUP,CS13,WH14	370	720	74.693	BnaA07g07040	A07	7347819	7349306	AT1G30825	DIS2/ARPC2A	gravity perception	Reboulet, J. C., Kumar, P. and Kiss, J. Z. 2010, DIS1 and DIS2 play a role in tropisms in Arabidopsis thaliana. Environmental and experimental botany, 67, 474-478.
	20	9	24		A07	7273126													129.392	BnaA07g06880	A07	7143734	7144923	AT1G31340	RUB1	auxin asymmetric redistribution_auxin signaling	Del Pozo J C, Dharmasiri S, Hellmann H, et al. AXR1-ECR1–dependent conjugation of RUB1 to the Arabidopsis cullin AtCUL1 is required for auxin response[J]. The Plant Cell, 2002, 14(2): 421-433.
	21		25	Bn-A07-p9921856	A07	11205489	0.240286	[T/G]				4.4-5.6	BLUP,NJ13	2.7-3.8			50	310	412.314	BnaA07g12940	A07	11617803	11629648	AT2G26890	GRV2/SGR8	gravity perception	Silady R A, Kato T, Lukowitz W, et al. The gravitropism defective 2 mutants of Arabidopsis are deficient in a protein implicated in endocytosis in Caenorhabditis elegans[J]. Plant physiology, 2004, 136(2): 3095-3103.
	22		26	Bn-A07-p10869578	A07	12103546	0.270153	[T/C]				4.5-4.7	BLUP,WH14	3.3-3.6			110	310	118.161	BnaA07g13830	A07	12221707	12224489	AT2G28350	ARF10	auxin asymmetric redistribution_auxin signaling	Roychoudhry S, Del Bianco M, Kieffer M, et al. Auxin controls gravitropic setpoint angle in higher plant lateral branches[J]. Current Biology, 2013, 23(15): 1497-1504.
	23		27	Bn-A07-p13172047	A07	15255974	0.217791	[A/G]	5.1	CS13	4.5	4.9-5.7	BLUP,CS13,WH14	3.6-4.5	6.1	CS13	70	160	4.774	BnaA07g18880	A07	15251200	15254796	AT3G61050	CLB	gravity signal transduction	de Silva, K., Laska, B., Brown, C., Sederoff, H. W. and Khodakovskaya, M. 2011, Arabidopsis thaliana calcium-dependent lipid-binding protein (AtCLB): a novel repressor of abiotic stress response. Journal of experimental botany, 62, 2679-2689.
	24		28	Bn-A07-p13662635	A07	15655194	0.170363	[T/C]				5.4-5.5	BLUP,WH14	3.9-3.9			70	350	74.747	BnaA07g19520	A07	15580447	15583850	AT3G62980	TIR1	auxin asymmetric redistribution_auxin signaling	Roychoudhry S, Del Bianco M, Kieffer M, et al. Auxin controls gravitropic setpoint angle in higher plant lateral branches[J]. Current Biology, 2013, 23(15): 1497-1504.
	24		28		A07	15655194													24.212	BnaA07g19610	A07	15630982	15636305	AT3G16340	ABCG29/PDR1	other pathway	Sasse J, Simon S, Gübeli C, et al. Asymmetric Localizations of the ABC Transporter PaPDR1 Trace Paths of Directional Strigolactone Transport[J]. Current Biology, 2015, 25(5): 647-655.；Kretzschmar T, Kohlen W, Sasse J, et al. A petunia ABC protein controls strigolactone-dependent symbiotic signalling and branching[J]. Nature, 2012, 483(7389): 341-344.
		10	29	Bn-A07-p15007983	A07	16890653	0.323829	[T/G]							5.6	BLUP	70	440	140.174	BnaA07g21670	A07	16750479	16753151	AT1G75500	WAT1	auxin asymmetric redistribution_auxin transport	Ranocha P, Dima O, Nagy R, et al. Arabidopsis WAT1 is a vacuolar auxin transport facilitator required for auxin homoeostasis[J]. Nature communications, 2013, 4.
	25		30	Bn-A07-p15505090	A07	17408302	0.456009	[T/G]				4.3	BLUP	2.6			90	390	353.952	BnaA07g23670	A07	17762254	17765694	AT1G70940	PIN3	auxin asymmetric redistribution_auxin transport	Rakusová H, Gallego‐Bartolomé J, Vanstraelen M, et al. Polarization of PIN3‐dependent auxin transport for hypocotyl gravitropic response in Arabidopsis thaliana[J]. The Plant Journal, 2011, 67(5): 817-826.
	25		30		A07	17408302													30.222	BnaA07g23070	A07	17438524	17439256	AT1G72430	SAUR78	auxin asymmetric redistribution_auxin signaling	Hagen G, Guilfoyle T. Auxin-responsive gene expression: genes, promoters and regulatory factors[J]. Plant molecular biology, 2002, 49(3-4): 373-385.
	26		31	Bn-A07-p18021746	A07	19874380	0.325949	[T/C]				4.7-5.1	BLUP,CS14	3.7-4.5			70	180	170.993	BnaA07g27040	A07	19703387	19705801	AT1G68370	ARG1	gravity perception	Sedbrook J C, Chen R, Masson P H. ARG1 (altered response to gravity) encodes a DnaJ-like protein that potentially interacts with the cytoskeleton[J]. Proceedings of the National Academy of Sciences, 1999, 96(3): 1140-1145.
	27	11	32	Bn-A08-p13638847	A08	11390087	0.291667	[T/G]				4.3-6.7	BLUP,CS14	2.6-4.7	5.5	BLUP	190	980	65.601	BnaA08g13170	A08	11455688	11460037	AT4G30190	HA2	organ curvature	Spartz, A. K., Ren, H., Park, M. Y., et al. 2014, SAUR inhibition of PP2C-D phosphatases activates plasma membrane H+-ATPases to promote cell expansion in Arabidopsis. The Plant Cell Online, 26, 2129-2142.
	27	11	32		A08	11390087													24.128	BnaA08g13020	A08	11365959	11367847	AT4G30530	GGP1	auxin asymmetric redistribution_auxin biosynthesis	Sønderby, I. E., et al. (2010). "Biosynthesis of glucosinolates–gene discovery and beyond." Trends in plant science 15(5): 283-290.;Geu-Flores, F., et al. (2011). "Cytosolic γ-glutamyl peptidases process glutathione conjugates in the biosynthesis of glucosinolates and camalexin in Arabidopsis." The Plant Cell 23(6): 2456-2469.;Chen, Y., et al. (2011). "Bioinformatic analysis of molecular network …
	28		33	Bn-A09-p2208929	A09	1382771	0.201717	[A/G]				4.4-5.2	BLUP,CS14	2.9-3.9			150	530	168.552	BnaA09g02390	A09	1214219	1221235	AT3G28860	ABCB19/PGP19	auxin asymmetric redistribution_auxin transport	Noh B, Bandyopadhyay A, Peer W A, et al. Enhanced gravi-and phototropism in plant mdr mutants mislocalizing the auxin efflux protein PIN1[J]. Nature, 2003, 423(6943): 999-1002.;Titapiwatanakun B, Blakeslee J J, Bandyopadhyay A, et al. ABCB19/PGP19 stabilises PIN1 in membrane microdomains in Arabidopsis[J]. The Plant Journal, 2009, 57(1): 27-44.
	28		33		A09	1382771													112.566	BnaA09g02480	A09	1270205	1272287	AT3G29030	EXPA5	organ curvature	Lee Y, Choi D, Kende H. Expansins: ever-expanding numbers and functions[J]. Current opinion in plant biology, 2001, 4(6): 527-532.
8	29		34	Bn-A09-p36803825	A09	33753723	0.0934066	[T/C]	4.9-5.4	BLUP,CS14,CS13	3.9-4.3	4.5-7.7	BLUP,CS13,NJ13,CS14,WH14	3.2-5.1			170	270	17.459	BnaA09g51400	A09	33771182	33773126	AT1G02340	HFR1	other pathway	Kimbrough J M, Salinas-Mondragon R, Boss W F, et al. The fast and transient transcriptional network of gravity and mechanical stimulation in the Arabidopsis root apex[J]. Plant Physiology, 2004, 136(1): 2790-2805.；SALINAS‐MONDRAGON R E, Kajla J D, Perera I Y, et al. Role of inositol 1, 4, 5‐triphosphate signalling in gravitropic and phototropic gene expression[J]. Plant, cell & environment, 2010,…
8	29		34		A09	33753723													123.081	BnaA09g51010	A09	33630642	33632524	AT1G03055	ATD27	other pathway	Sang D, Chen D, Liu G, et al. Strigolactones regulate rice tiller angle by attenuating shoot gravitropism through inhibiting auxin biosynthesis[J]. Proceedings of the National Academy of Sciences, 2014, 111(30): 11199-11204.
	30		35	Bn-A10-p7394578	A10	9067281	0.480687	[A/G]				4.3-5.2	BLUP,WH14	3.3-4.1			90	330	125.099	BnaA10g10810	A10	9192380	9194055	AT5G56660	ILL2	auxin asymmetric redistribution_auxin conjugation	Bitto, E., Bingman, C. A., Bittova, L., et al. 2009, X‐ray structure of ILL2, an auxin‐conjugate amidohydrolase from Arabidopsis thaliana. Proteins: Structure, Function, and Bioinformatics, 74, 61-71.
	31		36	Bn-A10-p10671726	A10	12042143	0.147679	[T/C]				4.4-6.6	BLUP,CS13	3.2-5.3			30	130	66.135	BnaA10g15400	A10	11976008	11978033	AT5G19770	TUA3	other pathway
	32	12	37	Bn-A10-p13818569	A10	13855272	0.402778	[T/C]				4.6-4.6	BLUP,CS13	4	5.6-6.3	BLUP,CS13	30	200	3.764	BnaA10g19550	A10	13851508	13853343	AT5G14090	LAZY1	auxin asymmetric redistribution_auxin transport	Li P, Wang Y, Qian Q, et al. LAZY1 controls rice shoot gravitropism through regulating polar auxin transport[J]. Cell research, 2007, 17(5): 402-410.
	33		38	Bn-A10-p17414621	A10	17217158	0.0809399	[T/C]	4.4	NJ13	3.6	4.8-6.3	BLUP,NJ13	3.3-4.6			30	250	132.833	BnaA10g26980	A10	17084325	17085173	AT5G02750	SGR9	gravity perception	Nakamura M, Toyota M, Tasaka M, et al. An Arabidopsis E3 ligase, SHOOT GRAVITROPISM9, modulates the interaction between statoliths and F-actin in gravity sensing[J]. The Plant Cell, 2011, 23(5): 1830-1848.
	33		38		A10	17217158													7.605	BnaA10g27290	A10	17224763	17225918	AT5G02200	HFL	other pathway
	34		39	Bn-scaff_20461_1-p322463	C02	9345306	0.107943	[A/C]				5.6	BLUP	3.5			630	840	331.418	BnaC02g14310	C02	9676724	9677896	AT2G18960	HA1	organ curvature	Spartz, A. K., Ren, H., Park, M. Y., et al. 2014, SAUR inhibition of PP2C-D phosphatases activates plasma membrane H+-ATPases to promote cell expansion in Arabidopsis. The Plant Cell Online, 26, 2129-2142.
	35		40	Bn-scaff_16614_1-p1480092	C03	660277	0.0793451	[T/G]				4.5-5.1	BLUP,WH14	2.7-3.2			770	1380	222.27	BnaC03g00910	C03	438007	439335	AT5G02760	APD7	organ curvature	Spartz A K, Ren H, Park M Y, et al. SAUR inhibition of PP2C-D phosphatases activates plasma membrane H+-ATPases to promote cell expansion in Arabidopsis[J]. The Plant Cell Online, 2014, 26(5): 2129-2142.
	35		40		C03	660277													301.293	BnaC03g02050	C03	961570	966555	AT5G05170	CESA3	organ curvature	Feraru, E., Feraru, M. I., Kleine-Vehn, J., et al. 2011, PIN polarity maintenance by the cell wall in Arabidopsis. Current Biology, 21, 338-343
	36	13	41	Bn-scaff_18936_1-p472353	C03	3058478	0.323347	[A/G]				4.6	BLUP	3.3	6.2-8.7	BLUP,NJ13,WH14	560	900	27.257	BnaC03g06250	C03	3031221	3033347	AT5G14090	LAZY1	auxin asymmetric redistribution_auxin transport	Li P, Wang Y, Qian Q, et al. LAZY1 controls rice shoot gravitropism through regulating polar auxin transport[J]. Cell research, 2007, 17(5): 402-410.
		14	42	Bn-scaff_18322_1-p2487448	C03	6744282	0.402287	[A/C]							6.2-6.6	BLUP,WH14	180	580	19.739	BnaC03g13980	C03	6724543	6727424	AT5G55910	D6PK	auxin asymmetric redistribution_auxin transport	Zourelidou M, Müller I, Willige B C, et al. The polarly localized D6 PROTEIN KINASE is required for efficient auxin transport in Arabidopsis thaliana[J]. Development, 2009, 136(4): 627-636.
	37		43	Bn-scaff_15794_3-p533873	C03	55055879	0.335774	[T/C]				4.4	BLUP	3.2			920	1720	301.492	BnaC03g65180	C03	54754387	54757220	AT4G23130	CRK5	auxin asymmetric redistribution_auxin transport	Rigó G, Ayaydin F, Tietz O, et al. Inactivation of plasma membrane–localized CDPK-RELATED KINASE5 decelerates PIN2 exocytosis and root gravitropic response in Arabidopsis[J]. The Plant Cell, 2013, 25(5): 1592-1608.
	37		43		C03	55055879													185.658	BnaC03g65530	C03	55241537	55244008	AT4G35090	CAT2	auxin asymmetric redistribution_auxin biosynthesis	Gao, X., YUAN, H. M., HU, Y. Q., Li, J. and LU, Y. T. 2014, Mutation of Arabidopsis CATALASE2 results in hyponastic leaves by changes of auxin levels. Plant, cell & environment, 37, 175-188.
9			44	Bn-scaff_16876_1-p1162532	C04	33772508	0.28692	[A/C]	4.4-5.8	BLUP,CS13	3.3-4.5	6.3	CS13	4.2			250	590	370.854	BnaC04g31610	C04	33401654	33403360	AT5G39510	SGR4/ZIG	gravity perception	Yamauchi Y, Fukaki H, Fujisawa H, et al. Mutations in the SGR4, SGR5 and SGR6 loci of Arabidopsis thaliana alter the shoot gravitropism[J]. Plant and cell physiology, 1997, 38(5): 530-535.
9			44		C04	33772508													377.572	BnaC04g31600	C04	33394936	33400153	AT5G39500	GNL1	auxin asymmetric redistribution_auxin transport	Doyle S M, Haeger A, Vain T, et al. An early secretory pathway mediated by GNOM-LIKE 1 and GNOM is essential for basal polarity establishment in Arabidopsis thaliana[J]. Proceedings of the National Academy of Sciences, 2015, 112(7): E806-E815.
10	38		45	Bn-scaff_15798_1-p281492	C04	36910519	0.154321	[T/C]	5.0-5.0	BLUP,CS14	4.3-4.3	5.7-7.5	BLUP,CS14,WH14	4.4-5.3			770	1600	18.129	BnaC04g35390	C04	36928648	36930475	AT2G22810	ACS4	other pathway	Taniguchi M, Nakamura M, Tasaka M, et al. Identification of gravitropic response indicator genes in Arabidopsis inflorescence stems[J]. Plant signaling & behavior, 2014, 9(9): e29570.
	39	15	46	Bn-scaff_16062_1-p345501	C05	15699504	0.400835	[A/G]	4.9	CS13	4.5	4.4-7.4	BLUP,CS13,CS14,WH14	3.2-6.2	6.1-7.3	BLUP,CS13	1050	1160	416.36	BnaC05g21590	C05	15283144	15287264	AT1G28010	ABCB14	auxin asymmetric redistribution_auxin transport	Kaneda M, Schuetz M, Lin B S P, et al. ABC transporters coordinately expressed during lignification of Arabidopsis stems include a set of ABCBs associated with auxin transport[J]. Journal of Experimental Botany, 2011: erq416.
		16	47	Bn-scaff_18206_1-p453711	C06	18723815	0.449791	[T/C]							6.0-6.3	BLUP,WH14	810	860	168.021	BnaC06g15980	C06	18891836	18892699	AT3G62150	ABCB21	auxin asymmetric redistribution_auxin transport	Kamimoto Y, Terasaka K, Hamamoto M, et al. Arabidopsis ABCB21 is a facultative auxin importer/exporter regulated by cytoplasmic auxin concentration[J]. Plant and Cell Physiology, 2012, 53(12): 2090-2100.
		17	48	Bn-scaff_19106_1-p76331	C07	18982139	0.263542	[A/G]							6.3-9.9	BLUP,NJ13	530	620	80.261	BnaC07g13310	C07	18901878	18904774	AT1G23080	PIN7	auxin asymmetric redistribution_auxin transport	Rakusová H, Gallego‐Bartolomé J, Vanstraelen M, et al. Polarization of PIN3‐dependent auxin transport for hypocotyl gravitropic response in Arabidopsis thaliana[J]. The Plant Journal, 2011, 67(5): 817-826.
11	40		49	Bn-scaff_18501_1-p114150	C07	21145676	0.349896	[A/G]	4.6-5.7	BLUP,NJ13	3.9-5.0	4.6-5.3	BLUP,NJ13	3.4-4.2			170	470	28.92	BnaC07g15160	C07	21116756	21118450	AT4G35090	CAT2	auxin asymmetric redistribution_auxin biosynthesis	Gao, X., YUAN, H. M., HU, Y. Q., Li, J. and LU, Y. T. 2014, Mutation of Arabidopsis CATALASE2 results in hyponastic leaves by changes of auxin levels. Plant, cell & environment, 37, 175-188.
11	40		49		C07	21145676													89.241	BnaC07g15280	C07	21234917	21238834	AT1G20620	CAT3	auxin asymmetric redistribution_auxin biosynthesis	Gao, X., YUAN, H. M., HU, Y. Q., Li, J. and LU, Y. T. 2014, Mutation of Arabidopsis CATALASE2 results in hyponastic leaves by changes of auxin levels. Plant, cell & environment, 37, 175-188.
11	40		49		C07	21145676													132.865	BnaC07g15340	C07	21278541	21278981	AT1G20470	SAUR60	auxin asymmetric redistribution_auxin signaling	Hagen G, Guilfoyle T. Auxin-responsive gene expression: genes, promoters and regulatory factors[J]. Plant molecular biology, 2002, 49(3-4): 373-385.
		18	50	Bn-scaff_16468_1-p450133	C08	13342433	0.0856299	[T/G]							5.6	BLUP	510	520	302.713	BnaC08g09050	C08	13645146	13650606	AT1G31480	SGR2	gravity perception	Kato T, Morita M T, Fukaki H, et al. SGR2, a phospholipase-like protein, and ZIG/SGR4, a SNARE, are involved in the shoot gravitropism of Arabidopsis[J]. The Plant Cell, 2002, 14(1): 33-46.
		18	50		C08	13342433													9.111	BnaC08g08820	C08	13333322	13342014	AT4G13750	NOV	auxin asymmetric redistribution_auxin transport	Tsugeki R, Ditengou F A, Sumi Y, et al. NO VEIN mediates auxin-dependent specification and patterning in the Arabidopsis embryo, shoot, and root[J]. The Plant Cell, 2009, 21(10): 3133-3151.
	41		51	Bn-scaff_16200_1-p208618	C08	27277109	0.185567	[T/C]				4.3-5.2	BLUP,CS13,NJ13,CS14	3.4-4.2	5.6	NJ13	70	450	141.916	BnaC08g25400	C08	27135193	27137241	AT3G54640	TRP3/TSA1	auxin asymmetric redistribution_auxin biosynthesis	Wang, B., Chu, J., Yu, T., et al. 2015, Tryptophan-independent auxin biosynthesis contributes to early embryogenesis in Arabidopsis. Proceedings of the National Academy of Sciences, 112, 4821-4826.
12	42		52	Bn-scaff_16197_1-p2492352	C08	31718611	0.473141	[T/C]	4.5	BLUP	3.9	4.3-5.8	BLUP,CS13,CS14	3.2-4.7			330	500	17.981	BnaC08g33120	C08	31736592	31739825	AT2G26140	FTSH4	other pathway	Zhang, S., Wu, J., Yuan, D., et al. 2014, Perturbation of Auxin Homeostasis Caused by Mitochondrial FtSH4 Gene-Mediated Peroxidase Accumulation Regulates Arabidopsis Architecture. Molecular plant, 7, 856-873.
12	42		52		C08	31718611													56.031	BnaC08g32950	C08	31662580	31671855	AT2G26420	PIP5K3	gravity signal transduction
12	42		52		C08	31718611													37.372	BnaC08g32980	C08	31681239	31687203	AT2G26330	ERECTA	auxin asymmetric redistribution_auxin transport	Chen M K, Wilson R L, Palme K, et al. ERECTA family genes regulate auxin transport in the shoot apical meristem and forming leaf primordia[J]. Plant physiology, 2013, 162(4): 1978-1991.
	43		53	Bn-scaff_16197_1-p1333425	C08	32784282	0.279046	[A/T]				4.6-5.3	BLUP,NJ13,WH14	3.4-3.9	6.1	WH14	310	550	151.049	BnaC08g34500	C08	32633233	32634588	AT2G23260	UGT84B1	auxin asymmetric redistribution_auxin conjugation	Lim E K, Bowles D J. A class of plant glycosyltransferases involved in cellular homeostasis[J]. The EMBO journal, 2004, 23(15): 2915-2922.
		19	54	Bn-scaff_16389_1-p436578	C08	37667324	0.0773956	[A/G]							5.9-6.1	BLUP,WH14	570	740	21.01	BnaC08g44370	C08	37646314	37651618	AT1G05630	5PTASE13	gravity signal transduction	Wang Y, Lin W H, Chen X, et al. The role of Arabidopsis 5PTase13 in root gravitropism through modulation of vesicle trafficking[J]. Cell research, 2009, 19(10): 1191-1204.
	44		55	Bn-scaff_17526_1-p1470085	C09	1151339	0.353658	[T/G]	5	WH14	3.8	5.7-8.0	BLUP,CS14,WH14	3.9-5.2			290	980	111.344	BnaC09g01920	C09	1039995	1047527	AT3G28860	ABCB19/PGP19	auxin asymmetric redistribution_auxin transport	Noh B, Bandyopadhyay A, Peer W A, et al. Enhanced gravi-and phototropism in plant mdr mutants mislocalizing the auxin efflux protein PIN1[J]. Nature, 2003, 423(6943): 999-1002.;Titapiwatanakun B, Blakeslee J J, Bandyopadhyay A, et al. ABCB19/PGP19 stabilises PIN1 in membrane microdomains in Arabidopsis[J]. The Plant Journal, 2009, 57(1): 27-44.
		20	56	Bn-scaff_16362_1-p621813	C09	43501182	0.202381	[A/G]				5.4	WH14	3.8	5.6-6.0	BLUP,WH14	250	720		Unknown	Unknown	Unknown	Unknown	Unknown	Unknown	Unknown
# When more than one candidate gene were identified within LD decay of one associated SNP, the SNP information was showed in the first candidate gene
* For each gene, only the lead SNP (most significant) is listed if there is more than one
$ Distance between significant SNP and candidate gene
