# Supplementary material for: Genome-Wide Association Study Dissecting the Genetic Architecture Underlying the Branch Angle Trait in Rapeseed (Brassica napus L.)
Source: Sci Rep. 2016 Sep 20;6:33673. doi: 10.1038/srep33673 (PMC5028734; doi:10.1038/srep33673)
Supplement: Supplementary Dataset S10 [file srep33673-s11.xls]

## Sheet: Sheet1
Supplementary Data S7. 2012/2013 and 2013/2014 meteorological data of four environments
	Maximum Tempreture (℃)	Minimum Tempreture (℃)	Mean Tempreture (℃)	Rainfall (mm)	Maximum Humidity	Minimum Humidity	Mean Humidity	Dew Point Temperature (℃)
2012-2013 Changsha
2012/9	28.2	20.7	24.45	1.49333	90.6667	58.5333	74.6	18.45
2012/10	23.6129	16.6452	20.129	1.17419	87.3226	47.8387	67.5806	14.129
2012/11	15.1	9.6	12.35	4.01333	85.9333	49.8333	67.8833	6.35
2012/12	8.64516	3.58065	6.1129	2.81935	82.1613	36.7742	59.4677	0.112903
2013/1	9.58065	3.6129	6.59677	0.193548	72.6581	65.0581	68.8581	0.596774
2013/2	10.25	5.28571	7.76786	2.01786	75.0964	67.4964	71.2964	1.76786
2013/3	19.4839	11.3871	15.4355	4.29032	75.1097	67.5097	71.3097	9.43548
2013/4	21.6667	14.5	18.0833	4.24333	72.0667	64.4667	68.2667	12.0833
2013/5	27.4194	20.4516	23.9355	8.63871	75.0774	67.4774	71.2774	17.9355
2012-2013 Nanjing
2012/9	26.4667	18.2333	22.35	2.06333	85.4333	43.3333	64.3833	9.53333
2012/10	23.0645	14.2903	18.6774	1.13226	82.5806	29.7097	56.1452	3.29032
2012/11	14.1667	6.3	10.2333	0.966667	88.5	37.5333	63.0167	-1.6
2012/12	6.67742	0.451613	3.56452	1.20323	92.5484	44.129	68.3387	-1.03226
2013/1	7.35484	0.0322581	3.69355	0.341935	84.2581	36.2258	60.2419	-3.6129
2013/2	9.14286	2.10714	5.625	1.84643	81.7143	46.4643	64.0893	-3.46429
2013/3	15.8387	6.29032	11.0645	1.20645	83.9032	29.871	56.8871	1.83871
2013/4	21.7667	10	15.8833	1.71667	85.1333	36	60.5667	8.76667
2013/5	26.0323	17.3226	21.6774	3.69677	84.0323	37.8065	60.9194	13.5806
2013-2014 Changsha
2013/9	27.9333	21.4	24.6667	1.35333	80.3333	72.7333	76.5333	18.6667
2013/10	25.129	16.4516	20.7903	0.725806	73.1258	65.5258	69.3258	14.7903
2013/11	18.7667	10.7333	14.75	3.28333	73.9333	66.3333	70.1333	8.75
2013/12	12.8387	4.3871	8.6129	0.590323	64.4161	56.8161	60.6161	2.6129
2014/1	14.3548	5.45161	9.90323	0.151613	71.8581	60.0181	65.9381	2.90323
2014/2	9.03571	3.64286	6.33929	3.14643	74.2964	62.4564	68.3764	-0.660714
2014/3	17.2667	10.3	13.7833	4.79667	74.1667	62.3267	68.2467	6.78333
2014/4	22.4333	15.5333	18.9833	3.55	71.4333	59.5933	65.5133	11.9833
2014/5	26.2903	19.5484	22.9194	7.54194	74.1	62.26	68.18	15.9194
2013-2014 Wuhan
2013/9	28	19.3667	23.6833	4.11667	70.6	61.2	65.6	13.9333
2013/10	24.9677	13.8387	19.4032	0.0612903	63.9032	47.8065	58.9032	11.3548
2013/11	17.8667	6.5	12.1833	0.516667	71.9	63.8	66.9	3.33333
2013/12	12.1333	-0.366667	5.88333	0.02	78.0667	76.1333	73.0667	-0.2
2014/1	12.7097	0.774194	6.74194	0.0806452	68.0968	58.0968	63.0968	-3.09677
2014/2	8.25	1.82143	5.03571	2.12143	68.2143	58.2143	63.2143	-2.39286
2014/3	17.8667	8.1	12.9833	0.966667	69.3667	59.3667	64.3667	-2.26667
2014/4	21.6667	13.2667	17.4667	6.12333	63.5667	53.5667	58.5667	11.1667
2014/5	26.7742	17.5161	22.1452	4.87742	67.3548	57.3548	62.3548	15.6129
